# Supplementary material for: CPSARST: an efficient circular permutation search tool applied to the detection of novel protein structural relationships
Source: Genome Biol. 2008 Jan 18;9(1):R11. doi: 10.1186/gb-2008-9-1-r11 (PMC2395249; doi:10.1186/gb-2008-9-1-r11)
Supplement: Additional data file 1 — The 90% sequence identity subset of the PDB (January 2007). [file gb-2008-9-1-r11-S1.txt]

No.	PDB_ID	Chain	Size (derived from the ATOM records)
1	1YWU	A	149
2	1YWZ	A	175
3	1ZW7	A	82
4	1ZZV	A	80
5	2A02	A	82
6	2AWU	A	105
7	2B9W	A	424
8	2C9I	A	226
9	2CM5	A	166
10	2CNU	A	306
11	2CNZ	A	125
12	2CNZ	B	20
13	2DAT	A	123
14	2DE5	A	392
15	2DE5	D	115
16	2DEP	A	356
17	2DFN	A	176
18	2DFV	A	347
19	2DM9	A	198
20	2DTC	A	126
21	2DTH	A	235
22	2DTT	A	115
23	2DY4	A	903
24	2DY7	A	81
25	2DY8	A	69
26	2E0I	A	440
27	2E0K	A	259
28	2E1P	A	398
29	2E2N	A	299
30	2E6L	A	208
31	2F03	A	269
32	2FD7	A	46
33	2FJZ	A	59
34	2FKO	A	173
35	2FLE	A	99
36	2FM6	A	269
37	2FMY	A	220
38	2FN8	A	303
39	2FNC	A	381
40	2FOI	A	269
41	2FQH	A	109
42	2FR7	A	412
43	2FRZ	A	414
44	2FSF	A	853
45	2FVC	A	563
46	2FYF	A	398
47	2G04	A	359
48	2G3X	A	127
49	2G44	A	257
50	2G6Z	A	211
51	2G8G	A	524
52	2G9L	A	37
53	2G9Q	A	842
54	2GBZ	A	194
55	2GJF	A	78
56	2GU2	A	312
57	2H06	A	326
58	2H1J	A	567
59	2H1V	A	310
60	2HGX	A	365
61	2HH7	A	119
62	2HHI	A	204
63	2HHQ	A	580
64	2HRF	A	173
65	2HT0	A	99
66	2HT0	B	94
67	2HT5	A	390
68	2HTV	A	390
69	2HTY	A	387
70	2HWL	A	36
71	2HWL	B	259
72	2HYD	A	578
73	2HYF	A	142
74	2HYY	A	273
75	2I0Q	A	495
76	2I0Q	B	385
77	2I0V	A	335
78	2I3C	A	315
79	2IAE	A	589
80	2IAE	B	407
81	2IAE	C	309
82	2IFS	A	169
83	2IHS	A	214
84	2IHS	C	20
85	2IHX	A	61
86	2IMW	P	348
87	2INN	A	511
88	2INN	C	333
89	2INN	E	119
90	2INN	L	89
91	2IPY	A	888
92	2IPZ	A	34
93	2IU1	A	208
94	2IUB	A	363
95	2IUO	A	156
96	2IW4	A	309
97	2J05	A	65
98	2J2M	A	491
99	2J5G	A	263
100	2J5M	A	299
101	2J6D	A	65
102	2J9C	A	119
103	2J9L	A	185
104	2JA0	A	325
105	2JD9	A	145
106	2NMR	A	424
107	2NMV	A	661
108	2NQK	A	411
109	2NR9	A	196
110	2NS1	B	116
111	2NUH	A	118
112	2NZ4	A	94
113	2O25	A	202
114	2O25	C	160
115	2O6Y	A	521
116	2O8J	A	281
117	2O9X	A	181
118	2OA2	A	148
119	2OAI	A	94
120	2OB5	A	153
121	2OBB	A	142
122	2OBN	A	349
123	2OBP	A	96
124	2OC6	A	124
125	2OCB	A	180
126	2OCP	A	241
127	2OCS	A	88
128	2OFP	A	320
129	2OFY	A	86
130	2OG1	A	286
131	2OGB	A	126
132	2OGF	A	122
133	2OGI	A	196
134	3TAT	A	397
135	101M		154
136	102L		165
137	10GS	A	209
138	10MH	A	327
139	117E	A	286
140	11AS	A	330
141	11BA	A	124
142	121P		166
143	12CA		260
144	12E8	L	214
145	12E8	H	221
146	132L		129
147	133L		130
148	13PK	A	415
149	153L		185
150	155C		125
151	15C8	L	213
152	15C8	H	217
153	16VP	A	366
154	1914		232
155	19HC	A	292
156	1A00	A	141
157	1A00	B	146
158	1A02	N	301
159	1A02	F	56
160	1A02	J	56
161	1A03	A	90
162	1A04	A	215
163	1A05	A	358
164	1A06		332
165	1A07	A	107
166	1A0A	A	63
167	1A0B		125
168	1A0C	A	438
169	1A0D	A	440
170	1A0E	A	443
171	1A0F	A	201
172	1A0G	A	282
173	1A0H	A	159
174	1A0H	B	259
175	1A0I		348
176	1A0J	A	223
177	1A0K		131
178	1A0L	A	244
179	1A0N	B	69
180	1A0O	A	128
181	1A0O	B	134
182	1A0P		290
183	1A0Q	L	212
184	1A0Q	H	217
185	1A0R	B	340
186	1A0R	G	65
187	1A0R	P	245
188	1A0S	P	413
189	1A11		25
190	1A12	A	413
191	1A14	N	388
192	1A14	H	120
193	1A14	L	104
194	1A15	A	67
195	1A17		166
196	1A18		131
197	1A19	A	90
198	1A1F	A	90
199	1A1M	A	278
200	1A1M	B	99
201	1A1N	A	276
202	1A1R	A	198
203	1A1R	C	23
204	1A1S		314
205	1A1T	A	55
206	1A1U	A	35
207	1A1W		91
208	1A1X		108
209	1A1Z		91
210	1A21	A	219
211	1A22	A	191
212	1A22	B	238
213	1A23		189
214	1A25	A	149
215	1A26		361
216	1A27		289
217	1A28	A	256
218	1A29		148
219	1A2A	A	122
220	1A2B		182
221	1A2F		291
222	1A2I		107
223	1A2K	A	127
224	1A2K	C	216
225	1A2N		419
226	1A2O	A	349
227	1A2P	A	110
228	1A2Q		275
229	1A2S		89
230	1A2T		149
231	1A2V	A	655
232	1A2W	A	124
233	1A2X	A	159
234	1A2X	B	47
235	1A2Y	A	107
236	1A2Y	B	116
237	1A2Z	A	220
238	1A31	A	591
239	1A32		88
240	1A33		177
241	1A34	A	159
242	1A37	A	245
243	1A38	P	20
244	1A39		402
245	1A3A	A	148
246	1A3C		181
247	1A3D		119
248	1A3G	A	308
249	1A3H		300
250	1A3K		137
251	1A3L	L	217
252	1A3L	H	218
253	1A3P		45
254	1A3Q	A	285
255	1A3R	L	220
256	1A3R	H	218
257	1A3W	A	500
258	1A3Y	A	149
259	1A3Z		155
260	1A40		321
261	1A41		234
262	1A43		87
263	1A44		185
264	1A45		173
265	1A47		683
266	1A49	A	530
267	1A4A	A	129
268	1A4E	A	488
269	1A4F	A	141
270	1A4F	B	146
271	1A4G	A	390
272	1A4H		230
273	1A4I	A	301
274	1A4J	L	217
275	1A4J	H	219
276	1A4L	A	349
277	1A4P	A	96
278	1A4R	A	191
279	1A4S	A	503
280	1A4U	A	254
281	1A4V		123
282	1A4Y	A	460
283	1A4Y	B	123
284	1A4Z	A	499
285	1A50	A	268
286	1A50	B	396
287	1A53		247
288	1A56		81
289	1A57		116
290	1A59		378
291	1A5C	A	368
292	1A5D	A	173
293	1A5E		156
294	1A5F	L	220
295	1A5F	H	217
296	1A5H	A	252
297	1A5I	A	265
298	1A5J		110
299	1A5K	A	100
300	1A5K	B	101
301	1A5K	C	566
302	1A5R		103
303	1A5T		334
304	1A5V		158
305	1A5Y		330
306	1A5Z		319
307	1A62		130
308	1A64	A	97
309	1A65	A	504
310	1A66	A	178
311	1A67		108
312	1A68		95
313	1A69	A	238
314	1A6A	A	176
315	1A6A	B	187
316	1A6B	B	40
317	1A6C	A	513
318	1A6D	A	545
319	1A6D	B	543
320	1A6F		119
321	1A6I		217
322	1A6J	A	163
323	1A6L		106
324	1A6Q		382
325	1A6R		471
326	1A6S		87
327	1A6T	A	210
328	1A6T	B	217
329	1A6U	L	108
330	1A6U	H	120
331	1A6X		87
332	1A6Y	A	94
333	1A6Z	A	275
334	1A70		97
335	1A71	A	374
336	1A73	A	163
337	1A75	A	108
338	1A76		326
339	1A78	A	134
340	1A79	A	171
341	1A7A	A	432
342	1A7C	A	379
343	1A7D		118
344	1A7F	A	21
345	1A7G	E	82
346	1A7H	A	86
347	1A7I		81
348	1A7J		290
349	1A7K	A	360
350	1A7L	A	389
351	1A7M		180
352	1A7S		225
353	1A7T	A	232
354	1A7U	A	277
355	1A7V	A	125
356	1A7W		69
357	1A7X	A	107
358	1A80		277
359	1A81	A	254
360	1A82		224
361	1A85	A	158
362	1A87		321
363	1A88	A	275
364	1A8A		318
365	1A8D		452
366	1A8E		329
367	1A8H		500
368	1A8J	L	216
369	1A8L		226
370	1A8M	A	157
371	1A8P		258
372	1A8Q		274
373	1A8R	A	221
374	1A8S		273
375	1A8Y		367
376	1A91		79
377	1A92	A	50
378	1A93	A	34
379	1A93	B	34
380	1A95	A	152
381	1A99	A	344
382	1A9N	A	176
383	1A9N	B	96
384	1A9O		289
385	1A9U		379
386	1A9V		129
387	1A9W	E	146
388	1A9X	A	1073
389	1A9X	B	379
390	1A9Y		338
391	1AA0		113
392	1AA1	L	475
393	1AA1	S	123
394	1AA2		108
395	1AA3		63
396	1AA6		715
397	1AA7	A	158
398	1AAB		83
399	1AAC		105
400	1AAL	A	58
401	1AAM		396
402	1AAP	A	58
403	1AAR	A	76
404	1AAZ	A	87
405	1AB0		131
406	1AB3		88
407	1AB4		493
408	1AB8	A	220
409	1AB9	B	131
410	1ABE		306
411	1ABI	I	20
412	1ABR	A	251
413	1ABR	B	267
414	1ABT	A	74
415	1ABV		134
416	1ABZ		40
417	1AC0		108
418	1AC5		483
419	1AC6	A	110
420	1ACA		86
421	1ACB	I	70
422	1ACC		735
423	1ACF		125
424	1ACI		76
425	1ACJ		537
426	1ACM	A	310
427	1ACM	B	153
428	1ACO		754
429	1ACP		77
430	1ACW		29
431	1ACX		108
432	1ACY	L	215
433	1ACY	H	221
434	1ACY	P	24
435	1AD0	A	213
436	1AD0	B	220
437	1AD1	A	266
438	1AD2		228
439	1AD3	A	452
440	1AD5	A	438
441	1AD6		185
442	1AD9	L	219
443	1AD9	H	219
444	1ADE	A	431
445	1ADJ	A	421
446	1ADN		92
447	1ADO	A	363
448	1ADQ	A	206
449	1ADQ	L	213
450	1ADQ	H	225
451	1ADR		76
452	1ADT		356
453	1ADW	A	123
454	1ADX		40
455	1ADZ		71
456	1AE1	A	273
457	1AE2		87
458	1AE6	L	219
459	1AE6	H	218
460	1AE7		119
461	1AE9	A	179
462	1AEC		218
463	1AEI	A	315
464	1AEP		161
465	1AER	A	211
466	1AEW		174
467	1AEY		62
468	1AF0	A	471
469	1AF2	A	294
470	1AF3		196
471	1AF4		274
472	1AF5		135
473	1AF6	A	421
474	1AF7		274
475	1AF8		86
476	1AFA	1	154
477	1AFC	A	140
478	1AFH		93
479	1AFI		72
480	1AFO	A	40
481	1AFP		51
482	1AFR	A	345
483	1AFS	A	323
484	1AFV	A	151
485	1AFV	L	217
486	1AFV	H	220
487	1AFW	A	393
488	1AG0	A	129
489	1AG1	O	250
490	1AG2		103
491	1AG4		103
492	1AG6		99
493	1AG7		34
494	1AG9	A	175
495	1AGG		48
496	1AGI		125
497	1AGJ	A	242
498	1AGM		470
499	1AGN	A	373
500	1AGQ	A	135
501	1AGR	A	353
502	1AGR	E	205
503	1AGT		38
504	1AGW	A	310
505	1AGX		331
506	1AGY		200
507	1AH0		316
508	1AH1		129
509	1AH2		269
510	1AH5		313
511	1AH7		245
512	1AH9		71
513	1AHA		246
514	1AHD	P	68
515	1AHH	A	255
516	1AHJ	A	207
517	1AHJ	B	212
518	1AHK		129
519	1AHL		49
520	1AHO		64
521	1AHP	A	797
522	1AHQ		137
523	1AHS	A	126
524	1AHU	A	560
525	1AHW	A	214
526	1AHW	B	214
527	1AHW	C	219
528	1AI2		416
529	1AI4	A	209
530	1AI4	B	557
531	1AI9	A	192
532	1AIF	L	215
533	1AIF	H	218
534	1AIG	L	281
535	1AIG	M	307
536	1AIG	H	260
537	1AIH	A	170
538	1AII		323
539	1AIK	N	38
540	1AIL		73
541	1AIM		215
542	1AIP	A	405
543	1AIP	C	196
544	1AIQ	A	264
545	1AIR		353
546	1AIS	A	182
547	1AIS	B	200
548	1AIU		105
549	1AIV		686
550	1AIW		62
551	1AJ0		282
552	1AJ3		110
553	1AJ4		161
554	1AJ5	A	173
555	1AJ6		219
556	1AJ7	L	214
557	1AJ7	H	217
558	1AJ8	A	371
559	1AJA	A	449
560	1AJJ		37
561	1AJK	A	214
562	1AJO	A	214
563	1AJR	A	412
564	1AJW		145
565	1AJY	A	71
566	1AK0		270
567	1AK2		233
568	1AK4	A	165
569	1AK5		503
570	1AK6		174
571	1AK8		76
572	1AKA	A	401
573	1AKE	A	214
574	1AKH	A	61
575	1AKH	B	83
576	1AKJ	A	276
577	1AKJ	D	120
578	1AKK		104
579	1AKL		470
580	1AKM	A	333
581	1AKN		579
582	1AKO		268
583	1AKP		114
584	1AKQ		147
585	1AKS	A	125
586	1AKY		221
587	1AKZ		223
588	1AL0	1	152
589	1AL0	F	426
590	1AL0	G	175
591	1AL0	B	120
592	1AL2	1	302
593	1AL2	2	272
594	1AL2	3	238
595	1AL3		324
596	1AL6		437
597	1AL7		359
598	1ALA		321
599	1ALG		24
600	1ALL	A	160
601	1ALL	B	161
602	1ALQ		266
603	1ALU		186
604	1ALY		146
605	1AM2		199
606	1AM4	A	199
607	1AM5		324
608	1AM7	A	158
609	1AM9	A	82
610	1AMB		28
611	1AME		67
612	1AMF		233
613	1AMH	A	223
614	1AMK		251
615	1AMM		174
616	1AMO	A	615
617	1AMP		291
618	1AMT	A	21
619	1AMU	A	563
620	1AMX		180
621	1AMY		403
622	1AN1	I	46
623	1AN2	A	86
624	1AN4	A	65
625	1AN7	A	136
626	1AN8		208
627	1AN9	A	340
628	1ANN		318
629	1ANS		27
630	1ANT	L	432
631	1ANU		138
632	1ANW	A	319
633	1AO0	A	459
634	1AO3	A	187
635	1AO5	A	237
636	1AO6	A	585
637	1AO7	D	204
638	1AO7	E	245
639	1AO8		162
640	1AOA		275
641	1AOC	A	175
642	1AOD		289
643	1AOF	A	567
644	1AOG	A	485
645	1AOH	A	147
646	1AOI	A	116
647	1AOI	B	87
648	1AOI	C	116
649	1AOI	D	99
650	1AOJ	A	60
651	1AOK	A	122
652	1AOK	B	122
653	1AOL		228
654	1AON	A	547
655	1AON	O	97
656	1AOO		40
657	1AOP		497
658	1AOR	A	605
659	1AOS	A	464
660	1AOV		686
661	1AOX	A	203
662	1AOY		78
663	1AOZ	A	552
664	1AP0		73
665	1AP2	A	113
666	1AP2	B	123
667	1AP5	A	198
668	1AP7		168
669	1AP8		213
670	1AP9		248
671	1APA		266
672	1APC		106
673	1APF		49
674	1APG	A	267
675	1APH	A	21
676	1APJ		74
677	1APM	E	350
678	1APM	I	20
679	1APN	A	237
680	1APO		42
681	1APQ		53
682	1APS		98
683	1APT	E	323
684	1APX	A	249
685	1APY	A	162
686	1APY	B	141
687	1AQ0	A	306
688	1AQ1		298
689	1AQ2		540
690	1AQ3	A	129
691	1AQ5	A	47
692	1AQ6	A	253
693	1AQ7		223
694	1AQ8	A	343
695	1AQA		94
696	1AQB		183
697	1AQC	A	172
698	1AQD	B	198
699	1AQE		111
700	1AQH		453
701	1AQI	A	421
702	1AQK	L	216
703	1AQK	H	226
704	1AQT		138
705	1AQU	A	297
706	1AQZ	A	149
707	1AR1	A	558
708	1AR1	B	298
709	1AR1	C	127
710	1AR1	D	120
711	1AR2		109
712	1AR4	A	201
713	1ARB		268
714	1ARD		29
715	1ARK		60
716	1ARL		307
717	1ARO	P	883
718	1ARO	L	151
719	1ARP		344
720	1ARQ	A	53
721	1ARZ	A	273
722	1AS4	A	341
723	1AS5		25
724	1ASH		150
725	1AST		200
726	1ASY	A	490
727	1AT0		145
728	1AT3	A	247
729	1ATA		62
730	1ATG		231
731	1ATI	A	505
732	1ATI	C	3
733	1ATJ	A	306
734	1ATK		215
735	1ATL	A	202
736	1ATN	A	373
737	1ATN	D	260
738	1ATR		386
739	1ATT	A	429
740	1ATU		374
741	1ATX		46
742	1AU1	A	166
743	1AU7	A	146
744	1AU8	A	224
745	1AUA		296
746	1AUE	A	100
747	1AUG	A	215
748	1AUI	A	521
749	1AUI	B	169
750	1AUK		489
751	1AUN		208
752	1AUO	A	218
753	1AUP		449
754	1AUQ		208
755	1AUT	C	250
756	1AUT	L	114
757	1AUU	A	55
758	1AUV	A	311
759	1AUW	A	468
760	1AUY	A	189
761	1AUZ		116
762	1AV1	A	201
763	1AV3		27
764	1AV4		638
765	1AV5	A	126
766	1AV6	A	295
767	1AV8	A	340
768	1AVA	C	181
769	1AVB	A	226
770	1AVC		673
771	1AVD	A	128
772	1AVF	P	26
773	1AVF	A	329
774	1AVG	I	142
775	1AVO	A	60
776	1AVO	B	140
777	1AVP	A	204
778	1AVQ	A	228
779	1AVS	A	90
780	1AVU		181
781	1AVV		151
782	1AW0		72
783	1AW1	A	256
784	1AW5		340
785	1AW6		43
786	1AW7	A	194
787	1AW8	A	24
788	1AW9		216
789	1AWB	A	276
790	1AWC	A	110
791	1AWC	B	153
792	1AWD		94
793	1AWE		130
794	1AWI	A	138
795	1AWJ		77
796	1AWO		62
797	1AWP	A	92
798	1AWW		67
799	1AX0		239
800	1AX3		162
801	1AX4	A	467
802	1AX8		146
803	1AXB		263
804	1AXC	A	261
805	1AXC	B	22
806	1AXD	A	209
807	1AXH		37
808	1AXJ		122
809	1AXK	A	394
810	1AXS	L	211
811	1AXS	H	221
812	1AXT	L	216
813	1AXT	H	218
814	1AY0	A	680
815	1AY1	H	213
816	1AY2		159
817	1AY4	A	394
818	1AY7	A	96
819	1AY9	A	108
820	1AYA	A	101
821	1AYE		401
822	1AYF	A	105
823	1AYG		80
824	1AYI		87
825	1AYJ		51
826	1AYK		169
827	1AYM	1	285
828	1AYM	2	261
829	1AYM	3	238
830	1AYM	4	68
831	1AYO	A	130
832	1AYP	A	124
833	1AYR	A	368
834	1AYX		492
835	1AYY	A	151
836	1AYZ	A	169
837	1AZ0	A	244
838	1AZ5		99
839	1AZ6		36
840	1AZE	A	56
841	1AZI		153
842	1AZM		260
843	1AZO		232
844	1AZP	A	66
845	1AZS	A	220
846	1AZS	C	402
847	1AZV	A	153
848	1AZW	A	313
849	1AZY	A	440
850	1AZZ	A	226
851	1AZZ	C	142
852	1B00	A	127
853	1B01	A	45
854	1B02	A	279
855	1B04	A	318
856	1B05	A	517
857	1B06	A	210
858	1B07	A	59
859	1B08	A	158
860	1B09	A	206
861	1B0A	A	288
862	1B0B		142
863	1B0E	A	240
864	1B0F	A	218
865	1B0L	A	691
866	1B0N	A	111
867	1B0N	B	57
868	1B0O		162
869	1B0P	A	1231
870	1B0U	A	262
871	1B0W	A	108
872	1B0X	A	94
873	1B0Y	A	85
874	1B0Z	A	445
875	1B10	A	142
876	1B11	A	113
877	1B12	A	248
878	1B13	A	54
879	1B1A		137
880	1B1B	A	140
881	1B1G	A	75
882	1B1U	A	122
883	1B1V	A	23
884	1B1X	A	689
885	1B1Y	A	500
886	1B1Z	A	219
887	1B22	A	114
888	1B24	A	188
889	1B25	A	619
890	1B26	A	416
891	1B2I	A	83
892	1B2M	A	104
893	1B2P	A	119
894	1B2R	A	304
895	1B2T	A	77
896	1B2V	A	188
897	1B2W	H	220
898	1B2Y	A	496
899	1B30	A	302
900	1B33	A	160
901	1B33	N	67
902	1B34	A	119
903	1B34	B	118
904	1B35	A	260
905	1B35	B	255
906	1B35	C	282
907	1B35	D	57
908	1B37	A	472
909	1B3A	A	67
910	1B3C	A	64
911	1B3D	A	173
912	1B3I	A	97
913	1B3J	A	274
914	1B3N	A	412
915	1B3O	A	514
916	1B3Q	A	379
917	1B3T	A	147
918	1B41	A	539
919	1B41	B	61
920	1B43	A	340
921	1B44	D	129
922	1B47	A	304
923	1B48	A	221
924	1B49	A	246
925	1B4A	A	149
926	1B4C	A	92
927	1B4E	A	323
928	1B4F	A	82
929	1B4G		30
930	1B4J	L	214
931	1B4J	H	220
932	1B4K	A	337
933	1B4L	A	153
934	1B4M		134
935	1B4O		62
936	1B4P	A	217
937	1B4Q	A	105
938	1B4R	A	80
939	1B4S	A	155
940	1B4U	A	139
941	1B4U	B	302
942	1B4V	A	504
943	1B4W	A	122
944	1B50	A	69
945	1B54		257
946	1B55	A	169
947	1B56		135
948	1B57	A	358
949	1B59	A	370
950	1B5F	A	239
951	1B5F	B	87
952	1B5L		172
953	1B5O	A	385
954	1B5S	A	242
955	1B5T	A	275
956	1B62	A	349
957	1B64		91
958	1B65	A	375
959	1B66	A	140
960	1B67	A	68
961	1B68	A	191
962	1B69	A	69
963	1B6B	A	174
964	1B6C	B	342
965	1B6D	A	212
966	1B6E		128
967	1B6F	A	159
968	1B6G		310
969	1B6Q		63
970	1B6R	A	355
971	1B6T	A	159
972	1B6U		257
973	1B70	A	350
974	1B70	B	785
975	1B71	A	191
976	1B72	A	97
977	1B72	B	87
978	1B73	A	254
979	1B75	A	94
980	1B76	A	442
981	1B77	A	228
982	1B78	A	193
983	1B79	A	119
984	1B7B	A	310
985	1B7D	A	61
986	1B7E	A	420
987	1B7F	A	168
988	1B7G	O	340
989	1B7T	A	835
990	1B7T	Y	156
991	1B7T	Z	156
992	1B7V	A	71
993	1B80	A	351
994	1B87	A	181
995	1B88	A	114
996	1B89	A	449
997	1B8A	A	438
998	1B8C	A	108
999	1B8D	A	164
1000	1B8D	B	177
1001	1B8F	A	509
1002	1B8G	A	429
1003	1B8I	A	81
1004	1B8K	A	119
1005	1B8M	A	119
1006	1B8M	B	130
1007	1B8P	A	329
1008	1B8Q	A	127
1009	1B8T	A	192
1010	1B8W	A	42
1011	1B8X	A	280
1012	1B8Z	A	90
1013	1B90	A	516
1014	1B92	A	163
1015	1B93	A	152
1016	1B9B	A	255
1017	1B9C	A	236
1018	1B9G	A	57
1019	1B9H	A	388
1020	1B9K	A	238
1021	1B9L	A	120
1022	1B9M	A	265
1023	1B9P	A	34
1024	1B9R	A	105
1025	1B9U	A	34
1026	1B9W	A	89
1027	1B9X	C	246
1028	1BA2	A	271
1029	1BA3		550
1030	1BA5		53
1031	1BAF	H	217
1032	1BAG		425
1033	1BAH		37
1034	1BAI	A	124
1035	1BAK		119
1036	1BAL		51
1037	1BAM		213
1038	1BAS		154
1039	1BAW	A	105
1040	1BAY	A	209
1041	1BB1	A	36
1042	1BB1	B	36
1043	1BB1	C	36
1044	1BB6		129
1045	1BB9		115
1046	1BBA		36
1047	1BBG		40
1048	1BBH	A	131
1049	1BBI		71
1050	1BBJ	L	211
1051	1BBJ	H	212
1052	1BBN		133
1053	1BBO		57
1054	1BBP	A	173
1055	1BBS		340
1056	1BBT	1	213
1057	1BBT	2	218
1058	1BBT	3	220
1059	1BBT	4	85
1060	1BBU	A	504
1061	1BBY		69
1062	1BC2	A	227
1063	1BC4		111
1064	1BC6		77
1065	1BC7	C	93
1066	1BC9		200
1067	1BCC	A	446
1068	1BCC	J	62
1069	1BCC	B	422
1070	1BCC	C	380
1071	1BCC	D	241
1072	1BCC	E	196
1073	1BCC	F	109
1074	1BCC	G	81
1075	1BCC	H	78
1076	1BCF	A	158
1077	1BCG		77
1078	1BCI		138
1079	1BCM	A	327
1080	1BCP	A	235
1081	1BCP	B	199
1082	1BCP	C	199
1083	1BCP	D	110
1084	1BCP	F	99
1085	1BCR	A	263
1086	1BCR	B	160
1087	1BCV		20
1088	1BD0	A	388
1089	1BD2	D	204
1090	1BD3	D	243
1091	1BD7	A	176
1092	1BD8		156
1093	1BDB		277
1094	1BDC		60
1095	1BDE		35
1096	1BDF	A	235
1097	1BDG		451
1098	1BDH	A	340
1099	1BDM	A	327
1100	1BDS		43
1101	1BDY	A	123
1102	1BE1		137
1103	1BE2		91
1104	1BE3	A	446
1105	1BE3	K	56
1106	1BE3	C	379
1107	1BE3	G	81
1108	1BE3	I	78
1109	1BE4	A	151
1110	1BE9	A	119
1111	1BEA		127
1112	1BEC		238
1113	1BED		181
1114	1BEF	A	181
1115	1BEG		98
1116	1BEI		35
1117	1BET		107
1118	1BEV	1	281
1119	1BEV	2	248
1120	1BEV	3	242
1121	1BEV	4	68
1122	1BEY	L	214
1123	1BEY	H	219
1124	1BF0		60
1125	1BF2		750
1126	1BF3		394
1127	1BF5	A	575
1128	1BF6	A	291
1129	1BF8		205
1130	1BF9		41
1131	1BFD		528
1132	1BFI		112
1133	1BFN		495
1134	1BFO	A	214
1135	1BFO	B	216
1136	1BFS		106
1137	1BFT	A	101
1138	1BFV	L	113
1139	1BFV	H	119
1140	1BFW		20
1141	1BG0		356
1142	1BG1	A	596
1143	1BG2		325
1144	1BG3	A	918
1145	1BG5		254
1146	1BG6		359
1147	1BG7		176
1148	1BG8	A	89
1149	1BGA	A	447
1150	1BGC		174
1151	1BGD		175
1152	1BGF		124
1153	1BGK		37
1154	1BGL	A	1023
1155	1BGP		309
1156	1BGW		793
1157	1BGX	T	832
1158	1BH0		29
1159	1BH1		27
1160	1BH3		289
1161	1BH4		30
1162	1BH5	A	183
1163	1BH6	A	274
1164	1BH7		33
1165	1BH8	A	45
1166	1BH8	B	89
1167	1BHA		71
1168	1BHD	A	118
1169	1BHE		376
1170	1BHF	A	108
1171	1BHG	A	613
1172	1BHI		38
1173	1BHJ	A	292
1174	1BHO	1	190
1175	1BHP		45
1176	1BHT	A	176
1177	1BHU		102
1178	1BHW	A	393
1179	1BHY		482
1180	1BI0		226
1181	1BI5	A	389
1182	1BI6	H	41
1183	1BI7	A	326
1184	1BI9	A	499
1185	1BIA		321
1186	1BIF		469
1187	1BIG		37
1188	1BIH	A	395
1189	1BII	A	365
1190	1BII	B	119
1191	1BIK		147
1192	1BIN	A	143
1193	1BIO		228
1194	1BIT		237
1195	1BIX		287
1196	1BIY		689
1197	1BJ1	H	231
1198	1BJ1	V	102
1199	1BJ3	A	129
1200	1BJ3	B	123
1201	1BJ4	A	470
1202	1BJ7		156
1203	1BJ8		109
1204	1BJA	A	95
1205	1BJF	A	193
1206	1BJM	A	216
1207	1BJN	A	360
1208	1BJP	A	62
1209	1BJQ	A	253
1210	1BJR	E	279
1211	1BJX		110
1212	1BK0		331
1213	1BK1		184
1214	1BK4	A	337
1215	1BK5	A	422
1216	1BK7	A	190
1217	1BK8		50
1218	1BK9		124
1219	1BKB		136
1220	1BKC	A	255
1221	1BKH	A	369
1222	1BKJ	A	240
1223	1BKT		38
1224	1BKU		33
1225	1BKV	A	30
1226	1BKZ	A	135
1227	1BL0	A	129
1228	1BL1		31
1229	1BL8	A	97
1230	1BL9	A	543
1231	1BLB	A	204
1232	1BLC		257
1233	1BLE		163
1234	1BLI		483
1235	1BLJ		114
1236	1BLL	E	488
1237	1BLN	B	218
1238	1BLR		137
1239	1BLS	A	361
1240	1BLU		82
1241	1BM2	A	117
1242	1BM3	L	214
1243	1BM3	H	227
1244	1BM4	A	32
1245	1BM8		99
1246	1BM9	A	122
1247	1BMF	A	510
1248	1BMF	D	482
1249	1BMF	G	272
1250	1BMG		98
1251	1BML	A	250
1252	1BML	C	362
1253	1BMO	A	233
1254	1BMP		139
1255	1BMQ	A	167
1256	1BMQ	B	88
1257	1BMR		68
1258	1BMT	A	246
1259	1BMV	1	198
1260	1BMV	2	374
1261	1BMW		96
1262	1BN6	A	294
1263	1BN8	A	420
1264	1BNB		38
1265	1BNC	A	449
1266	1BNK	A	216
1267	1BNL	A	178
1268	1BNO		87
1269	1BNX	A	34
1270	1BO0		76
1271	1BO1	A	416
1272	1BO4	A	168
1273	1BO5	O	501
1274	1BO7	A	316
1275	1BOB		320
1276	1BOE	A	47
1277	1BOG	A	214
1278	1BOG	B	213
1279	1BOH		296
1280	1BOL	A	222
1281	1BOM	A	20
1282	1BOM	B	28
1283	1BOO	A	323
1284	1BOQ	A	198
1285	1BOR		56
1286	1BOS	A	69
1287	1BOW	A	159
1288	1BOZ	A	186
1289	1BP1		456
1290	1BP2		123
1291	1BP3	B	211
1292	1BP4		212
1293	1BPL	B	294
1294	1BPR		191
1295	1BPV		112
1296	1BQ0		103
1297	1BQ3	D	246
1298	1BQ5		342
1299	1BQ8	A	54
1300	1BQB	A	301
1301	1BQC	A	302
1302	1BQF	A	25
1303	1BQG		451
1304	1BQH	A	274
1305	1BQH	G	129
1306	1BQK		124
1307	1BQL	H	215
1308	1BQM	A	556
1309	1BQP	A	181
1310	1BQQ	M	174
1311	1BQQ	T	184
1312	1BQS	A	209
1313	1BQV		110
1314	1BQY	A	234
1315	1BR0	A	120
1316	1BR1	A	820
1317	1BR1	B	150
1318	1BRL	A	355
1319	1BRL	B	324
1320	1BRM	A	367
1321	1BRU	P	241
1322	1BRV		32
1323	1BRW	A	433
1324	1BRY	Y	248
1325	1BRZ		54
1326	1BS0	A	384
1327	1BS2	A	607
1328	1BS4	A	168
1329	1BS9		207
1330	1BSG		266
1331	1BSV	A	321
1332	1BSW	A	197
1333	1BSX	A	260
1334	1BT0	A	76
1335	1BT1	A	345
1336	1BT4	A	362
1337	1BT9	A	340
1338	1BTE	A	97
1339	1BTM	A	252
1340	1BTN		106
1341	1BTS		23
1342	1BU1	A	57
1343	1BU2	A	229
1344	1BU3		109
1345	1BU7	A	455
1346	1BU8	A	452
1347	1BU9	A	168
1348	1BUC	A	383
1349	1BUE	A	265
1350	1BUH	B	79
1351	1BUI	C	128
1352	1BUJ	A	109
1353	1BUN	A	120
1354	1BUN	B	61
1355	1BUO	A	121
1356	1BUQ	A	125
1357	1BUS		57
1358	1BUY	A	166
1359	1BV2		91
1360	1BV4	A	118
1361	1BVB		211
1362	1BVH		157
1363	1BVK	A	108
1364	1BVK	B	117
1365	1BVN	P	496
1366	1BVN	T	74
1367	1BVO	A	175
1368	1BVP	1	349
1369	1BVQ	A	141
1370	1BVR	A	268
1371	1BVS	A	203
1372	1BVU	A	418
1373	1BVW	A	360
1374	1BVY	F	191
1375	1BVZ	A	585
1376	1BW0	A	416
1377	1BW3		125
1378	1BW5		66
1379	1BW6	A	56
1380	1BW8	A	321
1381	1BW9	A	356
1382	1BWD	A	348
1383	1BWK	A	399
1384	1BWM	A	249
1385	1BWO	A	90
1386	1BWP		233
1387	1BWU	A	106
1388	1BWU	D	109
1389	1BWV	A	493
1390	1BWV	S	138
1391	1BWX		39
1392	1BWY	A	132
1393	1BWZ	A	274
1394	1BX0	A	314
1395	1BX4	A	345
1396	1BX7		55
1397	1BX9	A	211
1398	1BXB	A	387
1399	1BXD	A	161
1400	1BXE	A	113
1401	1BXI	A	86
1402	1BXI	B	134
1403	1BXJ	A	29
1404	1BXK	A	355
1405	1BXN	A	485
1406	1BXN	I	139
1407	1BXS	A	501
1408	1BXT	A	234
1409	1BXU	A	91
1410	1BXW	A	172
1411	1BXY	A	60
1412	1BXZ	A	352
1413	1BY1	A	209
1414	1BY2		119
1415	1BY3	A	714
1416	1BY4	A	82
1417	1BY6	A	36
1418	1BY7	A	382
1419	1BY9		81
1420	1BYF	A	125
1421	1BYG	A	278
1422	1BYH		214
1423	1BYK	A	255
1424	1BYL	A	125
1425	1BYN	A	128
1426	1BYO	A	99
1427	1BYQ	A	228
1428	1BYR	A	155
1429	1BYW	A	110
1430	1BYY	A	53
1431	1BZ7	A	206
1432	1BZ7	B	217
1433	1BZ9	A	277
1434	1BZA		262
1435	1BZG		34
1436	1BZO	A	151
1437	1BZQ	K	124
1438	1BZW	A	232
1439	1BZY	A	217
1440	1C01	A	76
1441	1C02	A	166
1442	1C04	A	137
1443	1C04	B	177
1444	1C04	D	122
1445	1C05	A	159
1446	1C07	A	95
1447	1C08	A	107
1448	1C08	B	114
1449	1C0A	A	585
1450	1C0F	S	127
1451	1C0F	A	368
1452	1C0I	A	363
1453	1C0N	A	406
1454	1C12	A	214
1455	1C12	B	220
1456	1C14	A	262
1457	1C15	A	97
1458	1C16	A	260
1459	1C17	M	177
1460	1C1E	H	219
1461	1C1F	A	136
1462	1C1G	A	284
1463	1C1K	A	217
1464	1C1Y	A	167
1465	1C1Y	B	77
1466	1C1Z	A	326
1467	1C20	A	128
1468	1C21	A	263
1469	1C25		161
1470	1C28	A	135
1471	1C2A	A	120
1472	1C2B	A	540
1473	1C2N		137
1474	1C2T	A	212
1475	1C2U	A	35
1476	1C2Y	A	156
1477	1C39	A	152
1478	1C3A	A	135
1479	1C3A	B	125
1480	1C3B	A	358
1481	1C3C	A	429
1482	1C3D		294
1483	1C3F	A	265
1484	1C3G	A	170
1485	1C3K	A	147
1486	1C3P	A	375
1487	1C3Q	A	272
1488	1C3V	A	245
1489	1C3X	A	266
1490	1C3Y	A	108
1491	1C41	A	200
1492	1C44	A	123
1493	1C47	A	561
1494	1C49	A	35
1495	1C4A	A	574
1496	1C4E	A	35
1497	1C4K	A	730
1498	1C4O	A	664
1499	1C4R	A	182
1500	1C4T	A	233
1501	1C4X	A	285
1502	1C4Z	A	358
1503	1C4Z	D	154
1504	1C52		131
1505	1C55	A	40
1506	1C5A		73
1507	1C5B	H	215
1508	1C5D	L	213
1509	1C5D	H	215
1510	1C5E	A	95
1511	1C5K	A	439
1512	1C5M	D	255
1513	1C5M	F	96
1514	1C5W	A	23
1515	1C5W	B	253
1516	1C6O	A	89
1517	1C6S		87
1518	1C6V	A	164
1519	1C6V	X	81
1520	1C6W	A	33
1521	1C6X	A	99
1522	1C72	A	219
1523	1C7G	A	456
1524	1C7H	A	131
1525	1C7I	A	489
1526	1C7K	A	132
1527	1C7M	A	100
1528	1C7N	A	399
1529	1C7S	A	858
1530	1C7U	A	85
1531	1C7V	A	81
1532	1C7Z	A	191
1533	1C82	A	731
1534	1C89	A	134
1535	1C8B	A	371
1536	1C8D	A	584
1537	1C8N	A	276
1538	1C8O	A	300
1539	1C8O	B	41
1540	1C8P	A	102
1541	1C8U	A	285
1542	1C8Z	A	265
1543	1C94	A	38
1544	1C9B	A	207
1545	1C9B	B	180
1546	1C9F	A	90
1547	1C9H	A	107
1548	1C9K	A	180
1549	1C9O	A	66
1550	1C9P	B	59
1551	1C9Q	A	117
1552	1C9S	A	74
1553	1C9U	A	454
1554	1C9W	A	315
1555	1C9Y	A	321
1556	1CA1		370
1557	1CA4	A	168
1558	1CA7	A	114
1559	1CAG	A	30
1560	1CAU	A	181
1561	1CB0	A	283
1562	1CB1		78
1563	1CB2	A	365
1564	1CB4	A	151
1565	1CB5	A	453
1566	1CB7	B	483
1567	1CB8	A	678
1568	1CB9	A	60
1569	1CBF		285
1570	1CBG		490
1571	1CBI	A	136
1572	1CBK	A	160
1573	1CBV	H	219
1574	1CBY		259
1575	1CC1	S	283
1576	1CC1	L	498
1577	1CC5		83
1578	1CC7	A	73
1579	1CCD		77
1580	1CCH		82
1581	1CCR		112
1582	1CCV	A	56
1583	1CCZ	A	171
1584	1CD0	A	111
1585	1CD1	A	315
1586	1CD2	A	206
1587	1CD5	A	266
1588	1CD9	A	175
1589	1CD9	B	215
1590	1CDB		105
1591	1CDG		686
1592	1CDH		178
1593	1CDL	E	20
1594	1CDM	B	25
1595	1CDO	A	374
1596	1CDQ		77
1597	1CDT	A	60
1598	1CDZ	A	96
1599	1CE0	A	37
1600	1CE3	A	54
1601	1CE4	A	35
1602	1CE7	A	241
1603	1CE7	B	255
1604	1CE9	A	34
1605	1CEC		343
1606	1CEE	B	59
1607	1CEF		349
1608	1CEJ	A	96
1609	1CEL	A	434
1610	1CEM		363
1611	1CEQ	A	316
1612	1CER	O	331
1613	1CEU	A	51
1614	1CEV	A	299
1615	1CF2	P	337
1616	1CF3	A	583
1617	1CF4	B	44
1618	1CF5	A	249
1619	1CF7	A	76
1620	1CF7	B	95
1621	1CF8	L	215
1622	1CF8	H	218
1623	1CF9	A	753
1624	1CFA	A	71
1625	1CFB		205
1626	1CFE		135
1627	1CFF	B	20
1628	1CFG		22
1629	1CFH		47
1630	1CFM	A	251
1631	1CFR		285
1632	1CFW	A	36
1633	1CFY	A	143
1634	1CFZ	A	162
1635	1CG2	A	393
1636	1CG5	A	141
1637	1CG5	B	141
1638	1CG7	A	93
1639	1CGE		168
1640	1CGI	I	56
1641	1CGM	E	161
1642	1CGN		127
1643	1CGP	A	205
1644	1CGS	H	214
1645	1CGT		684
1646	1CH4	A	146
1647	1CHC		68
1648	1CHH		108
1649	1CHK	A	238
1650	1CHL		36
1651	1CHM	A	401
1652	1CHO	I	56
1653	1CHP	D	103
1654	1CHR	A	370
1655	1CHU	A	540
1656	1CHV	S	60
1657	1CHZ	A	64
1658	1CI0	A	228
1659	1CI1	A	251
1660	1CI3	M	249
1661	1CI4	A	89
1662	1CI6	A	63
1663	1CI6	B	63
1664	1CI7	A	297
1665	1CI8	A	392
1666	1CIA		213
1667	1CIC	B	217
1668	1CIC	D	218
1669	1CID		177
1670	1CII		602
1671	1CIQ	A	40
1672	1CIQ	B	24
1673	1CIT	A	89
1674	1CIV	A	385
1675	1CIX	A	44
1676	1CIY		590
1677	1CJA	A	342
1678	1CJB	A	231
1679	1CJC	A	460
1680	1CJD	A	394
1681	1CJG	A	62
1682	1CJL		312
1683	1CJM	A	295
1684	1CJS	A	219
1685	1CJX	A	357
1686	1CK0	H	219
1687	1CK1	A	239
1688	1CK2	A	104
1689	1CK4	A	198
1690	1CK7	A	631
1691	1CKE	A	227
1692	1CKI	A	317
1693	1CKK	B	26
1694	1CKL	A	126
1695	1CKM	A	330
1696	1CKQ	A	276
1697	1CKS	A	79
1698	1CKV		141
1699	1CKW	A	25
1700	1CKX	A	26
1701	1CL0	A	320
1702	1CL1	A	395
1703	1CL3	A	138
1704	1CL4	A	60
1705	1CL5	A	121
1706	1CL6	A	402
1707	1CL7	L	216
1708	1CL7	H	135
1709	1CL7	I	82
1710	1CLC		639
1711	1CLD		61
1712	1CLE	A	534
1713	1CLF		55
1714	1CLH		166
1715	1CLI	A	345
1716	1CLK	A	387
1717	1CLO	H	222
1718	1CLP	A	121
1719	1CLV	A	471
1720	1CLV	I	32
1721	1CLW	A	554
1722	1CLX	A	347
1723	1CLY	H	219
1724	1CLZ	H	218
1725	1CM0	B	168
1726	1CM2	A	85
1727	1CM5	A	759
1728	1CM7	A	363
1729	1CM8	A	367
1730	1CM9	A	74
1731	1CMA	A	104
1732	1CMI	A	85
1733	1CMO	A	127
1734	1CMR		31
1735	1CMS		323
1736	1CMV	A	256
1737	1CMX	A	236
1738	1CMZ	A	152
1739	1CN2		67
1740	1CN3	A	283
1741	1CN3	F	29
1742	1CN4	A	228
1743	1CNE		270
1744	1CNN	A	27
1745	1CNO	A	87
1746	1CNS	A	243
1747	1CNT	1	187
1748	1CNV		299
1749	1CO0	A	107
1750	1CO4	A	42
1751	1CO6	A	107
1752	1COA	I	64
1753	1COD		62
1754	1COI		31
1755	1COJ	A	212
1756	1COK	A	68
1757	1COL	A	204
1758	1COM	A	127
1759	1COO		98
1760	1COP	D	66
1761	1COR		82
1762	1COS	A	31
1763	1COT		129
1764	1COU	A	85
1765	1COV	1	281
1766	1COV	2	263
1767	1COV	3	238
1768	1COV	4	69
1769	1COY		507
1770	1COZ	A	129
1771	1CP2	A	269
1772	1CP3	A	277
1773	1CP7	A	284
1774	1CP9	A	205
1775	1CP9	B	553
1776	1CPC	A	162
1777	1CPC	B	172
1778	1CPJ	A	260
1779	1CPM		214
1780	1CPQ		129
1781	1CPT		428
1782	1CPY		421
1783	1CPZ	A	68
1784	1CQ0	A	28
1785	1CQ3	A	233
1786	1CQA		133
1787	1CQD	A	221
1788	1CQE	A	580
1789	1CQI	A	286
1790	1CQI	B	385
1791	1CQK	A	101
1792	1CQM	A	101
1793	1CQP	A	182
1794	1CQQ	A	180
1795	1CQT	A	163
1796	1CQT	I	44
1797	1CQU	A	56
1798	1CQX	A	403
1799	1CQZ	A	554
1800	1CR0	A	296
1801	1CR5	A	189
1802	1CR8	A	42
1803	1CR9	L	219
1804	1CR9	H	217
1805	1CRB		134
1806	1CRK	A	380
1807	1CRL		534
1808	1CRW	G	333
1809	1CRX	A	322
1810	1CS1	A	386
1811	1CS6	A	382
1812	1CSB	A	47
1813	1CSB	B	205
1814	1CSG	A	127
1815	1CSM	A	256
1816	1CSN		298
1817	1CSO	E	185
1818	1CSP		67
1819	1CSY	A	112
1820	1CT8	A	214
1821	1CT8	B	220
1822	1CT9	A	553
1823	1CTA	A	36
1824	1CTF		74
1825	1CTM		250
1826	1CTN		540
1827	1CTX		71
1828	1CUO	A	129
1829	1CV2	A	296
1830	1CV8		174
1831	1CVI	A	342
1832	1CVJ	A	190
1833	1CVL		319
1834	1CVM	A	353
1835	1CVO		62
1836	1CVR	A	435
1837	1CVS	C	225
1838	1CVU	A	552
1839	1CVW	H	254
1840	1CW0	A	155
1841	1CW5	A	48
1842	1CW6	A	37
1843	1CWP	A	190
1844	1CWR	A	211
1845	1CWU	A	296
1846	1CWV	A	492
1847	1CWX	A	44
1848	1CWY	A	500
1849	1CX1	A	153
1850	1CX4	A	305
1851	1CX8	A	639
1852	1CXA		124
1853	1CXN		60
1854	1CXP	A	104
1855	1CXP	C	466
1856	1CXV	A	164
1857	1CXX	A	113
1858	1CXY	A	90
1859	1CXZ	B	86
1860	1CY0	A	599
1861	1CYC		103
1862	1CYD	A	244
1863	1CYG		680
1864	1CYI		90
1865	1CYN	A	178
1866	1CYU		98
1867	1CYW		205
1868	1CZ1	A	394
1869	1CZ3	A	168
1870	1CZ4	A	185
1871	1CZ6	A	25
1872	1CZ7	A	406
1873	1CZD	A	228
1874	1CZF	A	362
1875	1CZH	A	169
1876	1CZP	A	98
1877	1CZQ	A	46
1878	1CZS	A	160
1879	1D02	A	202
1880	1D06	A	130
1881	1D0B	A	213
1882	1D0C	A	444
1883	1D0D	A	60
1884	1D0E	A	259
1885	1D0G	R	130
1886	1D0G	A	168
1887	1D0I	A	156
1888	1D0K	A	322
1889	1D0N	A	729
1890	1D0Q	A	103
1891	1D0R	A	30
1892	1D0S	A	356
1893	1D0X	A	761
1894	1D1D	A	262
1895	1D1H	A	35
1896	1D1J	A	139
1897	1D1N	A	99
1898	1D1P	A	160
1899	1D1R	A	116
1900	1D1Z	A	104
1901	1D2B	A	126
1902	1D2D	A	59
1903	1D2E	A	397
1904	1D2F	A	390
1905	1D2I	A	223
1906	1D2K	A	392
1907	1D2L	A	45
1908	1D2N	A	272
1909	1D2O	A	187
1910	1D2R	A	326
1911	1D2S	A	170
1912	1D2T	A	231
1913	1D2U	A	184
1914	1D2Z	A	108
1915	1D2Z	B	153
1916	1D3A	A	303
1917	1D3B	A	75
1918	1D3B	B	91
1919	1D3E	I	185
1920	1D3G	A	367
1921	1D3V	A	323
1922	1D3Y	A	301
1923	1D4A	A	273
1924	1D4B	A	122
1925	1D4C	A	572
1926	1D4M	1	299
1927	1D4M	2	261
1928	1D4M	3	238
1929	1D4O	A	184
1930	1D4U	A	111
1931	1D5A	A	733
1932	1D5B	B	221
1933	1D5C	A	162
1934	1D5G	A	96
1935	1D5M	C	239
1936	1D5N	A	205
1937	1D5Q	A	27
1938	1D5R	A	324
1939	1D5T	A	433
1940	1D5V	A	94
1941	1D5W	A	126
1942	1D5Y	A	292
1943	1D6A	A	262
1944	1D6B	A	42
1945	1D6G	A	47
1946	1D6J	A	211
1947	1D6M	A	653
1948	1D6S	A	322
1949	1D6T	A	117
1950	1D6U	A	727
1951	1D7A	A	161
1952	1D7B	A	186
1953	1D7E	A	122
1954	1D7F	A	686
1955	1D7K	A	421
1956	1D7M	A	101
1957	1D7Q	A	143
1958	1D7R	A	433
1959	1D7Y	A	408
1960	1D8B	A	81
1961	1D8C	A	723
1962	1D8D	A	377
1963	1D8D	B	437
1964	1D8H	A	311
1965	1D8J	A	81
1966	1D8T	A	393
1967	1D8U	A	166
1968	1D8W	A	426
1969	1D8Y	A	605
1970	1D8Z	A	89
1971	1D9C	A	121
1972	1D9E	A	284
1973	1D9J	A	21
1974	1D9K	C	183
1975	1D9K	D	188
1976	1D9N	A	75
1977	1D9Q	A	357
1978	1D9S	A	136
1979	1D9V	A	309
1980	1D9X	A	658
1981	1D9Y	A	309
1982	1DAB	A	539
1983	1DAP	A	320
1984	1DAQ	A	71
1985	1DAR		691
1986	1DAW	A	327
1987	1DAX		64
1988	1DB1	A	259
1989	1DB3	A	372
1990	1DBA	H	219
1991	1DBD	A	100
1992	1DBG	A	506
1993	1DBI	A	280
1994	1DBN	A	239
1995	1DBR	A	231
1996	1DBT	A	239
1997	1DBU	A	158
1998	1DBV	O	334
1999	1DBY	A	107
[truncated: 12,423 more rows]
