# Supplementary material for: CPSARST: an efficient circular permutation search tool applied to the detection of novel protein structural relationships
Source: Genome Biol. 2008 Jan 18;9(1):R11. doi: 10.1186/gb-2008-9-1-r11 (PMC2395249; doi:10.1186/gb-2008-9-1-r11)
Supplement: Additional data file 2 — The 90% sequence identity subset of SCOP (v.1.71). [file gb-2008-9-1-r11-S2.txt]

No.	SCOP_ID		Size		SCCS
1	d1dlwa_		116		a.1.1.1
2	d1dlya_		121		a.1.1.1
3	d1s69a_		123		a.1.1.1
4	d1idra_		127		a.1.1.1
5	d1ngka_		126		a.1.1.1
6	d1ux8a_		119		a.1.1.1
7	d1kr7a_		110		a.1.1.4
8	d1scta_		149		a.1.1.2
9	d1sctb_		150		a.1.1.2
10	d3sdha_		145		a.1.1.2
11	d1b0b__		142		a.1.1.2
12	d1h97a_		147		a.1.1.2
13	d1jl7a_		147		a.1.1.2
14	d1a6m__		151		a.1.1.2
15	d1mba__		146		a.1.1.2
16	d1mbs__		153		a.1.1.2
17	d1mnia_		153		a.1.1.2
18	d1gjna_		153		a.1.1.2
19	d1emy__		153		a.1.1.2
20	d1lht__		153		a.1.1.2
21	d1myt__		146		a.1.1.2
22	d1eca__		136		a.1.1.2
23	d2gdm__		153		a.1.1.2
24	d1fsla_		143		a.1.1.2
25	d1d8ua_		165		a.1.1.2
26	d1irda_		141		a.1.1.2
27	d1jeba_		141		a.1.1.2
28	d1iwha_		141		a.1.1.2
29	d1hdsa_		141		a.1.1.2
30	d1g08a_		141		a.1.1.2
31	d1qpwa_		141		a.1.1.2
32	d1fhja_		141		a.1.1.2
33	d1hbra_		141		a.1.1.2
34	d1a4fa_		141		a.1.1.2
35	d1wmua_		141		a.1.1.2
36	d1outa_		142		a.1.1.2
37	d1cg5a_		141		a.1.1.2
38	d1la6a_		142		a.1.1.2
39	d1spga_		143		a.1.1.2
40	d1gcva_		140		a.1.1.2
41	d1v4wa_		143		a.1.1.2
42	d1xq5a_		142		a.1.1.2
43	d1irdb_		146		a.1.1.2
44	d1i3da_		146		a.1.1.2
45	d1a9we_		145		a.1.1.2
46	d1iwhb_		146		a.1.1.2
47	d1hdsb_		145		a.1.1.2
48	d1g08b_		145		a.1.1.2
49	d1qpwb_		146		a.1.1.2
50	d1fhjb_		146		a.1.1.2
51	d1jebb_		143		a.1.1.2
52	d1a4fb_		146		a.1.1.2
53	d1wmub_		146		a.1.1.2
54	d1outb_		146		a.1.1.2
55	d1cg5b_		141		a.1.1.2
56	d1la6b_		132		a.1.1.2
57	d1spgb_		147		a.1.1.2
58	d1gcvb_		136		a.1.1.2
59	d1v4wb_		146		a.1.1.2
60	d1xq5b_		146		a.1.1.2
61	d1ch4a_		146		a.1.1.2
62	d1it2a_		146		a.1.1.2
63	d2lhb__		149		a.1.1.2
64	d1ash__		147		a.1.1.2
65	d1itha_		141		a.1.1.2
66	d1hlb__		157		a.1.1.2
67	d1hlm__		158		a.1.1.2
68	d1q1fa_		148		a.1.1.2
69	d1vhba_		135		a.1.1.2
70	d1cqxa1		150		a.1.1.2
71	d1gvha1		146		a.1.1.2
72	d1ew6a_		137		a.1.1.2
73	d1or4a_		169		a.1.1.2
74	d1urva_		154		a.1.1.2
75	d1tu9a_		131		a.1.1.2
76	d1x9fa_		147		a.1.1.2
77	d1x9fb_		145		a.1.1.2
78	d1x9fc_		149		a.1.1.2
79	d1x9fd_		140		a.1.1.2
80	d1phna_		162		a.1.1.3
81	d1f99a_		162		a.1.1.3
82	d1cpca_		162		a.1.1.3
83	d1jboa_		162		a.1.1.3
84	d1ha7a_		162		a.1.1.3
85	d1phnb_		172		a.1.1.3
86	d1f99b_		172		a.1.1.3
87	d1cpcb_		172		a.1.1.3
88	d1jbob_		172		a.1.1.3
89	d1ha7b_		172		a.1.1.3
90	d1alla_		160		a.1.1.3
91	d1b33a_		160		a.1.1.3
92	d1kn1a_		160		a.1.1.3
93	d1allb_		161		a.1.1.3
94	d1liaa_		164		a.1.1.3
95	d1b8da_		164		a.1.1.3
96	d1eyxa_		164		a.1.1.3
97	d1b8db_		177		a.1.1.3
98	d1eyxb_		177		a.1.1.3
99	d1xg0c_		174		a.1.1.3
100	d1nekb1		132		a.1.2.1
101	d1kf6b1		138		a.1.2.1
102	d1qlab1		133		a.1.2.1
103	d1grj_1		78		a.2.1.1
104	d1jj2u_		65		a.2.2.1
105	d1r73a_		66		a.2.2.1
106	d1fpoa1		76		a.2.3.1
107	d1hdj__		77		a.2.3.1
108	d1xbl__		75		a.2.3.1
109	d1n4ca_		182		a.2.3.1
110	d1nz6a_		98		a.2.3.1
111	d1iura_		88		a.2.3.1
112	d1fafa_		79		a.2.3.1
113	d1gh6a_		114		a.2.3.1
114	d1wjza_		94		a.2.3.1
115	d1fxkc_		133		a.2.5.1
116	d1fxka_		107		a.2.5.1
117	d1cxzb_		86		a.2.6.1
118	d1urfa_		81		a.2.6.1
119	d1seta1		110		a.2.7.1
120	d1eiya1		79		a.2.7.2
121	d1ivsa1		66		a.2.7.3
122	d1lrza1		65		a.2.7.4
123	d1k4ta1		72		a.2.8.1
124	d1qoja_		46		a.2.9.1
125	d1aqt_1		50		a.2.10.1
126	d1e79h1		45		a.2.10.1
127	d1idsa1		84		a.2.11.1
128	d1dt0a1		83		a.2.11.1
129	d1isaa1		82		a.2.11.1
130	d1my6a1		88		a.2.11.1
131	d1coja1		89		a.2.11.1
132	d1wb8a1		89		a.2.11.1
133	d1b06a1		90		a.2.11.1
134	d1ma1a1		88		a.2.11.1
135	d1p7ga1		92		a.2.11.1
136	d1unfx1		89		a.2.11.1
137	d1pl4a1		83		a.2.11.1
138	d1kkca1		84		a.2.11.1
139	d1ix9a1		90		a.2.11.1
140	d1mnga1		92		a.2.11.1
141	d1jr9a1		90		a.2.11.1
142	d1gv3a1		102		a.2.11.1
143	d1y67a1		88		a.2.11.1
144	d1bsma1		86		a.2.11.1
145	d1uera1		84		a.2.11.1
146	d1pv0a_		46		a.2.12.1
147	d1rfya_		89		a.2.13.1
148	d1tjla1		104		a.2.14.1
149	d1dava_		71		a.139.1.1
150	d1ohzb_		56		a.139.1.1
151	d1gjja2		43		a.140.1.1
152	d1h9ea_		56		a.140.1.1
153	d1h9fa_		57		a.140.1.1
154	d1jeia_		53		a.140.1.1
155	d1jeqa1		51		a.140.2.1
156	d1kcfa1		36		a.140.2.1
157	d1h1js_		44		a.140.2.1
158	d1v66a_		65		a.140.2.1
159	d1y02a1		44		a.140.2.1
160	d1a62_1		47		a.140.3.1
161	d1e7la1		54		a.140.4.1
162	d1smye_		95		a.143.1.1
163	d1qkla_		127		a.143.1.2
164	d1twff_		84		a.143.1.2
165	d1v65a_		64		a.212.1.1
166	d1c75a_		71		a.3.1.1
167	d1ctj__		89		a.3.1.1
168	d1c53__		79		a.3.1.1
169	d1dvh__		79		a.3.1.1
170	d1cyj__		90		a.3.1.1
171	d1c6s__		87		a.3.1.1
172	d1f1fa_		88		a.3.1.1
173	d1c6ra_		88		a.3.1.1
174	d1gdva_		85		a.3.1.1
175	d1ls9a_		91		a.3.1.1
176	d1c52__		131		a.3.1.1
177	d1cnoa_		86		a.3.1.1
178	d1ql3a_		99		a.3.1.1
179	d1ayg__		80		a.3.1.1
180	d1a56__		81		a.3.1.1
181	d1e29a_		135		a.3.1.1
182	d1f1ca_		129		a.3.1.1
183	d1mz4a_		131		a.3.1.1
184	d1ycc__		108		a.3.1.1
185	d1ytc__		112		a.3.1.1
186	d1wejf_		104		a.3.1.1
187	d1ccr__		111		a.3.1.1
188	d5cytr_		103		a.3.1.1
189	d1j3sa_		104		a.3.1.1
190	d1qn2a_		99		a.3.1.1
191	d3c2c__		112		a.3.1.1
192	d1vyda_		116		a.3.1.1
193	d1cxc__		124		a.3.1.1
194	d1co6a_		107		a.3.1.1
195	d1i8oa_		114		a.3.1.1
196	d1hroa_		105		a.3.1.1
197	d155c__		134		a.3.1.1
198	d1cot__		121		a.3.1.1
199	d1jdla_		118		a.3.1.1
200	d1h32b_		135		a.3.1.1
201	d1cc5__		83		a.3.1.1
202	d1kx7a_		81		a.3.1.1
203	d1cor__		82		a.3.1.1
204	d1fi3a_		82		a.3.1.1
205	d451c__		82		a.3.1.1
206	d1gks__		78		a.3.1.1
207	d1dw0a_		112		a.3.1.1
208	d1gu2a_		124		a.3.1.1
209	d1diqc_		74		a.3.1.1
210	d1umma_		149		a.3.1.1
211	d1dy7b1		104		a.3.1.2
212	d1h9yb1		85		a.3.1.2
213	d1nira1		112		a.3.1.2
214	d1qksa1		127		a.3.1.2
215	d1kb0a1		97		a.3.1.6
216	d1kv9a1		104		a.3.1.6
217	d1qcrd2		29		a.3.1.3
218	d1m70a1		92		a.3.1.4
219	d1m70a2		98		a.3.1.4
220	d1h1oa1		82		a.3.1.4
221	d1h1oa2		90		a.3.1.4
222	d1fcdc1		80		a.3.1.4
223	d1fcdc2		94		a.3.1.4
224	d1h32a1		150		a.3.1.8
225	d1h32a2		111		a.3.1.8
226	d1eb7a1		164		a.3.1.5
227	d1eb7a2		153		a.3.1.5
228	d1nmla1		166		a.3.1.5
229	d1nmla2		150		a.3.1.5
230	d1iqca1		150		a.3.1.5
231	d1iqca2		158		a.3.1.5
232	d1pbya1		85		a.3.1.7
233	d1pbya2		80		a.3.1.7
234	d1jmxa1		84		a.3.1.7
235	d1jmxa2		77		a.3.1.7
236	d1du0a_		53		a.4.1.1
237	d1p7ia_		53		a.4.1.1
238	d1akha_		49		a.4.1.1
239	d1f43a_		61		a.4.1.1
240	d1akhb_		78		a.4.1.1
241	d1k61a_		60		a.4.1.1
242	d1mnmc_		77		a.4.1.1
243	d1lfb__		78		a.4.1.1
244	d2lfb__		100		a.4.1.1
245	d1e3oc1		57		a.4.1.1
246	d1gt0c1		63		a.4.1.1
247	d1o4xa1		54		a.4.1.1
248	d1au7a1		58		a.4.1.1
249	d1ftt__		68		a.4.1.1
250	d1hdp__		63		a.4.1.1
251	d1ocp__		67		a.4.1.1
252	d1b72a_		68		a.4.1.1
253	d1pufa_		77		a.4.1.1
254	d1pufb_		73		a.4.1.1
255	d1du6a_		64		a.4.1.1
256	d1bw5__		66		a.4.1.1
257	d1ig7a_		58		a.4.1.1
258	d1hom__		68		a.4.1.1
259	d9anta_		56		a.4.1.1
260	d1b8ia_		62		a.4.1.1
261	d1b8ib_		58		a.4.1.1
262	d1jgga_		57		a.4.1.1
263	d1ftz__		70		a.4.1.1
264	d1fjla_		65		a.4.1.1
265	d1mija_		139		a.4.1.1
266	d1uhsa_		72		a.4.1.1
267	d1wh5a_		80		a.4.1.1
268	d1wh7a_		80		a.4.1.1
269	d1wi3a_		71		a.4.1.1
270	d1wjha_		76		a.4.1.1
271	d1s7ea1		50		a.4.1.1
272	d1hcra_		52		a.4.1.2
273	d1gdta1		43		a.4.1.2
274	d1tc3c_		51		a.4.1.2
275	d1u78a2		50		a.4.1.2
276	d2ezl__		99		a.4.1.2
277	d2ezi__		75		a.4.1.2
278	d1guua_		50		a.4.1.3
279	d1gv2a2		47		a.4.1.3
280	d1gvda_		52		a.4.1.3
281	d1a5j_1		55		a.4.1.3
282	d1a5j_2		55		a.4.1.3
283	d1h8ac1		57		a.4.1.3
284	d1fexa_		59		a.4.1.3
285	d1ofcx1		52		a.4.1.3
286	d1ug2a_		95		a.4.1.3
287	d1wgxa_		73		a.4.1.3
288	d1ofcx2		128		a.4.1.13
289	d1irza_		64		a.4.1.11
290	d1itya_		67		a.4.1.4
291	d1w0ta_		52		a.4.1.4
292	d1w0ua_		55		a.4.1.4
293	d1k78a1		63		a.4.1.5
294	d1k78a2		61		a.4.1.5
295	d6paxa1		68		a.4.1.5
296	d6paxa2		65		a.4.1.5
297	d1pdnc_		123		a.4.1.5
298	d1igna1		86		a.4.1.6
299	d1igna2		103		a.4.1.6
300	d1hlva1		66		a.4.1.7
301	d1hlva2		65		a.4.1.7
302	d1iufa1		78		a.4.1.7
303	d1iufa2		66		a.4.1.7
304	d1etxa_		74		a.4.1.12
305	d1fipa_		73		a.4.1.12
306	d1ntca_		91		a.4.1.12
307	d1umqa_		60		a.4.1.12
308	d1g2ha_		61		a.4.1.12
309	d1bl0a1		54		a.4.1.8
310	d1bl0a2		62		a.4.1.8
311	d1d5ya1		54		a.4.1.8
312	d1d5ya2		65		a.4.1.8
313	d1a6i_1		66		a.4.1.9
314	d2tct_1		66		a.4.1.9
315	d1jt6a1		71		a.4.1.9
316	d1pb6a1		72		a.4.1.9
317	d1vi0a1		72		a.4.1.9
318	d1rkta1		81		a.4.1.9
319	d1t56a1		73		a.4.1.9
320	d1ui5a1		71		a.4.1.9
321	d1t33a1		88		a.4.1.9
322	d1sgma1		73		a.4.1.9
323	d1rr7a_		94		a.4.1.14
324	d1sfe_1		84		a.4.2.1
325	d1qnta1		85		a.4.2.1
326	d1mgta1		81		a.4.2.1
327	d1kqqa_		131		a.4.3.1
328	d1ig6a_		107		a.4.3.1
329	d1kkxa_		102		a.4.3.1
330	d1ryua_		120		a.4.3.1
331	d1bia_1		63		a.4.5.1
332	d1j5ya1		65		a.4.5.1
333	d1jhfa1		71		a.4.5.2
334	d1aoy__		78		a.4.5.3
335	d1b4aa1		75		a.4.5.3
336	d1f9na1		76		a.4.5.3
337	d1xcba1		74		a.4.5.38
338	d1i5za1		69		a.4.5.4
339	d1ft9a1		78		a.4.5.4
340	d1omia2		91		a.4.5.4
341	d1i1ga1		60		a.4.5.32
342	d1ri7a1		60		a.4.5.32
343	d1r1ta_		98		a.4.5.5
344	d1r1ua_		94		a.4.5.5
345	d1y0ua_		89		a.4.5.5
346	d1mkma1		75		a.4.5.33
347	d1jgsa_		138		a.4.5.28
348	d1lnwa_		141		a.4.5.28
349	d1lj9a_		144		a.4.5.28
350	d1hsja1		115		a.4.5.28
351	d1p4xa1		125		a.4.5.28
352	d1p4xa2		125		a.4.5.28
353	d1fzpb_		105		a.4.5.28
354	d1s3ja_		143		a.4.5.28
355	d1ub9a_		100		a.4.5.28
356	d1ku9a_		151		a.4.5.36
357	d1okra_		120		a.4.5.39
358	d1p6ra_		82		a.4.5.39
359	d1sd4a_		122		a.4.5.39
360	d1hw1a1		74		a.4.5.6
361	d1o57a1		73		a.4.5.40
362	d1bm9a_		120		a.4.5.7
363	d1ixca1		84		a.4.5.37
364	d1b9ma1		122		a.4.5.8
365	d1bjaa_		95		a.4.5.9
366	d1q1ha_		85		a.4.5.41
367	d1mzba_		133		a.4.5.42
368	d1repc1		111		a.4.5.10
369	d1repc2		103		a.4.5.10
370	d1hkqa_		125		a.4.5.10
371	d1ixsb1		76		a.4.5.11
372	d1in4a1		75		a.4.5.11
373	d1fnna1		103		a.4.5.11
374	d1w5sa1		103		a.4.5.11
375	d1oywa1		110		a.4.5.43
376	d1ldda_		74		a.4.5.34
377	d1ldja1		90		a.4.5.34
378	d1iuya_		92		a.4.5.34
379	d1lvaa1		61		a.4.5.35
380	d1lvaa2		73		a.4.5.35
381	d1lvaa3		64		a.4.5.35
382	d1lvaa4		60		a.4.5.35
383	d2foka1		132		a.4.5.12
384	d2foka2		138		a.4.5.12
385	d2foka3		95		a.4.5.12
386	d1t0fa1		100		a.4.5.27
387	d1fp1d1		110		a.4.5.29
388	d1fp2a1		101		a.4.5.29
389	d1kyza1		107		a.4.5.29
390	d1qzza1		91		a.4.5.29
391	d1tw3a1		86		a.4.5.29
392	d1hsta_		74		a.4.5.13
393	d1ghc__		75		a.4.5.13
394	d1ussa_		88		a.4.5.13
395	d1usta_		92		a.4.5.13
396	d1e17a_		90		a.4.5.14
397	d1d5va_		94		a.4.5.14
398	d1jxsa_		98		a.4.5.14
399	d2hfh__		93		a.4.5.14
400	d1kq8a_		75		a.4.5.14
401	d2bby__		69		a.4.5.15
402	d1i27a_		73		a.4.5.30
403	d1dpua_		69		a.4.5.16
404	d1fsha_		94		a.4.5.31
405	d1o7fa1		142		a.4.5.31
406	d1uhwa_		109		a.4.5.31
407	d1w4ma_		95		a.4.5.31
408	d1v3fa_		120		a.4.5.31
409	d1cf7a_		67		a.4.5.17
410	d1cf7b_		82		a.4.5.17
411	d1d8ja_		81		a.4.5.18
412	d1qbja_		65		a.4.5.19
413	d1j75a_		57		a.4.5.19
414	d1oyia_		62		a.4.5.19
415	d1sfua_		70		a.4.5.19
416	d1dp7p_		76		a.4.5.20
417	d1ka8a_		100		a.4.5.20
418	d1flia_		98		a.4.5.21
419	d1k78b_		102		a.4.5.21
420	d1gvja_		142		a.4.5.21
421	d2stta_		96		a.4.5.21
422	d1puee_		88		a.4.5.21
423	d1awca_		110		a.4.5.21
424	d1bc8c_		93		a.4.5.21
425	d1hbxg_		112		a.4.5.21
426	d1duxc_		86		a.4.5.21
427	d1hks__		106		a.4.5.22
428	d2hts__		88		a.4.5.22
429	d1if1a_		105		a.4.5.23
430	d2irfg_		109		a.4.5.23
431	d1t2ka_		110		a.4.5.23
432	d1pp7u_		114		a.4.5.44
433	d1g3sa1		61		a.4.5.24
434	d1fx7a1		64		a.4.5.24
435	d1on2a1		61		a.4.5.24
436	d1ucra_		74		a.4.5.45
437	d1s7aa_		103		a.4.5.46
438	d1s29a_		92		a.4.5.46
439	d1xgsa1		77		a.4.5.25
440	d1b6a_1		74		a.4.5.25
441	d1ufma_		84		a.4.5.47
442	d1wi9a_		72		a.4.5.47
443	d1tbxa_		94		a.4.5.48
444	d1r7ja_		90		a.4.5.49
445	d1sfxa_		109		a.4.5.50
446	d1stza1		87		a.4.5.51
447	d1wlqc_		185		a.4.5.52
448	d1rz4a1		83		a.4.5.53
449	d1u5ta1		145		a.4.5.54
450	d1u5ta2		68		a.4.5.54
451	d1u5tb1		94		a.4.5.54
452	d1u5tb2		75		a.4.5.54
453	d1w7pd1		54		a.4.5.54
454	d1w7pd2		117		a.4.5.54
455	d1u5tc1		104		a.4.5.54
456	d1u5tc2		74		a.4.5.54
457	d1xd7a_		116		a.4.5.55
458	d1tqia1		90		a.4.5.56
459	d1opc__		99		a.4.6.1
460	d1kgsa1		97		a.4.6.1
461	d1gxqa_		105		a.4.6.1
462	d1p2fa1		97		a.4.6.1
463	d1fsea_		67		a.4.6.2
464	d1l3la1		65		a.4.6.2
465	d1je8a_		66		a.4.6.2
466	d1p4wa_		87		a.4.6.2
467	d1fc3a_		119		a.4.6.3
468	d1jhga_		101		a.4.12.1
469	d1l8qa1		108		a.4.12.2
470	d1j1va_		94		a.4.12.2
471	d1hc8a_		74		a.4.7.1
472	d1mmsa1		70		a.4.7.1
473	d1s72i_		70		a.4.7.1
474	d1fjgr_		73		a.4.8.1
475	d1g1xc_		46		a.4.8.1
476	d1e3ha1		83		a.4.9.1
477	d1whua_		104		a.4.9.1
478	d1k6ya1		46		a.4.10.1
479	d1wjfa_		55		a.4.10.1
480	d1e0ea_		46		a.4.10.1
481	d1ef4a_		55		a.4.11.1
482	d1twfj_		65		a.4.11.1
483	d1smyf1		61		a.4.13.1
484	d1rp3a1		77		a.4.13.1
485	d1smyf2		100		a.4.13.2
486	d1tlhb_		68		a.4.13.2
487	d1ttya_		87		a.4.13.2
488	d1ku3a_		61		a.4.13.2
489	d1ku7d_		68		a.4.13.2
490	d1or7a1		68		a.4.13.2
491	d1l0oc_		57		a.4.13.2
492	d1rp3a2		71		a.4.13.2
493	d1s7oa_		106		a.4.13.3
494	d1xsva_		106		a.4.13.3
495	d1r71a_		114		a.4.14.1
496	d1vz0a1		93		a.4.14.1
497	d1uzca_		69		a.159.2.1
498	d1a6q_1		68		a.159.1.1
499	d1s7za_		106		a.159.3.1
500	d1q1va_		70		a.159.4.1
501	d1cuk_1		48		a.5.1.1
502	d1bvsa1		49		a.5.1.1
503	d1ixsa_		50		a.5.1.1
504	d1dv0a_		45		a.5.2.1
505	d1oqya1		41		a.5.2.1
506	d1q02a_		52		a.5.2.1
507	d1pgya_		47		a.5.2.1
508	d1ttea1		55		a.5.2.1
509	d1vdla_		80		a.5.2.1
510	d1vega_		83		a.5.2.1
511	d1veka_		84		a.5.2.1
512	d1wiva_		73		a.5.2.1
513	d1vg5a_		73		a.5.2.1
514	d1wgna_		63		a.5.2.1
515	d1whca_		64		a.5.2.1
516	d1wjia_		63		a.5.2.1
517	d1efub3		54		a.5.2.2
518	d1aipc1		52		a.5.2.2
519	d1xb2b1		56		a.5.2.2
520	d1oaia_		59		a.5.2.3
521	d1v92a_		46		a.5.2.3
522	d1mn3a_		54		a.5.2.4
523	d1p3qq_		45		a.5.2.4
524	d1p3qr_		36		a.5.2.4
525	d1otra_		49		a.5.2.4
526	d1wgla_		59		a.5.2.4
527	d1nvma1		51		a.5.7.1
528	d1sr9a1		46		a.5.7.1
529	d1rqba1		168		a.5.7.2
530	d1aua_1		93		a.5.3.1
531	d1oiza1		82		a.5.3.1
532	d1r5la1		66		a.5.3.1
533	d1olma1		75		a.5.3.1
534	d1enwa_		114		a.5.4.1
535	d1eija_		72		a.5.6.1
536	d1t95a1		75		a.5.8.1
537	d1ufza_		83		a.5.9.1
538	d1t3ta1		68		a.5.10.1
539	d1fjgm_		125		a.156.1.1
540	d1i94m_		93		a.156.1.1
541	d1ee8a1		89		a.156.1.2
542	d1r2za1		94		a.156.1.2
543	d1k82a1		88		a.156.1.2
544	d1tdza1		88		a.156.1.2
545	d1k3xa1		89		a.156.1.2
546	d1tdha1		110		a.156.1.2
547	d1mu5a1		78		a.156.1.3
548	d1jjcb1		78		a.6.1.1
549	d1jjcb2		75		a.6.1.1
550	d1xpa_1		77		a.6.1.2
551	d1l8ra_		101		a.6.1.4
552	d1sbxa_		106		a.6.1.4
553	d1r8ea1		118		a.6.1.3
554	d1r8da_		109		a.6.1.3
555	d1q06a_		122		a.6.1.3
556	d1q08a_		94		a.6.1.3
557	d1j9ia_		68		a.6.1.5
558	d1qpma_		69		a.6.1.7
559	d1tns__		76		a.6.1.7
560	d1pm6a_		72		a.6.1.7
561	d1rh6a_		55		a.6.1.7
562	d1nd9a_		49		a.6.1.6
563	d2spca_		107		a.7.1.1
564	d1cuna2		104		a.7.1.1
565	d1u5pa1		110		a.7.1.1
566	d1u5pa2		101		a.7.1.1
567	d1owaa_		156		a.7.1.1
568	d1s35a1		106		a.7.1.1
569	d1s35a2		105		a.7.1.1
570	d1hcia1		125		a.7.1.1
571	d1hcia4		114		a.7.1.1
572	d1quua1		124		a.7.1.1
573	d1quua2		124		a.7.1.1
574	d2e2aa_		104		a.7.2.1
575	d1chua1		111		a.7.3.1
576	d1neka1		138		a.7.3.1
577	d1kf6a1		134		a.7.3.1
578	d1qlaa1		198		a.7.3.1
579	d1jnra1		141		a.7.3.1
580	d1fewa_		173		a.7.4.1
581	d1g73a_		157		a.7.4.1
582	d1hx1b_		112		a.7.7.1
583	d1i6za_		135		a.7.7.1
584	d1t7sa_		129		a.7.7.1
585	d1m62a_		87		a.7.7.1
586	d1uk5a_		111		a.7.7.1
587	d1ugoa_		99		a.7.7.1
588	d1j2jb_		41		a.7.8.1
589	d1nafa_		124		a.7.8.1
590	d1o3xa_		112		a.7.8.1
591	d1x79a_		82		a.7.8.1
592	d1hf8a1		132		a.7.8.2
593	d1hx8a1		133		a.7.8.2
594	d1qsda_		102		a.7.5.1
595	d1h7ca_		103		a.7.5.1
596	d1fjgt_		99		a.7.6.1
597	d1rrza_		66		a.7.10.1
598	d1y01a_		89		a.7.11.1
599	d1sumb_		225		a.7.12.1
600	d1t72a_		215		a.7.12.1
601	d1xwma_		212		a.7.12.1
602	d1deeg_		51		a.8.1.1
603	d1edj__		56		a.8.1.1
604	d1fc2c_		44		a.8.1.1
605	d1lp1a_		55		a.8.1.1
606	d1lp1b_		54		a.8.1.1
607	d1ss1a_		62		a.8.1.1
608	d1tf0b_		53		a.8.1.2
609	d1gjsa_		65		a.8.1.2
610	d1xvha1		64		a.8.1.2
611	d1xvha2		56		a.8.1.2
612	d1gvna_		88		a.8.2.1
613	d1k1xa1		74		a.8.3.2
614	d1qwna1		111		a.8.3.1
615	g1o7d.1		96		a.8.3.1
616	d1ufaa1		105		a.8.3.3
617	d1oksa_		54		a.8.5.1
618	d1r4ga_		53		a.8.5.1
619	d1nu9c1		145		a.8.6.1
620	d1nu9c2		136		a.8.6.1
621	d1dkza1		97		a.8.4.1
622	d1ud0a_		84		a.8.4.1
623	d1u00a1		112		a.8.4.1
624	d1r8ia_		187		a.8.7.1
625	d1bal__		51		a.9.1.1
626	d1bbl__		37		a.9.1.1
627	d1w88i_		40		a.9.1.1
628	d2erl__		40		a.10.1.1
629	d1erd__		40		a.10.1.1
630	d1erp__		38		a.10.1.1
631	d1ery__		39		a.10.1.1
632	d1hd6a_		37		a.10.1.1
633	d1hb6a_		86		a.11.1.1
634	d1hbka_		89		a.11.1.1
635	d1ef1a1		111		a.11.2.1
636	d1j19a1		111		a.11.2.1
637	d1ni2a1		111		a.11.2.1
638	d1gg3a1		106		a.11.2.1
639	d1h4ra1		111		a.11.2.1
640	d1mixa1		114		a.11.2.1
641	d1y19b1		100		a.11.2.1
642	d1kdxa_		81		a.12.1.1
643	d1lre__		81		a.13.1.1
644	d1qqva_		67		a.14.1.1
645	d1vii__		36		a.14.1.1
646	d1unca_		35		a.14.1.1
647	d1qzpa_		68		a.14.1.1
648	d1ujsa_		88		a.14.1.1
649	d1unda_		36		a.14.1.1
650	d1tbaa_		67		a.15.1.1
651	d1ail__		70		a.16.1.1
652	d1a32__		85		a.16.1.2
653	d1dk1a_		86		a.16.1.2
654	d1d2da_		56		a.16.1.3
655	d1fyja_		57		a.16.1.3
656	d1r6ta1		54		a.16.1.3
657	d1ijxa_		125		a.141.1.1
658	d1ijya_		122		a.141.1.1
659	d2end__		137		a.18.1.1
660	d2lisa_		131		a.19.1.1
661	d3lyna_		122		a.19.1.1
662	d1gaka_		137		a.19.1.1
663	d1lbu_1		83		a.20.1.1
664	d1su3a1		55		a.20.1.2
665	d1eaka1		76		a.20.1.2
666	d1slm_1		56		a.20.1.2
667	d1l6ja1		66		a.20.1.2
668	d1ckta_		71		a.21.1.1
669	d1hsm__		79		a.21.1.1
670	d1j3da_		78		a.21.1.1
671	d1j3xa_		77		a.21.1.1
672	d1qrva_		73		a.21.1.1
673	d1lwma_		93		a.21.1.1
674	d1j46a_		85		a.21.1.1
675	d1i11a_		70		a.21.1.1
676	d1gt0d_		80		a.21.1.1
677	d2lefa_		86		a.21.1.1
678	d1k99a_		91		a.21.1.1
679	d1l8ya_		84		a.21.1.1
680	d1v63a_		101		a.21.1.1
681	d1v64a_		108		a.21.1.1
682	d1wgfa_		90		a.21.1.1
683	d1tzya_		106		a.22.1.1
684	d1kx5c_		128		a.22.1.1
685	d1f66c_		103		a.22.1.1
686	d1id3c_		110		a.22.1.1
687	d1tzyb_		92		a.22.1.1
688	d1kx5d_		122		a.22.1.1
689	d1id3d_		93		a.22.1.1
690	d1tzyc_		95		a.22.1.1
691	d1kx5a_		135		a.22.1.1
692	d1id3a_		97		a.22.1.1
693	d1tzyd_		83		a.22.1.1
694	d1kx5b_		102		a.22.1.1
695	d1id3b_		79		a.22.1.1
696	d1b67a_		68		a.22.1.2
697	d1a7w__		68		a.22.1.2
698	d1f1ea_		151		a.22.1.2
699	d1ku5a_		66		a.22.1.2
700	d1tafa_		68		a.22.1.3
701	d1tafb_		70		a.22.1.3
702	d1bh9a_		45		a.22.1.3
703	d1bh9b_		89		a.22.1.3
704	d1h3oa_		50		a.22.1.3
705	d1h3ob_		74		a.22.1.3
706	d1jfia_		63		a.22.1.3
707	d1jfib_		135		a.22.1.3
708	d1n1ja_		87		a.22.1.3
709	d1n1jb_		78		a.22.1.3
710	d1q9ca_		164		a.22.1.3
711	d1r4va_		151		a.22.1.4
712	d1fpoa2		95		a.23.1.1
713	d1eexg_		137		a.23.2.1
714	d1iwpg_		138		a.23.2.1
715	d1mtyg_		162		a.23.3.1
716	d1mhyg_		167		a.23.3.1
717	d1om2a_		95		a.23.4.1
718	d1jw2a_		72		a.23.5.1
719	d1m1eb_		65		a.161.1.1
720	d1t08b_		46		a.161.1.1
721	d1du2a_		76		a.237.1.1
722	d1gs9a_		144		a.24.1.1
723	d2asr__		142		a.24.2.1
724	d2liga_		157		a.24.2.1
725	d256ba_		106		a.24.3.1
726	d2ccya_		127		a.24.3.2
727	d1bbha_		131		a.24.3.2
728	d1e85a_		125		a.24.3.2
729	d1jafa_		128		a.24.3.2
730	d1cpq__		129		a.24.3.2
731	d1gqaa_		130		a.24.3.2
732	d1mqva_		123		a.24.3.2
733	d1s05a_		129		a.24.3.2
734	d2hmza_		113		a.24.4.1
735	d1i4ya_		113		a.24.4.1
736	d2mhr__		118		a.24.4.1
737	d1ei7a_		158		a.24.5.1
738	d1vtmp_		158		a.24.5.1
739	d1cgme_		160		a.24.5.1
740	d1rmva_		156		a.24.5.1
741	d3fapb_		94		a.24.7.1
742	g1avo.1		201		a.24.8.1
743	d1dova_		181		a.24.9.1
744	d1h6ga1		131		a.24.9.1
745	d1h6ga2		124		a.24.9.1
746	d1qkra_		181		a.24.9.1
747	d1st6a3		119		a.24.9.1
748	d1st6a4		117		a.24.9.1
749	d1st6a5		158		a.24.9.1
750	d1st6a6		72		a.24.9.1
751	d1st6a7		137		a.24.9.1
752	d1t01a1		125		a.24.9.1
753	d1t01a2		127		a.24.9.1
754	d1k04a_		142		a.24.14.1
755	d1pv3a_		146		a.24.14.1
756	d1nzea_		112		a.24.18.1
757	d2a0b__		118		a.24.10.1
758	d1c02a_		166		a.24.10.2
759	d1i5na_		128		a.24.10.3
760	d1tqga_		105		a.24.10.3
761	d1he1a_		135		a.24.11.1
762	d1g4us1		130		a.24.11.1
763	d1hy5a_		120		a.24.11.1
764	d1f1ma_		162		a.24.12.1
765	d1g5za_		164		a.24.12.1
766	d1ggqa_		162		a.24.12.1
767	d1orja_		126		a.24.19.1
768	d1vh6a_		102		a.24.19.1
769	d1ls1a1		88		a.24.13.1
770	d1j8mf1		84		a.24.13.1
771	d1qzxa1		87		a.24.13.1
772	d1fts_1		84		a.24.13.1
773	d1okkd1		58		a.24.13.1
774	d1rj9a1		69		a.24.13.1
775	d1vmaa1		81		a.24.13.1
776	d1wgwa_		99		a.24.13.1
777	d1jr8a_		105		a.24.15.1
778	d1oqca_		112		a.24.15.1
779	d1nlxa_		104		a.24.17.1
780	d1l3pa_		102		a.24.17.1
781	d1joga_		135		a.24.16.2
782	d1wtya_		116		a.24.16.2
783	d1o3ua_		120		a.24.16.3
784	d1ufba_		127		a.24.16.3
785	d1knya1		128		a.24.16.1
786	d1v4aa1		151		a.24.16.4
787	d1gm5a1		99		a.24.21.1
788	d1v74b_		87		a.24.20.1
789	d1q0ga_		117		a.24.22.1
790	d1t6ua_		117		a.24.22.1
791	d1szia_		194		a.24.23.1
792	d1ug7a_		128		a.24.24.1
793	d1h99a1		115		a.142.1.1
794	d1h99a2		105		a.142.1.1
795	d1lkoa1		146		a.25.1.1
796	d1nnqa1		133		a.25.1.1
797	d1j30a_		141		a.25.1.1
798	d1vjxa_		149		a.25.1.1
799	d1bcfa_		158		a.25.1.1
800	d1jgca_		160		a.25.1.1
801	d1nf4a_		169		a.25.1.1
802	d1euma_		161		a.25.1.1
803	d1krqa_		165		a.25.1.1
804	d1vlga_		164		a.25.1.1
805	d1dpsa_		159		a.25.1.1
806	d1qgha_		150		a.25.1.1
807	d1ji5a_		142		a.25.1.1
808	d1jiga_		146		a.25.1.1
809	d1n1qa_		149		a.25.1.1
810	d1o9ra_		162		a.25.1.1
811	d1ji4a_		144		a.25.1.1
812	d1umna_		151		a.25.1.1
813	d1tjoa_		180		a.25.1.1
814	d1vela_		163		a.25.1.1
815	d2fha__		172		a.25.1.1
816	d1gwga_		168		a.25.1.1
817	d1lb3a_		167		a.25.1.1
818	d1bg7__		153		a.25.1.1
819	d1mfra_		171		a.25.1.1
820	d1rcd__		171		a.25.1.1
821	d1r03a_		171		a.25.1.1
822	d1mtyd_		512		a.25.1.2
823	d1mhyd_		510		a.25.1.2
824	d1mtyb_		384		a.25.1.2
825	d1mhyb_		383		a.25.1.2
826	d1mxra_		339		a.25.1.2
827	d1r2fa_		283		a.25.1.2
828	d1kgna_		296		a.25.1.2
829	d1h0oa_		288		a.25.1.2
830	d1jk0a_		334		a.25.1.2
831	d1jk0b_		265		a.25.1.2
832	d1syya_		317		a.25.1.2
833	d1uzra_		282		a.25.1.2
834	d1afra_		345		a.25.1.2
835	d1otka_		244		a.25.1.2
836	d1t0qa_		491		a.25.1.2
837	d1t0qb_		322		a.25.1.2
838	d1jkva_		266		a.25.1.3
839	d1rtya_		158		a.25.2.2
840	d1noga_		149		a.25.2.2
841	d1niga_		146		a.25.2.1
842	d1rhga_		145		a.26.1.1
843	d1bgc__		158		a.26.1.1
844	d1bgea_		159		a.26.1.1
845	d1alu__		157		a.26.1.1
846	d1i1rb_		167		a.26.1.1
847	d1lki__		172		a.26.1.1
848	d1pvhb_		169		a.26.1.1
849	d1axia_		175		a.26.1.1
850	d1hgu__		187		a.26.1.1
851	d1huw__		166		a.26.1.1
852	d1f6fa_		183		a.26.1.1
853	d1n9da_		199		a.26.1.1
854	d1cnt1_		150		a.26.1.1
855	d1ax8__		130		a.26.1.1
856	d1evsa_		163		a.26.1.1
857	d1f45b_		133		a.26.1.1
858	d1eera_		166		a.26.1.2
859	d1v7mv_		145		a.26.1.2
860	d2gmfa_		121		a.26.1.2
861	d1hzia_		129		a.26.1.2
862	d1hula_		108		a.26.1.2
863	d1hmca_		148		a.26.1.2
864	d1etea_		134		a.26.1.2
865	d1scfa_		119		a.26.1.2
866	d1m48a_		123		a.26.1.2
867	d1jli__		112		a.26.1.2
868	d1ijza_		113		a.26.1.2
869	d2ilk__		155		a.26.1.3
870	d1vlk__		142		a.26.1.3
871	d1lqsl_		142		a.26.1.3
872	d1n1fa_		153		a.26.1.3
873	d1au1a_		166		a.26.1.3
874	d1wu3i_		161		a.26.1.3
875	d1m4ra_		142		a.26.1.3
876	d1rh2a_		145		a.26.1.3
877	d1b5l__		152		a.26.1.3
878	d1d9ca_		121		a.26.1.3
879	d1fyha1		125		a.26.1.3
880	d2rig__		119		a.26.1.3
881	d1a8h_1		152		a.27.1.1
882	d1pfva1		162		a.27.1.1
883	d1rqga1		210		a.27.1.1
884	d1li5a1		87		a.27.1.1
885	d1u0bb1		146		a.27.1.1
886	d1ile_1		180		a.27.1.1
887	d1ffya1		273		a.27.1.1
888	d1ivsa2		218		a.27.1.1
889	d1f7ua1		124		a.27.1.1
890	d1iq0a1		126		a.27.1.1
891	d1h3na1		128		a.27.1.1
892	d1t8ka_		77		a.28.1.1
893	d1f80d_		74		a.28.1.1
894	d1klpa_		115		a.28.1.1
895	d1vkua_		85		a.28.1.1
896	d1af8__		86		a.28.1.1
897	d1or5a_		82		a.28.1.1
898	d1nq4a_		95		a.28.1.1
899	d1n8la_		76		a.28.1.1
900	d1dnya_		76		a.28.1.2
901	d1dv5a_		80		a.28.1.3
902	d1unka_		87		a.28.2.1
903	d1gxga_		85		a.28.2.1
904	d1fr2a_		83		a.28.2.1
905	d2eiaa1		75		a.28.3.1
906	d1qrjb1		84		a.28.3.1
907	d1a8o__		70		a.28.3.1
908	d1d1da1		80		a.28.3.1
909	d1e6ia_		111		a.29.2.1
910	d1f68a_		103		a.29.2.1
911	d1jm4b_		118		a.29.2.1
912	d1eqfa1		139		a.29.2.1
913	d1eqfa2		128		a.29.2.1
914	d1jspb_		121		a.29.2.1
915	d1gkza1		148		a.29.5.1
916	d1jm6a1		158		a.29.5.1
917	d1buca1		151		a.29.3.1
918	d1jqia1		153		a.29.3.1
919	d3mdda1		154		a.29.3.1
920	d1egda1		155		a.29.3.1
921	d1ukwa1		152		a.29.3.1
922	d1ivha1		151		a.29.3.1
923	d1rx0a1		153		a.29.3.1
924	d1r2ja1		144		a.29.3.1
925	d1siqa1		154		a.29.3.1
926	d1u8va1		215		a.29.3.1
927	d1is2a1		189		a.29.3.2
928	d1is2a2		181		a.29.3.2
929	d1w07a1		186		a.29.3.2
930	d1w07a2		198		a.29.3.2
931	d1rj1a_		148		a.29.6.1
932	d1x91a_		149		a.29.6.1
933	d1pi1a_		185		a.29.7.1
934	d1tdpa_		111		a.29.8.1
935	d1f4na_		60		a.30.1.1
936	d1nkd__		59		a.30.1.1
937	d1qx8a_		47		a.30.1.1
938	d1joya_		67		a.30.2.1
939	d1b3qa1		62		a.30.2.1
940	d1pd3a_		54		a.30.3.1
941	d1ufia_		48		a.30.4.1
942	d1skva_		64		a.30.5.1
943	d1ng7a_		60		a.178.1.1
944	d1nh2b_		46		a.32.1.1
945	d1nvpb_		43		a.32.1.1
946	d1nh2d1		50		a.32.1.1
947	d1nvpd1		51		a.32.1.1
948	d1ecia_		37		a.33.1.1
949	d1ecib_		34		a.33.1.1
950	d1b0na1		35		a.34.1.1
951	d1b0nb_		31		a.34.1.1
952	d1f93f_		27		a.34.2.1
953	d1g2ya_		31		a.34.2.1
954	d1jb6a_		33		a.34.2.1
955	d1pzqa_		60		a.34.3.1
956	d1q2ha_		63		a.34.4.1
957	d1e3oc2		75		a.35.1.1
958	d1au7a2		72		a.35.1.1
959	d1ic8a2		94		a.35.1.1
960	d1lmb3_		87		a.35.1.2
961	d1r69__		63		a.35.1.2
962	d1sq8a_		64		a.35.1.2
963	d2cro__		65		a.35.1.2
964	d1adr__		76		a.35.1.2
965	d1d1la_		61		a.35.1.2
966	d1ner__		74		a.35.1.2
967	d1rzsa_		61		a.35.1.2
968	d1b0na2		68		a.35.1.3
969	d1utxa_		66		a.35.1.3
970	d1vpwa1		56		a.35.1.5
971	d1efaa1		59		a.35.1.5
972	d1uxd__		59		a.35.1.5
973	d1rzra1		60		a.35.1.5
974	d1s4ka_		120		a.35.1.6
975	d1dula_		69		a.36.1.1
976	d1hq1a_		76		a.36.1.1
977	d2ffha2		100		a.36.1.1
978	d1qzxa2		131		a.36.1.1
979	d1qb2a_		107		a.36.1.1
980	d1sknp_		74		a.37.1.1
981	d1k1va_		41		a.37.1.1
982	d1hloa_		80		a.38.1.1
983	d1nkpb_		83		a.38.1.1
984	d1nkpa_		88		a.38.1.1
985	d1nlwa_		79		a.38.1.1
986	d1mdya_		68		a.38.1.1
987	d1an4a_		65		a.38.1.1
988	d1a0aa_		63		a.38.1.1
989	d1am9a_		80		a.38.1.1
990	d1uklc_		61		a.38.1.1
991	d1pzra_		60		a.38.2.1
992	d1ig5a_		75		a.39.1.1
993	d1qx2a_		76		a.39.1.1
994	d1cb1__		78		a.39.1.1
995	d1jwda_		90		a.39.1.2
996	d1k8ua_		89		a.39.1.2
997	d1m31a_		101		a.39.1.2
998	d1k2ha_		93		a.39.1.2
999	d1mho__		88		a.39.1.2
1000	d1a4pa_		92		a.39.1.2
1001	d1psra_		100		a.39.1.2
1002	d1qlsa_		95		a.39.1.2
1003	d1nsha_		101		a.39.1.2
1004	d1mr8a_		90		a.39.1.2
1005	d1e8aa_		87		a.39.1.2
1006	d1irja_		85		a.39.1.2
1007	d1ksoa_		93		a.39.1.2
1008	d1j55a_		88		a.39.1.2
1009	d1k9ua_		76		a.39.1.10
1010	d1h4ba_		84		a.39.1.10
1011	d1pmza_		82		a.39.1.10
1012	d1sra__		151		a.39.1.3
1013	d1rro__		108		a.39.1.4
1014	d1cdp__		108		a.39.1.4
1015	d1pvaa_		109		a.39.1.4
1016	d2pvba_		107		a.39.1.4
1017	d5pal__		109		a.39.1.4
1018	d1a75a_		106		a.39.1.4
1019	d1bu3__		108		a.39.1.4
1020	d1g33a_		73		a.39.1.4
1021	d1rwya_		109		a.39.1.4
1022	d1avsa_		81		a.39.1.5
1023	d1ctaa_		34		a.39.1.5
1024	d1dtla_		149		a.39.1.5
1025	d1jc2a_		75		a.39.1.5
1026	d1ncx__		162		a.39.1.5
1027	d1tn4__		157		a.39.1.5
1028	d1fi5a_		81		a.39.1.5
1029	d1r2ua_		89		a.39.1.5
1030	d2scpa_		174		a.39.1.5
1031	d2sas__		185		a.39.1.5
1032	d1c7va_		68		a.39.1.5
1033	d1j7qa_		86		a.39.1.5
1034	d1ej3a_		187		a.39.1.5
1035	d1qv0a_		185		a.39.1.5
1036	d1jf0a_		192		a.39.1.5
1037	d1sl8a_		181		a.39.1.5
1038	d1nyaa_		176		a.39.1.5
1039	d1fw4a_		65		a.39.1.5
1040	d1mxea_		144		a.39.1.5
1041	d1f54a_		77		a.39.1.5
1042	d1lkja_		146		a.39.1.5
1043	d1exra_		146		a.39.1.5
1044	d1n0ya_		87		a.39.1.5
1045	d1n0yb_		79		a.39.1.5
1046	d1rfja_		148		a.39.1.5
1047	d1ggza_		144		a.39.1.5
1048	d1m39a_		80		a.39.1.5
1049	d1oqpa_		77		a.39.1.5
1050	d1ggwa_		140		a.39.1.5
1051	d1m45a_		142		a.39.1.5
1052	d1wdcb_		142		a.39.1.5
1053	d1br1b_		148		a.39.1.5
1054	d2mysb_		138		a.39.1.5
1055	d1oe9b_		139		a.39.1.5
1056	d1wdcc_		152		a.39.1.5
1057	d2mysc_		134		a.39.1.5
1058	d1auib_		165		a.39.1.5
1059	d1uhna_		189		a.39.1.5
1060	d1omra_		201		a.39.1.5
1061	d1s6ca_		167		a.39.1.5
1062	d1g8ia_		182		a.39.1.5
1063	d1fpwa_		190		a.39.1.5
1064	d1jbaa_		189		a.39.1.5
1065	d1bjfa_		181		a.39.1.5
1066	d1xo5a_		174		a.39.1.5
1067	d1s6ia_		182		a.39.1.5
1068	d1s6ja_		87		a.39.1.5
1069	d1tiza_		67		a.39.1.5
1070	d1qjta_		99		a.39.1.6
1071	d1c07a_		95		a.39.1.6
1072	d1eh2__		95		a.39.1.6
1073	d1iq3a_		110		a.39.1.6
1074	d1fi6a_		92		a.39.1.6
1075	d1ij5a_		305		a.39.1.9
1076	d1hqva_		178		a.39.1.8
1077	d1juoa_		172		a.39.1.8
1078	d1k94a_		165		a.39.1.8
1079	d1np8a_		149		a.39.1.8
1080	d1qxpa1		145		a.39.1.8
1081	d1alva_		173		a.39.1.8
1082	d1df0a1		181		a.39.1.8
1083	d1qxpa2		159		a.39.1.8
1084	d1y1xa_		182		a.39.1.8
1085	d1eg3a1		125		a.39.1.7
1086	d1eg3a2		97		a.39.1.7
1087	d2cbla1		86		a.39.1.7
1088	d1h8ba_		73		a.39.1.7
1089	d1snla_		99		a.39.1.7
1090	d1tuza_		118		a.39.1.7
1091	d1c3ya_		108		a.39.2.1
1092	d1dqea_		137		a.39.2.1
1093	d1qwva_		142		a.39.2.1
1094	d1p28a_		119		a.39.2.1
1095	d1ooha_		126		a.39.2.1
1096	d1r5ra_		117		a.39.2.1
1097	d1iioa_		84		a.39.4.1
1098	d1cpo_1		120		a.39.3.1
1099	d1cpo_2		179		a.39.3.1
1100	d1h67a_		108		a.40.1.1
1101	d1bkra_		108		a.40.1.1
1102	d1aoa_1		131		a.40.1.1
1103	d1aoa_2		116		a.40.1.1
1104	d1wjoa_		124		a.40.1.1
1105	d1pxya_		465		a.40.1.1
1106	d1rt8a_		467		a.40.1.1
1107	d1bhda_		108		a.40.1.1
1108	d1qaga1		121		a.40.1.1
1109	d1dxxa1		111		a.40.1.1
1110	d1dxxa2		127		a.40.1.1
1111	d1sh5a1		120		a.40.1.1
1112	d1sh5a2		110		a.40.1.1
1113	d1pa7a_		130		a.40.1.1
1114	d1v5ka_		115		a.40.1.1
1115	d1p2xa_		159		a.40.1.1
1116	d1ujoa_		144		a.40.1.1
1117	d1lnsa1		145		a.40.2.1
1118	d1a26_1		135		a.41.1.1
1119	d1gs0a1		128		a.41.1.1
1120	d1uk1a1		137		a.41.1.1
1121	d1ttva_		107		a.42.1.1
1122	d1ycqa_		88		a.42.1.1
1123	d1rv1a_		85		a.42.1.1
1124	d1v31a_		93		a.42.1.1
1125	d1v32a_		101		a.42.1.1
1126	d1uhra_		93		a.42.1.1
1127	d1tf5a1		122		a.162.1.1
1128	d1nkta1		124		a.162.1.1
1129	d1baza_		49		a.43.1.1
1130	d1bazd_		40		a.43.1.1
1131	d1myla_		45		a.43.1.1
1132	d1mnta_		66		a.43.1.1
1133	d2cpga_		43		a.43.1.3
1134	d1p94a_		76		a.43.1.3
1135	d1q5va1		47		a.43.1.3
1136	d1irqa_		48		a.43.1.4
1137	d1cmba_		104		a.43.1.5
1138	d1aqwa1		133		a.45.1.1
1139	d2gsra1		131		a.45.1.1
1140	d1glqa1		131		a.45.1.1
1141	d1tu7a1		131		a.45.1.1
1142	d1xw5a1		133		a.45.1.1
1143	d1xw6a1		133		a.45.1.1
1144	d3gtub1		140		a.45.1.1
1145	d4gtua1		133		a.45.1.1
1146	d1b4pa1		133		a.45.1.1
1147	d2gsta1		133		a.45.1.1
1148	d1gsua1		133		a.45.1.1
1149	d1gula1		140		a.45.1.1
1150	d1k3ya1		142		a.45.1.1
1151	d1f3ba1		143		a.45.1.1
1152	d1b48a1		143		a.45.1.1
1153	d1bg5_1		174		a.45.1.1
1154	d1duga1		140		a.45.1.1
1155	d1oe8a1		123		a.45.1.1
1156	d1fhe_1		134		a.45.1.1
1157	d2fhea1		136		a.45.1.1
1158	d1ljra1		165		a.45.1.1
1159	d1pd211		124		a.45.1.1
1160	d1iyha1		124		a.45.1.1
1161	d1m0ua1		127		a.45.1.1
1162	d2gsq_1		127		a.45.1.1
1163	d1tw9a1		114		a.45.1.1
1164	d1eema1		139		a.45.1.1
1165	d1fw1a1		125		a.45.1.1
1166	d1e6ba1		114		a.45.1.1
1167	d1gwca1		138		a.45.1.1
1168	d1oyja1		144		a.45.1.1
1169	d1jlva1		123		a.45.1.1
1170	d1jlwa1		127		a.45.1.1
1171	d1r5aa1		129		a.45.1.1
1172	d1v2aa1		125		a.45.1.1
1173	d1pn9a1		126		a.45.1.1
1174	d1gnwa1		126		a.45.1.1
1175	d1axda1		129		a.45.1.1
1176	d1aw9_1		135		a.45.1.1
1177	d1b8xa1		180		a.45.1.1
1178	d1n2aa1		121		a.45.1.1
1179	d1pmt_1		121		a.45.1.1
1180	d1f2ea1		121		a.45.1.1
1181	d1okta1		126		a.45.1.1
1182	d1g7oa1		140		a.45.1.1
1183	d1k0da1		129		a.45.1.1
1184	d1nhya1		144		a.45.1.1
1185	d1k0ma1		149		a.45.1.1
1186	d1bmta1		90		a.46.1.1
1187	d2tpt_1		70		a.46.2.1
1188	d1uoua1		68		a.46.2.1
1189	d1brwa1		70		a.46.2.1
1190	d1o17a1		70		a.46.2.1
1191	d1khda1		69		a.46.2.1
1192	d1v8ga1		65		a.46.2.1
1193	d1v2za_		106		a.186.1.1
1194	d1r5qa_		91		a.186.1.1
1195	d1r8ja1		106		a.186.1.1
1196	d1w53a_		84		a.186.1.2
1197	d1bf5a1		167		a.47.1.1
1198	d1bg1a1		177		a.47.1.1
1199	d1uura1		118		a.47.1.1
1200	d1dn1b_		222		a.47.2.1
1201	d1ez3a_		124		a.47.2.1
1202	d1s94a_		109		a.47.2.1
1203	d1lvfa_		106		a.47.2.1
1204	d1fioa_		190		a.47.2.1
1205	d1hs7a_		97		a.47.2.1
1206	d1s2xa_		180		a.47.3.1
1207	d1rw6a_		192		a.47.4.1
1208	d1tkna_		110		a.47.4.1
1209	d2cbla2		131		a.48.1.1
1210	d1de4c1		148		a.48.2.1
1211	d1eo0a_		77		a.48.3.1
1212	d1wjta_		103		a.48.3.1
1213	d1no1a_		67		a.179.1.1
1214	d1f6va_		91		a.49.1.1
1215	d1ofcx3		87		a.187.1.1
1216	d1or7c_		66		a.180.1.1
1217	d1kjs__		74		a.50.1.1
1218	d1c5a__		66		a.50.1.1
1219	d1v54h_		79		a.51.1.1
1220	d1j0ta_		78		a.163.1.1
1221	d1iyra_		83		a.164.1.1
1222	d1koya_		62		a.164.1.1
1223	d1hyp__		75		a.52.1.1
1224	d1bwoa_		90		a.52.1.1
1225	d1mida_		91		a.52.1.1
1226	d1fk5a_		93		a.52.1.1
1227	d1rzl__		91		a.52.1.1
1228	d1l6ha_		69		a.52.1.1
1229	d1n89a_		67		a.52.1.1
1230	d1hssa_		111		a.52.1.2
1231	d1tmqb_		117		a.52.1.2
1232	d1bea__		116		a.52.1.2
1233	g1pnb.1		107		a.52.1.3
1234	d1psya_		125		a.52.1.3
1235	d1s6da_		103		a.52.1.3
1236	d1a1ua_		29		a.53.1.1
1237	d1aie__		31		a.53.1.1
1238	d1hs5a_		34		a.53.1.1
1239	d1k1fa_		67		a.147.1.1
1240	d1adt_1		90		a.54.1.1
1241	d1owfa_		96		a.55.1.1
1242	d1owfb_		94		a.55.1.1
1243	d1huua_		80		a.55.1.1
1244	d1b8za_		67		a.55.1.1
1245	d1p71a_		94		a.55.1.1
1246	d1mula_		76		a.55.1.1
1247	d1exea_		99		a.55.1.1
1248	d1dp3a_		55		a.55.1.2
1249	d1vlba1		113		a.56.1.1
1250	d1dgja1		113		a.56.1.1
1251	d1v97a1		73		a.56.1.1
1252	d1jroa1		82		a.56.1.1
1253	d1n62a1		82		a.56.1.1
1254	d1ffva1		76		a.56.1.1
1255	d1t3qa1		81		a.56.1.1
1256	d1rm6c1		76		a.56.1.1
1257	d1dj8a_		79		a.57.1.1
1258	d1g9la_		144		a.144.1.1
1259	d1jgna_		98		a.144.1.1
1260	d1nmra_		85		a.144.1.1
1261	d1ifwa_		92		a.144.1.1
1262	d1i2ta_		61		a.144.1.1
1263	d1gyza_		60		a.144.2.1
1264	d1af7_1		81		a.58.1.1
1265	d1mp1a_		111		a.188.1.1
1266	d1e91a_		85		a.59.1.1
1267	d1s5qb_		89		a.59.1.1
1268	d1j2ma_		99		a.165.1.1
1269	d1oqya3		52		a.189.1.1
1270	d1pvea_		72		a.189.1.1
1271	d1rxqa_		174		a.213.1.1
1272	d1ojha_		52		a.214.1.1
1273	d1bqv__		110		a.60.1.1
1274	d1ji7a_		77		a.60.1.1
1275	d1sv0a_		77		a.60.1.1
1276	d1sv0c_		82		a.60.1.1
1277	d1sxda_		91		a.60.1.1
1278	d1sxea_		97		a.60.1.1
1279	d1b0xa_		72		a.60.1.2
1280	d1b4fa_		74		a.60.1.2
1281	d1sgg__		67		a.60.1.2
1282	d1dxsa_		57		a.60.1.2
1283	d1kw4a_		70		a.60.1.2
1284	d1oxja1		62		a.60.1.2
1285	d1ucva_		81		a.60.1.2
1286	d1uqva_		85		a.60.1.2
1287	d1ow5a_		60		a.60.1.2
1288	d1v38a_		78		a.60.1.2
1289	d1rg6a_		67		a.60.1.2
1290	d1cuk_2		78		a.60.2.1
1291	d1bvsa2		71		a.60.2.1
1292	d1ixra1		73		a.60.2.1
1293	d1kfta_		56		a.60.2.3
1294	d1dgsa1		181		a.60.2.2
1295	d1lb2b_		72		a.60.3.1
1296	d1doqa_		69		a.60.3.1
1297	d1b22a_		70		a.60.4.1
1298	d1pzna1		61		a.60.4.1
1299	d1szpa1		64		a.60.4.1
1300	d1t4ga1		60		a.60.4.1
1301	d1u9la_		68		a.60.4.2
1302	d1ci4a_		89		a.60.5.1
1303	d1tv9a1		87		a.60.6.1
1304	d1jmsa1		95		a.60.6.1
1305	d1rzta1		80		a.60.6.1
1306	d1tv9a2		57		a.60.12.1
1307	d1jmsa3		60		a.60.12.1
1308	d1rzta2		57		a.60.12.1
1309	d1tfr_1		123		a.60.7.1
1310	d1bgxt1		116		a.60.7.1
1311	d1xo1a1		105		a.60.7.1
1312	d1a77_1		108		a.60.7.1
1313	d1mc8a1		112		a.60.7.1
1314	d1b43a1		120		a.60.7.1
1315	d1rxwa1		101		a.60.7.1
1316	d1d8ba_		81		a.60.8.1
1317	d1go3f_		107		a.60.8.2
1318	d1y14a_		133		a.60.8.2
1319	d1f44a1		110		a.60.9.1
1320	d1a0p_1		91		a.60.9.1
1321	d1zyma1		123		a.60.10.1
1322	d1ryka_		69		a.60.11.1
1323	d1m6ya1		101		a.60.13.1
1324	d1wg8a1		98		a.60.13.1
1325	d1hiwa_		115		a.61.1.1
1326	d1jvr__		137		a.61.1.2
1327	d1bax__		94		a.61.1.3
1328	d1a6s__		87		a.61.1.4
1329	d1heka_		116		a.61.1.5
1330	d1mn8a_		95		a.61.1.6
1331	d1uhua_		105		a.61.1.6
1332	d1r6ra_		80		a.190.1.1
1333	d1sfka_		73		a.190.1.1
1334	d1sfkb_		57		a.190.1.1
1335	d1qgta_		142		a.62.1.1
1336	d1aep__		153		a.63.1.1
1337	d1eq1a_		166		a.63.1.1
1338	d1o5ha_		200		a.191.1.1
1339	d1sj7a1		167		a.215.1.1
1340	d1r0da_		194		a.216.1.1
1341	d1sj8a2		125		a.216.1.1
1342	d1n69a_		78		a.64.1.3
1343	d1nkl__		78		a.64.1.1
1344	d1l9la_		74		a.64.1.1
1345	d1m12a_		84		a.64.1.1
1346	d1of9a_		77		a.64.1.4
1347	d1qdma1		78		a.64.1.2
1348	d1o82a_		70		a.64.2.1
1349	d1ain__		314		a.65.1.1
1350	d1bo9a_		73		a.65.1.1
1351	d1hm6a_		343		a.65.1.1
1352	d1axn__		323		a.65.1.1
1353	d1i4aa_		309		a.65.1.1
1354	d1ala__		316		a.65.1.1
1355	d1g5na_		318		a.65.1.1
1356	d1avc_1		335		a.65.1.1
1357	d1avc_2		307		a.65.1.1
1358	d1dm5a_		315		a.65.1.1
1359	d1dk5a_		316		a.65.1.1
1360	d1ycna_		312		a.65.1.1
1361	d1n00a_		318		a.65.1.1
1362	d1w7ba_		319		a.65.1.1
1363	d1azsc1		116		a.66.1.1
1364	d1tada1		121		a.66.1.1
1365	d1cipa1		121		a.66.1.1
1366	d1ej5a_		107		a.68.1.1
1367	d1w0ja1		131		a.69.1.1
1368	d1skyb1		128		a.69.1.1
1369	d1kmha1		129		a.69.1.1
1370	d1w0jd1		117		a.69.1.1
1371	d1skye1		114		a.69.1.1
1372	d1kmhb1		108		a.69.1.1
1373	d1fkma1		194		a.69.2.1
1374	d1fkma2		128		a.69.2.1
1375	d1q0ha1		98		a.69.3.1
1376	d1r0ka1		95		a.69.3.1
1377	d1abv__		105		a.70.1.1
1378	d1g7da_		106		a.71.1.1
1379	d1ovna1		107		a.71.1.1
1380	d1m2oa1		103		a.71.2.1
1381	d1dvka_		149		a.72.1.1
1382	d1m9fc_		146		a.73.1.1
1383	d2eiaa2		131		a.73.1.1
1384	d1g03a_		134		a.73.1.1
1385	g1qrj.1		131		a.73.1.1
1386	d1em9a_		147		a.73.1.1
1387	d1u7ka_		131		a.73.1.1
1388	d1oiub1		133		a.74.1.1
1389	d1oiub2		123		a.74.1.1
1390	d1jkw_1		151		a.74.1.1
1391	d1jkw_2		126		a.74.1.1
1392	d1bu2a1		127		a.74.1.1
1393	d1bu2a2		102		a.74.1.1
1394	d1f5qb1		141		a.74.1.1
1395	d1f5qb2		106		a.74.1.1
1396	d1g3nc1		132		a.74.1.1
1397	d1g3nc2		101		a.74.1.1
1398	d1unld_		150		a.74.1.1
1399	d1vola1		95		a.74.1.2
1400	d1vola2		109		a.74.1.2
1401	d1aisb1		98		a.74.1.2
1402	d1aisb2		95		a.74.1.2
1403	d1guxa_		177		a.74.1.3
1404	d1guxb_		141		a.74.1.3
1405	d1k8ke_		174		a.148.1.1
1406	d1o0wa1		169		a.149.1.1
1407	d1rc7a1		150		a.149.1.1
1408	d1u61a_		127		a.149.1.1
1409	d1hus__		139		a.75.1.1
1410	d1rss__		140		a.75.1.1
1411	d1iqva_		166		a.75.1.1
1412	d1jr3a1		126		a.80.1.1
1413	d1a5t_1		117		a.80.1.1
1414	d1jr3d1		127		a.80.1.1
1415	d1iqpa1		95		a.80.1.1
1416	d1sxja1		146		a.80.1.1
1417	d1sxjb1		93		a.80.1.1
1418	d1sxjc1		95		a.80.1.1
1419	d1sxjd1		91		a.80.1.1
1420	d1sxje1		99		a.80.1.1
1421	d1fa0a3		150		a.160.1.1
1422	d1q79a1		150		a.160.1.1
1423	d1px5a1		146		a.160.1.2
1424	d1r89a1		115		a.160.1.3
1425	d1tkva_		89		a.150.1.1
1426	d1ny9a_		94		a.181.1.1
1427	d1ug0a_		88		a.217.1.1
1428	d1puza_		82		a.218.1.1
1429	d1seda_		112		a.219.1.1
1430	d1vk5a_		121		a.220.1.1
1431	d1s0pa_		176		a.192.1.1
1432	d1f5ta2		57		a.76.1.1
1433	d1g3sa2		76		a.76.1.1
1434	d1fx7a2		80		a.76.1.1
1435	d1on2a2		74		a.76.1.1
1436	d1gpja1		97		a.151.1.1
1437	d1uptb_		58		a.193.1.1
1438	d1vf6a_		58		a.194.1.1
1439	d1vf6c_		51		a.194.1.1
1440	d1rsoa_		60		a.194.1.1
1441	d1rsob_		56		a.194.1.1
1442	d1uuja_		76		a.221.1.1
1443	d1ngr__		85		a.77.1.2
1444	d1ddf__		127		a.77.1.2
1445	d1fada_		95		a.77.1.2
1446	d1d2za_		102		a.77.1.2
1447	d1ik7a_		52		a.77.1.2
1448	d1d2zb_		150		a.77.1.2
1449	d1icha_		87		a.77.1.2
1450	d1wh4a_		127		a.77.1.2
1451	d1wmga_		90		a.77.1.2
1452	d1a1w__		83		a.77.1.4
1453	d1n3ka_		130		a.77.1.4
1454	d3crd__		100		a.77.1.3
1455	d1cy5a_		93		a.77.1.3
1456	d3ygsp_		97		a.77.1.3
1457	d1dgna_		89		a.77.1.3
1458	d1ucpa_		91		a.77.1.5
1459	d1pn5a1		93		a.77.1.5
1460	d1hw1a2		152		a.78.1.1
1461	d1eyva_		131		a.79.1.1
1462	d1ey1a_		139		a.79.1.1
1463	d1tzva_		141		a.79.1.1
1464	d1q8ca_		132		a.79.1.2
1465	d1sqga1		140		a.79.1.3
1466	d1rfza_		164		a.195.1.1
1467	d1tlqa_		161		a.195.1.1
1468	d1y9ia_		159		a.195.1.1
1469	d1b79a_		102		a.81.1.1
1470	d1q5za_		145		a.196.1.1
1471	d1crka1		98		a.83.1.1
1472	d1qh4a1		101		a.83.1.1
1473	d1qk1a1		102		a.83.1.1
1474	d2crka1		95		a.83.1.1
1475	d1g0wa1		101		a.83.1.1
1476	d1n16a1		91		a.83.1.1
1477	d1m15a1		94		a.83.1.1
1478	d1al01_		143		a.84.1.1
1479	d1lla_1		99		a.85.1.1
1480	d1hc3_1		131		a.85.1.1
1481	d1lla_2		260		a.86.1.1
1482	d1hc3_2		259		a.86.1.1
1483	d1js8a1		281		a.86.1.1
1484	d1lnla1		307		a.86.1.1
1485	d1bt3a_		336		a.86.1.2
1486	d1dbha1		207		a.87.1.1
1487	d1by1a_		209		a.87.1.1
1488	d1f5xa_		208		a.87.1.1
1489	d1foea1		206		a.87.1.1
1490	d1kz7a1		195		a.87.1.1
1491	d1ki1b1		210		a.87.1.1
1492	d1ntya1		184		a.87.1.1
1493	d1txda1		234		a.87.1.1
1494	d1xcga1		228		a.87.1.1
1495	d1boua_		132		a.88.1.1
1496	d1p0ya1		176		a.166.1.1
1497	d1hbna1		280		a.89.1.1
1498	d1e6va1		280		a.89.1.1
1499	d1e6ya1		286		a.89.1.1
1500	d1hbnb1		255		a.89.1.1
1501	d1e6vb1		253		a.89.1.1
1502	d1e6yb1		248		a.89.1.1
1503	d1sdia_		213		a.198.1.1
1504	d1bgf__		124		a.90.1.1
1505	d1agre_		128		a.91.1.1
1506	d1fqia_		138		a.91.1.1
1507	d1cmza_		128		a.91.1.1
1508	d1dk8a_		147		a.91.1.1
1509	d1iapa_		190		a.91.1.1
1510	d1htjf_		182		a.91.1.1
1511	d1omwa1		157		a.91.1.1
1512	d1gzsb_		165		a.168.1.1
1513	d1r6ea_		168		a.168.1.1
1514	d1l8wa_		271		a.154.1.1
1515	d1izma_		170		a.199.1.1
1516	d1nxha_		124		a.200.1.1
1517	d1a9xa1		153		a.92.1.1
1518	d1b80a_		349		a.93.1.1
1519	d1llp__		343		a.93.1.1
1520	d1qpaa_		344		a.93.1.1
1521	d1aru__		336		a.93.1.1
1522	d1mn2__		357		a.93.1.1
1523	d1jdra_		294		a.93.1.1
1524	d1oafa_		250		a.93.1.1
1525	d1iyna_		275		a.93.1.1
1526	d1gwua_		307		a.93.1.1
1527	d1scha_		294		a.93.1.1
1528	d1fhfa_		304		a.93.1.1
1529	d1bgp__		309		a.93.1.1
1530	d1qgja_		300		a.93.1.1
1531	d1pa2a_		306		a.93.1.1
1532	d1itka1		399		a.93.1.3
1533	d1itka2		308		a.93.1.3
1534	d1mwva1		406		a.93.1.3
1535	d1mwva2		308		a.93.1.3
1536	d1u2ka_		292		a.93.1.3
1537	d1ub2a1		406		a.93.1.3
1538	d1ub2a2		294		a.93.1.3
1539	d1sj2a1		412		a.93.1.3
1540	d1sj2a2		285		a.93.1.3
1541	g1dnu.1		571		a.93.1.2
1542	d1q4ga1		511		a.93.1.2
1543	d1cvua1		511		a.93.1.2
1544	d1jj2o_		143		a.94.1.1
1545	d1ng6a_		148		a.182.1.1
1546	d1vj7a1		172		a.211.1.1
1547	d1wpha_		177		a.211.1.1
1548	d1xx7a_		172		a.211.1.1
1549	d1f0ja_		351		a.211.1.2
1550	d1xora_		321		a.211.1.2
1551	d1tbfa_		326		a.211.1.2
1552	d1so2a_		363		a.211.1.2
1553	d1tbma_		326		a.211.1.2
1554	d1taza_		322		a.211.1.2
1555	d1r5id_		214		a.202.1.1
1556	d1aa7a_		158		a.95.1.1
1557	d1orna_		214		a.96.1.1
1558	d2abk__		211		a.96.1.1
1559	d1mun__		225		a.96.1.2
1560	d1rrqa1		221		a.96.1.2
1561	d1ngna_		144		a.96.1.2
1562	d1keaa_		217		a.96.1.2
1563	d1lmza_		187		a.96.1.4
1564	d1pu6a_		217		a.96.1.5
1565	d1mpga1		183		a.96.1.3
1566	d1m3qa1		190		a.96.1.3
1567	d1j09a1		163		a.97.1.1
1568	d1irxa1		199		a.97.1.2
1569	d1riqa1		212		a.203.1.1
1570	d1rlr_1		212		a.98.1.1
1571	d1peqa1		162		a.98.1.1
1572	d1mi1a1		305		a.169.1.1
1573	d1t77a1		304		a.169.1.1
1574	d1dnpa1		269		a.99.1.1
1575	d1iqra1		245		a.99.1.1
1576	d1owla1		271		a.99.1.1
1577	d1np7a1		279		a.99.1.1
1578	d1u3da1		300		a.99.1.1
1579	d1j3va1		132		a.100.1.1
1580	d1vpda1		133		a.100.1.1
1581	d2pgd_1		297		a.100.1.1
1582	d1pgja1		300		a.100.1.1
1583	d1lj8a3		206		a.100.1.9
1584	d1np3a1		145		a.100.1.2
1585	d1qmga1		288		a.100.1.2
1586	d1f14a1		99		a.100.1.3
1587	d3hdhc1		73		a.100.1.3
1588	d1wdka1		118		a.100.1.3
1589	d1wdka2		95		a.100.1.3
1590	d1i36a1		106		a.100.1.8
1591	d1dlja1		98		a.100.1.4
1592	d1mv8a1		98		a.100.1.4
1593	d1bg6_1		165		a.100.1.5
1594	d1m66a1		157		a.100.1.6
1595	d1txga1		155		a.100.1.6
1596	d1ks9a1		124		a.100.1.7
1597	d1utg__		70		a.101.1.1
1598	d1ccd__		77		a.101.1.1
1599	d1puoa1		72		a.101.1.1
1600	d1puoa2		69		a.101.1.1
1601	d1gai__		472		a.102.1.1
1602	d1ayx__		492		a.102.1.1
1603	d1kwfa_		363		a.102.1.2
1604	d1ia6a_		423		a.102.1.2
1605	d1h12a_		404		a.102.1.2
1606	d1tf4a1		460		a.102.1.2
1607	d1g87a1		454		a.102.1.2
1608	d1ks8a_		433		a.102.1.2
1609	d1clc_1		441		a.102.1.2
1610	d1ut9a1		507		a.102.1.2
1611	d1g9ga_		629		a.102.1.2
1612	d1l1ya_		642		a.102.1.2
1613	d1v5da_		386		a.102.1.2
1614	d1fp3a_		402		a.102.1.3
1615	d1h54a1		485		a.102.1.4
1616	d1v7wa1		509		a.102.1.4
1617	d1lf6a1		397		a.102.1.5
1618	d1ug9a1		413		a.102.1.5
1619	d1nc5a_		363		a.102.1.6
1620	d1vd5a_		377		a.102.1.7
1621	d1dl2a_		510		a.102.2.1
1622	d1hcua_		488		a.102.2.1
1623	d1krea_		475		a.102.2.1
1624	d1fo3a_		455		a.102.2.1
1625	d1nxca_		467		a.102.2.1
1626	d1qaza_		351		a.102.3.1
1627	d1cb8a1		310		a.102.3.2
1628	d1rwha1		369		a.102.3.2
1629	d1n7oa1		371		a.102.3.2
1630	d1f1sa1		371		a.102.3.2
1631	d1j0ma1		361		a.102.3.2
1632	d1hn0a1		384		a.102.3.2
1633	d1gxma_		324		a.102.5.1
1634	d1r76a_		384		a.102.5.1
1635	d5eau_1		200		a.102.4.1
1636	d1n1ba1		201		a.102.4.1
1637	d2sqca1		353		a.102.4.2
1638	d2sqca2		271		a.102.4.2
1639	d1w6ka1		447		a.102.4.2
1640	d1w6ka2		279		a.102.4.2
1641	d1n4qb_		346		a.102.4.3
1642	d1tn6b_		410		a.102.4.3
1643	d1dceb_		329		a.102.4.3
1644	d1c3d__		294		a.102.4.4
1645	d1qqfa_		277		a.102.4.4
1646	d1hzfa_		302		a.102.4.4
1647	d1csh__		435		a.103.1.1
1648	d1aj8a_		371		a.103.1.1
1649	d1o7xa_		367		a.103.1.1
1650	d1a59__		377		a.103.1.1
1651	d1k3pa_		426		a.103.1.1
1652	d1ioma_		374		a.103.1.1
1653	d1re9a_		404		a.104.1.1
1654	d1jpza_		456		a.104.1.1
1655	d1jfba_		399		a.104.1.1
1656	d1jipa_		403		a.104.1.1
1657	d1q5da_		401		a.104.1.1
1658	d1cpt__		412		a.104.1.1
1659	d1x8va_		429		a.104.1.1
1660	d1izoa_		411		a.104.1.1
1661	d1lfka_		375		a.104.1.1
1662	d1ueda_		391		a.104.1.1
1663	d1n40a_		395		a.104.1.1
1664	d1odoa_		396		a.104.1.1
1665	d1gwia_		403		a.104.1.1
1666	d1n97a_		385		a.104.1.1
1667	d1io7a_		366		a.104.1.1
1668	d1ue8a_		367		a.104.1.1
1669	d1nr6a_		462		a.104.1.1
1670	d1po5a_		465		a.104.1.1
1671	d1pq2a_		463		a.104.1.1
1672	d1r9oa_		455		a.104.1.1
1673	d1tqna_		468		a.104.1.1
1674	d1s1fa_		397		a.104.1.1
1675	d1g8ea_		98		a.145.1.1
1676	d1g8eb_		80		a.145.1.1
1677	d1dd3a1		57		a.108.1.1
1678	d1dd3c_		32		a.108.1.1
1679	d1dd4d_		40		a.108.1.1
1680	d1rqta_		37		a.108.1.1
1681	d1rqua1		51		a.108.1.1
1682	d1iiea_		75		a.109.1.1
1683	d1aora1		395		a.110.1.1
1684	d1b25a1		401		a.110.1.1
1685	d1d2ta_		222		a.111.1.1
1686	d1qi9a_		555		a.111.1.2
1687	d1qhba_		595		a.111.1.2
1688	d1vns__		574		a.111.1.3
1689	d1miua1		191		a.170.1.1
1690	d1iyjb1		196		a.170.1.1
1691	d1miua2		124		a.171.1.1
1692	d1mjea2		47		a.171.1.1
1693	d1iyjb2		30		a.171.1.1
1694	d1hnr__		47		a.155.1.1
1695	d1lr1a_		57		a.155.1.1
1696	d1ni8a_		46		a.155.1.1
1697	d1ov9a_		45		a.155.1.1
1698	d1sig__		305		a.177.1.1
1699	d1smyf3		184		a.177.1.1
1700	d1h3la_		75		a.177.1.1
1701	d1or7a2		113		a.177.1.1
1702	d1rp3a3		87		a.177.1.1
1703	d1ewqa1		275		a.113.1.1
1704	d1e3ma1		297		a.113.1.1
1705	d1tf5a2		210		a.172.1.1
1706	d1nkta2		205		a.172.1.1
1707	d1ogla_		246		a.204.1.1
1708	d1w2ya_		226		a.204.1.1
1709	d1us7b_		194		a.205.1.1
1710	d1nt2b_		236		a.183.1.1
1711	d1f5na1		300		a.114.1.1
1712	d1bvp11		216		a.115.1.1
1713	d1uf2c1		263		a.115.1.3
1714	d1qhda1		214		a.115.1.2
1715	d1n93x_		335		a.206.1.1
1716	d1tx4a_		196		a.116.1.1
1717	d1pbwa_		184		a.116.1.1
1718	d1f7ca_		182		a.116.1.1
1719	d1xa6a1		196		a.116.1.1
1720	d1wer__		324		a.116.1.2
1721	d1nf1a_		260		a.116.1.2
1722	d1nvus_		469		a.117.1.1
1723	d1h6oa_		195		a.146.1.1
1724	d1h6pa_		188		a.146.1.1
1725	d1miwa1		265		a.173.1.1
1726	d1ou5a1		204		a.173.1.1
1727	d1vfga1		215		a.173.1.1
1728	d1jdha_		508		a.118.1.1
1729	d1q1sc_		434		a.118.1.1
1730	d1ibrb_		458		a.118.1.1
1731	d1qgra_		872		a.118.1.1
1732	d1qbkb_		880		a.118.1.1
1733	d1wa5b_		464		a.118.1.1
1734	d1wa5c_		938		a.118.1.1
1735	d1gw5a_		584		a.118.1.10
1736	d1gw5b_		579		a.118.1.10
1737	d1b3ua_		588		a.118.1.2
1738	d1u6gc_		1146		a.118.1.2
1739	d1hu3a_		204		a.118.1.14
1740	d1paqa_		161		a.118.1.14
1741	d1uw4b_		248		a.118.1.14
1742	d1h6ka1		264		a.118.1.14
1743	d1h6ka2		190		a.118.1.14
1744	d1h6ka3		274		a.118.1.14
1745	d1oxja2		108		a.118.1.13
1746	d1upka_		319		a.118.1.15
1747	d1hs6a1		150		a.118.1.7
1748	d1b89a_		321		a.118.1.3
1749	d1bpoa1		157		a.118.1.4
1750	d1utca1		25		a.118.1.4
1751	d1lrv__		233		a.118.1.5
1752	d1e7ua1		196		a.118.1.6
1753	d1m8za_		339		a.118.1.8
1754	d1ho8a_		447		a.118.1.9
1755	d1oyza_		273		a.118.1.16
1756	d1te4a_		111		a.118.1.16
1757	d1t06a_		235		a.118.1.17
1758	d1rz4a2		130		a.118.1.18
1759	d1n4ka1		150		a.118.22.1
1760	d1n8va_		101		a.118.21.1
1761	d1r8se_		187		a.118.3.1
1762	d1bc9__		200		a.118.3.1
1763	d1re0b_		195		a.118.3.1
1764	d1ku1a_		211		a.118.3.1
1765	d1xsza1		197		a.118.3.1
1766	d1lsha1		336		a.118.4.1
1767	d1qsaa1		450		a.118.5.1
1768	d1l5ja1		160		a.118.15.1
1769	d1klxa_		133		a.118.18.1
1770	d1ouva_		265		a.118.18.1
1771	d1tn6a_		315		a.118.6.1
1772	d1dcea1		335		a.118.6.1
1773	d1qjba_		228		a.118.7.1
1774	d1o9da_		231		a.118.7.1
1775	d1a17__		159		a.118.8.1
1776	d1elra_		128		a.118.8.1
1777	d1elwa_		117		a.118.8.1
1778	d1qqea_		281		a.118.8.1
1779	d1hh8a_		192		a.118.8.1
1780	d1fcha_		302		a.118.8.1
1781	d1hxia_		112		a.118.8.1
1782	d1ihga1		169		a.118.8.1
1783	d1iipa1		102		a.118.8.1
1784	d1kt1a1		168		a.118.8.1
1785	d1iyga_		133		a.118.8.1
1786	d1nzna_		122		a.118.8.1
1787	d1pc2a_		152		a.118.8.1
1788	d1p5qa1		170		a.118.8.1
1789	d1w3ba_		388		a.118.8.1
1790	d1tjca_		95		a.118.8.1
1791	d1xnfa_		259		a.118.8.1
1792	d1hz4a_		366		a.118.8.2
1793	d1eyha_		144		a.118.9.1
1794	d1inza_		148		a.118.9.1
1795	d1dvpa1		145		a.118.9.2
1796	d1elka_		153		a.118.9.2
1797	d1ujka_		145		a.118.9.2
1798	d1mhqa_		143		a.118.9.2
1799	d1juqa_		151		a.118.9.2
1800	d1hf8a2		131		a.118.9.3
1801	d1hx8a2		137		a.118.9.3
1802	d1szaa_		144		a.118.9.4
1803	d1j1ja_		217		a.118.16.1
1804	d1kpsb_		156		a.118.12.1
1805	d1k8kg_		139		a.118.13.1
1806	d1lkvx_		213		a.118.14.1
1807	d1qc7a_		101		a.118.14.1
1808	d1ldja2		359		a.118.17.1
1809	d1q2za_		120		a.118.19.1
1810	d1rw2a_		152		a.118.19.1
1811	d1vdua_		161		a.118.20.1
1812	d1v54e_		105		a.118.11.1
1813	d1f8na1		690		a.119.1.1
1814	d1rrha1		672		a.119.1.1
1815	d1lox_1		536		a.119.1.2
1816	d1c1ka_		217		a.120.1.1
1817	d2tct_2		132		a.121.1.1
1818	d1jt6a2		115		a.121.1.1
1819	d1pb6a2		126		a.121.1.1
1820	d1vi0a2		117		a.121.1.1
1821	d1rkta2		123		a.121.1.1
1822	d1t56a2		120		a.121.1.1
1823	d1ui5a2		124		a.121.1.1
1824	d1t33a2		132		a.121.1.1
1825	d1sgma2		111		a.121.1.1
1826	d1fqvb1		76		a.157.1.1
1827	d1fs1b1		55		a.157.1.1
1828	d1nexa1		70		a.157.1.1
1829	d1fs1a1		41		a.158.1.1
1830	d1nexb1		100		a.158.1.1
1831	d1p22a1		109		a.158.1.1
1832	d1mvca_		212		a.123.1.1
1833	d1h9ua_		201		a.123.1.1
1834	d1dkfb_		232		a.123.1.1
1835	d1fcya_		236		a.123.1.1
1836	d1nhza_		239		a.123.1.1
1837	d1ovla_		228		a.123.1.1
1838	d1pdua_		230		a.123.1.1
1839	d1sqna_		248		a.123.1.1
1840	d1xpca_		245		a.123.1.1
1841	d1qkma_		230		a.123.1.1
1842	d1hj1a_		204		a.123.1.1
1843	d1t7ra_		250		a.123.1.1
1844	d1i7ga_		259		a.123.1.1
1845	d2prga_		271		a.123.1.1
1846	d2gwxa_		266		a.123.1.1
1847	d1nrla_		278		a.123.1.1
1848	d1ie9a_		255		a.123.1.1
1849	d1rkga_		241		a.123.1.1
1850	d1n46a_		248		a.123.1.1
1851	d1nava_		253		a.123.1.1
1852	d1hg4a_		240		a.123.1.1
1853	d1g2na_		246		a.123.1.1
1854	d1n83a_		251		a.123.1.1
1855	d1nq7a_		244		a.123.1.1
1856	d1s9qa_		224		a.123.1.1
1857	d1lv2a_		225		a.123.1.1
1858	d1pzla_		227		a.123.1.1
1859	d1pk5a_		242		a.123.1.1
1860	d1pq9a_		232		a.123.1.1
1861	d1osha_		216		a.123.1.1
1862	d1r1kd_		236		a.123.1.1
1863	d1uhlb_		219		a.123.1.1
1864	d1xb7a_		215		a.123.1.1
1865	d1xapa_		232		a.123.1.1
1866	d1xnxa_		232		a.123.1.1
1867	d1xvpb_		246		a.123.1.1
1868	d1ah7__		245		a.124.1.1
1869	d1ca1_1		249		a.124.1.1
1870	d1khoa1		249		a.124.1.1
1871	d1olpa1		249		a.124.1.1
1872	d1ak0__		264		a.124.1.2
1873	d1txua_		254		a.222.1.1
1874	d1w26a1		185		a.223.1.1
1875	d1t11a1		129		a.223.1.1
1876	d1m5ya1		174		a.223.1.2
1877	d1swxa_		198		a.224.1.1
1878	d1tm9a_		137		a.225.1.1
1879	d1szha_		147		a.226.1.1
1880	d1rp4a_		374		a.227.1.1
1881	d1n5ua1		195		a.126.1.1
1882	d1n5ua2		192		a.126.1.1
1883	d1n5ua3		196		a.126.1.1
1884	d1kxpd1		179		a.126.1.1
1885	d1kxpd2		190		a.126.1.1
1886	d1kxpd3		69		a.126.1.1
1887	d1jswa_		459		a.127.1.1
1888	d1j3ua_		462		a.127.1.1
1889	d1fura_		456		a.127.1.1
1890	d1yfm__		450		a.127.1.1
1891	d1vdka_		458		a.127.1.1
1892	d1k62a_		450		a.127.1.1
1893	d1tjva_		449		a.127.1.1
1894	d1i0aa_		453		a.127.1.1
1895	d1tj7a_		455		a.127.1.1
1896	d1c3ca_		424		a.127.1.1
1897	d1dofa_		385		a.127.1.1
1898	d1f1oa_		351		a.127.1.1
1899	d1q5na_		431		a.127.1.1
1900	d1re5a_		438		a.127.1.1
1901	d1gkma_		509		a.127.1.2
1902	d1t6ja_		649		a.127.1.2
1903	d1w27a_		692		a.127.1.2
1904	d1v9da_		308		a.207.1.1
1905	d1ux5a_		411		a.207.1.1
1906	d1uby__		348		a.128.1.1
1907	d1rqja_		299		a.128.1.1
1908	d1rtra_		277		a.128.1.1
1909	d1v4ea_		280		a.128.1.1
1910	d1ezfa_		323		a.128.1.2
1911	d5eau_2		323		a.128.1.3
1912	d1n1ba2		315		a.128.1.3
1913	d1di1a_		290		a.128.1.4
1914	d1ps1a_		304		a.128.1.4
1915	d1kiya_		354		a.128.1.5
1916	d1kp8a1		253		a.129.1.1
1917	d1ioka1		253		a.129.1.1
1918	d1we3a1		256		a.129.1.1
1919	d1sjpa1		173		a.129.1.1
1920	d1a6ea1		246		a.129.1.2
1921	d1q3qa1		259		a.129.1.2
1922	d1a6eb1		244		a.129.1.2
1923	d1n1ca_		199		a.184.1.1
1924	d1s9ua_		201		a.184.1.1
1925	d1ecma_		91		a.130.1.1
1926	d5csma_		250		a.130.1.2
1927	d1pprm1		156		a.131.1.1
1928	d1pprm2		156		a.131.1.1
1929	d1n45a_		214		a.132.1.1
1930	d1j02a_		212		a.132.1.1
1931	d1we1a_		222		a.132.1.1
1932	d1iw0a_		207		a.132.1.1
1933	d1j77a_		200		a.132.1.2
1934	d1sk7a_		187		a.132.1.2
1935	d1rtwa_		206		a.132.1.3
1936	d1q4ma_		215		a.132.1.3
1937	d1udda_		215		a.132.1.3
1938	d1to9a_		225		a.132.1.3
1939	d1otva_		254		a.132.1.4
1940	d1rcwa_		213		a.132.1.4
1941	d1vkea_		117		a.152.1.2
1942	d1knca_		174		a.152.1.1
1943	d1k6ka_		142		a.174.1.1
1944	d1khya_		132		a.174.1.1
1945	d1qvra1		145		a.174.1.1
1946	d1m98a1		174		a.175.1.1
1947	d1un8a1		207		a.208.1.1
1948	d1t5ja_		301		a.209.1.1
1949	d1n81a_		186		a.185.1.1
1950	d1tj1a1		100		a.176.1.1
1951	d2hp8__		68		a.17.1.1
1952	d1poa__		118		a.133.1.2
1953	d1owsa_		118		a.133.1.2
1954	d1owsb_		118		a.133.1.2
1955	d1s6ba_		119		a.133.1.2
1956	d1s6bb_		119		a.133.1.2
1957	d1mh8a_		119		a.133.1.2
1958	d1gp7a_		124		a.133.1.2
1959	d1m8ta_		119		a.133.1.2
1960	d1pp2l_		122		a.133.1.2
1961	d1bjja_		122		a.133.1.2
1962	d1jiaa_		122		a.133.1.2
1963	d1m8ra_		124		a.133.1.2
1964	d1vapa_		123		a.133.1.2
1965	d1s8ia_		121		a.133.1.2
1966	d1ijla_		123		a.133.1.2
1967	d1tk4a_		121		a.133.1.2
1968	d1ae7__		119		a.133.1.2
1969	d1qlla_		121		a.133.1.2
1970	d1vip__		121		a.133.1.2
1971	d1jlta_		122		a.133.1.2
1972	d1jltb_		122		a.133.1.2
1973	d1oz6a_		120		a.133.1.2
1974	d1dpya_		117		a.133.1.2
1975	d1g0za_		118		a.133.1.2
1976	d1g2xa_		118		a.133.1.2
1977	d1tc8a_		118		a.133.1.2
1978	d1mc2a_		122		a.133.1.2
1979	d1buna_		120		a.133.1.2
1980	d1umvx_		122		a.133.1.2
1981	d1goda_		121		a.133.1.2
1982	d1gmza_		119		a.133.1.2
1983	d1ozya_		121		a.133.1.2
1984	d1p7oa_		124		a.133.1.2
1985	d1n28a_		124		a.133.1.2
1986	d1g4ia_		123		a.133.1.2
1987	d1hn4a_		129		a.133.1.2
1988	d1le6a_		123		a.133.1.2
1989	d1poc__		134		a.133.1.1
1990	d1lwba_		122		a.133.1.3
1991	d1lria_		98		a.134.1.1
1992	d1ljpa_		98		a.134.1.1
1993	d1g8qa_		90		a.135.1.1
1994	d1q8da_		100		a.228.1.1
1995	d1dvoa_		152		a.136.1.1
1996	d1jjsa_		42		a.153.1.1
1997	d1kbhb_		59		a.153.1.1
1998	d1kbha_		47		a.153.1.1
1999	d1rf8b_		100		a.210.1.1
[truncated: 9,689 more rows]
