# Supplementary material for: CPSARST: an efficient circular permutation search tool applied to the detection of novel protein structural relationships
Source: Genome Biol. 2008 Jan 18;9(1):R11. doi: 10.1186/gb-2008-9-1-r11 (PMC2395249; doi:10.1186/gb-2008-9-1-r11)
Supplement: Additional data file 4 — Structural neighbors of the hypothetical protein YlqF in PDB retrieved by DALI [50]. [file gb-2008-9-1-r11-S4.txt]

FSSP      FAMILIES OF STRUCTURALLY SIMILAR PROTEINS, VERSION 1.0 (Apr 1 1995)
CREATED   Fri Jun  1 20:47:30 BST 2007 for dali on s030-020.ebi.ac.uk
METHOD    Dali ver. 2.0: Holm, L., Sander, C. (1993) J.Mol.Biol. 233,123-138
DATABASE  9079 protein chains
PDBID     4000-A
HEADER    
COMPND    
SOURCE    
AUTHOR    
SEQLENGTH   261
NALIGN      365
WARNING   pairs with Z<2.0 are structurally dissimilar

## SUMMARY: PDB/chain identifiers and structural alignment statistics
  NR. STRID1 STRID2  Z   RMSD LALI LSEQ2 %IDE REVERS PERMUT NFRAG TOPO PROTEIN
   1: 4000-A 1puj-A 42.7  0.0  261   261  100      0      0     1 S    SIGNALING PROTEIN 	conserved hypothetical protein ylqf 
   2: 4000-A 1u0l-A 12.2  3.4  133   278   20      0      0    13 S    HYDROLASE 	probable gtpase engc 	(thermotoga maritima) 
   3: 4000-A 1ctq-A  5.5  2.6   95   166   13      0      0     6 S    SIGNALING PROTEIN 	transforming protein p21H-RAS-1 frag
   4: 4000-A 1ejj-A  5.3  5.8  159   508    9      0      0    24 S     ISOMERASE 	phosphoglycerate mutase 	(bacillus stearoth
   5: 4000-A 1gpm-A  5.2  4.0  117   501    8      0      0    16 S    TRANSFERASE (GLUTAMINE AMIDOTRANSFERASE) 	gmp synthetas
   6: 4000-A 1efc-A  5.2  3.5  103   386   11      0      0     7 S    RNA BINDING PROTEIN 	elongation factor (eftu) biologica
   7: 4000-A 1hrk-A  5.1  4.2  116   359    5      0      0    17 S     LYASE 	ferrochelatase fragment (protoheme ferro-lyase,
   8: 4000-A 1ni5-A  5.0  4.1  115   428    4      0      0    14 S    CELL CYCLE 	putative cell cycle protein mesj 	(escheric
   9: 4000-A 1dpg-A  5.0  3.3  108   485    6      0      0    11 S    OXIDOREDUCTASE (CHOH(D) - NAD(P)) 	glucose 6-phosphate 
  10: 4000-A 2hjg-A  4.9 12.7  103   390   17      0      0     9 S    HYDROLASE 	gtp-binding protein enga 	(bacillus subtilis
  11: 4000-A 1vee-A  4.9  4.4   98   134    9      0      0    11 S    STRUCTURAL GENOMICS, UNKNOWN FUNCTION 	proline-rich pro
  12: 4000-A 1cqx-A  4.9  4.2  116   403    4      0      0    14 S    LIPID BINDING PROTEIN 	flavohemoprotein 	(alcaligenes e
  13: 4000-A 2p8z-T  4.7 10.1  108   813   13      0      0    11 S    TRANSLATION 	elongation factor 2 (ef-2, translation elo
  14: 4000-A 1mky-A  4.7  5.7  100   400   16      0      0    11 S    LIGAND BINDING PROTEIN 	probable gtp-binding protein en
  15: 4000-A 1dar    4.7  4.2  106   615   15      0      0    10 S    TRANSLATIONAL GTPASE 	elongation factor g (ef-g) 	(ther
  16: 4000-A 1kk1-A  4.6  4.1  114   397   15      0      0     7 S    TRANSLATION 	eif2gamma Mutant 	(pyrococcus abyssi) arch
  17: 4000-A 1hur-A  4.6  2.7   95   180   11      0      0     8 S    PROTEIN TRANSPORT 	human adp-ribosylation factor 1 (har
  18: 4000-A 1fdr    4.6  3.8  110   244    8      0      0    15 S    FLAVOPROTEIN 	flavodoxin reductase (ferredoxin reductas
  19: 4000-A 2cls-A  4.5  2.7   92   179   10      0      0     8 S    NUCLEOTIDE BINDING PROTEIN 	rho-related gtp-binding pro
  20: 4000-A 1wcw-A  4.5  4.0  118   254   13      0      0    17 S    LYASE 	uroporphyrinogen iii synthase 	(thermus thermoph
  21: 4000-A 1ak1    4.5  5.0  110   308    4      0      0    14 S    PROTOHEME FERRO-LYASE 	ferrochelatase (protoheme ferro-
  22: 4000-A 2hx1-A  4.4  3.8  111   275   11      0      0    18 S    HYDROLASE 	predicted sugar phosphatases of the had supe
  23: 4000-A 1syw-A  4.4  3.4  101   442   15      0      0     9 S    
  24: 4000-A 1f9a-A  4.4  5.1  103   164    7      0      0    16 S     TRANSFERASE 	hypothetical protein mj0541 fragment 	(me
  25: 4000-A 1byu-A  4.4  3.2   95   202   12      0      0     8 S    TRANSPORT PROTEIN 	gtp-binding protein ran fragment (tc
  26: 4000-A 2i71-A  4.3  4.5  117   366    9      0      0    18 S    STRUCTURAL GENOMICS, UNKNOWN FUNCTION 	hypothetical pro
  27: 4000-A 1qo0-D  4.3  1.8   41   189   12      0      0     3 S     BINDING PROTEIN 	amic fragment amir fragment 	(pseudom
  28: 4000-A 1im5-A  4.3  3.8   97   179    7      0      0    15 S     HYDROLASE 	180aa long hypothetical pyrazinamidaseNICOT
  29: 4000-A 1id1-A  4.3  3.6   95   153    8      0      0    11 S     MEMBRANE PROTEIN 	putative potassium channel protein f
  30: 4000-A 2nz2-A  4.2  3.6   97   402    8      0      0    13 S    LIGASE 	argininosuccinate synthase (citrulline--asparta
  31: 4000-A 1wcx-A  4.2  4.6  116   248   14      0      0    17 S    LYASE 	uroporphyrinogen iii synthase Mutant 	(thermus t
  32: 4000-A 1tpz-A  4.2  3.5   96   395    8      0      0    10 S    SIGNALING PROTEIN 	interferon-inducible gtpase (iigp1) 
  33: 4000-A 1j2r-A  4.2  3.8   97   188    8      0      0    15 S    STRUCTURAL GENOMICS, UNKNOWN FUNCTION 	hypothetical iso
  34: 4000-A 1h65-A  4.2  2.8   90   257   16      0      0     8 S    GTPASE 	chloroplast outer envelope protein oep34 (toc34
  35: 4000-A 1coz-A  4.2  3.6   96   126    6      0      0    14 S    TRANSFERASE 	glycerol-3-phosphate cytidylyltransferase 
  36: 4000-A 2npn-A  4.1  4.2  109   233    8      0      0    11 S    TRANSFERASE 	putative cobalamin synthesis related prote
  37: 4000-A 1f6b-A  4.1  2.8   89   176   18      0      0     8 S    PROTEIN TRANSPORT 	sar1 	(cricetulus griseus) chinese h
  38: 4000-A 1b6t-A  4.1  5.3  107   157    7      0      0    14 S    TRANSFERASE 	phosphopantetheine adenylyltransferase (pp
  39: 4000-A 2ts1    4.0  8.1  134   317   13      0      0    19 S    LIGASE (SYNTHETASE) 	Tyrosyl-transfer RNA synthetase 	(
  40: 4000-A 1z5g-A  4.0  3.9  113   208    4      0      0    16 S    HYDROLASE 	apha protein 	(salmonella typhimurium) bacte
  41: 4000-A 1yac-A  4.0  4.2  101   204   16      0      0    12 S    UNKNOWN BACTERIAL HYDROLASE 	ycac gene product (ycacgp)
  42: 4000-A 1s8n-A  4.0  2.1   45   190   16      0      0     3 S    STRUCTURAL GENOMICS, UNKNOWN FUNCTION 	putative antiter
  43: 4000-A 1qfj-A  4.0  3.8  103   226    6      0      0    15 S    OXIDOREDUCTASE 	flavin reductase biological_unit 	(esch
  44: 4000-A 1nf8-A  4.0  3.5  100   207    5      0      0    16 S    HYDROLASE 	phenazine biosynthesis protein phzd Mutant 	
  45: 4000-A 1efv-A  4.0  3.6  111   312    9      0      0    16 S    ELECTRON TRANSPORT 	electron transfer flavoprotein (etf
  46: 4000-A 2pn1-A  3.9  2.9   81   301    4      0      0     9 S    LIGASE 	carbamoylphosphate synthase large subunit fragm
  47: 4000-A 2e0k-A  3.9  3.7   95   241   13      0      0     9 S    TRANSFERASE 	precorrin-2 c20-methyltransferase 	(chloro
  48: 4000-A 2dwq-A  3.9  3.4  101   354   13      0      0    10 S    HYDROLASE 	gtp-binding protein 	(thermus thermophilus) 
  49: 4000-A 2dri    3.9  5.8  110   271    9      0      0    13 S    SUGAR TRANSPORT 	D-ribose-binding protein complexed wit
  50: 4000-A 2bmj-A  3.9  3.1   88   174    6      0      0     7 S    HYDROLASE 	centaurin gamma 1 fragment 	expression_syste
  51: 4000-A 1xir-A  3.9  4.3  117   226    7      0      0    18 S    
  52: 4000-A 1wd7-A  3.9  6.1  117   254   13      0      0    14 S    LYASE 	uroporphyrinogen iii synthase 	(thermus thermoph
  53: 4000-A 1n8n-A  3.9  3.9  109   209    5      0      0    17 S    HYDROLASE 	class b acid phosphatase (apha class b acid 
  54: 4000-A 1k92-A  3.9  4.3  112   444    4      0      0    16 S     LIGASE 	argininosuccinate synthase fragment (citrullin
  55: 4000-A 1cip-A  3.9  3.4   97   316   12      0      0     7 S    HYDROLASE 	guanine nucleotide-binding protein alpha-1 s
  56: 4000-A 8abp    3.8  6.2  116   305   15      0      0    16 S    BINDING PROTEINS 	L-Arabinose-binding protein (mutant w
  57: 4000-A 2j69-A  3.8  5.8  115   671   11      0      0     9 S    HYDROLASE 	bacterial dynamin-like protein 	(nostoc punc
  58: 4000-A 2j68-A  3.8  8.7  114   680   12      0      0    10 S    HYDROLASE 	bacterial dynamin-like protein 	(nostoc punc
  59: 4000-A 2gvd-C  3.8  3.1   92   322   12      0      0     8 S    LYASE 	adenylate cyclase type 5 fragment (adenylate cyc
  60: 4000-A 1wv9-A  3.8  3.1   81    86   12      0      0    10 S    STRUCTURAL GENOMICS, UNKNOWN FUNCTION 	rhodanese homolo
  61: 4000-A 1qxn-A  3.8  5.2   86   137    9      0      0    13 S    TRANSFERASE 	sulfide dehydrogenase (sud) 	(wolinella su
  62: 4000-A 1krh-A  3.8  4.3  108   337    6      0      0    15 S    OXIDOREDUCTASE 	benzoate 1,2-dioxygenase reductase 	(ac
  63: 4000-A 1jx2-B  3.8  3.6  104   281   13      0      0     9 S     HYDROLASE 	myosin ii heavy chain fragment dynamin a gt
  64: 4000-A 2pia    3.7 10.5  124   321    8      0      0    16 S    REDUCTASE 	Phthalate dioxygenase reductase (e.C.1.18.1.
  65: 4000-A 1wy5-A  3.7  4.6  108   311    5      0      0    14 S    TRANSLATION 	hypothetical upf0072 protein aq_1887 fragm
  66: 4000-A 1vid    3.7  3.8  107   214    9      0      0    15 S    TRANSFERASE (METHYLTRANSFERASE) 	catechol o-methyltrans
  67: 4000-A 1t6t-1  3.7  3.2   84   106    6      0      0    12 S    STRUCTURAL GENOMICS, UNKNOWN FUNCTION 	putative protein
  68: 4000-A 1n9g-A  3.7  4.7  112   364    9      0      0    13 S    HYDROLASE 	2,4-dienoyl-coa reductase 2,4-dienoyl-coa re
  69: 4000-A 1e0c-A  3.7  3.6   93   271   11      0      0    13 S     SULFURTRANSFERASE 	sulfurtransferase (rhodanese) 	(azo
  70: 4000-A 1d1g-A  3.7  3.8   89   165   12      0      0    11 S    OXIDOREDUCTASE 	dihydrofolate reductase 	thermotoga mar
  71: 4000-A 2oce-A  3.6  3.9   87   729   10      0      0     9 S    STRUCTURAL GENOMICS, UNKNOWN FUNCTION 	hypothetical pro
  72: 4000-A 1sur    3.6  4.1  109   215   11      0      0    16 S    OXIDOREDUCTASE 	paps reductase (phosphoadenosine phosph
  73: 4000-A 1ig3-A  3.6  5.3  100   254   10      0      0    15 S    TRANSFERASE 	thiamin pyrophosphokinase 	(mus musculus) 
  74: 4000-A 1fmt-A  3.6  6.3  127   308    7      0      0    18 S    FORMYLTRANSFERASE 	methionyl-trna fmet formyltransferas
  75: 4000-A 1e20-A  3.6  3.8   94   185   11      0      0    10 S     FLAVOPROTEIN 	halotolerance protein hal3 (hal3) 	(arab
  76: 4000-A 1cbf    3.6  4.2  111   240   10      0      0    12 S    METHYLTRANSFERASE 	cobalt-precorrin-4 transmethylase (p
  77: 4000-A 1amo-A  3.6  4.3  110   601    6      0      0    17 S    OXIDOREDUCTASE 	nadph-cytochrome p450 reductase fragmen
  78: 4000-A 2hf9-A  3.5  3.1   83   211    8      0      0     7 S    HYDROLASE, METAL BINDING PROTEIN 	probable hydrogenase 
  79: 4000-A 2ffj-A  3.5  3.4   96   263   13      0      0    15 S    STRUCTURAL GENOMICS, UNKNOWN FUNCTION 	conserved hypoth
  80: 4000-A 1zun-A  3.5  4.1  109   196    7      0      0    17 S    TRANSFERASE 	sulfate adenylyltransferase subunit 2 (sul
  81: 4000-A 1z5u-A  3.5  4.0  106   208    5      0      0    15 S    HYDROLASE 	apha protein 	(salmonella typhimurium) bacte
  82: 4000-A 1ucp-A  3.5  3.2   65    91   14      0      0     5 S    APOPTOSIS 	apoptosis-associated speck-like protein cont
  83: 4000-A 1tjy-A  3.5  6.1  110   316    8      0      0    14 S    SIGNALING PROTEIN 	sugar transport protein 	(salmonella
  84: 4000-A 1qq5-A  3.5  4.1  111   245    8      0      0    12 S    HYDROLASE 	l-2-haloacid dehalogenase 	(xanthobacter aut
  85: 4000-A 1lw7-A  3.5  5.4  104   338    6      0      0    17 S    TRANSFERASE 	transcriptional regulator nadr fragment 	(
  86: 4000-A 1lnz-A  3.5  2.8   87   332   18      0      0     8 S    CELL CYCLE 	spo0b-associated gtp-binding protein fragme
  87: 4000-A 1lnq-A  3.5 10.2  101   301    9      0      0    15 S    METAL TRANSPORT 	potassium channel related protein (mth
  88: 4000-A 1gxs-A  3.5  3.4  102   267    7      0      0    14 S    LYASE 	hydroxynitrile lyase (hnl) hydroxynitrile lyase 
  89: 4000-A 1bs2-A  3.5  3.4   92   603    8      0      0    11 S    LIGASE 	arginyl-trna synthetase (argrs, arginine - trna
  90: 4000-A 2o2x-A  3.4  3.7   97   204   11      0      0    13 S    STRUCTURAL GENOMICS, UNKNOWN FUNCTION 	hypothetical pro
  91: 4000-A 2gpj-A  3.4  4.1   94   240   12      0      0    15 S    STRUCTURAL GENOMICS, UNKNOWN FUNCTION 	siderophore-inte
  92: 4000-A 2b8j-A  3.4  3.9  105   211    5      0      0    17 S    HYDROLASE 	class b acid phosphatase (apha) 	(escherichi
  93: 4000-A 1tjn-A  3.4  3.5   81   125    4      0      0    12 S    LYASE 	sirohydrochlorin cobaltochelatase (cbixs, hypoth
  94: 4000-A 1qor-A  3.4  4.1  118   326    8      0      0    16 S    OXIDOREDUCTASE 	Quinone oxidoreductase complexed with n
  95: 4000-A 1qnf    3.4  3.8  106   475    8      0      0    15 S    DNA REPAIR 	photolyase (DNA cyclobutane dipyrimidine ph
  96: 4000-A 1j3k-A  3.4  3.3   93   221   10      0      0    11 S    OXIDOREDUCTASE, TRANSFERASE 	bifunctional dihydrofolate
  97: 4000-A 1hu4-A  3.4  4.1  104   288    8      0      0    12 S     
  98: 4000-A 2omk-A  3.3  3.7   82   220    9      0      0    12 S    TRANSFERASE 	hypothetical protein (thiamin pyrophosphok
  99: 4000-A 2okj-A  3.3  4.4  104   500    5      0      0    13 S    LYASE 	glutamate decarboxylase 1 (glutamate decarboxyla
 100: 4000-A 1whb-A  3.3  3.5   93   157   13      0      0    12 S    HYDROLASE 	kiaa0055 fragment (ubiquitin specific protea
 101: 4000-A 1qgo-A  3.3  6.6  116   257    3      0      0    17 S    METAL BINDING PROTEIN 	anaerobic cobalamine biosyntheti
 102: 4000-A 1fbn-A  3.3  4.5  104   230    7      0      0    14 S    RIBOSOME 	mj fibrillarin homologue 	(methanococcus jann
 103: 4000-A 1d3v-A  3.3  4.5  111   308    7      0      0    12 S    HYDROLASE 	arginase 	(rattus norvegicus) rat expression
 104: 4000-A 1a49-A  3.3  3.6   82   519   12      0      0     9 S    TRANSFERASE 	pyruvate kinase biological_unit 	(oryctola
 105: 4000-A 2pg3-A  3.2  4.3  101   218    5      0      0    15 S    HYDROLASE 	queuosine biosynthesis protein quec 	(erwini
 106: 4000-A 2p4g-A  3.2  4.4  104   246    5      0      0    13 S    STRUCTURAL GENOMICS, UNKNOWN FUNCTION 	hypothetical pro
 107: 4000-A 2gm3-A  3.2  4.7  102   150   12      0      0    15 S    STRUCTURAL GENOMICS, UNKNOWN FUNCTION 	unknown protein 
 108: 4000-A 2fpr-A  3.2  4.0   93   156   13      0      0    12 S    HYDROLASE 	histidine biosynthesis bifunctional protein 
 109: 4000-A 2fkn-A  3.2  4.7   97   544    4      0      0    14 S    LYASE 	urocanate hydratase (urocanase, imidazolonepropi
 110: 4000-A 2erc-A  3.2  4.0  102   235   12      0      0    16 S    METHYLTRANSFERASE 	rrna methyl transferase fragment (er
 111: 4000-A 1x9g-A  3.2  3.5   99   192    4      0      0    13 S    STRUCTURAL GENOMICS, UNKNOWN FUNCTION 	putative mar1 	(
 112: 4000-A 1rhs    3.2  4.7   97   293    6      0      0    14 S    TRANSFERASE 	sulfur-substituted rhodanese biological_un
 113: 4000-A 1pc6-A  3.2  3.8   59   141    5      0      0     6 S    STRUCTURAL GENOMICS, UNKNOWN FUNCTION 	protein ninb 	(b
 114: 4000-A 1ni3-A  3.2  3.5   97   371   20      0      0    11 S    HYDROLASE 	ychf gtp-binding protein (ychf gtpase) 	(sch
 115: 4000-A 1ltq-A  3.2  3.8   91   286    5      0      0    15 S    TRANSFERASE 	polynucleotide kinase (pnk, polynucleotide
 116: 4000-A 1j8d-A  3.2  3.4   91   180   13      0      0    11 S     HYDROLASE 	deoxy-d-mannose-octulosonate 8-phosphate ph
 117: 4000-A 1ir6-A  3.2  4.5  132   385    6      0      0    19 S    HYDROLASE 	exonuclease recj fragment (single-stranded D
 118: 4000-A 1i6w-A  3.2  3.0   92   179   12      0      0     9 S     HYDROLASE 	lipase a 	(bacillus subtilis) bacteria expr
 119: 4000-A 1g6q-2  3.2  4.7  106   320   13      0      0    13 S     TRANSFERASE 	hnrnp arginine n-methyltransferase fragme
 120: 4000-A 1g5c-A  3.2  2.9   81   169    9      0      0    10 S     LYASE 	beta-carbonic anhydrase 	(methanobacterium ther
 121: 4000-A 1ewk-A  3.2  8.3  124   448    6      0      0    16 S     SIGNALING PROTEIN 	metabotropic glutamate receptor sub
 122: 4000-A 1bdb    3.2  3.2  104   267    9      0      0    15 S    OXIDOREDUCTASE 	cis-biphenyl-2,3-dihydrodiol-2,3-dehydr
 123: 4000-A 16pk    3.2  3.8  114   415   10      0      0    18 S    KINASE 	3-phosphoglycerate kinase (pgk) Mutant biologic
 124: 4000-A 3csu-A  3.1  3.3   86   288    7      0      0    10 S    TRANSFERASE (CARBAMOYL-P, ASPARTATE) 	aspartate carbamo
 125: 4000-A 2pke-A  3.1  5.2   91   228    9      0      0    13 S    HYDROLASE 	haloacid delahogenase-like family hydrolase 
 126: 4000-A 2p8y-T  3.1 10.2  107   813   14      0      0    10 S    TRANSLATION 	elongation factor 2 (ef-2, translation elo
 127: 4000-A 2jgd-A  3.1  4.3   86   811    2      0      0     9 S    OXIDOREDUCTASE 	2-oxoglutarate dehydrogenase e1 compone
 128: 4000-A 2goy-A  3.1  3.8  105   222    8      0      0    18 S    OXIDOREDUCTASE 	adenosine phosphosulfate reductase (aps
 129: 4000-A 2g1u-A  3.1  3.7   91   135    2      0      0    12 S    STRUCTURAL GENOMICS, UNKNOWN FUNCTION 	hypothetical pro
 130: 4000-A 2bm8-A  3.1  5.4  107   232    7      0      0    14 S    PORIN 	cephalosporin hydroxylase cmci Mutant 	(streptom
 131: 4000-A 1z7e-A  3.1  6.5  119   639    8      0      0    20 S    HYDROLASE 	protein arna (hypothetical protein yfbg) 	(e
 132: 4000-A 1say-A  3.1  4.0   94   361    9      0      0    11 S    OXIDOREDUCTASE 	l-alanine dehydrogenase biological_unit
 133: 4000-A 1qgu-A  3.1 12.3   94   478    5      0      0    16 S    OXIDOREDUCTASE 	nitrogenase molybdenum iron protein (ni
 134: 4000-A 1ord-A  3.1  4.2  107   730    7      0      0    14 S    CARBOXY-LYASE 	ornithine decarboxylase 	(lactobacillus 
 135: 4000-A 1o9g-A  3.1  4.2  105   247    8      0      0    13 S    TRANSFERASE 	rrna methyltransferase Mutant 	(streptomyc
 136: 4000-A 1n0v-C  3.1  3.6  107   825   16      0      0    12 S    TRANSLATION 	elongation factor 2 (ef-2) 	(saccharomyces
 137: 4000-A 1mx3-A  3.1  3.8   96   326   10      0      0    12 S    TRANSCRIPTION REPRESSOR 	c-terminal binding protein 1 f
 138: 4000-A 1hp0-A  3.1  4.0  118   319    6      0      0    13 S     HYDROLASE 	inosine-adenosine-guanosine-preferring nucl
 139: 4000-A 1gn0-A  3.1  3.1   75   108    9      0      0     9 S     TRANSFERASE 	glpe protein 	(escherichia coli) 	A.Spall
 140: 4000-A 1fnc    3.1  4.0   97   296   11      0      0    14 S    OXIDOREDUCTASE (NADP+(A),FERREDOXIN(A)) 	Ferredoxin:nad
 141: 4000-A 1f0k-A  3.1  4.5  107   351    7      0      0    15 S     TRANSFERASE 	udp-n-acetylglucosamine-n-acetylmuramyl- 
 142: 4000-A 1yr6-A  3.0  3.3   91   248   18      0      0     6 S    HYDROLASE 	atp(gtp)binding protein fragment (pab0955 ge
 143: 4000-A 1tlf-A  3.0  5.4  110   296    8      0      0    18 S    TRANSCRIPTION REGULATION 	Tryptic core fragment of the 
 144: 4000-A 1oaa    3.0  4.9  114   259   15      0      0    17 S    OXIDOREDUCTASE 	sepiapterin reductase biological_unit 	
 145: 4000-A 1ndh    3.0  3.6   91   270    8      0      0    15 S    ELECTRON TRANSPORT (FLAVO PROTEIN) 	Cytochrome b=5= red
 146: 4000-A 1mfz-A  3.0  3.3   91   427    9      0      0    12 S    OXIDOREDUCTASE 	gdp-mannose 6-dehydrogenase (gmd) 	(pse
 147: 4000-A 1ici-A  3.0  3.5   90   256    9      0      0    13 S     TRANSCRIPTION 	transcriptional regulatory protein, sir
 148: 4000-A 1gpj-A  3.0  3.4   92   400    9      0      0    14 S     REDUCTASE 	glutamyl-trna reductase fragment Mutant 	(m
 149: 4000-A 1gg4-A  3.0  3.2   86   439   13      0      0     7 S     LIGASE 	udp-n-acetylmuramoylalanyl-d-glutamyl-2,6- dia
 150: 4000-A 1ff9-A  3.0  5.9  120   447   13      0      0    16 S     OXIDOREDUCTASE 	saccharopine reductase 	(magnaporthe g
 151: 4000-A 1e6w-A  3.0  4.4  105   251   10      0      0    15 S     DEHYDROGENASE 	short chain 3-hydroxyacyl-coa dehydroge
 152: 4000-A 1dli-A  3.0  3.5   96   402   13      0      0    11 S    OXIDOREDUCTASE 	udp-glucose dehydrogenase 	(streptococc
 153: 4000-A 1c25    3.0  4.0   93   161    6      0      0    13 S    HYDROLASE 	cdc25a fragment (m-phase inducer phosphatase
 154: 4000-A 1a8h    3.0  4.1  113   500    8      0      0    16 S    AMINOACYL-TRNA SYNTHETASE 	methionyl-trna synthetase (m
 155: 4000-A 2p11-A  2.9  3.4   92   211   10      0      0    15 S    STRUCTURAL GENOMICS, UNKNOWN FUNCTION 	hypothetical pro
 156: 4000-A 2h0a-A  2.9  7.3   97   258    6      0      0    12 S    TRANSCRIPTION 	transcriptional regulator fragment (ttha
 157: 4000-A 2g4o-A  2.9  3.1   78   337    8      0      0     9 S    OXIDOREDUCTASE 	3-isopropylmalate dehydrogenase (beta-i
 158: 4000-A 2fpu-A  2.9  4.2   88   158   13      0      0    10 S    HYDROLASE 	histidine biosynthesis bifunctional protein 
 159: 4000-A 1xwl    2.9  2.9   51   580   12      0      0     6 S    DNA REPLICATION 	DNA polymerase i fragment (bf) 	(bacil
 160: 4000-A 1wdt-A  2.9  3.5  100   660   14      0      0    10 S    STRUCTURAL GENOMICS, UNKNOWN FUNCTION 	elongation facto
 161: 4000-A 1vdr-A  2.9  4.3   85   157    8      0      0    12 S    OXIDOREDUCTASE 	dihydrofolate reductase (dhfr) 	(halofe
 162: 4000-A 1qzf-A  2.9  3.6   92   519    5      0      0    14 S    OXIDOREDUCTASE, TRANSFERASE 	bifunctional dihydrofolate
 163: 4000-A 1q77-A  2.9  3.5   89   137    7      0      0    14 S    STRUCTURAL GENOMICS, UNKNOWN FUNCTION 	hypothetical pro
 164: 4000-A 1kol-A  2.9  3.8  100   396   14      0      0    14 S    OXIDOREDUCTASE 	formaldehyde dehydrogenase (glutathione
 165: 4000-A 1ikz-A  2.9  3.0   77   142    9      0      0     9 S     
 166: 4000-A 1hnn-A  2.9  3.7  108   261    8      0      0    15 S     TRANSFERASE 	phenylethanolamine n-methyltransferase (p
 167: 4000-A 1g5q-A  2.9  4.2   87   174    8      0      0     9 S     OXIDOREDUCTASE 	epidermin modifying enzyme epid Mutant
 168: 4000-A 1eny    2.9  5.4  119   268    8      0      0    16 S    OXIDOREDUCTASE 	enoyl-acyl carrier protein (acp) reduct
 169: 4000-A 1enp    2.9  8.2  120   297    8      0      0    17 S    OXIDOREDUCTASE 	enoyl acyl carrier protein reductase Mu
 170: 4000-A 2p8w-T  2.8  9.1  109   814   16      0      0    11 S    TRANSLATION 	elongation factor 2 (ef-2, translation elo
 171: 4000-A 2jhc-A  2.8  5.1  103   613    8      0      0    12 S    VIRAL PROTEIN 	vp4 core protein (bluetongue virus vp4) 
 172: 4000-A 2j29-A  2.8  3.6   72    87   10      0      0     8 S    
 173: 4000-A 2ipy-A  2.8 11.4  126   847   10      0      0    15 S    LYASE/RNA 	iron-responsive element-binding protein 1 (i
 174: 4000-A 2ift-A  2.8  4.0   98   175   11      0      0    14 S    TRANSFERASE 	putative methylase hi0767 	(haemophilus in
 175: 4000-A 2h31-A  2.8  3.4   82   380    9      0      0     9 S    LIGASE, LYASE 	multifunctional protein ade2 (phosphorib
 176: 4000-A 2gt1-A  2.8  3.3   87   323    3      0      0    12 S    TRANSFERASE 	lipopolysaccharide heptosyltransferase-1 	
 177: 4000-A 2c0c-A  2.8  4.1  117   353    6      0      0    18 S    OXIDOREDUCTASE 	zinc binding alcohol dehydrogenase, dom
 178: 4000-A 1ped-A  2.8  4.2  100   351    9      0      0    15 S    OXIDOREDUCTASE 	nadp-dependent alcohol dehydrogenase 	(
 179: 4000-A 1lar-A  2.8  3.8   86   566    8      0      0     9 S    HYDROLASE 	lar fragment Mutant 	(homo sapiens) human ex
 180: 4000-A 1iho-A  2.8  4.2  106   282    4      0      0    14 S     LIGASE 	pantoate--beta-alanine ligase (pantothenate sy
 181: 4000-A 1ig0-A  2.8  6.1  100   317   11      0      0    15 S     TRANSFERASE 	thiamin pyrophosphokinase 	(saccharomyces
 182: 4000-A 1i4w-A  2.8  4.3  113   322   10      0      0    17 S     TRANSCRIPTION 	mitochondrial replication protein mtf1 
 183: 4000-A 1ej0-A  2.8  4.5   92   180    8      0      0    13 S     TRANSFERASE 	ftsj (ftsj methyltransferase) 	(escherich
 184: 4000-A 1e3j-A  2.8  4.9  102   348    9      0      0    13 S     OXIDOREDUCTASE 	nadp(h)-dependent ketose reductase 	(b
 185: 4000-A 1do0-A  2.8  3.3   89   406   10      0      0    10 S    CHAPERONE 	heat shock locus u 	(escherichia coli) bacte
 186: 4000-A 1af7    2.8  3.0   47   275    6      0      0     3 S    METHYLTRANSFERASE 	chemotaxis receptor methyltransferas
 187: 4000-A 2nvw-A  2.7  4.0   88   413    7      0      0    12 S    TRANSCRIPTION 	galactoseLACTOSE METABOLISM REGULATORY P
 188: 4000-A 2jcm-A  2.7  3.8   98   466    8      0      0    14 S    HYDROLASE 	cytosolic purine 5'-nucleotidase (5'-nucleot
 189: 4000-A 2g6v-A  2.7  3.6   98   346    8      0      0    12 S    HYDROLASE, OXIDOREDUCTASE 	riboflavin biosynthesis prot
 190: 4000-A 2dd4-B  2.7  4.1   53   152    8      0      0     6 S    HYDROLASE 	thiocyanate hydrolase alpha subunit (scnase 
 191: 4000-A 1xva-A  2.7  5.6  112   293    6      0      0    16 S    METHYLTRANSFERASE 	glycine n-methyltransferase (gnmt, s
 192: 4000-A 1vj1-A  2.7  4.3  110   332   10      0      0    20 S    UNKNOWN FUNCTION 	putative nadph-dependent oxidoreducta
 193: 4000-A 1k30-A  2.7  3.5   53   363    6      0      0     5 S     TRANSFERASE 	glycerol-3-phosphate acyltransferase (gly
 194: 4000-A 1jjy-A  2.7  4.0   94   633   10      0      0    11 S     
 195: 4000-A 1ich-A  2.7  3.0   57    87   14      0      0     6 S     APOPTOSIS 	tumor necrosis factor receptor-1 fragment (
 196: 4000-A 1fds    2.7  4.7  102   282    9      0      0    15 S    DEHYDROGENASE 	17-beta-hydroxysteroid-dehydrogenase 	(h
 197: 4000-A 1ekj-B  2.7  3.4   84   213   11      0      0    10 S    LYASE 	beta-carbonic anhydrase 	(pisum sativum) pea 	M.
 198: 4000-A 1efv-B  2.7  3.3   92   252   13      0      0    13 S    ELECTRON TRANSPORT 	electron transfer flavoprotein (etf
 199: 4000-A 1bjt    2.7  9.9  109   678   11      0      0    13 S    TOPOISOMERASE 	topoisomerase ii fragment 	(saccharomyce
 200: 4000-A 1b3r-A  2.7  3.3   89   428    4      0      0    12 S    HYDROLASE 	s-adenosylhomocysteine hydrolase fragment 	(
 201: 4000-A 2p8x-T  2.6  8.8  112   813   14      0      0    12 S    TRANSLATION 	elongation factor 2 (ef-2, translation elo
 202: 4000-A 2obn-A  2.6  3.0   79   335   10      0      0    11 S    STRUCTURAL GENOMICS, UNKNOWN FUNCTION 	hypothetical pro
 203: 4000-A 2mas-A  2.6  4.2  112   313   10      0      0    15 S    HYDROLASE 	inosine-uridine nucleoside n-ribohydrolase (
 204: 4000-A 2fka-A  2.6  2.9   72   128    7      0      0     9 S    SIGNALING PROTEIN 	chemotaxis protein chey c-terminal 1
 205: 4000-A 2a3n-A  2.6  4.7  110   325    7      0      0    15 S    STRUCTURAL GENOMICS, UNKNOWN FUNCTION 	putative glucosa
 206: 4000-A 1ywf-A  2.6  4.4   98   241    8      0      0    15 S    UNKNOWN FUNCTION 	phosphotyrosine protein phosphatase p
 207: 4000-A 1ybv-A  2.6  8.8  119   270    8      0      0    15 S    OXIDOREDUCTASE 	trihydroxynaphthalene reductase (naphth
 208: 4000-A 1wab    2.6  3.8   87   212   10      0      0     9 S    PLATELET FACTOR 	platelet-activating factor acetylhydro
 209: 4000-A 1vdd-A  2.6  5.3   83   199    7      0      0    11 S    RECOMBINATION 	recombination protein recr fragment 	(de
 210: 4000-A 1tz6-A  2.6  3.8   91   297   10      0      0    12 S    TRANSFERASE 	putative sugar kinase 	(salmonella typhimu
 211: 4000-A 1tvc-A  2.6  4.1  106   250    6      0      0    14 S    OXIDOREDUCTASE 	methane monooxygenase component c fragm
 212: 4000-A 1sqs-A  2.6  4.0   90   228   13      0      0    10 S    STRUCTURAL GENOMICS, UNKNOWN FUNCTION 	conserved hypoth
 213: 4000-A 1s4d-A  2.6  4.4  110   256   12      0      0    14 S    TRANSFERASE 	uroporphyrin-iii c-methyltransferase (s-ad
 214: 4000-A 1m6y-A  2.6  4.2   97   289   12      0      0    14 S    TRANSFERASE 	s-adenosyl-methyltransferase mraw 	(thermo
 215: 4000-A 1ees-A  2.6  3.1   81   178   12      0      0     8 S    STRUCTURAL PROTEIN 	gtp-binding protein fragment (cdc42
 216: 4000-A 1dty-A  2.6  3.8   98   429    8      0      0    12 S    TRANSFERASE 	adenosylmethionine-8-amino-7-oxononanoate 
 217: 4000-A 1dcf-A  2.6  4.8   78   133   15      0      0    10 S    TRANSFERASE 	etr1 protein fragment 	(arabidopsis thalia
 218: 4000-A 1d5r-A  2.6  4.2  105   307    8      0      0    17 S    HYDROLASE 	phosphoinositide phosphotase pten fragment M
 219: 4000-A 1au7-A  2.6  2.9   46   130   11      0      0     4 S    COMPLEX (DNA-BINDING PROTEIN/DNA) 	pit-1 fragment (ghf-
 220: 4000-A 2scu-A  2.5  4.7   87   286   14      0      0    12 S    LIGASE 	succinyl-coa ligase (scs) biological_unit succi
 221: 4000-A 2h00-A  2.5  4.4  103   225   10      0      0    14 S    TRANSFERASE 	methyltransferase 10 domain containing pro
 222: 4000-A 2fcj-A  2.5  2.9   73   114    7      0      0     8 S    STRUCTURAL GENOMICS, UNKNOWN FUNCTION 	small toprim dom
 223: 4000-A 2do9-A  2.5  3.5   69   115   17      0      0     7 S    SIGNALING PROTEIN 	nacht-, lrr- and pyd-containing prot
 224: 4000-A 2dkb    2.5  7.1  127   431    9      0      0    18 S    LYASE(DECARBOXYLASE) 	2,2-dialkylglycine decarboxylase 
 225: 4000-A 1ztd-A  2.5  3.8   62   125   11      0      0     5 S    STRUCTURAL GENOMICS, UNKNOWN FUNCTION 	hypothetical pro
 226: 4000-A 1zpd-A  2.5  3.6   89   565   11      0      0    11 S    ALCOHOL FERMENTATION 	pyruvate decarboxylase biological
 227: 4000-A 1ytw    2.5  3.6   96   283    8      0      0    12 S    HYDROLASE 	yersinia protein tyrosine phosphatase fragme
 228: 4000-A 1taq    2.5  2.9   50   807    8      0      0     6 S    NUCLEOTIDYLTRANSFERASE 	taq DNA polymerase (taq) Mutant
 229: 4000-A 1rkd    2.5  3.8   93   306    6      0      0    12 S    CARBOHYDRATE KINASE 	ribokinase biological_unit 	(esche
 230: 4000-A 1rfl-A  2.5  4.2   88   172   11      0      0    10 S    UNKNOWN FUNCTION 	probable trna modification gtpase trm
 231: 4000-A 1qyr-A  2.5  4.0  100   252    4      0      0    21 S    TRANSFERASE, TRANSLATION 	high level kasugamycin resist
 232: 4000-A 1qr6-A  2.5  4.7  107   551    6      0      0    13 S    OXIDOREDUCTASE 	malic enzyme 2 Mutant 	(homo sapiens) h
 233: 4000-A 1qgu-B  2.5  3.9   72   519   10      0      0     8 S    OXIDOREDUCTASE 	nitrogenase molybdenum iron protein (ni
 234: 4000-A 1p3y-1  2.5  4.0   86   171   15      0      0    10 S    OXIDOREDUCTASE 	mrsd protein 	(bacillus sp. hil-y855472
 235: 4000-A 1kyt-A  2.5  3.1   91   216   11      0      0    13 S    STRUCTURAL GENOMICS, UNKNOWN FUNCTION 	hypothetical pro
 236: 4000-A 1jx6-A  2.5  6.9  110   338   14      0      0    13 S     SIGNALING PROTEIN 	luxp protein 	(vibrio harveyi) bact
 237: 4000-A 1jeq-A  2.5  4.0   90   548    4      0      0    12 S     DNA BINDING PROTEIN 	ku70 (homo sapiens thyroid autoan
 238: 4000-A 1ivy-A  2.5  4.5  119   452    9      0      0    16 S    CARBOXYPEPTIDASE 	human protective protein (protective 
 239: 4000-A 1im8-A  2.5  4.0   97   225   13      0      0    12 S     TRANSFERASE 	yeco (methyltransferase, hypothetical pro
 240: 4000-A 1hyq-A  2.5  2.7   83   232   11      0      0     8 S     CELL CYCLE 	cell division inhibitor (mind-1) (mind) 	(
 241: 4000-A 1fxx-A  2.5  2.8   58   459    9      0      0     6 S     HYDROLASE 	exonuclease i (exodeoxyribonuclease i) 	(es
 242: 4000-A 1foa-A  2.5  4.1   99   342    7      0      0    15 S     TRANSFERASE 	alpha-1,3-mannosyl-glycoprotein beta-1,2-
 243: 4000-A 1f2d-A  2.5  6.9  120   341    8      0      0    17 S     LYASE 	1-aminocyclopropane-1-carboxylate deaminase 	(h
 244: 4000-A 1eg7-A  2.5  8.0  117   549   11      0      0    14 S     LIGASE 	formyltetrahydrofolate synthetase 	(moorella t
 245: 4000-A 1e5d-A  2.5  3.6   83   401    7      0      0     9 S     OXIDOREDUCTASE 	rubredoxin:oxygen oxidoreductase 	(des
 246: 4000-A 1d4o-A  2.5  3.8   83   177    8      0      0    12 S    OXIDOREDUCTASE 	nadp(h) transhydrogenase fragment 	(bos
 247: 4000-A 1c3p-A  2.5  4.9  108   372   12      0      0    16 S    LYASE 	hdlp (histone deacetylase-like protein) 	(aquife
 248: 4000-A 1a8i    2.5  3.3   57   813   11      0      0     6 S    GLYCOGEN PHOSPHORYLASE 	glycogen phosphorylase b biolog
 249: 4000-A 2p8j-A  2.4  6.9  103   203    9      0      0    14 S    TRANSFERASE 	s-adenosylmethionine-dependent methyltrans
 250: 4000-A 2nad-A  2.4  4.2  101   391   11      0      0    15 S    OXIDOREDUCTASE(ALDEHYDE(D),NAD+(A)) 	Nad-dependent form
 251: 4000-A 2i99-A  2.4  3.6   70   312   10      0      0     8 S    OXIDOREDUCTASE 	mu-crystallin homolog (nadp-regulated t
 252: 4000-A 2i2x-B  2.4  3.6   77   258   12      0      0    10 S    TRANSFERASE 	methyltransferase 1 (mtab) methyltransfera
 253: 4000-A 2gut-A  2.4  3.9   58    77    7      0      0     7 S    TRANSCRIPTION 	arcMEDIATOR, POSITIVE COFACTOR 2 GLUTAMI
 254: 4000-A 2gtd-A  2.4  3.3   84   248    7      0      0    10 S    TRANSFERASE 	type iii pantothenate kinase 	(thermotoga 
 255: 4000-A 2gpy-A  2.4  4.1   96   178    7      0      0    13 S    STRUCTURAL GENOMICS, UNKNOWN FUNCTION 	o-methyltransfer
 256: 4000-A 2fpw-A  2.4  4.3   86   155   10      0      0    10 S    HYDROLASE 	histidine biosynthesis bifunctional protein 
 257: 4000-A 2dt5-A  2.4  3.3   79   210    9      0      0    11 S    DNA BINDING PROTEIN 	at-rich DNA-binding protein (redox
 258: 4000-A 2dr3-A  2.4  5.8   98   232    9      0      0    14 S    STRUCTURAL GENOMICS, UNKNOWN FUNCTION 	upf0273 protein 
 259: 4000-A 2bon-A  2.4  3.6   80   287    9      0      0     9 S    TRANSFERASE 	lipid kinase 	expression_system_vector (es
 260: 4000-A 2b8t-A  2.4  4.0   93   206    6      0      0    13 S    TRANSFERASE 	thymidine kinase 	(ureaplasma parvum) prot
 261: 4000-A 2awd-A  2.4  3.7   88   310    6      0      0    13 S    TRANSFERASE 	tagatose-6-phosphate kinase (lacc) 	(enter
 262: 4000-A 1xgg-A  2.4  4.3   54   229    9      0      0     6 S    
 263: 4000-A 1uwk-A  2.4  4.2  101   554    7      0      0    13 S    HYDROLASE 	urocanate hydratase (urocanase, imidazolonep
 264: 4000-A 1t57-A  2.4  4.2   85   179    8      0      0    10 S    STRUCTURAL GENOMICS, UNKNOWN FUNCTION 	conserved protei
 265: 4000-A 1rlj-A  2.4  3.2   84   135    4      0      0    10 S    STRUCTURAL GENOMICS, UNKNOWN FUNCTION 	nrdi protein 	(b
 266: 4000-A 1req-A  2.4  3.9   47   727   15      0      0     5 S    ISOMERASE 	methylmalonyl-coa mutase 	(propionibacterium
 267: 4000-A 1r71-A  2.4  2.8   42   114   14      0      0     4 S    TRANSCRIPTION/DNA 	transcriptional repressor protein ko
 268: 4000-A 1qj4-A  2.4  3.9   95   256    9      0      0    13 S    LYASE 	hydroxynitrile lyase (oxynitrile lyase) 	(hevea 
 269: 4000-A 1p91-A  2.4  4.2  101   261   12      0      0    12 S    TRANSFERASE 	ribosomal RNA large subunit methyltransfer
 270: 4000-A 1okg-A  2.4  4.8   92   347   10      0      0    17 S    TRANSFERASE 	possible 3-mercaptopyruvate sulfurtransfer
 271: 4000-A 1nvm-B  2.4  4.0   98   312   10      0      0    15 S    LYASE/OXIDOREDUCTASE 	4-hydroxy-2-oxovalerate aldolase 
 272: 4000-A 1nni-1  2.4  3.9   89   165   11      0      0    12 S    OXIDOREDUCTASE 	hypothetical protein yhda (azobenzene r
 273: 4000-A 1nbw-A  2.4  3.6   72   606    6      0      0    10 S    HYDROLASE 	glycerol dehydratase reactivase alpha subuni
 274: 4000-A 1mix-A  2.4  5.0   52   206   12      0      0     3 S    STRUCTURAL PROTEIN 	talin fragment 	(gallus gallus) chi
 275: 4000-A 1kyq-A  2.4  5.8   89   262    7      0      0    14 S    OXIDOREDUCTASE, LYASE 	siroheme biosynthesis protein me
 276: 4000-A 1k6i-A  2.4  4.2  100   318    7      0      0    13 S     TRANSCRIPTION 	nmra 	(aspergillus nidulans) expression
 277: 4000-A 1jsx-A  2.4  4.6   85   193    6      0      0    11 S    UNKNOWN FUNCTION 	glucose-inhibited division protein b 
 278: 4000-A 1j6u-A  2.4  3.8   87   422    5      0      0    10 S    LIGASE 	udp-n-acetylmuramate-alanine ligase murc (udp-n
 279: 4000-A 1ez1-A  2.4  4.7   90   389   18      0      0    13 S     TRANSFERASE 	phosphoribosylglycinamide formyltransfera
 280: 4000-A 1e8c-A  2.4  4.0   98   495    5      0      0    14 S     LIGASE 	udp-n-acetylmuramoylalanyl-d-glutamate--2,6- d
 281: 4000-A 1e5x-A  2.4 11.2  108   451    9      0      0    15 S    THREONINE BIOSYNTHESIS 	threonine synthase 	(arabidopsi
 282: 4000-A 1bd3-A  2.4  4.4   96   224    6      0      0    12 S    TRANSFERASE 	uracil phosphoribosyltransferase (uprtase)
 283: 4000-A 2nsa-A  2.3  3.3   39   165   13      0      0     4 S    CHAPERONE 	trigger factor (tf) 	(thermotoga maritima) b
 284: 4000-A 2i5u-A  2.3  3.9   53    75    8      0      0     6 S    STRUCTURAL GENOMICS, UNKNOWN FUNCTION 	dnad domain prot
 285: 4000-A 2a1i-A  2.3  4.0   74   129   12      0      0     9 S    DNA BINDING PROTEIN 	DNA excision repair protein ercc-1
 286: 4000-A 1y2q-A  2.3  3.8   76   143    9      0      0     9 S    LIGASE 	threonyl-trna synthetase fragment (threonine--t
 287: 4000-A 1qpz-A  2.3  3.2   76   339    8      0      0     8 S    TRANSCRIPTION/DNA 	purine nucleotide synthesis represso
 288: 4000-A 1qha-A  2.3  3.5   90   903    3      0      0    11 S    TRANSFERASE 	hexokinase 	(homo sapiens) human 	C.Rosano
 289: 4000-A 1pjr    2.3  3.8   45   623    4      0      0     4 S    HELICASE 	pcra 	(bacillus stearothermophilus) expressio
 290: 4000-A 1ncx    2.3  4.1   47   162   17      0      0     5 S    CALCIUM-BINDING PROTEIN 	troponin c 	(gallus gallus) ch
 291: 4000-A 1lq7-A  2.3  4.8   50    67   12      0      0     5 S     DE NOVO PROTEIN 	alpha3w 	expression_system_common 	Q.
 292: 4000-A 1lhp-A  2.3  6.2   92   306    5      0      0    14 S    TRANSFERASE 	pyridoxal kinase 	(ovis aries) sheep 	D.C.
 293: 4000-A 1gvn-A  2.3  3.9   51    87    6      0      0     5 S    POSTSEGREGATIONAL KILLING SYSTEM 	epsilon zeta 	(strept
 294: 4000-A 1fez-A  2.3  4.0   95   256    5      0      0    14 S    HYDROLASE 	phosphonoacetaldehyde hydrolase 	(bacillus c
 295: 4000-A 1di0-A  2.3  3.0   70   148    7      0      0     7 S    TRANSFERASE 	lumazine synthase 	(brucella abortus) bact
 296: 4000-A 1dhs    2.3  4.0  102   344    7      0      0    12 S    OXIDOREDUCTASE 	deoxyhypusine synthase 	(homo sapiens) 
 297: 4000-A 1dhr    2.3  5.0   91   236   10      0      0    14 S    OXIDOREDUCTASE(ACTING ON NADH OR NADPH) 	Dihydropteridi
 298: 4000-A 1cp2-A  2.3  3.6   91   269    9      0      0    12 S    OXIDOREDUCTASE 	nitrogenase iron protein (cp2) biologic
 299: 4000-A 1c7n-A  2.3  3.9   99   394   11      0      0    13 S    TRANSFERASE 	cystalysin 	(treponema denticola) bacteria
 300: 4000-A 1bw9-A  2.3  4.4  102   350    7      0      0    15 S    AMINO ACID DEHYDROGENASE 	phenylalanine dehydrogenase b
 301: 4000-A 1bpw-A  2.3  3.6  101   502    5      0      0    13 S    OXIDOREDUCTASE 	aldehyde dehydrogenase (aldh) 	(gadus c
 302: 4000-A 1bj4-A  2.3  6.9  139   470    6      0      0    18 S    TRANSFERASE 	serine hydroxymethyltransferase 	(homo sap
 303: 4000-A 1aoe-A  2.3  3.9   84   192   14      0      0    12 S    OXIDOREDUCTASE 	dihydrofolate reductase (dhfr) biologic
 304: 4000-A 3pfk    2.2  5.7   90   319   10      0      0    10 S    TRANSFERASE(PHOSPHOTRANSFERASE) 	Phosphofructokinase 	(
 305: 4000-A 2iob-A  2.2  3.9   71   571   10      0      0     8 S    LIGASE, HYDROLASE 	bifunctional glutathionylspermidine 
 306: 4000-A 2gh1-A  2.2  4.0  122   273    8      0      0    16 S    STRUCTURAL GENOMICS, UNKNOWN FUNCTION 	methyltransferas
 307: 4000-A 2ex3-B  2.2  7.8   55   196   13      0      0     5 S    TRANSFERASE/REPLICATION 	DNA polymerase (early protein 
 308: 4000-A 2d81-A  2.2  4.2  106   318    8      0      0    14 S    HYDROLASE 	phb depolymerase Mutant 	(penicillium funicu
 309: 4000-A 2b3x-A  2.2  9.1  129   888   10      0      0    19 S    LYASE 	iron-responsive element binding protein 1 (ire-b
 310: 4000-A 2acf-A  2.2  3.7   82   172    4      0      0    12 S    HYDROLASE 	replicase polyprotein 1ab fragment 	(sars co
 311: 4000-A 1y7p-A  2.2  3.9   73   212   11      0      0     6 S    STRUCTURAL GENOMICS, UNKNOWN FUNCTION 	hypothetical pro
 312: 4000-A 1ws6-A  2.2  4.0   88   169   11      0      0     9 S    TRANSFERASE 	methyltransferase fragment (hypothetical p
 313: 4000-A 1wmg-A  2.2  3.3   54    86    6      0      0     6 S    APOPTOSIS 	netrin receptor unc5h2 fragment 	(mus muscul
 314: 4000-A 1sxg-A  2.2  6.0   95   275    6      0      0    14 S    TRANSCRIPTION 	glucose-resistance amylase regulator (ca
 315: 4000-A 1nv8-A  2.2  5.1   97   271    8      0      0    11 S    TRANSFERASE 	hemk protein 	(thermatoga maritima) bacter
 316: 4000-A 1m6n-A  2.2  4.5   57   802   14      0      0     6 S    PROTEIN TRANSPORT 	preprotein translocase seca (seca) 	
 317: 4000-A 1h3e-A  2.2  9.6  129   427   10      0      0    19 S    LIGASE 	tyrosyl-trna synthetase (tyrosine--trna ligase)
 318: 4000-A 1gz6-A  2.2  8.4  106   296    8      0      0    19 S    DEHYDROGENASE 	estradiol 17 beta-dehydrogenase 4 (17-be
 319: 4000-A 1gq6-A  2.2  4.6   95   295   11      0      0    13 S    HYDROLASE 	proclavaminate amidino hydrolase (proclavami
 320: 4000-A 1g55-A  2.2  3.9  100   313   10      0      0    15 S    TRANSFERASE 	DNA cytosine methyltransferase dnmt2 Mutan
 321: 4000-A 1fgg-A  2.2  4.2   86   250   10      0      0    14 S     TRANSFERASE 	glucuronyltransferase i 	(homo sapiens) h
 322: 4000-A 1ewq-A  2.2  3.3   56   759   16      0      0     7 S     REPLICATION/DNA 	DNA mismatch repair protein muts (taq
 323: 4000-A 1eul-A  2.2  4.0   94   994    9      0      0    11 S    
 324: 4000-A 1cvl    2.2  4.3  109   316   10      0      0    14 S    HYDROLASE 	triacylglycerol hydrolase 	(chromobacterium 
 325: 4000-A 1b8g-A  2.2  3.6  105   421   13      0      0    10 S    LYASE 	1-aminocyclopropane-1-carboxylate synthase (acc 
 326: 4000-A 2pgx-A  2.1  4.3   88   241    7      0      0    12 S    STRUCTURAL GENOMICS, UNKNOWN FUNCTION 	upf0341 protein 
 327: 4000-A 2ioj-A  2.1  3.6   68   117   13      0      0     7 S    STRUCTURAL GENOMICS, UNKNOWN FUNCTION 	hypothetical pro
 328: 4000-A 2g37-A  2.1  5.6   98   292   10      0      0    11 S    OXIDOREDUCTASE 	proline dehydrogenaseDELTA-1-PYRROLINE-
 329: 4000-A 2dx6-A  2.1  3.6   84   157    8      0      0    14 S    STRUCTURAL GENOMICS, UNKNOWN FUNCTION 	hypothetical pro
 330: 4000-A 2d80-A  2.1  4.2  103   318    7      0      0    15 S    HYDROLASE 	phb depolymerase 	(penicillium funiculosum) 
 331: 4000-A 1zz0-A  2.1  4.9  102   367    5      0      0    16 S    HYDROLASE 	histone deacetylase-like amidohydrolase (hda
 332: 4000-A 1zq9-A  2.1  3.9   99   278    9      0      0    18 S    TRANSFERASE 	probable dimethyladenosine transferase (s-
 333: 4000-A 1ydg-A  2.1  4.6   95   201    9      0      0    10 S    PROTEIN BINDING 	trp repressor binding protein wrba 	(d
 334: 4000-A 1xmx-A  2.1 10.1  106   380    2      0      0    16 S    STRUCTURAL GENOMICS, UNKNOWN FUNCTION 	hypothetical pro
 335: 4000-A 1wpb-A  2.1  4.2   58   168    3      0      0     8 S    STRUCTURAL GENOMICS, UNKNOWN FUNCTION 	hypothetical pro
 336: 4000-A 1u7x-A  2.1  6.5  117   306    9      0      0    20 S    LIGASE 	tyrosyl-trna synthetase (tyrosine--trna ligase,
 337: 4000-A 1tq8-A  2.1  4.4   76   126   12      0      0    10 S    STRUCTURAL GENOMICS, UNKNOWN FUNCTION 	hypothetical pro
 338: 4000-A 1tc5-A  2.1  3.8   84   187    7      0      0    13 S    STRUCTURAL GENOMICS, UNKNOWN FUNCTION 	probable eukaryo
 339: 4000-A 1sky-E  2.1  3.1   47   470   11      0      0     3 S    ATP SYNTHASE 	f1-atpase (f1-atp synthase) 	(bacillus ps
 340: 4000-A 1r6t-A  2.1  6.2  128   428    9      0      0    22 S    LIGASE 	tryptophanyl-trna synthetase (tryptophan--trna 
 341: 4000-A 1qu2-A  2.1  4.0  108   917    6      0      0    17 S    LIGASE/RNA 	isoleucyl-trna synthetase (isoleucine--trna
 342: 4000-A 1qfe-A  2.1  5.6   93   252    8      0      0    14 S    LYASE 	3-dehydroquinate dehydratase (3-dehydroquinase) 
 343: 4000-A 1qcz-A  2.1  3.8   79   162   10      0      0     9 S    LYASE 	n5-carboxyaminoimidazole ribonucleotide mutase (
 344: 4000-A 1o20-A  2.1  3.8   84   412   12      0      0    10 S    OXIDOREDUCTASE 	gamma-glutamyl phosphate reductase (gpr
 345: 4000-A 1l6w-A  2.1  3.5   85   220   11      0      0    11 S    LYASE 	fructose-6-phosphate aldolase 1 	(escherichia co
 346: 4000-A 1jfx-A  2.1  5.1   92   217    4      0      0    13 S     HYDROLASE 	1,4-beta-n-acetylmuramidase m1 (beta-1,4-n,
 347: 4000-A 1fad-A  2.1  3.2   49    95    8      0      0     4 S    APOPTOSIS 	fadd protein fragment Mutant 	(mus musculus)
 348: 4000-A 1eiw-A  2.1  3.0   68   111   18      0      0     8 S     STRUCTURAL GENOMICS 	hypothetical protein mth538 	(met
 349: 4000-A 1efd-N  2.1  3.3   71   262    7      0      0     9 S    METAL TRANSPORT 	ferrichrome-binding periplasmic protei
 350: 4000-A 1e7w-A  2.1  6.0   97   268   11      0      0    15 S     DIHYDROFOLATE REDUCTASE 	pteridine reductase 	(leishma
 351: 4000-A 1dxy    2.1  3.9   91   330    8      0      0    14 S    OXIDOREDUCTASE 	d-2-hydroxyisocaproate dehydrogenase (d
 352: 4000-A 1clq-A  2.1  3.0   46   903    9      0      0     5 S    TRANSFERASE/DNA 	DNA polymerase fragment (gp43) DNA (5'
 353: 4000-A 1cex    2.1  3.3   91   197    8      0      0    10 S    SERINE ESTERASE 	cutinase 	(fusarium solani pisi) 	S.Lo
 354: 4000-A 1bx4-A  2.1  4.1   99   342    5      0      0    13 S    TRANSFERASE 	adenosine kinase biological_unit 	(homo sa
 355: 4000-A 1bw0-A  2.1  4.1  115   412   10      0      0    17 S    TRANSFERASE 	tyrosine aminotransferase (tat) 	(trypanos
 356: 4000-A 2igp-A  2.0  2.9   49   114    8      0      0     4 S    CELL CYCLE 	retinoblastoma-associated protein hec (kine
 357: 4000-A 2fzv-A  2.0  3.8   92   235    8      0      0    10 S    STRUCTURAL GENOMICS, UNKNOWN FUNCTION 	putative arsenic
 358: 4000-A 2cw6-A  2.0  3.8   90   296   10      0      0    10 S    LYASE 	hydroxymethylglutaryl-coa lyase, mitochondrial (
 359: 4000-A 1t3g-A  2.0  4.3   76   147    4      0      0     9 S    MEMBRANE PROTEIN 	x-linked interleukin-1 receptor acces
 360: 4000-A 1m2e-A  2.0  4.6   74   135   16      0      0     8 S    CIRCADIAN CLOCK PROTEIN 	kaia fragment 	(synechococcus 
 361: 4000-A 1i9g-A  2.0  3.6   84   264   11      0      0    12 S     TRANSFERASE 	hypothetical protein rv2118c 	(mycobacter
 362: 4000-A 1dkz-A  2.0  2.5   41   215    5      0      0     3 S    COMPLEX (MOLECULAR CHAPERONE/PEPTIDE) 	substrate bindin
 363: 4000-A 1dku-A  2.0  3.8   73   295    8      0      0    10 S    TRANSFERASE 	phosphoribosyl pyrophosphate synthetase (r
 364: 4000-A 1dc1-A  2.0  3.5   82   310    5      0      0    10 S     HYDROLASE/DNA 	bsobi restriction endonuclease (type ii
 365: 4000-A 1d2z-A  2.0  3.3   58   102   16      0      0     5 S    APOPTOSIS 	death domain of pelle death domain of tube 	

## ALIGNMENTS     1 -   30
SeqNo PDBNo AA STRUCTURE BP1 BP2  ACC OCC .  .  .  .  :  .  .  .  .  :  .  .  .  .  :  .  .  .  .  :  .  .  .  .  :  .  .  .  .  :  
   1    9 A H     >>       0   0    0 101 H  .  Q  E  Ih Gs Lh .  .  P  .  .  .  Qg .  Gs Q  .  S  P  Fh .  .  .  .  .  .  .  .  .  
   2   10 A M  T  45 +     0   0    0 128 Mt .  Eg Fg Ih Hh Ih .  .  Fh .  .  H  Dg .  Hh D  Ab Pg Vg Vh .  .  .  .  .  .  .  .  .  
   3   11 A A  T  >5S+     0   0    0 159 At .  Eg Dg Dh Ah Qh .  .  Lh .  Yb V  I  .  Eh K  G  Yg Pg Th Q  .  .  .  .  .  .  .  .  
   4   12 A K  H  >5S+     0   0    0 170 Kh .  Yg Rg Dh Dh Ch .  .  Ah .  G  Ds I  .  Ah Is F  Yg Eg Yh Ib Dg .  Gs .  .  .  .  .  
   5   13 A A  H  X5S+     0   0    0 168 Ah .  Sh .  Ah Yh Fh S  .  Qh S  Ss Fs .  F  Lh R  F  Dt Yg Wh E  Fg .  G  .  .  .  .  .  
   6   14 A R  H  ><S+     0   0    0 167 Rh .  .  N  Vh Vh Ah T  .  Ih Ah F  S  .  Th Mh .  Vs .  .  Vh S  Ig .  L  .  .  .  .  .  
   7   15 A R  H  X S+     0   0    0 182 Rh Tt Ah Eh Ah Kh Dh Lh .  Rh Kh .  Sh Eh Ih Th P  .  Nt Rh Dh .  Kg .  R  .  .  .  .  .  
   8   16 A E  H  X S+     0   0    0 197 Eh Kt Mh Th Rh Nh Hh Th .  Qh Nh Hs Eh Vh Eh Th Lt .  Vt Dh Rh .  Ng .  .  .  .  .  .  .  
   9   17 A V  H  X S+     0   0    0 198 Vh Pt Rh Fh Ih Mh Ih Lh .  Qh Ah I  Vh Th Vh Mh Wt Lg Rg Qh Vh Fh Mt .  .  .  .  .  .  .  
  10   18 A T  H  < S+     0   0    0 200 Th Ht Dh Lh Rh Ih Lh Nh .  Ah Yh D  Th Lh Eh Lh Rh Dg Pg Vh Kh Kh Ih .  Dh .  .  .  .  .  
  11   19 A E  H >< S+     0   0    0 213 Eh Ve Qh Ah Eh Tt Kh Rh .  Eh Th Vt Ah N  Rh Ah Hh Eg Lg Rh Eh Sh Th .  Gh .  .  .  .  .  
  12   20 A K  H >< S+     0   0    0 216 Kh .  Yh Ah Qh Gt Eh Qh .  Ih Kh .  Ah .  Sh G  Yh Vs Cg Ah Th Lh Gh .  Yh .  .  .  .  .  
  13   21 A L  G >< S+     0   0    0 216 Lg .  Mh Mh Vh As Lh Lh .  A  Lh .  Lh I  Mh Ag Fh P  Yg Lh Yh Lg Th .  Yh .  .  .  .  .  
  14   22 A K  G <  S+     0   0    0 225 Kg Ae Rh Nh Gt As Dt Lt .  D  Gh Dt Rh Rt Rh Sg Qt .  St Qt Ah Pg St .  It .  .  .  .  .  
  15   23 A L  G <  S+     0   0    0 225 Lg Ns Th Hh Dt Q  Ht Tt I  E  Th A  Vt Et Vh Lg Nt H  Dt G  Sh Kg Qt .  Qt .  .  .  .  .  
  16   24 A I    <   -     0   0    0 213 I  V  G  Vh D  M  Fs S  K  A  D  K  T  A  L  M  Te C  S  V  .  Y  A  .  A  .  .  .  .  .  
  17   25 A D  S    S+     0   0    0 310 Ds D  Es T  .  Ds V  Rs Te Ds Ae Ts Ds Ds Ds Ds Qe Es Ds Ds Ae Ks Ds L  Qs Se .  Ee Ds Ge 
  18   26 A I  E     -a  115   0A   0 325 Ie Qe Ge S  Ke Ge Ve Qe Le Ve Qe P  Ge Le Ge Ge Ge Te Ae Le Me Ce Ce Re Ce Ie .  Ae H  Se 
  19   27 A V  E     -ab 116  45A   0 326 Ve Ve Fe Le Ve Ae Ie Ie Ve Ie Le Ie Ae Ve Ae Ae Le Le Ve Fe Le Ie Ae Ge Ae Ve .  Le Fe Ve 
  20   28 A Y  E     -ab 117  46A   0 326 Ye Ie Le He Ie Ie Le Le Te Ie Le Ve Le Le Ie Ie Ie We Le Le Ie Fe Ve Fe Ie Fe .  Ie Ie Ve 
  21   29 A E  E     -ab 118  47A   0 327 Ee Le Ce Le Le Le Fe Ve Fe F  De Le Ve Fe Ve Le Fe Me Le Ae Ve Fe Le Ie Ie Se .  Ve Ve Le 
  22   30 A L  E     +ab 119  48A   0 323 Le Ve Ve Fe Ge Ve Se Ae Fe .  I  Ie Ve Ve Ve Ve Ve Le Ce T  Se D  Ie Ie Me Te .  Ve Ce Ae 
  23   31 A V  E     - b   0  49A   0 320 Ve Ve Fe Ge L  Ve Ae F  Gt V  Rs Se Ve Ve Fe Ie Ve Ae Fe T  Ae As Ve Ge Fe Ie .  D  G  Y  
  24   32 A D  E >   - b   0  50A   0 238 De T  Ae Le .  Ae He S  .  Nb A  Gs De De De Ae De Te De .  He Fb A  R  De Gs .  M  H  S  
  25   33 A A  T 3  S+     0   0    0 134 At Vs It Le .  At S  .  .  Gt .  .  Tt Gt St At St Gg It .  S  .  A  .  Vt .  .  .  .  .  
  26   34 A R  T 3  S+     0   0    0 116 Rt Ks Nt Ss .  Tt L  .  .  Rt .  .  It Kt St Nt Nt Tg St .  L  .  Gs .  Tt .  .  .  .  .  
  27   35 A I  S <> S+     0   0    0 125 Is E  N  Ds S  Dt Yh .  .  Et .  .  Et Rt Qt Es D  Ag R  .  .  .  Es Qt S  N  .  .  .  .  
  28   36 A P  T  4 S+     0   0    0 173 Pt T  .  .  Gs G  Ph Gs Tt G  Th .  Gb G  G  P  .  Ig .  .  .  .  Fs Pt .  Pt .  Qb .  Gs 
  29   37 A M  T >4 S+     0   0    0 211 Mt S  Th .  Gs Ps Qh Gb Gs Vs Ah Lh .  I  Vs Cs Vh Gh Pt .  P  .  Eh F  Rh Kt .  Rg .  Gs 
  30   38 A S  T 34 S+     0   0    0 229 St Th Kh H  Vh M  Eh Lh Dh T  Dh Th .  T  E  Ps Nh .  Et .  Yh Gt Ah H  Vh G  .  Dg Ih Lh 
  31   39 A S  T 3< S+     0   0    0 239 St Ih Sh Ih Sh .  Vh Dh Lh .  Fh Ph Vs .  .  R  Eh Ph Tt Vh Ph Vt Gh .  Th .  .  Fg Lh Dh 
  32   40 A R  S <  S-     0   0    0 233 Rs Ih Fh Hh Sh .  Sh Sh Ah .  .  Mh C  .  Qh .  Ah Yh Vt Gh Dh Lt Ih .  Yh .  .  .  Ah Th 
  33   41 A N     >  -     0   0    0 234 N  Dh Ih Hh Vh Th Vh .  Kh Dh .  Vh Vh Dh Sh Th Lh Lh Lh Vh Hh Ke Tg Hh Vh Se .  Ig Ih .  
  34   42 A P  H  > S+     0   0    0 237 Ph Kh Hh Yh Th Rh Qh Hh Rh Eh .  Sh Qh Eh Eh Rh Mh Sh Kh Rh Eh Eh Rg Lh Ph Ns .  Ih Nh .  
  35   43 A M  H  > S+     0   0    0 191 Mh .  Qh Ah Lh Eh Kh Qh Kt Eh .  .  Th Sh Th Eh Rh .  Kh Dh Sh Nh Et Eh Nh Vs .  Ph .  .  
  36   44 A I  H >> S+     0   0    0 229 Ih Fh Yh Lh Lh Hh Vh Lh Lh Vh .  Mh Vh Lh Vh Hh Mh .  Wh Lh Ah Th Hh Vh Wh Sh .  Kh .  .  
  37   45 A E  H >< S+     0   0    0 257 Eh Lh Rh Lh Hh Ih Mh Vh Yh Ah Se Lh Lh Ah Wh Lh Lh .  Rh Lh Kh Fh Ah Ih Hh Lh .  Vh .  Vh 
  38   46 A D  H 3< S+     0   0    0 258 Dh Vh Eh Rh Rh Lh Eh Qh Ph Kh Pe Kh Rh Dh Rh Mh As K  Th Eh Lh Dh Lh Kh Rh Ah .  Nh Qh Wh 
  39   47 A I  H << S+     0   0    0 263 Ih Lh Qh Lh Ah Lh Lt Wh Sh Ih N  Vh Qh Fh Qh Ah E  Ds Eh Ah Ih Yh Lh Kh Dh Lh .  Eh Lh Lh 
  40   48 A L    <<  +     0   0    0 267 L  Ah Ih Ah Ih Gh Et Rh Vh Lh I  Ah Ah Lh Ah Lh Lg L  Ih L  Ah Lh Ah At Lh Rh .  Ih Nh Kh 
  41   49 A K  S    S-     0   0    0 296 Ks Eh Kh Ah Gg Rh Yt Tt Fh Yt Kt Lt Lh Rh Eh Qh Rs Dt Lh Eh Eh Kh Yh Et Vh Dh .  Rh Qh Qt 
  42   50 A N  S    S+     0   0    0 276 Ns Et Ds V  .  V  C  Gt .  K  Gs P  Rt Tt Kt Q  Ds Rt .  Gh V  Gt V  Et Ns V  .  Kh Gt Gt 
  43   51 A K  S    S-     0   0    0 307 Ks L  V  Ks Kg P  Ns V  Fe Ks K  R  I  V  V  K  A  F  Ts Ph Ss Q  K  V  I  Ds .  Fh Q  Ye 
  44   52 A P        +     0   0    0 313 P  Ee P  R  Ng Y  P  Ae Ae P  K  Q  Ke D  P  N  Ve Ne R  Fe E  De Q  Ee P  Ke .  Le N  De 
  45   53 A R  E     -b   19   0A   0 321 Re Te Me Ve Le Ie Ye Le Ie Ve A  Ve Pe Te Re Ie Le Le Ve Re Ye Ye Le Ie Ie Te .  Ie Ve Ve 
  46   54 A I  E     -b   20   0A   0 322 Ie Ve Ve Ye Te Ie Re Re Ve Ve Ve Ve Ve Ie Ie Ie Le Ve Le Le Ae Ye Ie Ie Ve Ve .  Ve Te Ie 
  47   55 A M  E     -bc  21  74A   0 320 Me Me Le Ie Ce Ve Le Ae Ge L  Se Fe Ve Le Ae Ie Ve Le Le Ae Ve Ie Ve Ie Le Ve .  Ae Ve Ae 
  48   56 A L  E     -bc  22  75A   0 319 Le Ve Ve He Ve Fe Ve Ie Te Ae T  Ve Ve Ve Fe Ae Fe Ve Ie Rs Ge Ve Ge Ge Ce Ie .  Te Ie Ye 
  49   57 A L  E     -bc  23  76A   0 304 Le Ie Ge Ge Fe Le We He Ae Ve V  He Ie Ae Ae Qe Ae He Ge Gs We .  Ve Ie Ge Le .  Re Se Le 
  50   58 A N  E     +b   24   0A   0 226 Ne N  Ne Fe Ve Ne Qe Ve Rs Nb Y  Ge Ne Ne Ne Ne Ne Ae Ce .  Qe Te N  G  Ne .  .  .  N  Ae 
  51   59 A K    >>  +     0   0    0 165 K  K  K  .  .  K  S  .  .  K  N  .  K  Ks K  K  K  Ae K  .  S  N  K  Ss K  Ge .  De .  .  
  52   60 A A  G >4  +     0   0    0 153 Ag Mg Ct Le De Ct K  H  .  L  Gg Ae Vh A  Mt Ig Qt .  Tg .  E  D  Mt At Vt Ig .  W  .  Ne 
  53   61 A D  G 34 S+     0   0    0 141 Dg Dg Dt D  N  Dt V  H  .  D  Eg Rs Dh E  Dt Eg Dt Rs Dg .  G  A  Dt Qt Dt Sg .  Hb .  Is 
  54   62 A K  G <4 S+     0   0    0 142 Kg Lg L  Gs Gs Ms .  Gs .  N  .  N  Rh .  Ks Lg Ls Ys Lg .  .  .  Ss K  Is Vg .  P  .  Gs 
  55   63 A A  S << S-     0   0    0 140 As Y  As Rs L  V  .  L  .  .  .  Ss Ah .  Tt Vs Pt Ag Rg .  .  .  Ts S  .  Ag .  .  L  Q  
  56   64 A D     >  -     0   0    0 151 D  Dh A  G  Ls D  .  Ah .  .  .  As Lh Ns Gt D  Nt Ag Tg .  T  .  E  Hs R  Yh .  .  P  K  
  57   65 A A  H  > S+     0   0    0 146 Ah Lh .  Pt .  Eh Ps Dh .  .  .  Vs .  Lh .  Kh .  Dg .  .  Ps Ss Qg .  K  Rh .  Ts Eh E  
  58   66 A A  H  > S+     0   0    0 144 Ah Rh .  Qt Nt Eh Ms Ah .  .  .  H  Eh Rh .  Eh .  L  .  .  Ds Rs Kg Fs Vs Sh .  Pg Dh .  
  59   67 A V  H  > S+     0   0    0 158 Vh Kh E  T  Eh Lh P  Wh .  .  .  Ah Dh Eh D  Kh M  St S  .  P  S  Rg T  K  Ch .  Gg Dh D  
  60   68 A T  H  X S+     0   0    0 206 Th Vh Sh Ah Ah Lh Wb Vh .  N  .  Mh Lh Fh Lh Ah N  Yt Yh .  Wb Ph Yt Ah .  Kh .  Ag Ih Fh 
  61   69 A Q  H  X S+     0   0    0 206 Qh Rh Rh Ph Eh Eh .  Th .  I  .  Rh Yh Eh Wh Lh Ah Lh Eh .  .  Eh Eh Gh Ag Eh .  .  Kh Eh 
  62   70 A Q  H  X S+     0   0    0 212 Qh Eh Qh Qh Qh Lh .  Hh L  Y  .  Dh Qh Rh Lh Eh Ah Ph Qh .  .  Qh Eh Eh Kg ah .  .  Qh Eh 
  63   71 A W  H  X S+     0   0    0 223 Wh Lh Ah Yh Vh Vh .  Ch N  Ds .  Rh Th Vt Vh Nh Eh Lh Gh .  .  Lh Ih Rh Sg Ih .  .  Lh Ah 
  64   72 A K  H  X S+     0   0    0 222 Kh Eh Qh Ih Lh Eh .  Eh Dh Fs .  Lh Fh Kh Ih Yh Ih Mh Ch .  .  Ah Vh Ih Ig Ih .  .  Eh Rh 
  65   73 A E  H  X S+     0   0    0 223 Eh Eh Dh Kh Dh Mh .  Nh Dh Yg .  Rh Ah Ph Rh Rh Th Qh Ah .  .  Dh Kh Lh Vh Qh .  .  Qh Kh 
  66   74 A H  H  < S+     0   0    0 222 Hh Ih Lh Eh Mh Eh .  Vh Eh Sg .  Eh Rh Eh Th Qh Dh Eh Ih .  .  Sh Eh Mh Fh Nh .  .  Rh Kh 
  67   75 A F  H ><>S+     0   0    0 211 Fh Yh Ah Lh Fh Vh .  Ch Fh .  .  Ah Th Lh Mh Ih .  Lh Ah .  .  Yh Vh Ih Hh Sh .  .  Lh Ah 
  68   76 A E  H ><5S+     0   0    0 193 Eh St Rh Qh Gt Rh .  Qh Kh .  .  Ah Vh Yg .  Kh Lg Eh Kh .  .  .  Sh Th Rh Kh .  .  .  Lh 
  69   77 A N  T 3<5S+     0   0    0 194 Nt .  Sh Eh Dt Eh .  Qh Qh .  .  Kh Eh .  .  Eh Hg Kh Qh .  .  L  Th Qh Kh Nh .  .  G  Kh 
  70   78 A Q  T < 5S-     0   0    0 209 Qt Gt Yh Kh Ft Dg .  Wt Lh Gs .  Th Sh .  .  Et Sg Rh Lt Gt .  Ft Dg Sh Kt .  .  Et Dt Lh 
  71   79 A G  T < 5S+     0   0    0 212 Gt Lt Gt Ih G  Dg .  Qt Vh Fs .  Y  .  .  I  Nt L  Yt Gt L  .  St Tg Lh Nt S  .  Dt Nt Gt 
  72   80 A I      < -     0   0    0 237 I  Ys I  E  L  T  .  V  Fe G  .  Le .  G  Te A  We Le Es P  .  I  Ve Ye L  Es .  A  A  A  
  73   81 A R        -     0   0    0 248 R  P  P  Ie N  P  .  P  Se E  .  De T  Es Pe P  Ye Re I  P  .  Kg Ae Ye Qe S  .  Ve De Ke 
  74   82 A S  E     -c   47   0A   0 250 Se Ie Ye Ae Ie Ie .  Le Ye P  .  Le Ve P  Ve Ie Ie Ie Ye Ve .  Ie Fe Pe Ye Ye .  Ie Ve Ve 
  75   83 A L  E     -c   48   0A   0 251 Le Ve Ie Te Ve Ve .  Ve Re Ye .  Fe Ae Ie Fe Ie Qe Qe Le G  .  Ie Ve Ie Ye Ve .  Ie Ie Fe 
  76   84 A S  E     +c   49   0A   0 252 Se Ke Ee Le He Re .  Ve Ae Pe .  Ve Fe Pe Le Pe Ae Te Ee Ds .  Se Pe Pe De Ve .  Se Pe Ie 
  77   85 A I        -     0   0    0 237 I  T  T  Se Ve G  .  Ee H  I  .  Fe Ge V  G  I  T  Ve G  Gs .  S  I  I  I  Ae .  Ke Gs Ee 
  78   86 A N     >  -     0   0    0 205 N  S  S  Yh .  S  .  R  D  Sb .  Ye Se Sb Sb Sb Cb R  Sb Ts .  Gs Sb K  Sb P  .  A  D  De 
  79   87 A S  T  4 S+     0   0    0 167 St At At Sh .  Ah .  .  Vt Gt .  .  Gt At Ag At At Ih At Sh .  Kt Gt .  Ag .  .  .  St .  
  80   88 A V  T  4 S+     0   0    0 179 Vt Kt Kt Mt Gh Lh .  Rh Tt Tt .  .  Lt Et Lg Lt Tt Ph Ft .  .  Pt Wt .  Kg Pt .  .  Nt .  
  81   89 A N  T  4 S-     0   0    0 187 Nt Tt Tt D  Rh Kh .  Qh D  Ht Kh Gs Ht Ht Kg Ht St Ah Tt .  .  Ds Nt .  Sg Dh .  .  Ds .  
  82   90 A G    ><  +     0   0    0 202 G  G  R  Eh Vh Ah .  Ah At Gt Ph Ls Gt Nt Nt Gt Gt Lh Eh Kh .  S  Gt .  Nt Hh .  .  Sh .  
  83   91 A Q  T 3  S-     0   0    0 205 Qt Mt Qt Kh Fh .  .  Rh At Lb Gh V  We Ib Kb Ab Db .  Kh Sh .  .  Db .  Yb Yh .  .  Sh .  
  84   92 A G  T >  S+     0   0    0 247 Gt Gt Gt Ah Vh Kh .  .  Sh Gt Fh D  Ae Ns Gs Ns Gt .  Sh Lh .  .  Ns .  Nt Yh .  Et Vh .  
  85   93 A L  G X>  +     0   0    0 292 Lg Ih Vh Yh Fh Ih Dh Ah Yh Lh Lh Vg Ah Ls Vh Ih Lh .  Ih Lg Qh .  Ms Vh Ft Ih .  Gt Lh .  
  86   94 A N  G 34 S+     0   0    0 306 Ng Eh Eh Rh Dh Lh Eh Rh Ah Gh Kh Kg Dh D  Qh Dh Yh Eh Hh Pg Dh .  Ls Sh Et Yh .  Ts Kh Eh 
  87   95 A Q  G <> S+     0   0    0 311 Qg Eh Dh Ah Eh Eh Sh Tt Vh Dh Kh Qg Ah T  Lh Vh Eh Lh Sh Lg Lh F  Ts Yh Kh Yh .  Ds Kh Ih 
  88   96 A I  H <> S+     0   0    0 311 Ih Lh Ah Mh Eh Lh Ih L  Lh Lh Lh Is Lh .  Lh Lh Gh Eh Ih Ls Th A  Lh Vh Ph Sh .  Lh Ah Ah 
  89   97 A V  H  X S+     0   0    0 300 Vh Kh Fh Vh Ah Ah Kh L  Kh Lh Sh Eh Lh L  Lh Vh Lh Sh Fh P  Rh Y  Lh Eh Fh Lh .  Ah Gt Qh 
  90   98 A P  H  > S+     0   0    0 281 Ph Eh Yh Pb Lh Gh Gh .  Eh Dh Lt Kh Eh Eh Dh Kh Dh Ih Rh Q  Dh D  Eh Lh Lh Rh .  Kh .  Rh 
  91   99 A A  H  X S+     0   0    0 263 Ah Yh Th Vs Kh Fh Lh .  Ah Ah Kt Sh Mh Th Ah Ah Wh Gt Th .  Lh .  Ah Ts Wh Ih .  Ih .  Eh 
  92  100 A S  H  X S+     0   0    0 246 Sh Lh Lh A  Ls Lh Ch .  Ih Vh F  Ih Ih Ih Vh Ih Lh Ls Ah .  Fh L  Lh P  Lh Lh .  Lh .  Gt 
  93  101 A K  H  X S+     0   0    0 209 Kh Ks Vh T  Es Dh Eh .  Eh Ah Ks L  Vh Ih Vh Eh Sh P  Sh .  Eh Rt Dt P  Ah Eh .  Rh .  .  
  94  102 A E  H >< S+     0   0    0 159 Eh .  Rh .  .  Sh Rt .  Eh Eh .  .  Lh Kh Dh Dh Nh .  Mh .  Qh Qt Ct .  Rh Kh .  Gh .  .  
  95  103 A I  H 3< S+     0   0    0 133 Ih .  Eh .  .  Yh Gt .  Ah Ht .  .  Hh Kh Yh Fh Qh .  Lh .  Kh K  I  .  Kh Eh .  Nt .  .  
  96  104 A L  H 3X S+     0   0    0 125 Lh .  Ih .  .  Is R  .  Ah Fg .  .  Ls Lh Ls Is Lh .  Ch .  G  .  L  .  Lh Gt .  Gt .  .  
  97  105 A Q  H <X S+     0   0    0  79 Qh .  Rh .  .  P  .  .  Dh Kg .  .  .  Eh .  P  Rh .  L  .  .  .  .  .  Ih .  .  .  .  .  
  98  106 A E  H  > S+     0   0    0  68 Eh .  Qt .  .  E  .  .  Kh Ng .  .  .  Eh S  T  Nh .  .  .  .  .  .  .  Gt .  .  .  .  .  
  99  107 A K  H  > S+     0   0    0  71 Kh .  H  .  .  P  .  .  Ft I  .  .  S  Kt Pt P  Q  .  .  .  .  .  P  .  D  .  .  .  .  .  
 100  108 A F  H  X S+     0   0    0  56 Fh .  .  .  .  .  .  .  Dt P  .  .  P  Gt Lt .  K  .  .  .  .  .  P  .  .  .  .  .  .  .  
 101  109 A D  H  X S+     0   0    0  35 Dh .  .  .  .  .  .  .  .  .  .  .  Vt L  Dt .  .  .  .  .  .  .  T  .  .  .  .  .  .  .  
 102  110 A R  H  X S+     0   0    0  33 Rh .  .  .  .  E  .  .  .  .  .  .  Tt .  .  K  .  .  .  .  .  .  R  .  .  .  .  .  .  .  
 103  111 A M  H ><>S+     0   0    0  19 Mh .  .  .  .  R  .  .  .  .  .  .  .  .  .  R  .  .  .  .  .  .  .  .  .  .  .  .  .  .  
 104  112 A R  H ><5S+     0   0    0  15 Rh .  .  .  .  Ag .  .  .  .  .  .  .  .  .  D  .  .  .  .  .  .  .  .  .  .  .  .  .  .  
 105  113 A A  H 3<5S+     0   0    0  14 Ah .  .  .  .  Ig .  .  .  Kh .  .  .  .  .  Pt .  .  .  .  .  .  P  .  .  .  .  .  .  .  
 106  114 A K  T <<5S-     0   0    0  18 Kt .  .  .  .  Dg .  .  .  Ah .  .  .  .  H  Nt .  .  .  .  .  .  T  .  .  .  .  .  .  .  
 107  115 A G  T < 5S+     0   0    0  21 Gt .  .  .  .  Ks .  .  .  Ih .  .  Ce .  P  Ks .  .  .  .  .  .  Ds .  .  .  .  .  .  .  
 108  116 A V      < -     0   0    0  18 V  .  .  .  .  P  .  .  .  Dh .  .  Pe .  D  .  .  .  .  .  .  .  Ks .  .  .  .  .  .  .  
 109  117 A K        -     0   0    0  19 K  .  .  .  .  .  .  .  .  Rh .  .  At .  Pt Y  .  .  .  .  .  .  .  .  .  .  .  .  .  .  
 110  118 A P        -     0   0    0  21 P  .  .  .  .  .  .  .  .  .  .  .  Gt .  .  Ps .  .  .  .  .  E  .  .  .  .  .  .  .  .  
 111  119 A R        -     0   0    0  34 R  .  .  .  .  .  .  .  .  .  .  .  N  .  .  Gs .  .  .  .  .  I  .  .  .  .  .  .  .  .  
 112  120 A A        -     0   0    0  82 A  Gs .  .  .  .  .  .  D  .  Ng .  .  .  .  Gs .  Kt .  R  .  S  .  .  .  .  .  .  .  .  
 113  121 A I  E     - d   0 147A   0 176 Ie Ks .  Dt Ds .  K  .  Gs .  T  Pt .  .  .  .  .  Et .  Ge Qs Kg .  .  .  Ns .  K  .  .  
 114  122 A R  E     + d   0 148A   0 200 Re Ie .  Nt Ve .  Ne .  N  .  Te Dt .  .  .  .  .  Tt .  Ve Ae Eg .  .  .  Ee .  Re Rs Ks 
 115  123 A A  E     -ad  18 149A   0 260 Ae Se .  D  Ke .  Ie Ee Re .  Le A  .  .  .  .  .  Se .  Ae Fe Ib .  Ds .  Ve .  Ve Ae Ye 
 116  124 A L  E     -ad  19 150A   0 263 Le Te .  Ae We .  Le Ve Ie .  Ye De .  .  .  .  .  He .  Ae Ve L  .  Ie .  Fe .  Ye Ie Ve 
 117  125 A I  E     +ad  20 151A   0 264 Ie Me .  Ie Le .  Le Le Fe .  Ie Ye .  .  .  .  .  Ve .  Le Ye V  .  Ve .  Ie .  Ie Le Se 
 118  126 A I  E     +a   21   0A   0 259 Ie Ae .  Ie Ae .  Ve Ve Ye .  Le Ye .  .  .  .  .  Me .  Qe Ve .  .  Ye .  De .  Ce Ae H  
 119  127 A G  E     -a   22   0A   0 244 Ge G  .  Y  Q  .  I  T  S  .  D  Ie .  .  .  .  .  Le .  L  Vt Gb .  .  .  Te .  Ge L  G  
 120  128 A I  S >  S-     0   0    0 210 Is Ls .  N  G  .  As A  Vs .  Ks Ce .  .  .  .  .  Ce .  Y  Gt Ds .  .  .  Te .  Ve Ss A  
 121  129 A P  T 3  S+     0   0    0 190 Pt St .  F  T  .  F  Q  A  .  Fs Gs .  .  .  .  .  Ge .  Gs F  T  .  .  .  He .  A  Ds T  
 122  130 A N  T 3  S+     0   0    0 183 Nt Gt .  R  I  .  Ts .  Pg .  Ds Ps .  .  .  .  .  N  .  Ks V  Lt .  .  .  G  .  Et N  Gt 
 123  131 A V  S <  S-     0   0    0  99 Vs Vs .  .  .  .  .  .  .  .  Gt .  .  .  .  .  .  .  .  P  .  .  .  .  .  I  .  Yt .  .  
 124  132 A G  S  > S+     0   0    0 170 Gs Gs .  .  .  .  Eh .  Fg .  Nt Fh .  .  .  .  .  .  .  L  Eh Tt .  .  .  .  .  Ch Dh Dh 
 125  133 A K  H  > S+     0   0    0 189 Kh Kh .  At .  .  Th .  Fh .  Sh Mh .  .  .  .  .  Vh .  .  Vh Dh .  N  .  G  .  Vh Nh Qh 
 126  134 A S  H  > S+     0   0    0 218 Sh Sh .  Ih .  .  Lh .  Gh .  Eh Rh .  .  .  .  .  Rh .  Ph Lh Ih .  Ph .  Vh .  Rh Ah Vh 
 127  135 A T  H  > S+     0   0    0 235 Th Sh .  Qh .  .  Yt .  Th .  Lh Mh .  .  .  .  .  Dh .  Lh Yt Lh .  Lh .  Lh .  Ah Fh Rh 
 128  136 A L  H  X S+     0   0    0 237 Lh Lh .  Ih .  .  Li .  Ih .  Vh Qh .  .  .  .  .  Th .  Lh Nt Gh .  Vh .  Ah .  Th Vh Fh 
 129  137 A I  H  X S+     0   0    0 238 Ih Lh .  Sh .  .  Di .  Ah .  Ah Hh .  .  .  .  .  Qh .  Eh Dt Gh .  Rh .  Kh .  Ah Vh Eh 
 130  138 A N  H  X>S+     0   0    0 241 Nh Nh .  Nh .  .  Ii .  Kh .  Eh Dh .  .  .  .  .  Qh .  Nh Yt Nh .  Vh .  Eh .  Lh Lh Lh 
 131  139 A R  H  <5S+     0   0    0 221 Rh Ah .  Th .  .  Ei .  Yh .  Lh Ah .  .  .  .  .  Lh .  Ah Eh Kh .  Lh .  Ah .  Dh Sh Sh 
 132  140 A L  H  <5S+     0   0    0 213 Lh Ih .  Fh .  .  Si .  Lh .  Vh Lh .  .  .  .  .  Lh .  Lh Ch Fh .  Fh .  Ih .  Ah Ah Ch 
 133  141 A A  H  <5S-     0   0    0 196 Ah Ns .  Th .  .  Qi .  Kh .  Ah Kh .  .  .  .  .  Kh .  Ah Kh Gt .  .  P  Qh .  .  Kh Yh 
 134  142 A K  T  <5S+     0   0    0 146 Kt .  .  N  .  .  Vi .  Sh .  Lh Nh .  .  .  .  .  .  .  Eh Vh .  .  .  A  .  .  .  Dh Sh 
 135  143 A K  S   <S-     0   0    0  39 Ks Pt .  Es .  .  Lh .  .  .  .  .  .  .  Me .  .  .  .  .  .  .  .  .  Lb .  .  .  .  .  
 136  144 A N        +     0   0    0  29 N  Gt .  Ds .  .  .  Sg .  .  .  .  .  .  H  .  .  .  .  .  .  .  .  .  A  .  .  .  .  .  
 137  145 A I              0   0    0  29 I  L  .  F  .  .  .  A  .  .  .  .  .  T  As .  .  .  .  .  .  .  .  .  .  .  .  .  .  .  
 138  146 A A              0   0    0  29 A  K  .  .  .  .  .  A  .  .  .  .  .  K  Ns .  .  .  .  .  .  .  .  .  .  .  .  .  .  .  
 139  159 A Q              0   0    0  24 Q  Q  .  .  .  .  .  E  .  .  .  .  .  V  .  .  .  .  .  .  .  .  .  .  .  .  .  .  .  .  
 140  160 A W        -     0   0    0  24 W  Le .  .  .  .  .  Ve .  .  .  .  .  P  .  .  .  .  .  .  .  .  .  .  .  .  .  .  .  .  
 141  161 A V  E     -E  149   0A   0  47 Ve Le .  .  .  .  .  Se .  .  .  Lt .  .  .  .  .  Eh .  .  .  .  .  Eh .  .  .  Lh .  .  
 142  162 A K  E     -E  148   0A   0  63 Ke Ke .  .  .  .  .  Ee .  .  .  Gt .  .  .  .  .  Th .  .  Th .  .  Eh .  .  .  Kh .  Lh 
 143  163 A V  E >>  -E  147   0A   0 104 Ve F  .  .  .  .  Kh Fe Ls .  .  I  .  .  .  .  .  Rh .  .  Dh .  .  Rt .  Vh .  Ht Mh A  
 144  164 A G  T 34 S-     0   0    0 109 Gt Dt .  Pt .  .  Eh .  A  .  .  H  .  .  .  .  .  Q  .  .  Dh .  .  Gt .  Sh .  Gt St Pt 
 145  165 A K  T 34 S+     0   0    0  86 Kt Ft .  Kt .  .  Ct .  Ds .  Gt .  .  .  .  .  .  .  .  .  Ih .  .  .  .  Ah .  .  Ss Qt 
 146  166 A E  T <4 S+     0   0    0 119 Et Gs .  H  .  .  Gt Gt Ts .  F  .  .  .  .  .  .  .  .  Gt Gt .  .  .  .  Yh .  .  Ds .  
 147  167 A L  E  <  -dE 113 143A   0 154 Le G  .  P  .  .  V  Te .  .  Ks .  .  .  .  .  .  .  .  Ye A  .  .  .  .  Ve .  F  .  .  
 148  168 A E  E     -dE 114 142A   0 189 Ee Ye .  Hs K  .  Ne Re Ne .  Se .  .  .  .  .  .  .  .  Re Se .  .  .  .  Ke .  Ee Vs I  
 149  169 A L  E     -dE 115 141A   0 228 Le Ve .  L  M  .  Ie Le Re .  Ae .  .  .  .  .  .  .  .  Ve Ye L  .  Y  .  Ve .  Ve K  Ke 
 150  170 A L  E     -d  116   0A   0 240 Le Ve .  Fe Ge .  Re Ie Le .  Ye Rg .  .  .  .  .  Hs .  Le Ye D  .  Ee .  Se .  Ye Te Ve 
 151  171 A D  E     -d  117   0A   0 243 De Ds .  Fe Le .  Re R  Me .  Ae Ie .  .  .  .  .  Me .  Pe R  T  .  Ve .  Le .  Le Ve Ie 
 152  172 A T        -     0   0    0 239 T  Ts .  Ve Ve .  A  Pg Ie .  I  He .  .  .  .  .  Te .  Le P  Ae .  Ke .  Ye .  Le Le A  
 153  173 A P        -     0   0    0 225 P  P  .  Ce E  .  E  Lg E  .  Kt Ye .  .  .  .  .  Ae .  M  E  Le .  R  .  .  .  Ae Ae Pg 
 154  174 A G        -     0   0    0 215 G  .  .  Le Pt .  S  .  Ks .  Gt E  .  .  .  .  .  Ee .  Ps M  Ve .  P  .  Ne .  Ve V  Wg 
 155  175 A I        -     0   0    0 143 I  At .  Te Lt .  .  .  .  .  At V  .  .  .  .  .  .  .  Ye .  Ls .  E  .  S  .  Ke .  .  
 156  176 A L        -     0   0    0 102 L  Nt .  .  .  .  .  Lh .  .  Et F  .  .  .  .  .  .  .  .  .  Ts .  M  .  D  .  G  .  .  
 157  177 A W        -     0   0    0  77 W  L  .  .  .  .  .  Vh .  .  Gs .  .  .  .  .  .  .  .  .  .  .  .  F  .  P  .  .  .  Rt 
 158  178 A P  S    S+     0   0    0  78 Ps E  .  .  Eh .  .  Qh .  .  .  .  Gt .  Te R  .  .  .  .  .  .  .  .  .  Gt .  .  .  F  
 159  179 A K        +     0   0    0  80 K  Kh .  .  Vh .  .  Wh .  .  .  .  Gt .  Te V  .  .  .  .  .  .  .  Ns .  K  .  .  .  K  
 160  180 A F        +     0   0    0  76 F  Mh .  .  Rh .  .  Ah .  .  P  .  Q  .  P  V  .  .  .  .  .  .  .  Rt .  D  .  .  .  R  
 161  181 A E        +     0   0    0  78 E  Fh .  .  Kh .  Cs Rh .  .  K  .  A  .  Et E  .  .  .  .  .  .  .  Kt .  Vt .  .  .  Nh 
 162  182 A D    >>  -     0   0    0  66 D  Yh .  .  P  .  S  .  .  .  K  .  .  .  Tt Q  .  .  .  .  .  .  .  Et .  St .  .  .  Dh 
 163  183 A E  H 3> S+     0   0    0  54 Eh Eh .  .  Yh .  Kt .  .  .  T  .  .  .  Qt E  .  .  .  .  .  .  .  .  .  .  .  .  .  .  
 164  184 A L  H 3> S+     0   0    0  46 Lh .  .  .  Dh .  Qg .  .  .  .  .  .  .  Gt .  .  .  .  .  .  .  .  .  .  .  .  .  .  .  
 165  185 A V  H <> S+     0   0    0  40 Vh .  .  .  Mh .  .  .  .  .  .  .  .  .  R  .  .  .  .  .  .  .  .  Th .  .  .  .  .  .  
 166  186 A G  H  X S+     0   0    0  44 Gh .  .  .  Lh .  .  .  .  .  .  .  .  .  .  .  .  .  .  .  .  .  .  Eh .  .  .  .  .  .  
 167  187 A L  H  X S+     0   0    0  46 Lh .  .  .  Yt .  .  .  .  .  .  .  .  .  .  .  .  .  .  .  .  .  .  Ih .  .  .  .  .  .  
 168  188 A R  H  X S+     0   0    0  46 Rh .  .  .  Rs .  .  .  .  .  .  .  .  .  .  .  .  .  .  .  .  .  .  Rh .  .  .  .  .  .  
 169  189 A L  H  X>S+     0   0    0  38 Lh .  .  .  .  .  .  E  .  .  .  .  .  .  .  .  .  .  .  .  .  .  .  .  .  .  .  .  .  .  
 170  190 A A  H ><5S+     0   0    0  43 Ah .  .  .  H  .  .  D  .  .  .  .  .  .  .  .  .  .  .  .  .  .  .  .  .  .  .  .  .  .  
 171  191 A V  H 3<5S+     0   0    0  46 Vh .  .  .  P  .  .  E  .  .  .  .  .  .  .  .  .  .  .  .  .  .  .  .  .  .  .  .  .  .  
 172  192 A T  H 3<5S-     0   0    0  38 Th .  .  .  F  .  .  S  .  .  .  Ps .  .  .  .  .  .  .  .  .  .  .  .  .  .  .  .  .  .  
 173  193 A G  T <<5S+     0   0    0  42 Gt .  .  .  P  .  .  .  .  .  .  D  .  .  .  .  .  .  .  .  .  Ns .  .  .  .  .  .  .  .  
 174  194 A A  S   <S+     0   0    0  63 As .  .  .  .  .  .  .  .  .  .  Lt .  .  .  .  .  .  .  He .  Ts .  .  .  .  .  Is Ss .  
 175  195 A I  S    S-     0   0    0  81 Is .  .  .  .  .  .  .  .  .  .  Ft .  .  .  .  .  .  .  Le .  R  .  .  .  .  .  K  Ds .  
 176  196 A K    >   -     0   0    0 108 K  .  .  Ft .  .  .  .  Yh .  .  .  .  Vh .  .  .  .  .  Pe Lh Ig .  .  .  .  .  Ph Sg .  
 177  197 A D  T 3  S+     0   0    0 116 Dt .  .  Ft .  .  .  .  Yh .  .  .  .  Lh .  .  .  .  .  D  Ah Dg .  Nh .  .  .  Eh Kg .  
 178  198 A S  T 3  S+     0   0    0 102 St .  .  Mt .  .  .  .  Dh .  .  .  .  At .  .  .  .  .  .  Th .  .  Gt .  .  .  .  .  .  
 179  199 A I  S <  S+     0   0    0 101 Is .  .  St .  .  .  .  Th .  .  .  .  Ft .  .  .  .  .  .  Vh .  .  E  .  .  .  .  .  .  
 180  200 A I  S    S-     0   0    0  90 Is .  .  Gt .  .  .  .  Ah .  P  .  .  T  .  .  .  .  .  Ph Vh .  .  K  .  .  .  .  .  .  
 181  201 A N    >>  -     0   0    0  83 N  .  .  .  .  .  .  .  .  .  S  .  .  N  .  .  .  .  .  Eh Kh .  .  .  .  .  Ah .  .  .  
 182  202 A L  H 3> S+     0   0    0  78 Lh .  .  .  .  .  .  .  .  .  S  .  .  .  .  .  .  .  .  Gh Lt .  .  .  .  .  Rh .  .  .  
 183  203 A Q  H 3> S+     0   0    0  73 Qh .  .  .  .  .  .  .  .  .  G  .  .  .  .  .  .  .  .  Ih Gt .  .  .  .  .  Ih .  .  .  
 184  204 A D  H <> S+     0   0    0  70 Dh .  .  .  .  .  .  .  .  .  .  .  .  .  .  .  .  .  .  .  R  .  .  .  .  .  Nh .  .  .  
 185  205 A V  H  X S+     0   0    0  70 Vh .  .  .  .  .  .  .  .  .  .  .  .  .  .  .  .  .  .  .  .  .  .  .  .  .  Qh .  .  .  
 186  206 A A  H  X S+     0   0    0  65 Ah .  .  .  .  .  .  .  .  .  .  .  .  .  .  .  .  .  .  .  .  .  .  .  .  .  Ah .  .  .  
 187  207 A V  H  X S+     0   0    0  68 Vh .  .  A  .  .  .  .  .  .  .  .  .  .  .  .  .  .  .  .  .  .  .  .  .  .  Kh .  .  .  
 188  208 A F  H  X S+     0   0    0  70 Fh .  .  Nh .  .  S  .  .  .  .  .  .  .  .  .  .  .  .  .  .  .  .  .  .  .  Vh .  .  .  
 189  209 A G  H  X S+     0   0    0  62 Gh .  .  Ph .  .  C  .  .  .  .  .  .  .  .  .  .  .  .  .  .  .  .  .  .  .  Lh .  .  .  
 190  210 A L  H  X S+     0   0    0  61 Lh .  .  Dh .  .  Pt .  .  .  .  .  .  .  .  .  .  .  .  .  .  .  .  .  .  .  Lh .  .  .  
 191  211 A R  H  X S+     0   0    0  57 Rh .  .  Mh .  .  Lt .  .  .  .  .  .  .  .  .  .  .  .  .  .  .  .  .  .  .  Mh .  .  .  
 192  212 A F  H  X S+     0   0    0  53 Fh .  .  Vh .  .  C  .  .  .  .  .  .  .  .  .  .  .  .  .  .  .  .  .  .  .  Qh .  .  .  
 193  213 A L  H  X S+     0   0    0  49 Lh .  .  Gh .  .  .  .  .  .  .  .  .  .  .  .  .  .  .  .  .  .  .  .  .  .  Rh .  .  .  
 194  214 A E  H  < S+     0   0    0  48 Eh .  .  .  .  .  .  .  .  .  .  .  .  .  .  .  .  .  .  .  .  .  .  .  .  .  Hh .  .  .  
 195  215 A E  H  < S+     0   0    0  43 Eh .  .  .  .  .  V  .  .  .  .  .  .  .  .  .  .  .  .  .  .  .  .  .  .  .  Gt .  .  .  
 196  216 A H  H  < S+     0   0    0  41 Hh .  .  St .  .  N  .  .  .  .  .  .  .  .  .  .  .  .  .  .  .  .  .  .  Te .  .  .  .  
 197  217 A Y     X  +     0   0    0  44 Y  .  .  Gt .  .  Ph .  .  .  .  .  .  .  .  .  .  .  .  .  .  .  .  .  .  Pe .  .  .  .  
 198  218 A P  H  > S+     0   0    0  39 Ph .  .  K  .  .  Vh .  .  .  .  .  .  .  .  .  .  .  .  .  .  .  .  .  .  S  .  .  .  .  
 199  219 A E  H  > S+     0   0    0  39 Eh .  .  Lh .  .  .  .  .  .  .  .  .  .  .  .  .  .  .  .  .  .  .  .  .  Es .  .  .  .  
 200  220 A R  H  > S+     0   0    0  34 Rh .  .  .  .  .  .  .  .  .  .  .  .  .  .  .  .  .  .  .  .  .  .  .  .  Ns .  .  .  .  
 201  221 A L  H  X S+     0   0    0  30 Lh .  .  .  .  .  .  .  .  .  .  .  .  .  .  .  .  .  .  .  .  .  .  .  .  .  .  .  .  .  
 202  222 A K  H  <>S+     0   0    0  27 Kh .  .  .  .  .  .  .  .  .  .  .  .  .  .  .  .  .  .  .  .  .  .  .  .  .  .  .  .  .  
 203  223 A E  H ><5S+     0   0    0  25 Eh .  .  .  .  .  .  .  .  .  .  .  .  .  .  .  .  .  .  .  .  .  .  .  .  .  .  .  .  .  
 204  224 A R  H 3<5S+     0   0    0  26 Rh .  .  .  .  .  .  .  .  .  .  .  .  .  .  .  .  .  .  .  .  .  .  .  .  .  .  .  .  .  
 205  225 A Y  T 3<5S-     0   0    0  23 Yt .  .  .  .  .  .  .  .  .  .  .  .  .  .  .  .  .  .  .  .  .  .  .  .  .  .  .  .  .  
 206  226 A G  T < 5 +     0   0    0  25 Gt .  .  .  .  .  .  .  .  .  .  .  .  .  .  .  .  .  .  .  .  .  .  .  .  .  .  .  .  .  
 207  227 A L      < -     0   0    0  16 L  .  .  .  .  .  .  .  .  .  .  .  .  .  .  .  .  .  .  .  .  .  .  .  .  .  .  .  .  .  
 208  228 A D  S    S+     0   0    0  18 Ds .  .  .  .  .  .  .  .  .  .  .  .  .  .  .  .  .  .  .  .  .  .  .  .  .  .  .  .  .  
 209  229 A E  S    S-     0   0    0  21 Es .  .  .  .  .  .  .  .  .  .  .  .  .  .  .  .  .  .  .  .  .  .  .  .  .  .  .  .  .  
 210  230 A I        -     0   0    0  25 I  .  .  .  .  .  .  .  .  .  .  .  .  .  .  .  .  .  .  .  .  .  .  .  .  .  .  .  .  .  
 211  231 A P        -     0   0    0  23 P  .  .  .  .  .  .  .  .  .  .  .  .  .  .  .  .  .  .  .  .  .  .  .  .  .  .  .  .  .  
 212  232 A E  S    S+     0   0    0  35 Es .  .  Eh .  .  .  .  .  A  .  .  .  .  .  .  .  .  .  .  .  .  .  .  .  .  Rh .  .  .  
 213  233 A D  S >> S-     0   0    0  39 Ds .  .  Ah .  .  .  .  .  N  .  .  .  .  .  .  .  .  .  .  .  .  .  .  .  .  Eh .  .  .  
 214  234 A I  H 3> S+     0   0    0  47 Ih .  .  Vh .  .  .  .  .  P  .  .  .  .  .  .  .  .  .  .  .  .  .  .  .  .  Ah .  .  .  
 215  235 A A  H 3> S+     0   0    0  50 Ah .  .  Dh .  .  .  .  .  T  .  .  .  .  .  .  .  .  .  .  .  .  .  .  .  .  Hh .  .  .  
 216  236 A E  H <> S+     0   0    0  48 Eh .  .  Eh .  .  .  .  .  .  .  .  .  .  .  .  .  .  .  .  .  .  .  .  .  .  Qh .  .  .  
 217  237 A L  H  X S+     0   0    0  48 Lh .  .  .  .  .  .  .  .  .  .  .  .  .  .  .  .  .  .  .  .  .  .  .  .  .  Hh .  .  .  
 218  238 A F  H  X S+     0   0    0  51 Fh .  .  .  .  .  .  .  .  .  .  .  .  .  .  .  .  .  .  Eh .  .  .  .  .  .  Lh .  .  .  
 219  239 A D  H  X S+     0   0    0  48 Dh .  .  .  .  .  .  .  .  .  .  .  .  .  .  .  .  .  .  Eh .  .  .  .  .  .  Sh .  .  .  
 220  240 A A  H  X S+     0   0    0  41 Ah .  .  .  .  .  .  .  .  .  .  .  .  .  .  .  .  .  .  Ah .  .  .  .  .  .  Rh .  .  .  
 221  241 A I  H  X S+     0   0    0  42 Ih .  .  .  .  .  .  .  .  Te .  .  .  .  .  .  .  .  .  Lh .  .  .  .  .  .  Eh .  .  .  
 222  242 A G  H  X>S+     0   0    0  41 Gh .  .  .  .  .  .  .  .  He .  .  .  .  .  .  .  .  .  Lh .  .  .  .  .  .  Ah .  .  .  
 223  243 A E  H  <5S+     0   0    0  38 Eh .  .  .  .  .  .  .  .  Nt .  .  .  .  .  .  .  .  .  Rh .  .  .  .  .  .  Mt .  .  .  
 224  244 A K  H  <5S+     0   0    0  35 Kh .  .  .  .  .  .  .  .  Gt .  .  .  .  .  .  .  .  .  Gt .  .  .  .  .  .  Kt .  .  .  
 225  245 A R  H  <5S-     0   0    0  34 Rh .  .  .  .  .  .  .  .  Se .  .  .  .  .  .  .  .  .  E  .  .  .  .  .  .  Rt .  .  .  
 226  246 A G  T  <5 +     0   0    0  37 Gt .  .  .  .  .  .  .  .  .  .  .  .  .  .  .  .  .  .  .  .  .  .  .  .  .  Rt .  .  .  
 227  247 A C      < +     0   0    0  36 C  .  .  .  .  .  .  .  .  .  .  .  .  .  .  .  .  .  .  .  .  .  .  .  .  .  Es .  .  .  
 228  248 A L  B     +F  234   0B   0  34 Lb .  .  .  .  .  .  .  .  .  .  .  .  .  .  .  .  .  .  .  .  .  .  .  .  .  .  .  .  .  
 229  249 A M        +     0   0    0  33 M  .  .  .  .  .  .  .  .  .  .  .  Ss .  .  .  .  .  .  .  .  .  .  .  .  .  .  .  .  .  
 230  250 A S  S >  S-     0   0    0  28 Ss .  .  .  .  .  .  .  .  .  .  .  D  .  .  .  .  .  .  .  .  .  .  .  .  .  .  .  .  .  
 231  251 A G  T 3  S-     0   0    0  32 Gt .  .  G  .  .  .  .  .  .  .  .  Pt .  .  .  .  .  .  .  .  .  .  .  .  .  .  .  .  .  
 232  252 A G  T 3  S+     0   0    0  34 Gt .  .  Ie .  .  .  .  .  .  .  .  Lt .  .  .  .  .  .  .  .  .  .  .  .  .  .  .  .  .  
 233  253 A L    <   -     0   0    0  34 L  .  .  Ae .  .  .  .  .  .  .  .  D  .  .  .  .  .  .  .  .  .  .  .  .  .  .  .  .  .  
 234  254 A I  B     -F  228   0B   0  30 Ib .  .  Ie .  .  .  .  .  .  .  .  .  .  .  .  .  .  .  .  .  .  .  .  .  .  .  .  .  .  
 235  255 A N     >  -     0   0    0  44 N  .  .  Ie .  .  .  .  .  .  .  .  .  .  .  .  .  .  .  .  .  .  .  .  .  .  P  .  .  .  
 236  256 A Y  H  > S+     0   0    0  43 Yh .  .  Te .  .  .  .  .  .  .  .  .  .  .  .  .  .  .  .  .  .  .  .  .  .  Ih .  .  .  
 237  257 A D  H  > S+     0   0    0  45 Dh .  .  .  .  .  .  .  .  .  .  .  .  .  .  .  .  .  .  .  .  .  .  .  .  .  Lh .  .  .  
 238  258 A K  H  > S+     0   0    0  48 Kh .  .  .  .  .  .  .  .  .  .  .  .  .  .  .  .  .  .  .  .  .  .  .  .  .  Kh .  .  .  
 239  259 A T  H  X S+     0   0    0  45 Th .  .  .  .  .  .  .  .  .  .  .  .  .  .  .  .  .  .  .  .  .  .  .  .  .  Ih .  .  .  
 240  260 A T  H  X S+     0   0    0  49 Th .  .  A  .  .  .  .  .  .  .  .  .  .  .  .  .  .  .  .  .  .  .  .  .  .  Ah .  .  .  
 241  261 A E  H  X S+     0   0    0  49 Eh .  .  Ds .  .  .  .  .  .  .  .  .  .  .  .  .  .  .  .  .  .  .  .  .  .  Qh .  .  .  
 242  262 A V  H  X S+     0   0    0  50 Vh .  .  H  .  .  .  .  .  .  .  .  .  .  .  .  .  .  .  .  .  .  .  .  .  .  Eh .  .  .  
 243  263 A I  H  X S+     0   0    0  52 Ih .  .  Gb .  .  .  Qg .  .  .  .  .  .  .  .  .  .  .  .  .  .  .  .  .  .  Lh .  .  .  
 244  264 A I  H  X S+     0   0    0  50 Ih .  .  .  .  .  .  Dg .  .  .  .  .  .  .  .  .  .  .  .  .  .  .  .  .  .  L  .  .  .  
 245  265 A R  H  X S+     0   0    0  49 Rh .  .  .  .  .  .  Dt .  .  .  .  .  .  .  .  .  .  .  Le .  .  .  .  .  .  .  .  .  .  
 246  266 A D  H  <>S+     0   0    0  50 Dh .  .  .  .  .  .  St .  .  .  .  .  .  .  .  .  .  .  Ae .  .  .  .  .  .  .  .  .  .  
 247  267 A I  H ><5S+     0   0    0  48 Ih .  .  .  .  .  .  .  .  .  .  .  .  .  .  .  .  .  .  Fe .  .  .  .  .  .  .  .  .  .  
 248  268 A R  H 3<5S+     0   0    0  47 Rh .  .  .  .  .  .  .  .  .  .  .  .  .  .  .  .  .  .  V  .  .  .  .  .  .  .  .  .  .  
 249  269 A T  T 3<5S-     0   0    0  37 Tt .  .  .  .  .  .  .  .  .  .  .  .  .  .  .  .  .  .  .  .  .  .  .  .  .  .  .  .  .  
 250  270 A E  T X 5S+     0   0    0  34 Et .  .  .  .  .  .  .  .  .  .  .  .  .  .  .  .  .  .  .  .  .  .  .  .  .  .  .  .  .  
 251  271 A K  T 3 <S+     0   0    0  22 Kt .  .  .  .  .  .  .  .  .  .  .  .  .  .  .  .  .  .  Le .  .  .  .  .  .  .  .  .  .  
 252  272 A F  T 3  S-     0   0    0  18 Ft .  .  Pb .  .  .  .  .  .  .  .  .  .  .  .  .  .  .  Ae .  .  .  .  .  .  .  .  .  .  
 253  273 A G    <   -     0   0    0  16 G  .  .  Q  .  .  .  .  .  .  .  .  .  .  .  .  .  .  .  Ve .  .  .  .  .  .  .  .  .  .  
 254  274 A R  S    S-     0   0    0  19 Rs .  .  T  .  .  .  .  .  .  .  .  .  .  .  .  .  .  .  Gs .  .  .  .  .  .  .  .  .  .  
 255  275 A L        -     0   0    0  20 L  .  .  As .  .  .  .  .  .  .  .  .  .  .  .  .  .  .  Rh .  .  .  .  .  .  .  .  .  .  
 256  276 A S        -     0   0    0  17 S  .  .  .  .  .  .  .  .  .  .  .  .  .  .  .  .  .  .  Vh .  .  .  .  .  .  .  .  .  .  
 257  277 A F  S    S+     0   0    0  17 Fs .  .  .  .  .  .  .  .  .  .  .  .  .  .  .  .  .  .  .  .  .  .  .  .  .  .  .  .  .  
 258  278 A E        -     0   0    0  15 E  .  .  .  .  .  .  .  .  .  .  .  .  .  .  .  .  .  .  .  .  .  .  .  .  .  .  .  .  .  
 259  279 A Q        -     0   0    0   9 Q  .  .  .  .  .  .  .  .  .  .  .  .  .  .  .  .  .  .  .  .  .  .  .  .  .  .  .  .  .  
 260  280 A P              0   0    0   9 P  .  .  .  .  .  .  .  .  .  .  .  .  .  .  .  .  .  .  .  .  .  .  .  .  .  .  .  .  .  
 261  281 A T              0   0    0   5 T  .  .  .  .  .  .  .  .  .  .  .  .  .  .  .  .  .  .  .  .  .  .  .  .  .  .  .  .  .  

## ALIGNMENTS    31 -   60
SeqNo PDBNo AA STRUCTURE BP1 BP2  ACC OCC .  .  .  .  :  .  .  .  .  :  .  .  .  .  :  .  .  .  .  :  .  .  .  .  :  .  .  .  .  :  
   1    9 A H     >>       0   0    0 101 P  Ts .  .  .  S  .  .  Qh .  .  .  .  L  .  .  D  .  Nh .  Lh Pe .  .  .  Ah Dh .  Qs .  
   2   10 A M  T  45 +     0   0    0 128 Vg N  .  N  .  Pg .  .  Wh .  .  .  Pe P  .  .  Pg .  Vh .  Qh V  .  .  Rg Th Th Ns Rt .  
   3   11 A A  T  >5S+     0   0    0 159 Pg F  .  Dh .  Eg .  .  Rh We .  .  He T  .  .  Gg .  Lh .  Th Pt We .  Sg Kh Eh Dh Dt .  
   4   12 A K  H  >5S+     0   0    0 170 Eg P  .  Xh .  Fg .  .  Gt Ve .  .  G  Ag .  .  Lg Gt Gh .  Ih Et Ve .  Eg Ih At Th Eg .  
   5   13 A A  H  X5S+     0   0    0 168 Yg Ph .  Ah .  L  R  .  L  S  .  .  Es .  .  .  Is Lh .  .  Lh Yh S  .  Rg Gh R  Eh Rg R  
   6   14 A R  H  ><S+     0   0    0 167 .  Dh .  Lh .  T  R  .  V  Vh .  .  .  .  .  .  Tb Gh Kh .  Gh Rh Vh .  .  Eh Nh Ah .  Pg 
   7   15 A R  H  X S+     0   0    0 182 Rh Th .  Nh .  Lh Vg .  .  Ah .  .  .  .  .  .  Vh Nh Ih .  Gh Dh Ah .  Kg Rh Eh Rh Rg Eg 
   8   16 A E  H  X S+     0   0    0 197 Dh Yh .  Ih .  Qh Wg .  .  Qh .  .  W  .  .  .  Kh Qh Ah .  Vh Qh Qh Hs Kg Qh Lh Nh Kg Eg 
   9   17 A V  H  X S+     0   0    0 198 Qh Lh .  Ih .  Ah .  .  .  Ih .  .  L  .  .  .  Ah Fh Gh D  Nh Vh Ih L  Wg Gh Sh Eh Wg Lh 
  10   18 A T  H  < S+     0   0    0 200 Vh .  .  Kh .  Ih Kg .  .  Eh .  .  R  .  .  .  Lh Lh Dh Ah Kh Rh Eh P  Ig Qh Lt Lh Ig Ph 
  11   19 A E  H >< S+     0   0    0 213 Rh Mt .  Sh .  Sh Ng .  .  Nh R  .  Ds .  .  .  Sh Ah Yh Kh Hh Ah Nh Vt Hg Eh Gh Gs Qg Ah 
  12   20 A K  H >< S+     0   0    0 216 Ah Kt .  Fh .  Gh Yg .  Lh Sh L  .  .  .  .  .  Qh Hh Ih Fh Sh Lh Sh Gt Cg Lh Yh Yg Cg Lh 
  13   21 A L  G >< S+     0   0    0 216 Lh Fg .  .  .  Lh Lg .  Rh Lt D  .  D  .  .  .  Lh Ih Ah Sh Tt Ah Lt Qs F  Yh Vh Vg Ft Lh 
  14   22 A K  G <  S+     0   0    0 225 Qt Yg .  K  .  Rh Pg .  Kh Tt Kt .  Es S  .  .  Rh Rh Kh Gh Ss Qt At .  Et Kh Nh Ng Nt Eh 
  15   23 A L  G <  S+     0   0    0 225 G  Eg .  Te .  Hh Ag .  Lh .  Nt .  Es L  .  K  Eh Et Kh Wh Is G  Gt .  Gt Eh Ns Ns Dt Et 
  16   24 A I    <   -     0   0    0 213 V  Y  .  Ie .  A  I  .  Lh .  Ds .  Rs E  .  P  A  Vs Ah A  G  V  .  .  V  Mh Cs Cs V  Gt 
  17   25 A D  S    S+     0   0    0 310 Ds Ds Te D  K  Qs Ns K  V  M  Ae .  .  Pg Q  He Ds As A  Ds .  Ds M  .  Ts Se Hs Hs Ts V  
  18   26 A I  E     -a  115   0A   0 325 Le Fe Ae Ve Ke Ae Ge Re Te Ae Ae .  P  Ve Se Le Ve Ae Ke Ae K  Le Ae Re Ae Ae Ae Ae Ae Le 
  19   27 A V  E     -ab 116  45A   0 326 Fe Fe Le Le Ve Ie Ie Ae Le Ve Ve .  Me Le Te Le Ie Ie Ve Ve Ie Fe Ve Ie Ie Ve Ie Ie Ie Ve 
  20   28 A Y  E     -ab 117  46A   0 326 Le Ie Ve Le Ie Ve Ve Ie Ye Ge Le .  Ie Le Le Ie Ye Ae Ie Ie Le Le Ge Ge Ie Me Le Le Ie Ve 
  21   29 A E  E     -ab 118  47A   0 327 Ae Ie Ve Ye Te Ae Fe Ye Ce Fe Le .  Le Ve Ve Te Ye He Ee Fe Te Ae Fe Ie Fe Ae Fe Fe Fe De 
  22   30 A L  E     +ab 119  48A   0 323 T  Ie Ie Ve Ye Le Le Pe Ge D  Ve .  Ie He Ie Ss Pe Ve Le Ve Ve T  D  Ae Ce Ie Ve Ve Ve V  
  23   31 A V  E     - b   0  49A   0 320 T  Se D  De Ge D  Ve Ge Fe I  D  .  Ae As A  .  Ge Le Qe Fe L  T  I  F  Ve Te Me Me V  R  
  24   32 A D  E >   - b   0  50A   0 238 .  As L  Re T  .  De T  D  .  H  .  Ge .  E  .  Te Re G  Se .  .  .  S  Ae A  Re Re A  P  
  25   33 A A  T 3  S+     0   0    0 134 .  .  .  Ls .  .  Ct .  P  .  Qb .  Gt .  He .  Ve C  I  Lt .  .  .  .  Lg Nt At At St A  
  26   34 A R  T 3  S+     0   0    0 116 .  .  .  Ds .  .  At .  Ts .  At .  .  .  Ae .  S  Fs At Et .  .  .  .  Sg Et St St St .  
  27   35 A I  S <> S+     0   0    0 125 .  Ts .  A  .  Q  D  Dt .  .  Gt .  .  .  Se .  .  D  Gt D  F  .  .  .  Dg Ls Qs Qb S  .  
  28   36 A P  T  4 S+     0   0    0 173 .  Rs Qs .  F  K  .  Pt .  .  Lg .  .  Qb Le .  .  Ph .  .  Is .  .  Gs .  .  Pt Pt .  .  
  29   37 A M  T >4 S+     0   0    0 211 .  F  Et .  D  Sh Lh I  .  Db .  .  .  Rh A  .  Ve Lh T  Eh F  .  Db Gs Mh Dh Ct Ct Lh .  
  30   38 A S  T 34 S+     0   0    0 229 .  K  Gt .  Ls Dh Eh T  Gg Dt .  .  Sh Yh Pt .  Te Eh Sh Nh Rh .  Dt Lh Hh Th T  T  Qh .  
  31   39 A S  T 3< S+     0   0    0 239 Vh .  It .  L  Lh Sh .  Hg Tt .  .  Yh Fh Ih .  S  Dh Ah Sh Mh Vh Tt Dh Eh Ah .  .  Eh R  
  32   40 A R  S <  S-     0   0    0 233 Gh .  .  .  .  Lh Kh .  Lh Vt .  .  Ah .  Th Rt Vh Ah Ah Fh Ih Gh Vt Th Sh Rh Eh Eh Ah S  
  33   41 A N     >  -     0   0    0 234 Vh Dh Vh Dh Hh Rh Lh Hh Ah Ah Vh .  Rh Lh Lh R  Ah Vh Gh Vh Lh Vh Ah .  Fh Th Rh Rh Fh Ts 
  34   42 A P  H  > S+     0   0    0 237 Rh Ih Vh Kh Ih Qh Dh Ih .  Rh Lh .  Sh Vh Nh Ah Dh Eh Eh Sh Vh Rh Rh .  Dh Th Rh Rh Kh P  
  35   43 A M  H  > S+     0   0    0 191 Dh Dh Nh Lh Kh Kh Sh Dh .  Qh Ah .  .  Ah Th Kh Ih Th Gh Rh Ah Dh Qh Wh Sh Gh Yh Yh Sh .  
  36   44 A I  H >> S+     0   0    0 229 L  Ih Rh Vh Lh Ih Lh Ih Th Lh Lh .  Ih Nh Ah Lh Lh Eh Fh Lh Kh Lh Lh Mh Ih Sh Lh Lh Ih .  
  37   45 A E  H >< S+     0   0    0 257 .  Ah Ah Ah Lh Vh Mh Vh Mh Ih Gh .  Lh Ah Ah Vh Kt Lh Qh Hh Eh Lh Ih Rh Ch Mh Eh Eh Wh L  
  38   46 A D  H 3< S+     0   0    0 258 .  Kh Gh Kh Eh Dh Tt Th Rh Dh Dh .  Lh Ah Th Eh Et Lh Qh Gh Vh Eh Dh Qh Nt Dh Nh Nh Nt Ps 
  39   47 A I  H << S+     0   0    0 263 .  Ah Kh Ah Rh Hh D  Rh Rh Mh Lh .  Th Rh Rt Yh Ft .  Ah Qh Wt Ah Mh Kt N  Ah Yh Yh N  Fs 
  40   48 A L    <<  +     0   0    0 267 L  Ih Ah Ih Kh As Ig Th Fh Hh Ah .  Ah Rh Lt Fh L  Lg Vh Lh Gt L  Hh Gt Fg Lh It It L  A  
  41   49 A K  S    S-     0   0    0 296 Eh Sh Ah Kg Qt Pt At Qh At Vh Kh .  Lh Rh Gt Vh D  Tg Ah Sh Dt Eh Vh .  Tt Kh Rs Rs Rt .  
  42   50 A N  S    S+     0   0    0 276 Gh Kt Kh Gg Lt Gt Nt Mh Gt Gt Nt .  Nt Wh .  .  Pg Ag Kt G  .  Gh Gt .  Dt Eg G  G  Tt .  
  43   51 A K  S    S-     0   0    0 307 Ph K  Fh Ig Gs T  Vs Fs H  D  L  .  R  Ch Gs Re Sg Ks F  L  Et Ph D  A  Ts Kg L  L  I  .  
  44   52 A P        +     0   0    0 313 Lh Ee P  Wg Ye P  P  He Re Se P  .  D  Qe Ee Ve Kg P  Ne Ae Qt Lh Ae Ve Se Qg T  T  S  .  
  45   53 A R  E     -b   19   0A   0 321 Re Fe Ve Ae Le Ie Ie Ve Pe Ie Te .  Ie Ie Ve Se Le Ve Ve Le Ae Re Ie Pe Ie Ie Ve Ve Ve A  
  46   54 A I  E     -b   20   0A   0 322 Le Ye Fe Ie Ve Ye Le Ie Ie Ye Ie .  Te Ae Se Te Re Ie Ae Ae De Le Fe Ye Ie Ye Fe Fe Ie Ee 
  47   55 A M  E     -bc  21  74A   0 320 Ae Fe Le Ve Ve Ae Ie Le Ae Fe Le .  Ie Ye Ce Ae Ge Ye Se Le Fe Ae Fe Ae Le Qe Fe Fe Le We 
  48   56 A L  E     -bc  22  75A   0 319 Rs Ve Ve Ae Ae Ve Le Ae Le Ve Te .  Ye Te Le De Me Ve Qe Ve Ve Rs Ve Ye Fe Ve Le Le Fe V  
  49   57 A L  E     -bc  23  76A   0 304 Gs Re Re Le Ie T  Ge Ie Ve .  Te .  We Ae Ve Cs Le Ae Pe Ge Ce Gs .  Te Le Pe Ve Ve Le P  
  50   58 A N  E     +b   24   0A   0 226 .  T  .  Te Se .  Ne Ae G  Te Se .  Ge .  .  .  .  Ne A  Te Ne .  Te Ae Ne T  Ne Ne N  Lh 
  51   59 A K    >>  +     0   0    0 165 .  K  Ve H  T  .  K  As Tg G  .  .  Ge .  .  .  .  V  Dt Q  .  .  G  .  K  Ks A  A  K  Eh 
  52   60 A A  G >4  +     0   0    0 153 .  Vh G  A  Dh .  It Ss Gg Rs As .  .  .  .  .  .  A  .  Dt Te .  Rs Ne Kh Ss Wg Wg Qh .  
  53   61 A D  G 34 S+     0   0    0 141 .  Dh W  Qs Eh .  Dt P  Lg S  Et .  Rs .  .  .  .  Et .  Rt L  .  S  L  Dh .  Dg Dg Dh .  
  54   62 A K  G <4 S+     0   0    0 142 .  Sh S  F  Fh .  Rs Ss It .  Tt .  Es P  Ae .  Pe Et .  I  Qs .  .  G  Lh .  Qg Qg Lh .  
  55   63 A A  S << S-     0   0    0 140 .  Dh .  .  Nh .  Pt Ks .  Q  Gt .  Eg Gs Ge .  Ms Ds .  S  P  .  P  Q  Fh .  Vg Vg Lh .  
  56   64 A D     >  -     0   0    0 151 .  Vh .  Yh Lh .  Et K  Vh T  Pt .  Qg Ss Ts .  Ss G  .  P  Gs .  T  Dt Eh .  Sh Sh Vh .  
  57   65 A A  H  > S+     0   0    0 146 .  Lh Et Dh .  .  A  P  Eh Ks .  .  Hg M  K  .  Rs Rt .  .  .  .  Ks E  Eh .  Eh Eh Th .  
  58   66 A A  H  > S+     0   0    0 144 .  Qh Nt Eh .  .  .  .  Ah T  .  .  .  T  .  .  S  Gt .  .  Nt .  T  Es Eh .  Nh Nh Rh .  
  59   67 A V  H  > S+     0   0    0 158 .  Dh Wt Fh S  .  I  T  Wh .  .  .  Yt .  .  .  .  N  .  G  Vh .  .  D  Ah .  Rh Rh Ah .  
  60   68 A T  H  X S+     0   0    0 206 .  Ih Wt Fh Yh .  S  Lh Sh .  .  .  Dt .  C  .  .  Qh .  Dh Ch .  .  Yt Ah .  Lh Lh Kh .  
  61   69 A Q  H  X S+     0   0    0 206 .  Rh .  Sh Eh .  Eh Eh Ah E  .  .  Lh .  Dh .  .  Vh .  Ah Yh .  E  Dt Ah .  Rh Rh Yh .  
  62   70 A Q  H  X S+     0   0    0 212 .  Lh .  Kh Hh .  Eh Eh Rh T  .  .  ah .  Kh .  .  Eh .  Rh Dh .  T  Ah Yh .  Qh Qh Fh .  
  63   71 A W  H  X S+     0   0    0 223 .  Nh .  Rh Rh .  Rh Rh Ih Vh .  .  Eh .  Vh .  .  Ah .  Ah Hh .  Vh Ih Ih .  Vh Vh Ih .  
  64   72 A K  H  X S+     0   0    0 222 .  Ch .  Sh Kh .  Lh Vh Kh Sh .  .  Lh .  Ah S  .  Vh .  Rh Yh .  Sh Ph Qh .  Fh Fh Rh .  
  65   73 A E  H  X S+     0   0    0 223 .  Vh .  Eh Lh .  Rh Ah Eh Kh .  .  Eh .  Qh Pt .  Rh .  Ah Fh .  Kh Rh Ch .  Nh Nh Dh .  
  66   74 A H  H  < S+     0   0    0 222 .  Nh .  Ah Ih .  Eh Lh Qh Th .  .  Ah .  Dh Lt .  Rh .  Lh Ph .  Th Rh Qh .  Ah Ah Eh .  
  67   75 A F  H ><>S+     0   0    0 211 .  .  .  Lh Lh .  .  Ah Lh Lh .  .  Lh A  Lh A  .  Kh .  Ch Ih .  Lh Ah Fh .  Nh Nh Fh .  
  68   76 A E  H ><5S+     0   0    0 193 Kh .  .  Lh Et .  L  Qh Gt Ah .  .  Sh P  Ch .  .  Ah .  Ah Sh Kh Ah Mh Eh .  Lh Lh Lh .  
  69   77 A N  T 3<5S+     0   0    0 194 Eh .  .  Qh Tt .  Yt Qh Rt Dh .  .  Lh G  Kh .  .  Lh .  Dt Ht Eh Dh Eh Dt .  Ag Ag Rh .  
  70   78 A Q  T < 5S-     0   0    0 209 At A  Dt Sg Ib .  Gt Ah .  Nh Pt .  Kh Pt Vs .  .  Eh .  Ms Rt At Nh Yh Lt .  Eg Eg Ih .  
  71   79 A G  T < 5S+     0   0    0 212 Gt E  St D  Rt .  Qt Tt P  Nt Dt .  H  Dt At .  .  Gt .  Kt L  Gt Nt Gt E  .  Yg Yg Sh .  
  72   80 A I      < -     0   0    0 237 P  P  Ds I  D  .  T  Ve A  M  As .  Le Ds A  He .  Ae .  Ce W  P  M  A  Ie .  Cg Cs Ce .  
  73   81 A R        -     0   0    0 248 P  P  Ie P  Ee .  Ee Ee Ke N  P  .  Qe We Ke Ye .  Ee .  Se A  P  N  Ne Ye .  Rt Rt Ye .  
  74   82 A S  E     -c   47   0A   0 250 Hs Ie Ee Ve Ve .  Ve Ve Ie P  Ye .  Ve Le Ve Ie .  Ve .  Ye Le Hs P  Ae Te .  Ve Ve Pe .  
  75   83 A L  E     -c   48   0A   0 251 Ae Fe Ie Ve Ie .  Fe Ve Ke Ie Ie .  Ve Le Le V  .  Ve .  Ye Qe Ae Ie Re He .  Fe Fe He .  
  76   84 A S  E     +c   49   0A   0 252 Ve Le Ie Le Pe .  Me Ge Ne Fe Ae .  Pe Te Ve P  .  Ve .  Ee Le Ve Fe Le Fe .  Ee Ee Fe .  
  77   85 A I        -     0   0    0 237 G  L  Ke I  Ee .  C  Fe Nt A  Re .  Ve K  .  K  .  Ve .  Te Ie G  A  Ie T  Gh L  L  T  .  
  78   86 A N     >  -     0   0    0 205 Ds S  Rs E  K  .  Sb S  .  G  .  .  .  W  L  It .  S  Kh Cb .  .  Gs .  C  Ah S  S  C  Kh 
  79   87 A S  T  4 S+     0   0    0 167 .  Nt .  N  N  .  Vt .  .  .  .  .  .  Rs Ph .  .  At Gh At .  .  .  Rh At Fh Sh Sh At Ih 
  80   88 A V  T  4 S+     0   0    0 179 .  Kt .  S  Ws .  Lt .  Mh .  .  .  .  .  Eh Dt .  Rt Lh Tt It .  .  Ah Tt Dh Ih Ih Vt Qt 
  81   89 A N  T  4 S-     0   0    0 187 .  N  .  Gt Et Wh Kt .  Mh Qs Gs .  .  .  Eh Es .  Lh Nh Yt Kt .  .  Vh D  .  Qh Qh D  Kt 
  82   90 A G    ><  +     0   0    0 202 Kh Vt .  .  Qt Hh Rt .  Lh N  N  .  .  Ft Th Vt Ag Eh .  Gt Gh .  Q  Th Th .  Ah Ah Th Gt 
  83   91 A Q  T 3  S-     0   0    0 205 Sh Yt .  .  .  Ah Qb Ds Qh T  Is .  Th Ft Ph Et Ag .  .  Lb Eh Sg N  .  Kh .  Ts Ts Nh E  
  84   92 A G  T >  S+     0   0    0 247 Lh Dt Yt Wh .  Eh Gs L  Dh Kh Ns .  Ah Ht Lh Yh Ng Gh .  Nt Sh Lg T  .  Nh .  Gs Gs Ih H  
  85   93 A L  G X>  +     0   0    0 292 Lg Fh Gt Ih Kh Ah Yh Mh Fh Vh Ns .  Vh Ss Ih Ih Yh Lh Qh Vh Eh Lg Kh Vh Vh Nh Fh Fh Rh .  
  86   94 A N  G 34 S+     0   0    0 306 Pg Ph Ts Ph Kh Hh Gh Ah Lh Qh Eh .  Lh .  Ah Dh Ah Qh Nh Dh Fh Pg .  Ah Qh Sh Ph Ph Rh .  
  87   95 A Q  G <> S+     0   0    0 311 Lg Vh Ds Hh Qh Lh Eh Fh Rh Wh Dh .  Qh Ds Th Hh Sh Rh Lh Rh Kh Lg Wh Ah Fh Mh Kh Kh Vh G  
  88   96 A I  H <> S+     0   0    0 311 L  Lh Lh Lh Dh Lh Gh Ah Lh Lh Fh .  Dh Lh Qh Lh Mh Lh Lh Vh Dh L  Lh Mh Vh Lh Fh Fh Fh L  
  89   97 A V  H  X S+     0   0    0 300 P  Mh Eh Vh Ih Ah Fh Rh Yh Qh Vh .  H  Lh Kh Lh Ah Ah Th Fh Ih P  Qh Kh Fh Vt Mh Mh Nh P  
  90   98 A P  H  > S+     0   0    0 281 Q  Dh Lh Qh Dh Sh Rh Nh Eh Eh Kh .  Gs Qh Qh Th Eh Rh Ah Qh Eh Q  Dh Eh Dh Qt Dh Dh Dh Rs 
  91   99 A A  H  X S+     0   0    0 263 .  Kh Qh Th Ht Th Wh Qt Th Kt Ah .  .  Rh Fh Lh Eh Ah H  Eh Eh .  Kt Dt Ah .  Sh Sh Ch .  
  92  100 A S  H  X S+     0   0    0 246 .  Lh Lh Ih Nt Ih Mh Ht Eh Nt Vh .  .  Mh N  Ch Vh Gh Pt Vh Is .  Nt Gt Vh H  Lh Lh Rh .  
  93  101 A K  H  X S+     0   0    0 209 .  Ih Rh Th .  Rh Ah .  G  .  Kh .  .  Rh .  Qh Qh Yh Dt Ah K  .  .  .  Th Pt Nh Nh D  .  
  94  102 A E  H >< S+     0   0    0 159 .  Sh Rh Eh .  Eh Qt .  .  .  Ah .  .  Ah .  Dh At Rh .  Qh .  .  .  .  Dh Et Th Th I  .  
  95  103 A I  H 3< S+     0   0    0 133 .  Dh Rt Vh .  Rh Yt .  .  .  Tt .  .  .  .  Eh .  Ah .  Kh .  .  .  .  Vh V  Fh Fh .  .  
  96  104 A L  H 3X S+     0   0    0 125 .  Ls Gt Ah .  Ts I  .  .  .  Gt .  .  .  .  Gt .  Lt .  Vh .  .  .  .  Ih .  Lh Lh .  .  
  97  105 A Q  H <X S+     0   0    0  79 .  .  .  Lt .  P  D  .  .  .  .  .  .  .  .  .  .  Dt .  Vh .  .  .  .  Ih .  Th Th .  .  
  98  106 A E  H  > S+     0   0    0  68 .  .  .  Ns .  Dt .  .  .  .  .  .  .  .  .  .  .  Le .  Th .  .  .  .  Kh .  Et Et .  .  
  99  107 A K  H  > S+     0   0    0  71 .  P  .  Ks .  Dt .  .  .  .  .  .  .  .  .  .  .  .  .  Lh .  .  .  .  Nh .  Rh Rh .  .  
 100  108 A F  H  X S+     0   0    0  56 .  Ih .  Ss .  .  .  .  .  .  .  .  .  .  .  .  .  Re .  .  .  .  .  .  N  .  Ah Ah .  .  
 101  109 A D  H  X S+     0   0    0  35 .  Yh .  .  .  .  .  .  .  .  .  .  .  .  .  .  .  Rt .  .  .  .  .  .  .  .  Ih Ih .  .  
 102  110 A R  H  X S+     0   0    0  33 .  Kh .  .  .  .  .  .  .  .  .  .  .  .  .  .  .  Gt .  .  .  .  .  .  .  .  Ah Ah .  .  
 103  111 A M  H ><>S+     0   0    0  19 .  .  .  .  .  .  .  .  .  .  .  .  .  .  .  .  .  T  .  .  .  .  .  .  .  .  Eh Eh .  .  
 104  112 A R  H ><5S+     0   0    0  15 .  .  .  .  .  .  .  .  .  .  .  .  .  .  .  .  .  .  .  .  .  .  .  .  .  .  Lh Lh .  .  
 105  113 A A  H 3<5S+     0   0    0  14 .  .  .  .  .  .  .  .  .  .  .  .  .  .  .  .  .  .  .  .  .  .  .  .  .  .  Rh Rh .  .  
 106  114 A K  T <<5S-     0   0    0  18 .  .  .  .  .  .  .  .  .  .  .  .  .  .  .  .  .  .  .  .  .  .  .  .  .  .  Qh Qh .  .  
 107  115 A G  T < 5S+     0   0    0  21 .  .  .  .  .  .  .  .  .  .  .  .  .  .  .  .  .  Eb .  .  .  .  .  .  .  .  Vh Vh .  .  
 108  116 A V      < -     0   0    0  18 .  .  .  .  .  .  .  .  .  .  .  .  .  .  .  .  .  V  .  .  .  .  .  .  .  .  .  .  .  .  
 109  117 A K        -     0   0    0  19 .  .  .  .  .  .  .  .  .  .  .  .  .  .  .  .  .  Q  .  .  .  .  .  .  .  .  .  .  .  .  
 110  118 A P        -     0   0    0  21 .  .  .  .  .  .  .  .  .  .  .  .  .  .  .  .  .  Dt .  .  .  .  .  .  .  .  .  .  .  .  
 111  119 A R        -     0   0    0  34 .  .  .  .  .  .  .  .  .  .  .  .  .  .  .  .  .  .  .  .  .  .  .  .  .  .  .  .  .  .  
 112  120 A A        -     0   0    0  82 R  .  .  .  .  .  .  .  .  .  .  .  .  .  .  .  Gt .  .  .  .  R  .  .  .  .  .  .  .  .  
 113  121 A I  E     - d   0 147A   0 176 Ge .  D  .  .  .  .  .  .  .  Ks .  At D  .  T  R  .  .  .  T  Ge .  .  .  Ks .  .  .  Rs 
 114  122 A R  E     + d   0 148A   0 200 Ve .  Te .  Ds Ae .  .  .  .  Qe .  Et Qe .  Ae R  .  .  .  Q  Ve .  .  .  He .  .  .  P  
 115  123 A A  E     -ad  18 149A   0 260 Ae .  Ie .  Ve Ve .  T  Re Re Le .  H  Le Ts Le Ve .  Q  .  K  Ae Re N  .  We .  .  .  Le 
 116  124 A L  E     -ad  19 150A   0 263 Ae .  Ve .  Fe Ae .  Ve Le Ie Ie .  De Ve He Le Ae .  Ae .  Ls Ae Ie Ie .  Le .  .  .  Le 
 117  125 A I  E     +ad  20 151A   0 264 Le .  Le .  Ve Fe .  Le Qe Fe Ie .  Ie Le Ie Te Ve .  Ve .  We Le Fe We .  Ie .  .  .  Le 
 118  126 A I  E     +a   21   0A   0 259 Q  .  Ce .  Me Le .  Ie Ie Ye Ae .  Ye Ce Ce Ls Ve .  Fe .  We Qe Ye Ge .  Ve .  .  .  Ve 
 119  127 A G  E     -a   22   0A   0 244 L  .  Ge .  Ge Ve .  Re Ge Ge Ge .  Ie Ge Ae Is Se .  Ae .  T  L  Ge D  .  G  .  .  .  C  
 120  128 A I  S >  S-     0   0    0 210 Y  .  Ie .  .  Ws .  Ge Ge Ds .  .  Ae Ve Ge .  Vs .  Qs .  Y  Ys Ds G  .  Ms .  .  .  Es 
 121  129 A P  T 3  S+     0   0    0 190 Gs .  S  .  .  Gb .  L  Sg Ss .  .  Gs Y  As .  Gb .  Ns .  T  Gs Ss S  .  Ns .  .  .  Ks 
 122  130 A N  T 3  S+     0   0    0 183 Ks .  Nt .  .  D  .  .  Dg Dh Ei .  R  Ht Kh .  Ys .  Dh .  S  Ks Dh T  .  Dh .  .  .  Gs 
 123  131 A V  S <  S-     0   0    0  99 .  .  It .  .  .  .  .  .  .  Vi .  .  Vt Nh Dh S  .  Eh .  .  .  .  .  .  .  .  .  .  Lh 
 124  132 A G  S  > S+     0   0    0 170 P  .  Gh .  .  .  .  .  Qg Nh Ci .  Mh Gh Lh Ph Tt .  Mh .  .  P  Nh .  .  Th .  .  .  Lh 
 125  133 A K  H  > S+     0   0    0 189 L  .  Vh .  .  .  .  .  Wh Dh Vi .  Ah Vh Lh Eh At .  Ah .  .  L  Dh .  .  Vh .  .  .  Sh 
 126  134 A S  H  > S+     0   0    0 218 Ph .  Eh .  .  D  .  .  Gh Ih Ah .  Kh Lh Ph Lh Sh .  Lh .  .  Ph Ih Eh .  Lh .  .  .  Qh 
 127  135 A T  H  > S+     0   0    0 235 Lh .  Sh .  .  S  .  .  Nh Th Fh .  Ih Ih Rh Gh Ah .  Gh .  .  Lh Th Rh .  Gh .  .  .  Vh 
 128  136 A L  H  X S+     0   0    0 237 Lh .  Th .  .  Th .  .  Ih Ah Ph .  Ah Sh Vh Lh Ih .  Ah .  .  Lh Ah Fh .  Gh .  .  .  Ah 
 129  137 A I  H  X S+     0   0    0 238 Eh .  Ah .  .  Lh .  Ah Th Ah Ah .  Rh Th Ah Lh Ih .  Lh .  .  Eh Ah Yh .  Vh .  .  .  Ah 
 130  138 A N  H  X>S+     0   0    0 241 Nh .  Rh .  .  Rh .  Hh Ah Rh Lh .  Dh Vh Ah Ah Eh .  Rh .  .  Nh Rh Rh .  Rh .  .  .  Lh 
 131  139 A R  H  <5S+     0   0    0 221 Ah .  Nh .  .  Ih .  Mh Gh Dh Sh .  Lh Dh Kh Qh Rh .  Ah .  .  Ah Dh Yh .  Ah .  .  .  Yh 
 132  140 A L  H  <5S+     0   0    0 213 Lh .  Ah .  .  Ih .  Nh Lh Ch Ah .  Fh Ah Lh At Ah .  Lh .  .  Lh Vt Gh .  Th .  .  .  Lh 
 133  141 A A  H  <5S-     0   0    0 196 Ah .  .  .  .  Eh .  Rh Eh Gt .  .  Ch .  Et Th Rh .  Qh .  .  Ah Gt Lh .  Eh .  .  .  Eh 
 134  142 A K  T  <5S+     0   0    0 146 Eh .  .  .  .  H  .  Hh Lh .  .  .  Sh .  .  Eh Rh .  Th .  .  Eh .  Lh .  Gh .  .  .  Ah 
 135  143 A K  S   <S-     0   0    0  39 .  .  .  .  .  .  .  .  .  .  .  .  .  .  .  .  Dt .  .  .  .  .  .  .  .  .  .  .  .  .  
 136  144 A N        +     0   0    0  29 .  .  .  .  .  .  .  .  .  .  .  .  .  .  .  .  .  .  .  .  .  .  .  .  .  .  .  .  .  .  
 137  145 A I              0   0    0  29 .  .  .  .  .  .  .  .  .  .  .  .  .  .  .  .  .  .  .  .  .  .  .  .  .  .  .  .  .  .  
 138  146 A A              0   0    0  29 .  .  .  .  .  .  .  .  .  .  .  .  .  .  .  .  .  .  .  .  .  .  .  .  .  .  .  .  .  .  
 139  159 A Q              0   0    0  24 .  .  .  .  Dg .  .  .  .  .  .  .  .  .  Ce .  .  .  .  .  .  .  .  .  .  .  .  .  .  .  
 140  160 A W        -     0   0    0  24 .  .  .  .  Fg .  .  .  .  .  .  .  .  .  D  .  .  .  .  .  .  .  .  .  .  .  .  .  .  .  
 141  161 A V  E     -E  149   0A   0  47 .  .  Wh .  Lg .  .  .  .  .  Ih .  .  Yh E  .  .  .  .  .  .  .  .  .  .  .  .  .  .  .  
 142  162 A K  E     -E  148   0A   0  63 .  .  Eh .  Kt .  .  .  .  .  Eh .  .  Sh Ks .  .  .  .  .  .  .  .  .  .  Gt .  .  .  .  
 143  163 A V  E >>  -E  147   0A   0 104 .  Mh Lt .  Dt .  .  .  Rh .  Et .  .  Nt .  Qh .  .  .  .  .  .  .  .  .  F  .  .  .  .  
 144  164 A G  T 34 S-     0   0    0 109 .  Vh Gt .  .  Dt .  .  Kh .  Gt .  .  Dt .  At .  .  .  .  .  .  .  .  .  K  .  .  .  .  
 145  165 A K  T 34 S+     0   0    0  86 .  Sh .  .  .  L  .  .  Th .  .  .  .  .  .  It .  .  .  .  .  .  .  .  .  Ag .  .  .  .  
 146  166 A E  T <4 S+     0   0    0 119 Gt Ls .  .  .  H  .  .  Kh .  .  .  Rs .  .  Gt .  .  .  .  .  Gt .  .  .  .  .  .  .  Gt 
 147  167 A L  E  <  -dE 113 143A   0 154 Ye .  F  .  Qt A  .  Pt .  .  F  .  N  I  .  V  .  .  S  .  .  Ye .  At .  .  .  .  .  Y  
 148  168 A E  E     -dE 114 142A   0 189 Re .  Ne .  Cs De .  Et R  .  De .  A  Qe .  Te D  .  Ds .  As Re .  Et .  Dg .  .  .  E  
 149  169 A L  E     -dE 115 141A   0 228 Ve .  Le .  Ee Ve .  Ls A  Is Ve .  R  Pe Vs Ve Ce .  V  .  As Ve A  L  .  Ie .  .  .  A  
 150  170 A L  E     -d  116   0A   0 240 Le .  Ve .  Ve Ke .  Ee Fe Re Fe .  Rg Fe Ke I  Se .  Me .  Fs Le Re Qe .  Ie .  .  .  .  
 151  171 A D  E     -d  117   0A   0 243 Pe .  Ie .  Ve Ve .  Se Ge Ge Ve .  Le Le Ve V  Me .  Ve .  Me Pe Ge Ie .  Ge .  .  .  S  
 152  172 A T        -     0   0    0 239 L  .  Ae .  Ye Ie .  Ve Le Ie Ve .  Fe Ve Fe .  Te .  Ve .  Ye Le Ie Ye .  Ie .  .  .  Lb 
 153  173 A P        -     0   0    0 225 P  .  Ae .  Le P  .  Fe Te Re Tt .  G  Ae Se .  P  .  Ge .  V  M  Re K  .  Ge .  .  .  Et 
 154  174 A G        -     0   0    0 215 Ye .  Ce .  P  G  .  Le Ie I  Dt .  Dt .  Ve .  .  .  Fe .  Ft Ps I  Pg .  Ie .  .  .  Gt 
 155  175 A I        -     0   0    0 143 .  .  Se .  R  .  .  M  P  L  As .  .  .  R  .  .  .  De .  Yt Ye .  Wg .  .  .  .  .  Lg 
 156  176 A L        -     0   0    0 102 .  .  Ab .  .  .  .  P  L  .  .  .  .  .  Gg .  .  .  .  .  .  .  .  Fh .  .  .  .  .  Qg 
 157  177 A W        -     0   0    0  77 .  .  .  .  T  .  .  S  V  .  .  .  .  .  Tg .  .  .  .  .  .  .  .  Ih .  .  .  .  .  A  
 158  178 A P  S    S+     0   0    0  78 .  .  .  .  Et .  .  Kg T  .  Nh .  .  .  Sg .  .  .  .  .  Qh .  .  Dh .  .  .  .  .  L  
 159  179 A K        +     0   0    0  80 .  .  .  .  Gt .  .  Eg K  .  Hh .  .  .  .  .  .  .  .  .  Rh .  .  Eh .  .  .  .  .  .  
 160  180 A F        +     0   0    0  76 .  .  .  .  I  .  .  Wg Ft .  I  .  .  .  .  .  .  .  .  .  Lh .  .  Gs .  .  .  .  .  .  
 161  181 A E        +     0   0    0  78 .  .  .  .  .  .  .  St Gt .  Ph .  .  .  .  .  .  .  .  .  Vh .  .  Gs .  .  .  .  .  .  
 162  182 A D    >>  -     0   0    0  66 .  .  .  .  .  .  .  Ft K  .  Dh .  .  .  P  .  .  .  .  .  P  .  .  Rh .  .  .  .  .  .  
 163  183 A E  H 3> S+     0   0    0  54 .  .  .  .  .  .  .  .  T  .  .  .  .  .  E  .  .  .  .  .  Nt .  .  Hh .  .  .  .  .  .  
 164  184 A L  H 3> S+     0   0    0  46 .  .  .  .  .  .  .  .  .  .  .  .  .  .  Lg .  .  .  .  .  Tt .  .  Eh .  .  .  .  .  .  
 165  185 A V  H <> S+     0   0    0  40 .  .  .  .  Th .  .  .  G  A  .  .  .  .  Tg .  .  .  .  .  Vt .  A  Mh .  .  .  .  .  .  
 166  186 A G  H  X S+     0   0    0  44 .  .  .  .  Kh .  .  I  T  At .  .  .  .  Gg .  .  .  .  .  Dt .  St Sh .  .  .  .  .  .  
 167  187 A L  H  X S+     0   0    0  46 .  .  .  .  Ih .  .  S  I  Nt .  .  .  .  A  .  .  .  .  .  Ct .  Nt Eh .  .  .  .  .  .  
 168  188 A R  H  X S+     0   0    0  46 .  .  .  .  Kh .  .  Sh Wb S  .  .  .  .  .  .  .  .  .  .  F  .  S  .  .  .  .  .  .  .  
 169  189 A L  H  X>S+     0   0    0  38 .  .  .  .  .  .  .  Sh .  Ts .  .  .  .  .  .  .  .  .  .  .  .  Ys .  .  .  .  .  .  .  
 170  190 A A  H ><5S+     0   0    0  43 .  .  .  .  .  .  .  Lh .  Ys .  .  .  .  .  .  .  .  .  .  V  Vs K  .  .  .  .  .  .  .  
 171  191 A V  H 3<5S+     0   0    0  46 .  .  .  .  .  .  .  Vh .  K  .  .  .  .  .  .  .  .  .  .  S  As Ps .  .  .  .  .  .  .  
 172  192 A T  H 3<5S-     0   0    0  38 .  .  .  .  .  .  .  Kh .  .  .  .  .  .  .  .  .  .  .  .  R  Ah L  .  .  .  .  .  .  .  
 173  193 A G  T <<5S+     0   0    0  42 .  .  .  .  .  .  .  .  .  Ps .  .  .  .  .  .  .  .  .  .  P  Ih P  .  .  .  .  .  .  .  
 174  194 A A  S   <S+     0   0    0  63 He .  As .  .  .  .  .  .  L  .  .  .  D  .  .  .  .  .  .  .  .  .  .  .  .  .  .  .  .  
 175  195 A I  S    S-     0   0    0  81 Le .  Ss .  .  Qh .  .  .  P  .  .  .  Fs .  .  .  .  Q  .  .  .  .  .  .  P  .  .  .  .  
 176  196 A K    >   -     0   0    0 108 Pe .  Ah .  .  Vh .  .  .  Q  .  .  .  Ss .  .  .  .  L  .  .  .  .  .  .  S  .  .  .  .  
 177  197 A D  T 3  S+     0   0    0 116 D  .  Eh .  .  Lh .  Ht .  .  .  .  .  Eh Dg .  .  .  Ph .  .  .  .  Ee .  Ph .  Dh .  .  
 178  198 A S  T 3  S+     0   0    0 102 Ph .  .  .  .  Th .  Qt .  .  .  .  .  .  Mg .  .  .  Dh .  .  .  .  As .  Dh Nh Fh .  .  
 179  199 A I  S <  S+     0   0    0 101 .  .  .  .  .  Ah .  G  .  .  .  .  .  .  Qb .  .  .  Qh .  .  .  .  Kg .  Vh Ah Lh .  .  
 180  200 A I  S    S-     0   0    0  90 Eh .  .  .  .  Eh .  D  .  .  .  .  .  .  Vb .  .  .  Ih .  .  .  .  Dg .  Hh Ah Rh .  .  
 181  201 A N    >>  -     0   0    0  83 Gh .  .  .  .  Hh .  .  S  .  .  Kh .  .  .  .  .  .  Gh .  .  .  .  .  .  Yh Lh .  .  .  
 182  202 A L  H 3> S+     0   0    0  78 Ih .  .  .  .  .  .  .  Ph .  .  Lh .  .  .  .  .  .  Ah .  .  .  .  .  .  Kh .  .  .  .  
 183  203 A Q  H 3> S+     0   0    0  73 Lh .  .  .  .  .  .  .  Yh .  .  Vh .  .  .  .  .  .  Kh .  .  .  .  .  .  Sh .  .  .  .  
 184  204 A D  H <> S+     0   0    0  70 Rh .  .  .  .  .  .  .  Eh .  .  Eh .  .  .  .  .  .  Gh .  .  .  .  .  .  Sh .  .  .  .  
 185  205 A V  H  X S+     0   0    0  70 Lh .  .  .  .  .  .  .  Fh .  .  Rh .  .  .  .  .  .  Vh .  .  .  .  .  .  .  .  .  .  .  
 186  206 A A  H  X S+     0   0    0  65 .  .  .  .  .  .  .  .  Yh .  .  Ah .  .  .  .  .  .  Eh .  .  .  .  .  .  .  .  .  .  .  
 187  207 A V  H  X S+     0   0    0  68 .  .  .  .  .  Lh .  .  Qh .  .  Kh .  .  .  .  .  .  Th .  .  .  .  .  .  .  .  .  .  .  
 188  208 A F  H  X S+     0   0    0  70 .  .  .  .  .  Kh .  .  Fh .  .  Gh .  .  .  .  .  .  .  .  .  .  .  .  .  .  .  .  .  .  
 189  209 A G  H  X S+     0   0    0  62 .  .  .  .  .  Qh .  .  .  .  .  Lh .  .  .  .  .  .  .  .  .  .  .  .  .  .  .  .  .  .  
 190  210 A L  H  X S+     0   0    0  61 .  .  .  .  .  Qh .  .  .  .  .  Lh .  .  .  .  .  .  .  .  .  .  .  .  .  .  .  .  .  .  
 191  211 A R  H  X S+     0   0    0  57 .  .  .  .  .  Lh .  .  .  .  .  Qh .  .  .  .  .  .  .  .  .  .  .  .  .  .  .  .  .  .  
 192  212 A F  H  X S+     0   0    0  53 .  .  .  .  .  Rh .  .  .  .  .  Th .  .  .  .  .  .  .  .  .  .  .  .  .  .  .  .  .  .  
 193  213 A L  H  X S+     0   0    0  49 .  .  .  .  .  Th .  .  .  .  .  Kh .  .  .  .  .  .  .  .  .  .  .  .  .  .  .  .  .  .  
 194  214 A E  H  < S+     0   0    0  48 .  .  .  .  .  Eh .  .  .  .  .  Hh .  .  .  .  .  .  .  .  .  A  .  .  .  .  .  .  .  .  
 195  215 A E  H  < S+     0   0    0  43 .  .  .  .  .  .  .  .  .  .  .  G  .  .  .  .  .  .  .  .  .  Ks .  .  .  .  .  .  .  .  
 196  216 A H  H  < S+     0   0    0  41 .  .  .  .  .  .  .  .  .  .  .  .  .  .  .  .  .  .  .  .  .  D  .  .  .  .  .  .  .  .  
 197  217 A Y     X  +     0   0    0  44 .  .  .  .  .  .  .  .  .  .  .  .  .  .  .  .  .  .  .  .  .  Ph .  .  .  .  .  .  .  .  
 198  218 A P  H  > S+     0   0    0  39 .  .  .  .  .  .  .  .  .  .  .  .  .  .  .  .  .  .  .  .  .  Ah .  .  .  .  .  .  .  .  
 199  219 A E  H  > S+     0   0    0  39 .  .  .  .  .  .  .  .  .  .  .  .  .  .  .  .  .  .  .  .  .  Lh .  .  .  .  .  .  .  .  
 200  220 A R  H  > S+     0   0    0  34 .  .  .  .  .  .  .  .  .  .  .  .  .  .  .  .  .  .  .  .  .  Rh .  .  .  .  .  .  .  .  
 201  221 A L  H  X S+     0   0    0  30 .  .  .  .  .  .  .  .  .  .  .  .  .  .  .  .  .  .  .  .  .  Eh .  .  .  .  .  .  .  .  
 202  222 A K  H  <>S+     0   0    0  27 .  .  .  .  .  .  .  .  .  .  .  .  .  .  .  .  .  .  .  .  .  Ah .  .  .  .  .  .  .  .  
 203  223 A E  H ><5S+     0   0    0  25 .  .  .  .  .  .  .  .  .  .  .  .  .  .  .  .  .  .  .  .  .  Lh .  .  .  .  .  .  .  .  
 204  224 A R  H 3<5S+     0   0    0  26 .  .  .  .  .  .  .  .  .  .  .  .  .  .  .  .  .  .  .  .  .  Nh .  .  .  .  .  .  .  .  
 205  225 A Y  T 3<5S-     0   0    0  23 .  .  .  .  .  .  .  .  .  .  .  .  .  .  .  .  .  .  .  .  .  Tt .  .  .  .  .  .  .  .  
 206  226 A G  T < 5 +     0   0    0  25 .  .  .  .  .  .  .  .  .  .  .  .  .  .  .  .  .  .  .  .  .  Rt .  .  .  .  .  .  .  .  
 207  227 A L      < -     0   0    0  16 .  .  .  .  .  .  .  .  .  .  .  .  .  .  .  .  .  .  .  .  .  Vs .  .  .  .  .  .  .  .  
 208  228 A D  S    S+     0   0    0  18 .  .  .  .  .  .  .  .  .  .  .  .  .  .  .  .  .  .  .  .  .  .  .  .  .  .  .  .  .  .  
 209  229 A E  S    S-     0   0    0  21 .  .  .  .  .  .  .  .  .  .  .  .  .  .  .  .  .  .  .  .  .  .  .  .  .  .  .  .  .  .  
 210  230 A I        -     0   0    0  25 .  .  .  .  .  .  .  .  .  .  .  .  .  .  .  .  .  .  .  .  .  .  .  .  .  .  .  .  .  .  
 211  231 A P        -     0   0    0  23 .  .  .  .  .  .  .  .  .  .  .  .  .  .  .  .  .  .  .  .  .  .  .  .  .  .  .  .  .  .  
 212  232 A E  S    S+     0   0    0  35 .  .  .  .  .  .  .  .  .  .  .  Ph .  .  .  .  .  .  .  .  .  .  .  .  .  .  .  .  .  .  
 213  233 A D  S >> S-     0   0    0  39 .  .  .  .  .  .  .  .  .  .  .  Dh .  .  .  .  .  .  .  .  .  .  .  .  .  .  .  .  .  .  
 214  234 A I  H 3> S+     0   0    0  47 Lh .  .  .  .  .  .  .  .  .  .  Ah .  .  .  .  .  .  Vh .  .  .  .  .  .  Vh .  .  .  .  
 215  235 A A  H 3> S+     0   0    0  50 Rh .  .  .  .  .  .  .  .  .  .  Fh .  .  .  .  .  .  Lh .  .  .  .  .  .  Ah .  .  .  .  
 216  236 A E  H <> S+     0   0    0  48 Gt .  .  .  .  .  .  .  .  .  .  Kh .  .  .  .  .  .  Kt .  .  .  .  .  .  Kh .  .  .  .  
 217  237 A L  H  X S+     0   0    0  48 E  .  .  .  .  .  .  .  .  .  .  Wh .  .  .  .  .  .  Gt .  .  .  .  .  .  D  .  .  .  .  
 218  238 A F  H  X S+     0   0    0  51 V  .  .  .  .  .  .  .  .  .  .  Ih .  .  .  .  .  .  E  .  .  .  .  .  .  V  .  .  .  .  
 219  239 A D  H  X S+     0   0    0  48 Ds .  .  .  .  .  .  .  .  .  .  Qh .  .  .  .  .  .  K  .  .  .  .  .  .  .  .  .  .  .  
 220  240 A A  H  X S+     0   0    0  41 .  .  .  .  .  .  .  .  .  .  .  Rh .  .  .  .  .  .  .  .  .  .  .  .  .  .  .  .  .  .  
 221  241 A I  H  X S+     0   0    0  42 .  .  .  .  .  .  .  .  .  .  .  Ah .  .  .  .  .  .  .  .  .  .  .  .  .  .  .  .  .  .  
 222  242 A G  H  X>S+     0   0    0  41 .  .  .  .  .  .  .  .  .  .  .  Ah .  .  .  .  .  .  .  .  .  .  .  .  .  .  .  .  .  .  
 223  243 A E  H  <5S+     0   0    0  38 .  .  .  .  .  .  .  .  .  .  .  Mh .  .  .  .  .  .  .  .  .  .  .  .  .  .  .  .  .  .  
 224  244 A K  H  <5S+     0   0    0  35 .  .  .  .  .  .  .  .  .  .  .  Dh .  .  .  .  .  .  .  .  .  .  .  .  .  .  .  .  .  .  
 225  245 A R  H  <5S-     0   0    0  34 .  .  .  .  .  .  .  .  .  .  .  Rt .  .  .  .  .  .  .  .  .  .  .  .  .  .  .  .  .  .  
 226  246 A G  T  <5 +     0   0    0  37 .  .  .  .  .  .  .  .  .  .  .  Rt .  .  .  .  .  .  .  .  .  .  .  .  .  .  .  .  .  .  
 227  247 A C      < +     0   0    0  36 .  .  .  .  .  .  .  .  .  .  .  Ts .  .  .  .  .  .  .  .  .  .  .  .  .  .  .  .  .  .  
 228  248 A L  B     +F  234   0B   0  34 .  .  .  .  .  .  .  .  .  .  .  .  .  .  .  .  .  .  .  .  .  .  .  .  .  .  .  .  .  .  
 229  249 A M        +     0   0    0  33 .  .  .  .  .  .  .  .  .  .  .  .  .  .  .  .  .  .  .  .  .  .  .  .  .  .  .  At .  .  
 230  250 A S  S >  S-     0   0    0  28 .  .  .  .  .  .  .  .  .  .  .  .  .  .  .  .  .  .  .  .  .  .  .  .  .  .  .  Dt .  .  
 231  251 A G  T 3  S-     0   0    0  32 .  .  .  .  .  .  .  .  .  .  .  .  .  .  .  .  .  .  .  .  .  .  .  .  .  .  .  Qt .  .  
 232  252 A G  T 3  S+     0   0    0  34 .  .  .  .  .  .  .  .  .  .  .  .  .  .  .  .  .  .  .  .  .  .  .  .  .  .  .  As .  .  
 233  253 A L    <   -     0   0    0  34 .  .  .  .  .  .  .  .  .  .  .  .  .  .  .  .  .  .  .  .  .  .  .  .  .  .  Fs Rh .  .  
 234  254 A I  B     -F  228   0B   0  30 .  .  .  .  .  .  .  .  .  .  .  .  .  .  .  .  .  .  .  .  .  .  .  .  .  .  Ls .  .  .  
 235  255 A N     >  -     0   0    0  44 .  .  .  .  .  .  .  .  .  .  .  T  .  .  .  .  .  .  .  .  .  .  .  .  .  E  Q  .  .  .  
 236  256 A Y  H  > S+     0   0    0  43 .  .  .  .  .  .  .  .  .  .  .  Mh .  .  .  .  .  .  .  .  .  .  .  .  .  P  Ah .  .  .  
 237  257 A D  H  > S+     0   0    0  45 .  .  .  .  .  .  .  .  Ih .  .  Kh .  .  .  .  .  .  .  .  .  .  .  .  .  P  Dh .  .  .  
 238  258 A K  H  > S+     0   0    0  48 .  .  .  .  .  .  .  .  Rh .  .  Rh .  .  .  .  .  .  .  .  .  .  .  .  .  Ks .  .  .  .  
 239  259 A T  H  X S+     0   0    0  45 .  .  .  .  .  .  .  .  Ih .  .  Vh .  .  .  .  .  .  .  .  .  .  .  .  .  .  .  .  .  .  
 240  260 A T  H  X S+     0   0    0  49 .  .  .  .  .  .  .  .  S  .  .  Ah .  .  .  .  .  .  .  .  .  .  .  .  .  .  .  .  .  .  
 241  261 A E  H  X S+     0   0    0  49 .  .  .  .  .  .  .  .  .  .  .  Eh .  .  .  .  .  .  .  .  .  .  .  .  .  .  .  .  .  .  
 242  262 A V  H  X S+     0   0    0  50 .  .  .  .  .  .  .  .  .  .  .  Vh .  .  .  .  .  .  .  .  .  .  .  .  .  .  .  .  .  .  
 243  263 A I  H  X S+     0   0    0  52 .  .  .  .  .  .  .  .  .  .  .  Vh .  .  .  .  .  .  .  .  .  .  .  .  .  .  .  .  .  .  
 244  264 A I  H  X S+     0   0    0  50 .  .  .  .  .  .  .  .  .  .  .  Lh .  .  .  .  .  .  .  .  .  .  .  .  .  .  .  .  .  .  
 245  265 A R  H  X S+     0   0    0  49 Ae .  .  .  .  .  .  .  .  .  .  Eh .  .  .  .  .  .  .  .  .  .  .  .  .  .  .  .  .  .  
 246  266 A D  H  <>S+     0   0    0  50 Fe .  .  .  .  .  .  .  .  .  .  Th .  .  .  .  .  .  .  .  .  .  .  .  .  .  .  .  .  .  
 247  267 A I  H ><5S+     0   0    0  48 Vs .  .  .  .  .  .  .  .  .  .  Lh .  .  .  .  .  .  .  .  .  Lh .  .  .  .  .  .  .  .  
 248  268 A R  H 3<5S+     0   0    0  47 A  .  .  .  .  .  .  .  .  .  .  G  .  .  .  .  .  .  .  .  .  Rh .  .  .  .  .  .  .  .  
 249  269 A T  T 3<5S-     0   0    0  37 .  .  .  .  .  .  .  .  .  .  .  .  .  .  .  .  .  .  .  .  .  Eh .  .  .  .  .  .  .  .  
 250  270 A E  T X 5S+     0   0    0  34 .  .  .  .  .  .  .  .  .  .  .  .  .  .  .  .  .  .  .  .  .  Wt .  .  .  .  .  .  .  .  
 251  271 A K  T 3 <S+     0   0    0  22 Le .  .  .  .  .  .  .  .  .  .  .  .  .  .  .  .  .  .  .  .  Gt .  .  .  .  .  .  .  .  
 252  272 A F  T 3  S-     0   0    0  18 Ae .  .  .  .  .  .  .  .  .  .  .  .  .  .  .  .  .  .  .  .  V  .  .  .  .  .  .  .  .  
 253  273 A G    <   -     0   0    0  16 Ve .  .  .  .  .  .  .  .  .  .  .  .  .  .  .  .  .  .  .  .  K  .  .  .  .  .  .  .  .  
 254  274 A R  S    S-     0   0    0  19 Gs .  .  .  .  .  .  .  .  .  .  .  .  .  .  .  .  .  .  .  .  .  .  .  .  .  .  .  .  .  
 255  275 A L        -     0   0    0  20 Rh .  .  .  .  .  .  .  .  .  .  .  .  .  .  .  .  .  .  .  .  .  .  .  .  .  .  .  .  .  
 256  276 A S        -     0   0    0  17 Vh .  .  .  .  .  .  .  .  .  .  .  .  .  .  .  .  .  .  .  .  .  .  .  .  .  .  .  .  .  
 257  277 A F  S    S+     0   0    0  17 .  .  .  .  .  .  .  .  .  .  .  .  .  .  .  .  .  .  .  .  .  .  .  .  .  .  .  .  .  .  
 258  278 A E        -     0   0    0  15 .  .  .  .  .  .  .  .  .  .  .  .  .  .  .  .  .  .  .  .  .  .  .  .  .  .  .  .  .  .  
 259  279 A Q        -     0   0    0   9 .  .  .  .  .  .  .  .  .  .  .  .  .  .  .  .  .  .  .  .  .  .  .  .  .  .  .  .  .  .  
 260  280 A P              0   0    0   9 .  .  .  .  .  .  .  .  .  .  .  .  .  .  .  .  .  .  .  .  .  .  .  .  .  .  .  .  .  .  
 261  281 A T              0   0    0   5 .  .  .  .  .  .  .  .  .  .  .  .  .  .  .  .  .  .  .  .  .  .  .  .  .  .  .  .  .  .  

## ALIGNMENTS    61 -   90
SeqNo PDBNo AA STRUCTURE BP1 BP2  ACC OCC .  .  .  .  :  .  .  .  .  :  .  .  .  .  :  .  .  .  .  :  .  .  .  .  :  .  .  .  .  :  
   1    9 A H     >>       0   0    0 101 .  .  Ih .  Kh Kh Ns .  .  Ss .  .  .  .  T  .  D  T  .  Hh .  .  Ph .  .  .  .  .  .  .  
   2   10 A M  T  45 +     0   0    0 128 .  .  Eh .  Vh Gh Lh .  .  S  .  .  .  .  Dt .  He Gt .  Lh .  .  Kh .  .  .  .  .  .  .  
   3   11 A A  T  >5S+     0   0    0 159 .  Pe Qh Rb Lh Qh Sh .  .  Fh .  .  .  .  Et Dg Ve Kt Is Kh We .  Qh .  .  .  .  .  .  .  
   4   12 A K  H  >5S+     0   0    0 170 .  Fe Qh N  Ah Ih Eh .  .  Eh .  D  .  .  Dh Lg Ae E  Nb Qh Ve .  Lh .  .  .  .  .  .  .  
   5   13 A A  H  X5S+     0   0    0 168 .  G  Ih E  Lh Mh Wh .  E  Dh .  Ah .  .  Eh Is .  as D  Lh S  .  .  .  .  .  .  .  .  .  
   6   14 A R  H  ><S+     0   0    0 167 .  Ss Rh Fs Qh Dh Ih Th Ph Rh .  Eh .  .  .  T  .  .  Th Eh Vh .  Sh .  .  Ph .  .  .  .  
   7   15 A R  H  X S+     0   0    0 182 .  .  Rh .  Eh Ah Kh Hs Ah Kh .  Gh Lt .  V  Vh S  .  Eh Ah Ah .  Mh .  .  Gh .  .  .  .  
   8   16 A E  H  X S+     0   0    0 197 S  .  Mh .  K  Vh Eh Ys Dh Nh .  Rh Eg .  Lh Kh Qs Hs Rh Eh Qh .  Lh .  .  Lh .  .  .  .  
   9   17 A V  H  X S+     0   0    0 198 Ph Ys Vh .  Is Ih Lh Vs Lh Fh .  Vh Pg .  Hh Gh F  L  Ih Sh Ih .  Vh .  .  Ih .  .  .  .  
  10   18 A T  H  < S+     0   0    0 200 Kh L  Mh .  F  Rh Kh .  Qh Rh A  Ah Lg .  Ih Lh R  D  Kh Ih Eh .  Eh .  .  .  .  .  .  .  
  11   19 A E  H >< S+     0   0    0 213 Dh R  Ah P  .  Eh Kh .  At Kh P  Wh Ls .  Eh Kh .  Ah Eh Hh Nh .  Mh .  .  Rh .  .  .  .  
  12   20 A K  H >< S+     0   0    0 216 Ah D  Yh L  .  Yh Ah K  Rt Ih A  Ah .  .  Lh Lh L  F  Lh Ih Sh .  Ah .  .  Hh .  .  .  .  
  13   21 A L  G >< S+     0   0    0 216 Yh .  Ih D  .  S  St L  Lt Th G  Lh .  .  Rh Lh P  D  St Ih Lt .  Ah .  .  Ih .  .  .  .  
  14   22 A K  G <  S+     0   0    0 225 Kh V  Kt Kt Ss .  Rt T  St Th Ps Dh N  S  Rh Qh Fs L  .  Rh Tt .  Hh .  .  Eh .  .  .  .  
  15   23 A L  G <  S+     0   0    0 225 Lh Ks Ks Rt Gs .  Et Pt A  Eh .  Nh L  E  Wh Qh Ks Gs .  Eh Gt .  Qh M  .  Rh .  .  K  .  
  16   24 A I    <   -     0   0    0 213 Lh Rs Qt A  E  P  As .  Et Ih Rs L  K  S  A  A  .  T  St Vh .  .  Vh I  .  T  .  .  Ke .  
  17   25 A D  S    S+     0   0    0 310 Is P  Ae Ks R  Ss .  Kt Le Gt A  Ee Ye L  Ds Ds Ts Hs Gs Ns M  .  Ae K  K  R  R  P  Ve P  
  18   26 A I  E     -a  115   0A   0 325 Te Ve Ie Se Re Le Ve D  Ie Ne Te Ye Ce Re Ve Ve P  Ke Ke Pb Ae .  Ke Ae Ve Ve He Le Ie A  
  19   27 A V  E     -ab 116  45A   0 326 Le Le Ie Fe Ve Ve Ie We Le Ve Le Ve Le Ie Le Ve Ve Re Ve V  Ve .  Ve Ve Ge Ie Ve Ve Ie Le 
  20   28 A Y  E     -ab 117  46A   0 326 Ie Me Ve Ie Le Le Le Fe Ve Ve Ge Le Ve Ie Ve Le Ie Ie Ve L  Ge .  Ae Ve Ve Ve Ve Le Ee Fe 
  21   29 A E  E     -ab 118  47A   0 327 De Le Ae Le Ie Ee Ve Ie De Me Le Se Ve Fe Ie Ye Me Ve Ye Y  Fe .  Fe Fe Ie He Ie We F  Le 
  22   30 A L  E     +ab 119  48A   0 323 V  Ae Ve Ve Ae Le Es Qe L  Ge De S  L  Ae Pe A  Ve Ve Le S  D  .  Fe D  Fe Ve Ce Le S  D  
  23   31 A V  E     - b   0  49A   0 320 R  Ge Te Ae F  G  Gs Ns Ts Rh P  S  Ns Ge Le Dt Ge Ie T  Is I  .  Ye At Ge Ie Gs Ne S  Rs 
  24   32 A D  E >   - b   0  50A   0 238 D  Gg Pe Ge S  .  .  G  .  Ih G  F  Qs .  S  St Pe Se D  Gs .  .  Ss Yb K  D  .  G  P  .  
  25   33 A A  T 3  S+     0   0    0 134 .  .  At .  .  .  .  .  .  .  Ls .  .  .  Ah .  Gg Tg .  .  .  .  S  .  F  .  .  .  Nb .  
  26   34 A R  T 3  S+     0   0    0 116 .  .  Nt .  .  .  .  .  .  .  Rt .  .  .  .  .  .  Tg .  .  .  .  Ps .  Ys .  .  Gt Ks .  
  27   35 A I  S <> S+     0   0    0 125 .  .  Ts .  .  .  .  .  .  .  Tt .  .  .  Nh .  .  Eg Nb .  .  .  Ts .  Ps D  .  ab P  .  
  28   36 A P  T  4 S+     0   0    0 173 Ph .  D  .  Gs A  .  Tt S  .  G  G  .  T  Th .  .  .  At .  .  .  .  Lt .  Ph W  S  F  .  
  29   37 A M  T >4 S+     0   0    0 211 Dh .  Ls .  Gs Yt .  Ss Ah .  .  It .  Ps Lh .  .  Dt Gt .  Db .  V  Fb .  Yh S  St H  Db 
  30   38 A S  T 34 S+     0   0    0 229 Eh .  At Ig Vh Ct .  Ah Ah .  .  Qt .  Dh Gh .  Tg Dt Eh .  Dt .  Th D  Gh Dh Eh Gt Ah Gt 
  31   39 A S  T 3< S+     0   0    0 239 Lh Gg Nt Gg Dh Gs Nh Vh Rh Eh .  Ah P  Fh Kh Lt Gg Tt Ih .  Tt .  Dh Vt Hh Dh Sh Lt Gh Tt 
  32   40 A R  S <  S-     0   0    0 233 .  Ih S  Ih Sh Yh Dh Gh Yh Eh .  Ah L  Ah Ih Vs Ig It .  .  Vt .  Qh .  Ih Yh Th Gh Hh It 
  33   41 A N     >  -     0   0    0 234 .  Ah Ds Th .  Sh Kh .  .  Ih .  Vh D  Ah Lh S  Ah .  .  .  Ah .  Vh Ah N  Ih .  Ah Sh .  
  34   42 A P  H  > S+     0   0    0 237 G  Ph Qh .  Dh Vh Kh .  G  G  .  Hh At Rh Th Qh Mh .  .  .  Rh .  Kh Ah .  Nh .  Qh Th L  
  35   43 A M  H  > S+     0   0    0 191 Ke .  Lh Sh Vh Rh Ah .  Hb .  .  Lh .  .  ah Dh Gh .  .  .  Qh .  Eh Qh .  Qh .  Et Ih Ph 
  36   44 A I  H >> S+     0   0    0 229 Pe .  Ah Mh Lh Mh Lh .  Is .  .  Vh Rt .  Ih Lh Fh .  .  V  Lh .  Ah Ch .  Eh .  Lt Ih Ah 
  37   45 A E  H >< S+     0   0    0 257 D  Lh Kh Ah Lh Ah Sh .  Pt .  .  Nh Fh Dh Ih Ih Ih .  L  L  Ih .  Kh Lh .  Lh .  Gs Gh Ih 
  38   46 A D  H 3< S+     0   0    0 258 .  Sh Eh Rh Kh Rt Ft .  .  .  .  Qh Rh Ah Rh At Qh .  K  Hh Dh .  Ah Ah .  Sh .  A  Fh Ah 
  39   47 A I  H << S+     0   0    0 263 .  Mh Vh Qh Ls Lt St .  .  .  .  Ih Hh Lh At Kt Eh .  Et Lh Mh .  Kh Eh .  .  Et Wg Lh Th 
  40   48 A L    <<  +     0   0    0 267 .  Lh D  Lh Kt L  I  .  .  L  .  Rs Wh Lh W  Ss Rh .  Ig Ah Hh .  Ih Lh Fh Lt Lg Ng Ah Ah 
  41   49 A K  S    S-     0   0    0 296 .  Qh Pt Rh Nt Q  K  Lh .  Pt Gs Pt Kh St D  K  Ah .  Kg Rh Vh .  Sh At St Tt Rg Kg Nh Nh 
  42   50 A N  S    S+     0   0    0 276 .  Vh Et Ls L  Gt .  Lh .  Et K  Dt Kh Gt Tt Gt V  .  Rg L  Gt .  H  Pt Kt Et Gg At Lh Gt 
  43   51 A K  S    S-     0   0    0 307 Ks .  Ks Rs Ks A  .  Nt .  Rs Le I  A  H  Ks A  G  .  Es Ps D  .  We Ls V  Rs Ss As Ve I  
  44   52 A P        +     0   0    0 313 Ns P  Rs Se Ee Re N  F  Gt Le Le .  Le Ne P  Ee E  .  Ke Fs Se .  Ee Ke Ee P  E  Ne Ie P  
  45   53 A R  E     -b   19   0A   0 321 Ye Ve Te Fe Ve Le Ve Ne A  Ne .  Pe Re Ve Le Ve Te Ds Le P  Ie .  Ie Re Le Qb Ve Ie Re Ve 
  46   54 A I  E     -b   20   0A   0 322 Ke Re Ie Re Ae Le Ie Se Re Ve .  Ve Ae Ge Fe Le Le Le Te V  Ye .  Te Ae He I  Fe Le Me Ve 
  47   55 A M  E     -bc  21  74A   0 320 He Le Ge Le Le Te De Ie Fe Ve .  Ie Ce Ve Ve Ke Le Ie Ae H  Fe .  Te Ie Ve Ib Ve Fe N  Ve 
  48   56 A L  E     -bc  22  75A   0 319 M  Ve Ve Ye Ae Me L  Se V  Le .  Le Ae Fe Ae .  Ye Ve Ve Vb Ve .  Qe Le Ie Ve Le Ae Y  Ve 
  49   57 A L  E     -bc  23  76A   0 304 S  Fe Ie Ye He Ee St Ve D  T  .  .  Dt T  Pe .  Ye Ie Ve .  .  .  Fe Se Ve Ae Ae E  Lb Te 
  50   58 A N  E     +b   24   0A   0 226 .  Ge Te Le .  .  .  .  Pg .  .  .  Gt Q  A  .  Ge Ne .  .  Te .  G  .  Ce N  .  .  Gb Ne 
  51   59 A K    >>  +     0   0    0 165 .  Ve K  Te Fe .  .  .  Kg .  .  .  .  .  M  .  .  K  Rb .  G  .  Yt .  Se K  .  S  .  .  
  52   60 A A  G >4  +     0   0    0 153 .  .  Lg .  Ne .  .  .  Rg .  .  T  .  .  .  .  .  Ig Gs T  Rs .  .  .  .  .  .  Ps .  Q  
  53   61 A D  G 34 S+     0   0    0 141 .  Ts Dg .  H  .  .  .  .  .  .  Gs .  .  Lh .  .  Dg Rs Rs S  .  .  .  .  D  .  At .  Sh 
  54   62 A K  G <4 S+     0   0    0 142 .  Qs Lg .  M  .  .  R  .  .  .  Y  .  .  Mh .  .  Lg P  W  .  .  .  .  .  P  .  Gt .  Gh 
  55   63 A A  S << S-     0   0    0 140 .  Dg Ms Rs .  .  .  D  .  .  .  Lb .  D  Wh .  Rs Ah I  K  Q  .  .  .  .  Et .  S  .  Ih 
  56   64 A D     >  -     0   0    0 151 .  Cg D  D  Ah .  .  R  .  .  .  F  .  Rb Nh .  R  Dh It .  T  .  .  .  T  Ah .  Ye .  G  
  57   65 A A  H  > S+     0   0    0 146 .  Dg .  Pg Eh .  .  Pt .  .  .  .  .  P  Ns .  St .  .  F  Ks .  .  .  Vh Ah .  Se .  Wh 
  58   66 A A  H  > S+     0   0    0 144 .  .  T  Eg Rh .  .  .  .  .  .  Ph .  L  Ph .  Dt .  .  Q  T  .  .  .  Qh Eh .  Ns .  Sh 
  59   67 A V  H  > S+     0   0    0 158 .  .  D  Gg Dh .  .  Nt .  .  .  Eh .  Mb Fh .  D  D  .  E  .  .  .  .  Dh Nh .  .  .  Ah 
  60   68 A T  H  X S+     0   0    0 206 .  L  A  T  Eh N  .  Lh .  .  .  Th R  P  Th .  Y  Ih Tb Y  .  .  .  A  Rh Lh D  .  .  Fh 
  61   69 A Q  H  X S+     0   0    0 206 .  V  Mh .  Eh Ph .  Dh .  .  .  Yh Ph S  Eh .  Lt Kh Ih .  E  .  .  Ph Lh Eh Eg .  .  Ah 
  62   70 A Q  H  X S+     0   0    0 212 .  A  Eh .  Fh Dh .  Eh .  .  .  Rh Eh .  Rh .  Yt Kh Eh Rh T  .  .  Dh Rh Ah Ng .  .  Ah 
  63   71 A W  H  X S+     0   0    0 223 .  Lh Vh Ft Ch Yh .  Vh .  Rs .  Fh Vh .  Hh .  Rh Mh Dh Fh Vh .  .  Mh W  Fh Vg .  .  Vh 
  64   72 A K  H  X S+     0   0    0 222 .  .  Lh Fh Kh Ah .  Vh .  P  .  Ih Kh Kh Lh .  .  Eh Ah Rh Sh .  .  Lh .  Kh Rh .  .  Nh 
  65   73 A E  H  X S+     0   0    0 223 .  Eh Tt Dh Eh Ah .  Ah .  K  .  Dh Eh Vh Lh .  Eh Nh Rh Dh Kh .  .  Qh Q  Eh Kh .  .  Gh 
  66   74 A H  H  < S+     0   0    0 222 .  Qh R  Eh Fh Ih .  Sh .  T  .  .  Yh Lh Sh .  Eh Dh Rt Q  Th .  .  Ah Q  Kh Kh .  .  Rh 
  67   75 A F  H ><>S+     0   0    0 211 .  Lh Vs Lh Ah .  .  Lh .  .  .  .  Yh Ah Lh .  Lh Ah Vh .  Lh .  .  Lh It L  Vh .  .  Vh 
  68   76 A E  H ><5S+     0   0    0 193 .  Dh Is Th Kh .  .  Kh .  S  .  .  Th Eh Dh .  Ah Kh Dh V  Ah .  .  Vh Ft .  Lh .  .  Lh 
  69   77 A N  T 3<5S+     0   0    0 194 .  Ah P  Ss Eh .  .  Eh .  Ns .  .  Kt Eh Eh .  Rh Rh Kh E  Dh .  .  Ah Ks T  Rh .  .  Eh 
  70   78 A Q  T < 5S-     0   0    0 209 .  Lh .  Wt Rh .  .  Lh .  N  .  .  Gt Kt Lh .  Fh Ih Ih E  .  .  .  Nh Yt Ds St .  .  Lh 
  71   79 A G  T < 5S+     0   0    0 212 .  Qh Tt Rt Nt .  .  Gt .  Pt .  Ne C  Gt Gt .  Hh N  .  G  Nt .  .  .  Qt D  Gt .  Ds .  
  72   80 A I      < -     0   0    0 237 .  Fe Lt St M  Ve .  A  .  Le De Le De L  I  .  Ts As Ds L  M  .  .  .  Ie Y  A  .  Vb V  
  73   81 A R        -     0   0    0 248 .  Ee G  Dt K  Te .  Ts .  Ve Te Ke .  P  Te .  Qe Ee Ee I  N  .  .  Ae Fe P  Ne .  Y  D  
  74   82 A S  E     -c   47   0A   0 250 .  Ye Fe Ve Ie Ie .  Qe .  Fe Ae Ve .  Ve Le T  Le Ve Le T  P  .  .  Ve Ie Vb Fe .  S  V  
  75   83 A L  E     -c   48   0A   0 251 .  Re Ie Ke Fe Le .  Ve .  Fe Te Ye .  Fe I  At Ne Ve Le Hb .  .  .  Ie He F  Ve .  Gb Le 
  76   84 A S  E     +c   49   0A   0 252 Rt Te Ge Ie Ve Gs .  Ie .  N  Ve .  .  Q  P  Gt Ve Le Te .  .  .  .  Se He P  He .  Es Ae 
  77   85 A I        -     0   0    0 237 Gt Ve V  He Ge A  .  .  .  G  Y  .  .  P  P  M  Ae L  N  .  .  .  .  Vg Le I  Gs .  .  Ce 
  78   86 A N     >  -     0   0    0 205 Kt Ve I  .  Ke Sh .  Qh .  .  P  .  .  S  Ib .  Y  S  Gs .  .  .  Kh F  Ve Ss D  Mh .  .  
  79   87 A S  T  4 S+     0   0    0 167 Ls .  N  .  .  Qh .  Nh .  .  .  .  .  Ls Kt .  Vh Lt I  .  .  .  Sh Kt .  As Tt Ah .  .  
  80   88 A V  T  4 S+     0   0    0 179 .  .  R  .  Rh .  .  Nh Gt .  .  Yh .  R  .  .  Qh Kt I  Kh .  .  Lh Pt Wh V  Rs Qh .  Ds 
  81   89 A N  T  4 S-     0   0    0 187 .  .  S  Ks Fh .  .  S  Ls .  Wh Nh Qt Ps .  .  Hh Tt D  Hh Qs .  Qh Hs Sh T  Vh Dh Yh H  
  82   90 A G    ><  +     0   0    0 202 Eh .  .  A  Lh .  .  Kt Q  .  Dh Dh Dt Qh .  .  .  M  E  Th N  .  .  Ph Eh Rs Sh Yh Lh P  
  83   91 A Q  T 3  S-     0   0    0 205 Ph .  .  F  Rh Dh .  Et P  .  Qh Ih Hs Eh Ab .  .  Et .  Dh T  .  .  Dh Ah .  .  Th Th R  
  84   92 A G  T >  S+     0   0    0 247 Lh .  Gh D  .  Lh R  Ft Qh S  Th Kt T  Nh M  H  Lh Gt L  K  Kh .  .  Sh Vh Gt Dh Fh Rh .  
  85   93 A L  G X>  +     0   0    0 292 Lh Tg Th Fh Kh Ig Yh Gh Lh Ph Lh Vh Dh Qh A  Lh Lh Fh P  Th Vh .  Eh Yh Kh Lt Lh Lh Dh .  
  86   94 A N  G 34 S+     0   0    0 306 Ah Gg Ah Wh Eh Pg Ah Ph Eh Ah Ah Eh Th Qh E  Eh Kh Dh Dh Eh Qh .  Gh Ah Th Rh Eh Vh Vh .  
  87   95 A Q  G <> S+     0   0    0 311 Kh Hg Yh Sh Ih Qg Dh Th Sh Dh Vh Ph Kh Lh Lh Eh Rh Kh Eh Gh Wh .  Ih Lh Lh Eh Kh Kh Gh G  
  88   96 A I  H <> S+     0   0    0 311 Sh I  Lh Vh Lh Lh Vh Ih Lh Vh Lh Mh Ch Vh Ih Mh Dt Vh Th Lh Lh .  Ih Vh Fh Lh At Wh Ah L  
  89   97 A V  H  X S+     0   0    0 300 G  E  Sh Fh Eh Kh Vh Kh Fh Vh Ah Nh Lh Ah Yh Vh Rh Lh Rh Kh Qh .  Kh Eh Kt Lh N  Fh Ah Vh 
  90   98 A P  H  > S+     0   0    0 281 L  Yg Kh Es Sh Kh .  Eh Gh Kh Ah Rh Qh Eh Sh Gh Eh Eh Kh Qh Eh .  Ah Eh Ht Fh .  Eh Mh Eh 
  91   99 A A  H  X S+     0   0    0 263 .  Dg Th Ks Et Kh D  Wh Eh Fh Lh Ah Vh Lt Th Th Hh Fh Ah Ah Kt .  Y  Vh F  Eh .  Rh Dh Ah 
  92  100 A S  H  X S+     0   0    0 246 .  Wg Lh .  Gt Yh L  Ih Lh Lh Ch Lh Lh Qt Vh Mh Lh Ih .  Lh Nt .  Ps Lh E  Vh .  F  Rh Gh 
  93  101 A K  H  X S+     0   0    0 209 .  .  Nh .  .  D  Et Kh Gt Eh Ah Kh Qh .  Rh Lh Wh Eh .  Dh .  .  Ds G  .  Ah .  Pg Yh Kh 
  94  102 A E  H >< S+     0   0    0 159 .  .  Kh .  .  .  Gt Qh .  Gt Kh Eh Rh .  Lh Dh .  Kh .  Kh .  .  .  .  .  Nh .  Hg Eh Rh 
  95  103 A I  H 3< S+     0   0    0 133 .  .  Lh .  .  .  .  Sh .  Kt Ht Lt Kh .  Fh Rh .  Sh .  Hh .  .  .  .  .  Qh .  Yg Kh Lh 
  96  104 A L  H 3X S+     0   0    0 125 .  .  Lh .  .  .  .  Gt .  Gt Qt Nt Ih .  Wh Mh .  Vh .  Gt .  .  .  .  .  Lh .  .  Yh At 
  97  105 A Q  H <X S+     0   0    0  79 .  .  Mh .  .  .  .  .  .  .  .  .  Eh .  Sh Rt .  Kh .  .  .  .  .  .  .  Et .  .  H  .  
  98  106 A E  H  > S+     0   0    0  68 .  .  Fh .  .  .  .  .  .  .  .  .  Eh .  Qt Et .  Eh .  .  .  .  .  .  .  Ns .  .  .  .  
  99  107 A K  H  > S+     0   0    0  71 .  .  Hh .  .  .  .  .  .  .  .  .  Kt .  At Gt .  V  .  .  .  .  .  .  .  T  .  .  .  .  
 100  108 A F  H  X S+     0   0    0  56 .  .  Ih .  .  .  .  .  .  .  .  .  Et .  H  .  .  K  .  .  .  .  .  .  .  .  .  .  .  .  
 101  109 A D  H  X S+     0   0    0  35 .  .  Rh .  .  .  .  .  .  .  .  .  .  .  .  .  .  .  .  .  .  .  .  .  .  .  .  .  .  .  
 102  110 A R  H  X S+     0   0    0  33 .  .  Dh .  .  .  .  .  .  .  .  .  .  .  .  .  .  .  .  .  .  .  .  .  .  .  .  .  .  .  
 103  111 A M  H ><>S+     0   0    0  19 .  .  Th .  .  .  .  .  .  .  .  .  .  .  .  .  .  .  .  .  .  .  .  .  .  .  .  .  .  .  
 104  112 A R  H ><5S+     0   0    0  15 .  .  Lh .  .  .  .  .  .  .  .  .  .  .  .  .  .  .  .  .  .  .  .  .  .  .  .  .  .  .  
 105  113 A A  H 3<5S+     0   0    0  14 .  .  .  .  .  .  .  .  .  .  .  .  .  .  .  .  .  .  .  .  .  .  .  .  .  .  .  .  .  .  
 106  114 A K  T <<5S-     0   0    0  18 .  .  Ph .  .  .  .  .  .  .  .  .  .  .  .  .  .  .  .  .  .  .  .  .  .  .  .  .  .  .  
 107  115 A G  T < 5S+     0   0    0  21 .  .  Dh .  .  .  .  .  .  .  .  .  .  .  .  .  .  .  .  .  .  .  .  .  .  .  .  .  .  .  
 108  116 A V      < -     0   0    0  18 .  .  Lh .  .  .  .  .  .  .  .  .  .  .  .  .  .  .  .  .  .  .  .  .  .  .  .  .  .  .  
 109  117 A K        -     0   0    0  19 .  .  Kh .  .  .  .  .  .  .  .  .  .  .  .  .  .  .  .  .  .  .  .  .  .  .  .  .  .  .  
 110  118 A P        -     0   0    0  21 .  .  .  .  .  .  .  .  .  .  .  .  .  .  .  .  .  .  .  .  .  .  .  .  .  .  .  .  .  .  
 111  119 A R        -     0   0    0  34 .  Gg .  .  .  .  .  .  Pt .  .  .  .  .  .  .  .  .  .  .  .  .  .  .  .  .  .  .  .  .  
 112  120 A A        -     0   0    0  82 Et Gg .  Pt .  .  .  .  Et .  .  .  .  .  .  .  Eh .  .  .  .  .  .  .  .  .  .  Yt .  .  
 113  121 A I  E     - d   0 147A   0 176 Ks E  .  At .  T  Es G  A  Es .  Qe .  .  .  .  Gt .  .  Ds .  .  .  Ag .  .  .  Rs Ds Qg 
 114  122 A R  E     + d   0 148A   0 200 P  Vs .  Qe .  Le Ke E  Ve Re E  Te Ve .  .  M  G  .  .  Ae .  .  .  Eg .  .  .  Ee Ke Rg 
 115  123 A A  E     -ad  18 149A   0 260 Ve De .  He Ds De Ve Ae Ye Ve Le We Ie Ds .  Ve A  .  Ds Ae Re .  D  Ve Ss .  Re Fe Me S  
 116  124 A L  E     -ad  19 150A   0 263 Ve Ve .  Ve Ce Me Ie Ke Ve Ae Ie Fe Ve Ve .  Ve He .  Le Fe Ie .  Ae Le Ie .  Ae Ye Ie Le 
 117  125 A I  E     +ad  20 151A   0 264 Ve Ye .  Ye Ie Ve Le Le Ve Ve Ae A  Te Me .  Re Ie .  Ie G  Fe .  Ie Fe Ve .  Ve Ie Ye Ie 
 118  126 A I  E     +a   21   0A   0 259 Fe Le .  Ce Ae Fe L  Ae Ye Ie Ie G  Le Ve .  Ve Ye .  Ve G  Ye .  Ie Ve Fe .  Ie Ae Ve Ve 
 119  127 A G  E     -a   22   0A   0 244 C  Ce .  Ce T  Le F  Le D  .  Ge .  G  Ve .  He Ve .  Ae .  Ge .  Ae Se S  .  Ve Ge I  Ge 
 120  128 A I  S >  S-     0   0    0 210 .  Ge .  Gs A  D  D  Ne Ds .  Ns .  .  Ve .  Ts Ce .  Ke .  Ds .  P  Ss Ss .  D  Ee A  Ds 
 121  129 A P  T 3  S+     0   0    0 190 Ts Pe .  P  H  .  Ls .  Gs .  Gs .  .  .  .  Gb Ge .  G  .  Ss .  Ds .  E  .  .  S  Sg Ks 
 122  130 A N  T 3  S+     0   0    0 183 As Vh .  Qh H  Kg Ds .  Gs .  Tt .  .  .  .  D  De .  A  .  Dh .  At N  .  .  Eh Gt Qg Lt 
 123  131 A V  S <  S-     0   0    0  99 As Ph .  Ah .  Dg .  .  Gh .  At .  .  G  .  .  .  .  Nh .  .  .  Nt Gh .  .  Th Ht .  .  
 124  132 A G  S  > S+     0   0    0 170 R  Mh .  Lh .  Rg Hh Sh Wh .  Eh .  .  Ls .  .  Mh .  .  .  Nh .  Ah Fh .  .  Ih Fh Qg At 
 125  133 A K  H  > S+     0   0    0 189 Ah Vh .  Mh .  Yh Gh Sh Ah G  Th .  .  I  .  .  Ah .  .  .  Dh .  Lh Dh .  .  Hh Ih Dh D  
 126  134 A S  H  > S+     0   0    0 218 Ah Eh .  Dh .  Lh Eh Th Gh Kh Dh .  Ih L  .  .  Kh .  .  .  Ih .  Ph Vh .  .  Ih Ph Lh Q  
 127  135 A T  H  > S+     0   0    0 235 Lh Ah .  Th .  Ph Rh Gh Rh Th Kh .  Mh P  .  G  Dh .  .  .  Th .  Ah Gh .  .  Lh Qh Hh Ah 
 128  136 A L  H  X S+     0   0    0 237 Ah Vh .  Vh .  Dh Ih Ih Fh Vh Lh .  Ah .  .  A  Vh .  .  .  Ah .  Ah Gh .  .  Gh Lh Ah Gh 
 129  137 A I  H  X S+     0   0    0 238 Gh Rh .  Rh .  Th Nh Ah Ih Fh Ah .  Sh .  .  I  Qh .  .  .  Ah .  Ah Ah Eh .  Ih Sh Ah Kh 
 130  138 A N  H  X>S+     0   0    0 241 Kh Sh .  Dh .  Lh Qh Rh Wh Th Gh .  Vh Kh .  Mh Nh .  .  .  Rh .  Qh Kh Kh .  Rh Qh Qh Rh 
 131  139 A R  H  <5S+     0   0    0 221 Th Wh .  Mh .  Lh K  .  Lh Eh Eh .  Nh Ah .  Eh Th .  .  .  Dh .  Ah Nh Yh .  Kt Vh Fh .  
 132  140 A L  H  <5S+     0   0    0 213 Lh Lh .  Tt .  Lh K  .  Lh Fh Lh .  Th Vh .  Qh Fh .  .  .  Ct .  Ah Fh Lt .  It Vh Fh .  
 133  141 A A  H  <5S-     0   0    0 196 Rh Dh .  Gt .  Eh Eh .  Dh Lh Ih .  Lh Lh .  Mh Yh .  .  .  Gt .  Eh Gt G  .  D  Yh Eh .  
 134  142 A K  T  <5S+     0   0    0 146 Eh Th .  .  .  Kh .  .  Vh Rh Kt .  Fh .  .  Vh Dh .  .  .  .  .  Nh .  .  .  .  Rh Ih .  
 135  143 A K  S   <S-     0   0    0  39 Yh .  .  .  .  .  .  .  .  .  .  Rt .  .  .  .  .  .  .  .  .  .  .  .  .  .  .  Nt .  .  
 136  144 A N        +     0   0    0  29 .  .  .  .  .  .  .  .  .  .  .  At .  .  .  .  .  .  .  Kg .  .  .  .  .  .  .  .  .  .  
 137  145 A I              0   0    0  29 .  .  .  .  .  .  .  .  .  .  .  Nt .  .  .  .  .  .  .  E  .  .  .  .  .  .  .  .  .  .  
 138  146 A A              0   0    0  29 .  .  .  .  .  .  .  .  .  .  .  L  .  .  .  .  .  .  .  R  .  .  .  .  .  .  .  .  .  .  
 139  159 A Q              0   0    0  24 .  .  .  .  .  .  .  .  .  .  .  Vs .  .  .  .  .  .  .  Vs .  .  .  .  .  .  .  .  .  .  
 140  160 A W        -     0   0    0  24 .  .  .  .  .  .  .  .  .  .  .  Le .  .  .  .  .  .  .  Ye .  .  .  .  .  .  .  .  .  .  
 141  161 A V  E     -E  149   0A   0  47 .  Qh .  Ws .  .  .  .  .  .  .  Ae .  .  .  .  .  .  .  Se .  .  .  .  .  .  .  .  .  .  
 142  162 A K  E     -E  148   0A   0  63 .  Gt .  P  .  .  .  .  .  Kt .  Ie .  .  .  .  .  .  .  Fe .  .  .  .  .  .  .  .  .  .  
 143  163 A V  E >>  -E  147   0A   0 104 .  I  .  St .  .  Sh .  .  L  Y  Qe Ag .  .  Lh Vh .  .  Re .  .  .  .  .  .  .  .  .  .  
 144  164 A G  T 34 S-     0   0    0 109 .  Q  .  Gt .  .  Sh .  .  V  Pg .  Tg .  .  Kh Ah .  .  D  .  .  .  .  .  .  .  S  F  .  
 145  165 A K  T 34 S+     0   0    0  86 .  .  .  .  .  .  Qt .  .  Ds Gg .  Hg .  .  Rh Eh .  .  St .  .  .  .  .  .  .  Pt Eg .  
 146  166 A E  T <4 S+     0   0    0 119 .  .  .  .  .  Gt Gt .  .  .  Mg Gt It .  .  Et Fh .  .  E  .  .  .  .  .  .  .  Ft Wg .  
 147  167 A L  E  <  -dE 113 143A   0 154 Ks P  .  .  .  L  F  .  Q  .  K  Ve Vs .  .  V  .  .  .  Se .  .  N  .  .  .  .  I  Ag Gt 
 148  168 A E  E     -dE 114 142A   0 189 T  As .  .  .  Le Le N  R  .  L  Fe P  Rt .  De .  .  .  Ie .  .  Ns .  .  .  St Ne Dg L  
 149  169 A L  E     -dE 115 141A   0 228 Ie Ne .  T  .  Re Ve Nt Ye .  Te Ke Ie Lt .  Ie .  .  K  Re Is .  L  F  L  .  Vs Fe Le As 
 150  170 A L  E     -d  116   0A   0 240 Ye Fe .  Ve Vt Ve De Nt He .  Ke Ve Ie G  .  Ee Rs .  Ps Ve Re .  Ae Se Ee .  Re Ge Qe Qe 
 151  171 A D  E     -d  117   0A   0 243 Ne Le .  He Ie Le E  G  Ye .  Ie L  Ie Ce .  Ie Ye .  Ie F  Ge .  Ie Ve Ve .  Ie Le He Ge 
 152  172 A T        -     0   0    0 239 Se Fe .  Fe Re Le Rh Le Le .  Me Pt Ie Ie .  Ve Se .  Ae Lt Ie .  Ve Ae Se .  .  Le Ve We 
 153  173 A P        -     0   0    0 225 Gs Ee .  Ee R  Ae Nh Me Gt .  Ve It Qe .  .  P  Le .  .  St Re .  Ge Re L  .  Ie Ve N  Le 
 154  174 A G        -     0   0    0 215 G  Ke .  S  Pt Ds Fh Le Gh .  S  .  Kt Ne .  G  De .  Fe Nt I  .  Fb Ve V  .  Ae Se F  Ve 
 155  175 A I        -     0   0    0 143 Mh .  .  .  Lt .  Lh Te Lh .  E  .  Dt Ve .  V  Ve .  Le W  .  .  S  .  D  .  Ee Ss G  Dt 
 156  176 A L        -     0   0    0 102 Dh .  .  .  .  .  Eg Y  Th .  At Yh .  He .  .  .  .  L  .  .  .  .  .  Ps .  A  .  .  Le 
 157  177 A W        -     0   0    0  77 .  .  .  .  .  .  I  F  Lh .  Gt Lh .  Gs .  .  .  .  T  Yh .  .  .  .  R  .  .  .  .  Rs 
 158  178 A P  S    S+     0   0    0  78 .  .  .  .  .  .  .  W  Ah .  Vh Qh .  .  .  .  .  .  .  Ih .  .  .  .  T  .  .  .  .  Ds 
 159  179 A K        +     0   0    0  80 D  .  .  .  Yh .  .  Vh Et .  Yh Kh .  .  .  .  .  .  .  Yh .  .  .  .  Fs .  .  .  .  Sh 
 160  180 A F        +     0   0    0  76 R  .  .  .  Ah .  .  Th Dt .  Sh Hh .  .  .  .  .  .  .  Lh .  .  .  .  Fs .  .  .  .  .  
 161  181 A E        +     0   0    0  78 S  .  .  .  Kh .  .  Eh .  .  Ah Gt .  .  .  .  .  .  .  .  .  .  .  .  .  .  .  .  .  .  
 162  182 A D    >>  -     0   0    0  66 H  .  .  .  Fh .  .  .  .  .  Ss .  .  .  .  .  .  .  .  .  .  .  .  .  .  .  .  .  .  .  
 163  183 A E  H 3> S+     0   0    0  54 .  .  .  .  .  .  .  .  .  .  Eh .  .  .  .  .  .  .  .  .  .  .  .  .  .  .  .  S  .  .  
 164  184 A L  H 3> S+     0   0    0  46 .  .  .  .  .  .  .  .  .  .  .  .  .  .  .  .  .  .  .  .  .  .  .  .  .  .  .  Ps .  .  
 165  185 A V  H <> S+     0   0    0  40 .  .  .  .  .  .  .  .  .  .  .  .  .  .  .  Ws .  .  .  .  A  .  .  .  .  .  .  Y  .  .  
 166  186 A G  H  X S+     0   0    0  44 .  .  .  .  .  .  .  .  .  .  .  .  .  .  .  Pt .  .  .  .  At .  .  .  N  .  .  Q  .  .  
 167  187 A L  H  X S+     0   0    0  46 .  .  .  .  .  .  .  .  .  .  .  .  .  .  .  Dt .  .  .  .  Nt .  .  .  V  .  .  .  .  .  
 168  188 A R  H  X S+     0   0    0  46 .  .  .  .  .  .  .  .  .  .  .  .  .  .  .  E  .  .  .  .  S  .  .  .  S  .  .  .  .  .  
 169  189 A L  H  X>S+     0   0    0  38 .  .  .  .  .  .  .  .  .  .  .  .  .  .  .  .  .  .  .  .  Ys .  .  .  Ah .  .  .  .  .  
 170  190 A A  H ><5S+     0   0    0  43 .  .  .  .  .  .  .  .  .  .  .  Gt .  .  .  .  .  .  .  .  K  .  .  .  Th .  .  Rs .  .  
 171  191 A V  H 3<5S+     0   0    0  46 .  .  .  .  .  .  .  .  .  .  .  Y  .  .  .  .  .  .  .  L  Ps .  .  .  Kh .  .  R  .  .  
 172  192 A T  H 3<5S-     0   0    0  38 .  .  .  .  .  .  .  .  .  .  .  Ls .  .  .  .  .  .  .  Y  L  .  .  .  .  .  .  F  .  .  
 173  193 A G  T <<5S+     0   0    0  42 .  .  .  .  .  .  .  .  .  .  .  S  .  Gs .  .  .  .  .  Fs P  .  .  .  .  .  .  W  .  .  
 174  194 A A  S   <S+     0   0    0  63 .  Fe .  G  .  N  .  .  .  .  .  .  .  As .  .  .  .  .  A  .  .  .  R  .  .  Es .  .  .  
 175  195 A I  S    S-     0   0    0  81 .  S  .  A  .  Vi .  .  Me Ve .  .  .  A  .  .  .  .  A  .  .  .  W  Ls .  .  Rs .  .  .  
 176  196 A K    >   -     0   0    0 108 .  A  .  T  .  Ii .  .  De Fe .  .  Te Ph .  .  .  .  K  .  .  .  D  S  .  .  Yg .  .  .  
 177  197 A D  T 3  S+     0   0    0 116 .  N  .  N  .  Vi .  .  Pg Gs .  .  Se Ih .  .  .  .  Cs .  .  .  Vh Qh .  .  Eg .  .  .  
 178  198 A S  T 3  S+     0   0    0 102 .  .  .  .  .  .  .  .  Sg Ks .  .  Ne .  .  .  .  .  Eh .  .  .  Vh Eh .  .  .  .  .  .  
 179  199 A I  S <  S+     0   0    0 101 .  .  .  .  .  Ms .  .  .  .  .  .  T  Rh .  .  .  .  Ph .  .  .  Qh Ah .  .  .  .  .  .  
 180  200 A I  S    S-     0   0    0  90 .  .  .  T  Ph Ks .  .  .  .  .  .  .  Sh .  Ke .  .  .  .  .  .  Qh Ah .  .  .  .  .  .  
 181  201 A N    >>  -     0   0    0  83 H  .  .  N  Rh V  .  Lh .  .  .  .  .  Lh .  Ie .  .  .  .  .  Rh Gh Rh .  .  .  .  .  .  
 182  202 A L  H 3> S+     0   0    0  78 H  .  .  A  Nh Ve .  Yh .  .  .  .  .  Wh .  Ve .  .  .  .  .  Ah Kh Eh .  .  .  .  .  .  
 183  203 A Q  H 3> S+     0   0    0  73 H  .  .  Rs Rh .  .  Qh .  .  .  .  .  Ih .  Re .  .  .  .  .  Rh Ih Lt .  .  .  .  .  .  
 184  204 A D  H <> S+     0   0    0  70 H  .  .  E  Ih .  .  Dh .  .  .  .  .  Rh .  .  .  .  .  .  .  Dh Sh Vt .  .  Ih .  .  .  
 185  205 A V  H  X S+     0   0    0  70 .  .  .  .  Rh .  .  Gh .  .  .  .  .  Ah .  .  .  .  .  .  .  Ah Vh .  .  .  Sh .  .  .  
 186  206 A A  H  X S+     0   0    0  65 .  .  .  .  Hh .  .  Vh .  .  .  .  .  Ft .  .  .  .  .  .  .  Ih Yh .  .  .  Gh .  .  .  
 187  207 A V  H  X S+     0   0    0  68 .  .  .  .  Rt .  .  Ah .  .  .  .  .  Nt .  .  .  .  .  .  .  Lh Vh .  .  .  Rh .  .  .  
 188  208 A F  H  X S+     0   0    0  70 .  .  .  .  Vh .  .  Nt .  .  .  .  .  Pt .  .  .  .  .  .  .  Dh .  .  T  .  Lh .  .  .  
 189  209 A G  H  X S+     0   0    0  62 .  .  .  .  .  .  .  Sg .  .  .  .  .  Wt .  .  .  .  .  .  .  Ah .  .  Pg .  Mh .  .  .  
 190  210 A L  H  X S+     0   0    0  61 .  .  .  .  .  .  .  Kg .  .  .  .  .  Pt .  .  .  .  .  .  .  Lh .  .  Fg .  Sh .  .  .  
 191  211 A R  H  X S+     0   0    0  57 .  .  .  .  .  .  .  Dg .  .  .  .  .  M  .  .  .  .  .  .  .  Eh .  .  Qg .  Rh .  .  .  
 192  212 A F  H  X S+     0   0    0  53 .  .  .  .  .  .  .  Gs .  .  .  .  .  .  .  .  .  .  .  .  .  Nh .  .  .  .  .  .  .  .  
 193  213 A L  H  X S+     0   0    0  49 .  .  .  .  .  .  .  .  .  .  .  .  .  .  .  .  .  .  .  .  .  Ls .  .  .  .  .  .  .  .  
 194  214 A E  H  < S+     0   0    0  48 .  .  .  .  .  .  .  .  .  .  .  .  .  .  .  .  .  .  .  .  .  T  .  .  .  .  .  .  .  .  
 195  215 A E  H  < S+     0   0    0  43 .  .  .  .  .  .  .  .  .  .  .  .  .  .  .  .  .  .  .  .  .  Ah .  .  .  .  .  .  .  .  
 196  216 A H  H  < S+     0   0    0  41 .  .  .  .  .  .  .  .  .  .  .  .  .  .  .  .  .  .  .  .  .  Eh .  .  Ft .  .  .  .  .  
 197  217 A Y     X  +     0   0    0  44 .  .  .  .  .  .  .  .  .  .  .  .  .  .  .  .  .  .  .  .  .  Eh .  .  A  .  .  .  .  .  
 198  218 A P  H  > S+     0   0    0  39 .  .  .  .  .  .  .  .  .  .  .  .  .  .  .  .  .  .  .  .  .  Lh .  .  Ke .  .  .  .  .  
 199  219 A E  H  > S+     0   0    0  39 .  .  .  .  .  .  .  .  .  .  .  .  .  .  .  .  .  .  .  .  .  Kh .  .  Te .  .  .  .  .  
 200  220 A R  H  > S+     0   0    0  34 .  .  .  .  .  .  .  .  .  .  .  .  .  .  .  .  .  .  .  .  .  Kh .  .  .  .  .  .  .  .  
 201  221 A L  H  X S+     0   0    0  30 .  .  .  .  .  .  .  .  .  .  .  .  .  .  .  .  .  .  .  .  .  Fh .  .  .  .  .  .  .  .  
 202  222 A K  H  <>S+     0   0    0  27 .  .  .  .  .  .  .  .  .  .  .  .  .  .  .  .  .  .  .  .  .  Kh .  .  .  .  .  .  .  .  
 203  223 A E  H ><5S+     0   0    0  25 .  .  .  .  .  .  .  .  .  .  .  .  .  .  .  .  .  .  .  .  .  Lh .  .  .  .  .  .  .  .  
 204  224 A R  H 3<5S+     0   0    0  26 .  .  .  Te .  .  .  .  .  .  .  .  .  .  .  .  .  .  .  .  .  Kh .  .  .  .  .  .  .  .  
 205  225 A Y  T 3<5S-     0   0    0  23 .  .  .  Ve .  .  .  .  .  .  .  .  .  .  .  .  .  .  .  .  .  Lt .  .  .  .  .  .  .  .  
 206  226 A G  T < 5 +     0   0    0  25 .  .  .  Re .  .  .  .  .  .  .  .  .  .  .  .  .  .  .  .  .  Lt .  .  Ve .  .  .  .  .  
 207  227 A L      < -     0   0    0  16 .  .  .  Le .  .  .  .  .  .  .  .  .  .  .  .  .  .  .  .  .  Rh .  .  Ae .  .  .  .  .  
 208  228 A D  S    S+     0   0    0  18 .  .  .  St .  .  .  .  .  .  .  .  .  .  .  .  .  .  .  .  .  Gh .  .  Ie .  .  .  .  .  
 209  229 A E  S    S-     0   0    0  21 .  .  .  Rt .  .  .  .  .  .  .  .  .  Et .  .  .  .  .  .  .  Ah .  .  Le .  .  .  .  .  
 210  230 A I        -     0   0    0  25 .  .  .  St .  .  .  .  .  .  .  .  .  Gt .  .  .  .  .  .  .  Lh .  .  .  .  Ds .  .  .  
 211  231 A P        -     0   0    0  23 .  .  .  .  .  .  .  .  .  .  .  .  .  Qe .  .  .  .  .  .  .  Sh .  .  .  .  D  .  .  .  
 212  232 A E  S    S+     0   0    0  35 .  .  .  .  .  .  .  .  .  .  .  .  .  Pe .  .  .  .  .  .  .  M  .  .  .  .  Gs .  .  .  
 213  233 A D  S >> S-     0   0    0  39 .  .  .  .  .  .  .  .  .  .  .  .  .  Ve .  .  .  .  .  .  .  D  .  .  .  .  Yh .  .  .  
 214  234 A I  H 3> S+     0   0    0  47 .  .  .  .  .  .  .  .  .  .  .  .  .  Ke .  .  .  .  .  .  .  Ah Lh .  .  .  Eh .  .  .  
 215  235 A A  H 3> S+     0   0    0  50 .  .  .  .  .  .  .  .  .  .  .  .  .  Ve .  .  .  .  .  .  .  Lh Lh .  .  .  .  .  .  .  
 216  236 A E  H <> S+     0   0    0  48 .  .  .  .  .  .  .  .  .  .  .  .  .  .  .  .  .  .  .  .  .  Dh Kt .  .  .  .  .  .  .  
 217  237 A L  H  X S+     0   0    0  48 .  .  .  .  .  .  .  .  .  .  .  .  .  .  .  .  .  .  .  .  .  Lh Nt .  .  .  .  .  .  .  
 218  238 A F  H  X S+     0   0    0  51 .  .  .  .  .  .  .  .  .  .  .  .  .  .  .  .  .  .  .  .  .  Th M  .  .  .  .  .  .  .  
 219  239 A D  H  X S+     0   0    0  48 .  .  .  .  .  .  .  .  .  .  .  .  .  .  .  .  .  .  .  .  .  Dh P  .  .  .  .  .  .  .  
 220  240 A A  H  X S+     0   0    0  41 .  .  .  .  .  .  .  .  .  .  .  .  .  .  .  .  .  .  .  .  .  Kh .  .  .  .  .  .  .  .  
 221  241 A I  H  X S+     0   0    0  42 .  .  .  .  .  .  .  .  .  .  .  .  .  .  .  .  .  .  .  .  .  Lh .  .  .  .  .  .  .  .  
 222  242 A G  H  X>S+     0   0    0  41 .  .  .  .  .  .  .  .  .  .  .  .  .  .  .  .  .  .  .  .  .  Vh .  .  .  .  .  .  .  .  
 223  243 A E  H  <5S+     0   0    0  38 .  .  .  .  .  .  .  .  .  .  .  .  .  .  .  .  .  .  .  .  .  Sh .  .  .  .  .  .  .  .  
 224  244 A K  H  <5S+     0   0    0  35 .  .  .  .  .  .  .  .  .  .  .  .  .  Ge .  .  .  .  .  .  .  Ft .  .  .  .  .  .  .  .  
 225  245 A R  H  <5S-     0   0    0  34 .  .  .  .  .  .  .  .  .  .  .  .  .  Ie .  .  .  .  .  .  .  Ys .  .  .  .  .  .  .  .  
 226  246 A G  T  <5 +     0   0    0  37 .  .  .  .  .  .  .  .  .  .  .  .  .  Qe .  .  .  .  .  .  .  .  .  .  .  .  Ie .  .  .  
 227  247 A C      < +     0   0    0  36 .  .  .  .  .  .  .  .  .  .  .  .  .  Ve .  .  .  .  .  .  .  .  .  .  .  .  Is .  .  .  
 228  248 A L  B     +F  234   0B   0  34 .  .  .  .  .  .  .  .  .  .  .  .  .  Ae .  .  .  .  .  .  .  .  .  .  .  .  Ds .  .  .  
 229  249 A M        +     0   0    0  33 .  .  .  .  .  .  .  .  .  .  .  .  .  T  .  .  .  .  .  .  .  .  .  .  .  .  P  .  .  .  
 230  250 A S  S >  S-     0   0    0  28 .  .  .  .  .  .  .  .  .  .  .  .  .  Gs .  .  .  .  .  .  .  .  .  .  .  .  P  .  .  .  
 231  251 A G  T 3  S-     0   0    0  32 .  .  .  .  .  .  .  .  .  .  .  .  .  Db .  .  .  .  .  .  .  .  .  .  .  .  Rt .  .  .  
 232  252 A G  T 3  S+     0   0    0  34 .  .  .  .  .  .  .  .  .  .  .  .  .  Gs .  .  .  .  .  .  .  .  .  .  .  .  .  .  .  .  
 233  253 A L    <   -     0   0    0  34 .  .  .  .  .  .  .  .  .  .  .  .  .  Ie .  .  .  .  .  .  .  .  .  .  .  .  .  .  .  .  
 234  254 A I  B     -F  228   0B   0  30 .  .  .  .  .  .  .  .  .  .  .  .  .  Le .  .  .  .  .  .  .  .  .  .  .  .  .  .  .  .  
 235  255 A N     >  -     0   0    0  44 .  .  .  .  .  .  .  .  .  .  .  .  .  .  .  Kg .  .  .  .  .  L  .  .  .  .  .  .  .  .  
 236  256 A Y  H  > S+     0   0    0  43 .  .  .  .  .  .  .  .  .  .  .  .  .  .  .  Dg .  .  .  .  .  Eh .  .  .  .  .  .  .  .  
 237  257 A D  H  > S+     0   0    0  45 .  .  .  .  .  .  .  .  .  .  .  .  .  .  .  Lh .  .  .  .  .  Th .  .  .  .  .  .  .  .  
 238  258 A K  H  > S+     0   0    0  48 .  .  .  .  .  .  .  .  .  .  .  .  .  .  .  Dh .  .  .  .  .  Yh .  .  .  .  .  .  .  .  
 239  259 A T  H  X S+     0   0    0  45 .  .  .  .  .  .  .  .  .  .  .  .  .  .  .  Dh .  .  .  .  .  Gh .  Ts .  .  .  .  .  .  
 240  260 A T  H  X S+     0   0    0  49 .  .  .  .  .  .  .  .  .  .  .  .  .  .  .  Ah .  .  .  .  .  Ah .  I  .  .  .  .  .  .  
 241  261 A E  H  X S+     0   0    0  49 .  .  .  Me .  .  .  .  .  .  .  .  .  .  .  Mh .  .  .  .  .  Eh .  A  .  .  .  .  .  .  
 242  262 A V  H  X S+     0   0    0  50 .  .  .  Vt .  .  .  .  .  .  .  .  .  .  .  Rh .  .  .  .  .  Lh .  Ph .  .  .  .  .  .  
 243  263 A I  H  X S+     0   0    0  52 .  .  .  Ct .  .  .  .  .  .  .  .  .  .  .  Th .  .  .  .  .  Th .  Lh .  .  .  .  .  .  
 244  264 A I  H  X S+     0   0    0  50 .  .  .  Vt .  .  .  .  .  .  .  .  .  .  .  Nt .  .  .  .  .  Ah .  Th .  .  .  .  .  .  
 245  265 A R  H  X S+     0   0    0  49 .  .  .  S  .  .  .  .  .  .  .  .  .  .  .  Gt .  .  .  .  .  Nh .  Mh .  .  .  .  .  .  
 246  266 A D  H  <>S+     0   0    0  50 .  .  .  .  .  .  .  .  .  .  .  .  .  .  .  I  .  .  .  .  .  Vh .  Fh .  .  .  .  .  .  
 247  267 A I  H ><5S+     0   0    0  48 .  .  .  .  .  .  .  .  .  .  .  .  .  .  .  R  .  .  .  .  .  Lh .  Kh .  .  .  .  .  .  
 248  268 A R  H 3<5S+     0   0    0  47 .  .  .  .  .  .  .  .  .  .  .  .  .  .  .  Ks .  .  .  .  .  .  .  Ah .  .  .  .  .  .  
 249  269 A T  T 3<5S-     0   0    0  37 .  .  .  .  .  .  .  .  .  .  .  .  .  .  .  .  .  .  .  .  .  .  .  Lh .  .  .  .  .  .  
 250  270 A E  T X 5S+     0   0    0  34 .  .  .  .  .  .  .  .  .  .  .  .  .  .  .  .  .  .  .  .  .  Rh .  .  .  .  .  .  .  .  
 251  271 A K  T 3 <S+     0   0    0  22 .  .  .  .  .  .  .  .  .  .  .  .  .  .  .  .  .  .  .  .  .  Dh .  .  .  .  .  .  .  .  
 252  272 A F  T 3  S-     0   0    0  18 .  .  .  .  .  .  .  .  .  .  .  .  .  .  .  .  .  .  .  .  .  Mt .  .  .  .  .  .  .  .  
 253  273 A G    <   -     0   0    0  16 .  .  .  .  .  .  .  .  .  .  .  .  .  .  .  .  .  .  .  .  .  Gt .  .  .  .  .  .  .  .  
 254  274 A R  S    S-     0   0    0  19 .  .  .  .  .  .  .  .  .  .  .  .  .  .  .  .  .  .  .  .  .  L  .  .  .  .  .  .  .  .  
 255  275 A L        -     0   0    0  20 .  .  .  .  .  .  .  .  .  .  .  .  .  .  .  .  .  .  .  .  .  Q  .  .  .  .  .  .  .  .  
 256  276 A S        -     0   0    0  17 .  .  .  .  .  .  .  .  .  .  .  .  .  .  .  .  .  .  .  .  .  Eh .  .  .  .  .  .  .  .  
 257  277 A F  S    S+     0   0    0  17 .  .  .  .  .  .  .  .  .  .  .  .  .  .  .  .  .  .  .  .  .  .  .  .  .  .  .  .  .  .  
 258  278 A E        -     0   0    0  15 .  .  .  .  .  .  .  .  .  .  .  .  .  .  .  .  .  .  .  .  .  .  .  .  .  .  .  .  .  .  
 259  279 A Q        -     0   0    0   9 .  .  .  .  .  .  .  .  .  .  .  .  .  .  .  .  .  .  .  .  .  .  .  .  .  .  .  .  .  .  
 260  280 A P              0   0    0   9 .  .  .  .  .  .  .  .  .  .  .  .  .  .  .  .  .  .  .  .  .  .  .  .  .  .  .  .  .  .  
 261  281 A T              0   0    0   5 .  .  .  .  .  .  .  .  .  .  .  .  .  .  .  .  .  .  .  .  .  .  .  .  .  .  .  .  .  .  

## ALIGNMENTS    91 -  120
SeqNo PDBNo AA STRUCTURE BP1 BP2  ACC OCC .  .  .  .  :  .  .  .  .  :  .  .  .  .  :  .  .  .  .  :  .  .  .  .  :  .  .  .  .  :  
   1    9 A H     >>       0   0    0 101 .  .  .  Lh .  C  .  .  Gh .  .  Ah Ah .  .  G  .  .  .  .  .  .  .  A  .  .  Gt .  Rh .  
   2   10 A M  T  45 +     0   0    0 128 .  .  .  Kh .  I  .  .  Ah .  .  Ah Nh .  .  D  .  .  .  .  .  .  .  S  .  .  Lh .  Th .  
   3   11 A A  T  >5S+     0   0    0 159 .  We .  Gh .  Sh .  .  Ih .  .  Ih Eh .  .  Qh .  .  .  Dh .  .  .  Ts .  .  Rh .  Lh .  
   4   12 A K  H  >5S+     0   0    0 170 .  Ve .  Lh .  Lh .  .  Sh .  .  Ih Qh .  .  Th .  .  .  Kh .  .  .  Gs .  .  Eh .  Sh .  
   5   13 A A  H  X5S+     0   0    0 168 .  S  .  Th .  Dh .  .  Nh .  .  Kt Lh .  .  Dh .  .  .  Is .  .  .  .  .  .  Ah .  Yh .  
   6   14 A R  H  ><S+     0   0    0 167 .  Vh .  Vh .  Mh .  .  Mh .  .  L  .  .  .  Ah .  .  .  Mg .  .  .  G  .  .  Ah .  Rh .  
   7   15 A R  H  X S+     0   0    0 182 .  Ah .  Yh .  Kh .  .  Yh .  .  K  .  Mh .  Dh .  .  Eh Tg .  .  .  Nh .  .  Ah .  Nh .  
   8   16 A E  H  X S+     0   0    0 197 .  Qh .  Yh .  Yh .  .  Sh T  .  V  .  Gh .  Lh .  .  Th Ng .  S  .  Ah .  .  Lh .  Ah .  
   9   17 A V  H  X S+     0   0    0 198 .  Ih .  Lh .  Fh .  .  Ih Ah .  X  Ih Sh .  Lh .  .  Fh .  .  Th .  Fh .  .  Lh .  Ih .  
  10   18 A T  H  < S+     0   0    0 200 .  Eh .  Rh .  Rh .  .  Mh Kh .  .  Sh Vh .  Ih .  .  Ah .  .  Kh .  Lh .  .  Eh .  Ih .  
  11   19 A E  H >< S+     0   0    0 213 .  Nh .  Kt .  Ah .  .  Ah Eh .  .  Gh Eh .  Qh .  .  Eh I  Ls Wh .  Sh .  Qh Eh .  Qh .  
  12   20 A K  H >< S+     0   0    0 216 .  Sh .  Tt .  Vh .  .  Ah Lh .  P  Hh Ah .  Lh .  .  Lh R  M  Lh .  Hh .  Kh Ah .  Nt .  
  13   21 A L  G >< S+     0   0    0 216 N  Lt .  Ys .  Th .  .  Rh Yh .  I  Ah Sh .  Rh .  .  Ah L  P  Ah .  Vh .  Lh Lh .  Kh .  
  14   22 A K  G <  S+     0   0    0 225 Fs At .  E  .  Th .  Y  Yh Th .  K  H  Yh .  Gh .  .  Rh N  H  Eh .  Rt .  Eh Rh .  Dh .  
  15   23 A L  G <  S+     0   0    0 225 Es R  .  .  .  Y  .  I  Kh Mh .  Rt Pt Lt .  Wh .  .  .  .  Yt Sh .  At .  Nt Qt .  Lh .  
  16   24 A I    <   -     0   0    0 213 As P  .  .  A  .  .  P  .  Mh .  .  Dt A  .  A  P  Q  .  .  K  .  .  V  .  I  Gt H  Fh .  
  17   25 A D  S    S+     0   0    0 310 Ds P  Re E  As N  R  Qs Le Le Ke S  L  As K  Ds Te Ke T  D  Te Le .  Ds Ve K  K  N  Dt Le 
  18   26 A I  E     -a  115   0A   0 325 We M  Ge Qe P  Ve Ve Ae Ve Ie Ae Ke Ce Ae Re Ae Ke Ye Le N  Ae Re .  Ae Ie Fe Re P  K  Ce 
  19   27 A V  E     -ab 116  45A   0 326 Fe Ve Le Fe Ie Ve Ae Ie Le Ie Le Ie Ve Le Ae Ie V  Le Te Ie Fe Ve .  Ie Fe Ve Ie Ve Ie Ie 
  20   28 A Y  E     -ab 117  46A   0 326 Le Ge Ve Le Le Ve Le Ie Fe Me Le Le Ie Ie Ve Ve .  Fe Le Fe Le Le .  Ye De Ie Re Ve Ve Ie 
  21   29 A E  E     -ab 118  47A   0 327 Le Fe Ie Fe Fe Me Ve Le Te De Ve Ye We Ve Ve Ve V  Ie Te Ee Ce De .  Qe Vt Te Ve Me Le Te 
  22   30 A L  E     +ab 119  48A   0 323 Ae D  Ve Hs We Ge Ts A  Se Ae Ve Le Ve Le Ve Ge Ab D  Ae Is Ve A  .  Ve Db D  He Ve De Ce 
  23   31 A V  E     - b   0  49A   0 320 Ge I  Ge As He Rh Gs Ns Et Rs Se Gs Ds T  F  Ah V  Rs G  G  D  S  .  Ve .  Vs G  H  Ve M  
  24   32 A D  E >   - b   0  50A   0 238 D  .  H  .  Rs Th .  Gs .  R  F  A  As Es S  Eh N  Db .  .  L  W  .  R  Pt Dt D  G  Gt D  
  25   33 A A  T 3  S+     0   0    0 134 .  .  .  .  .  .  .  .  .  Mh G  .  .  .  .  .  Ab .  .  .  Qb Y  .  A  Yt .  Ys It C  .  
  26   34 A R  T 3  S+     0   0    0 116 .  .  .  .  Rs .  .  .  .  Qh T  .  .  .  .  .  .  .  .  .  Et S  .  F  D  Ke Ds Gt Gt .  
  27   35 A I  S <> S+     0   0    0 125 .  .  G  .  D  .  .  .  .  Dh .  S  .  Ss .  .  .  .  .  .  .  .  .  D  Lg Se Ah G  Tt .  
  28   36 A P  T  4 S+     0   0    0 173 .  .  St At L  .  Ns .  .  Yh .  As .  Gs Gs .  Pb Lt L  .  .  .  .  Ph Cg Fe Gh A  Gs .  
  29   37 A M  T >4 S+     0   0    0 211 .  Db Qt Gb R  .  Ks .  .  Qh Kh Gs .  Rh Gs .  S  Ib Gs .  .  R  .  Ih Dg He Lh .  Ih .  
  30   38 A S  T 34 S+     0   0    0 229 T  Dt Ls Gh .  .  Gh .  .  Dh Nh Th .  Sh Qh .  Ih S  Gt .  Nh E  .  Rh Tg .  Th .  .  Sg 
  31   39 A S  T 3< S+     0   0    0 239 A  Tt .  Vh .  .  Ih Es Qt S  Ih .  Hs .  Dh Rh Sh E  Mt G  Ch Ah .  Dh D  .  Gh Fg .  Rg 
  32   40 A R  S <  S-     0   0    0 233 Lh Vt .  Gh .  Eh Gh Y  Ss C  Vh .  T  .  Sh Kh Ch .  Gt Ks Vh Rh .  Lh .  .  Th Ng .  Lg 
  33   41 A N     >  -     0   0    0 234 Ph Ah Mh Lh .  Sh .  P  H  .  Eh .  D  .  .  Et .  .  .  Gs Fh Yh .  Ih Ib Dh Ah Fg .  It 
  34   42 A P  H  > S+     0   0    0 237 Sh Rh Eh Ih N  Is .  A  Yt .  Rh .  I  .  Ih Nt Eh .  .  Hh Nh Lh .  Vh N  Gh Ih Ah .  Dt 
  35   43 A M  H  > S+     0   0    0 191 Vh Qh Lh .  Ih P  .  Hs Sh .  Dh .  Q  .  Qh .  Wh .  .  .  Rh Eh .  Dh P  Lh Lh Gh .  Lh 
  36   44 A I  H >> S+     0   0    0 229 Nh Lh Hh Ah Gh .  Ih Lh Ih .  Lh .  Ph .  Ah .  Th .  .  Fh Lh Rs .  Eh V  Gh Vh Ih .  Lh 
  37   45 A E  H >< S+     0   0    0 257 Lh Ih Rh Ch Lh .  Vh Ph Kh .  Ah .  Vh Ah Lh Y  Lh Lh .  Th Ah Hb .  Lh Vh Ih Rh Kh .  Eh 
  38   46 A D  H 3< S+     0   0    0 258 Ah Dh Kh Qh Ah .  Rh Lh Kh .  Ah .  Ah Rh Qh G  Eh Lh .  Lh Rh .  .  Lh Eh Kh Gh Sh .  Rh 
  39   47 A I  H << S+     0   0    0 263 Kh Mh Rh Wh Ah .  Dh Rh Ah .  St Ih Fh Yt Dh Ps Kh Kh Sh Eh Lh .  .  .  Lh Xh Lh Yh .  Gt 
  40   48 A L    <<  +     0   0    0 267 Ls Hh Ih Ah Rh L  Lh Lh Gh .  C  At Lh R  Y  V  It Lh Vh Vh Hh .  .  Lg Sh Lh Ah Lh .  I  
  41   49 A K  S    S-     0   0    0 296 P  Vh Gt Lh At St F  Ah Ah .  Pt Dt Lb P  .  V  Vt Qh Th Qt Eh .  .  Tg K  At Lt Vh Kh G  
  42   50 A N  S    S+     0   0    0 276 Nt Gt As Gt Qt Nt As Eh Tg .  Dt Kt Kg Rs .  Ls Ds Gt Mh Rt Vh .  .  Ag Qe Dt Gt Rg Ht Rt 
  43   51 A K  S    S-     0   0    0 307 A  D  Fs A  S  Rs Gs A  Dg .  Rs Gs .  As Ds P  Fe Ye G  Cs Te Pt .  Ks Ie I  A  Dg G  A  
  44   52 A P        +     0   0    0 313 Ve Ae Ds Ke Q  Ie De F  Ng Ht De Ie Dg P  De Ke Ke Ke Ve F  Ke Gt .  P  Ve Qe De Kg A  Ke 
  45   53 A R  E     -b   19   0A   0 321 Ge Ie Ve Le Le Ne Ve Ve Ve S  Le Ve Ie Ie Ve Le Ie Le Ve Ve Ye A  .  Ve Ve Ve Ve Le Ks Ve 
  46   54 A I  E     -b   20   0A   0 322 Ye Fe Ke Ie Ie Ve Ve Ve Ie Le Fe Ye Ve Ie He Te Le Ve Ie Te Ie Se .  Ie Ve Ae He Ye He Ie 
  47   55 A M  E     -bc  21  74A   0 320 Ae Fe Ie Ge Ge Ie Le Ce Le Se Re Ae Ye Ae Ce Le Le Me Ae Ae Ve Fe .  Ye Se Ve Pe Ae Ve Ke 
  48   56 A L  E     -bc  22  75A   0 319 Ve Ve Ae Te Le Le Te C  Ie Ve Ae Ie Ie Ve Ie Le Le Ie Ve I  Te F  .  Le G  Le Fe V  Ie Ne 
  49   57 A L  E     -bc  23  76A   0 304 Ie .  Fe Ve Fe S  Ae A  K  P  Fe Ee Ge Te Te S  He .  Ee E  Ee D  .  Ve Rs .  I  D  Ge At 
  50   58 A N  E     +b   24   0A   0 226 Ee Te A  Gs .  .  Rs Ah Cb Es T  .  Le Rs Fe Ks .  Te .  .  .  It .  N  .  S  .  F  Ve Gt 
  51   59 A K    >>  +     0   0    0 165 .  G  As .  Ce .  .  .  .  Es .  .  .  .  .  Qe .  Ne .  .  .  Et .  .  .  Gs P  W  De .  
  52   60 A A  G >4  +     0   0    0 153 .  Rs Rs .  Le .  .  .  N  As S  .  .  .  De Q  Qe Q  .  .  He Et .  .  .  R  H  D  .  .  
  53   61 A D  G 34 S+     0   0    0 141 .  S  Ks .  D  .  .  .  Et .  Gh .  .  .  Ys P  V  Dt .  .  Ys .  .  Qt .  D  Rt Kt .  .  
  54   62 A K  G <4 S+     0   0    0 142 .  .  .  .  Ph .  .  .  Rt .  Mh .  .  .  Gs As S  Gt .  .  P  .  .  K  .  .  Lt Tt Ms .  
  55   63 A A  S << S-     0   0    0 140 Ls P  .  .  .  .  .  .  Gs .  Ih .  .  .  Qs .  I  .  .  .  Ks .  .  N  .  .  .  .  Ss .  
  56   64 A D     >  -     0   0    0 151 Ss T  .  .  Lh .  .  .  .  .  Rh .  .  .  H  N  Nh Fh .  .  Gs .  .  Ks Ks .  .  .  St .  
  57   65 A A  H  > S+     0   0    0 146 Eg Ks .  .  Qh .  .  .  .  .  Kh A  .  .  Rh S  Kh Dh .  .  Ls .  .  .  Es S  .  .  Ih .  
  58   66 A A  H  > S+     0   0    0 144 Ag T  .  .  Gh .  .  .  .  .  Lh Ph .  .  Ah Eh Ah Gh .  .  .  .  .  .  Ds Ph .  .  .  .  
  59   67 A V  H  > S+     0   0    0 158 Dg .  .  .  Ch .  .  .  .  .  Rh Rh .  .  Eh Qh Kh Ph .  .  .  .  .  Ys Pt Ih .  .  .  .  
  60   68 A T  H  X S+     0   0    0 206 I  .  .  Ts Lh Rs Ds .  .  .  .  Ih .  N  Ih Wh Gh Hh D  Ds .  .  .  Lh .  Lh .  .  Ih .  
  61   69 A Q  H  X S+     0   0    0 206 Q  E  .  Ah Qh Ts Vh .  .  .  Dh Xh .  Hh Eh Dh Lh Nh Eh Hh .  .  .  Ph Tt Rh .  .  Eh .  
  62   70 A Q  H  X S+     0   0    0 212 .  T  .  Qh Eh L  Ah .  .  .  G  Rh Gh Qh Vh Qh Hh Lh Kh Kh .  .  .  Kh Kt Rh .  .  Mh .  
  63   71 A W  H  X S+     0   0    0 223 .  Vh .  Kh Lh K  Rh .  .  .  I  Eh Eh Th Ah Rh Lh Mh Rh Lh .  .  .  Ih Yt Rh .  .  Ah .  
  64   72 A K  H  X S+     0   0    0 222 .  Sh .  Ah Qh Kg Gh .  .  .  D  Lh Hh Ah Qh Lh Lh Mh Ih Ch .  .  .  Kh Yt Ih .  .  Kh .  
  65   73 A E  H  X S+     0   0    0 223 .  Kh .  Qh Qh Eg Qh .  .  .  .  Lh Yh Rh Eh Qh Eh Qh Dh Kh .  .  .  Kh R  Ah .  .  Eh .  
  66   74 A H  H  < S+     0   0    0 222 .  Th .  Sh Rh Dg Ah .  .  .  .  Dh Ih Qh Lh Kh Fh Ih Kh Th .  .  .  Wh .  Dh .  .  Lh .  
  67   75 A F  H ><>S+     0   0    0 211 .  Lh .  Ah Yh F  Ah .  .  .  .  Ah Ih Ag Sh Lh Fh Fh Rh Th .  .  .  Ih T  Lh .  .  Vh .  
  68   76 A E  H ><5S+     0   0    0 193 .  Ah .  Lh Qh .  Vh .  .  .  .  Ct Kh Hg Qh Ih Vh Th Ih Eh .  .  .  Dh Rh Gt .  .  Eh .  
  69   77 A N  T 3<5S+     0   0    0 194 .  Dh .  Kh Qh D  Kh Gt .  .  .  At Th Lg Kh Vh Nh Sh Eh Nh .  .  .  Et Kh .  .  .  Lh .  
  70   78 A Q  T < 5S-     0   0    0 209 .  Nh .  Ah Ah Es Qh H  .  .  .  Et Lh Ys .  Gt Kh Qt Tt Kh Kt .  .  Pt Wh .  .  .  Nt .  
  71   79 A G  T < 5S+     0   0    0 212 .  .  .  Gt Gt Ds S  T  .  .  .  R  Gt .  .  V  Ch Gt Kt L  Tt .  .  Gt .  .  .  .  Gt .  
  72   80 A I      < -     0   0    0 237 .  N  .  A  Ss V  P  P  .  .  .  Ie I  Ie As E  Ce V  C  F  A  .  .  D  Q  K  .  .  F  .  
  73   81 A R        -     0   0    0 248 Ee P  .  Qe R  Ye Re Ve .  .  .  Ie Ke Fe Ae Ve Ee Ee Ds Q  He .  .  T  Ce Le .  .  Kt .  
  74   82 A S  E     -c   47   0A   0 250 Le V  .  Ve Le Ie Fe Ie .  .  .  Pe Ye Pe He .  Ae Ve Re V  Le .  .  Le Qe Fe .  .  Ie .  
  75   83 A L  E     -c   48   0A   0 251 He Ie .  Ie Le Ie He Ie .  .  .  Ie Fe Ve Ke .  We Le Ke L  Ie .  .  Ie R  Fe .  .  Te .  
  76   84 A S  E     +c   49   0A   0 252 We Fe .  Ne Le Ns Qe Gs I  .  D  Le Se Ve Ve .  Ie Ie Te N  Ee .  .  P  .  L  .  .  Le .  
  77   85 A I        -     0   0    0 237 Ph A  .  Yt Le .  L  .  Ph .  T  G  .  C  Le .  Ke Ce As Ks Ke .  .  .  .  Gs .  .  Le .  
  78   86 A N     >  -     0   0    0 205 Lh Ts .  Rt Qe .  D  .  Ah I  Ph D  .  K  De .  Ph .  .  D  Ts .  .  S  .  K  .  T  K  .  
  79   87 A S  T  4 S+     0   0    0 167 Vh Ks .  .  Ph .  It .  Dh S  Lh At .  Ds .  .  Kh .  .  Ig Rs .  .  Vh .  Ls V  Nh Lg .  
  80   88 A V  T  4 S+     0   0    0 179 Eh Sh .  .  Qh .  It .  .  Pt .  Nt .  P  .  .  Dh C  .  .  Fs Vs .  Ah .  E  L  Yh Eg .  
  81   89 A N  T  4 S-     0   0    0 187 .  Qh .  .  Hh .  D  .  .  Gt .  K  Ih V  .  .  Vh Ds .  .  .  M  .  Fh .  .  Mg Nh Dg .  
  82   90 A G    ><  +     0   0    0 202 .  .  .  .  Lh .  Lh E  .  V  .  Qg Gh Q  .  Ss .  Cs .  Lg .  L  .  Eh T  .  Eg Nh V  .  
  83   91 A Q  T 3  S-     0   0    0 205 .  .  .  Es .  .  Qh T  .  Sh .  Eg Kh .  .  Ts .  Rs .  Qg .  P  .  .  Rs .  .  Ph H  .  
  84   92 A G  T >  S+     0   0    0 247 Rh .  .  D  .  Ks Sh N  .  Wh .  Yg Vh .  .  N  .  .  S  F  .  Gh .  .  K  .  Rg Vh .  .  
  85   93 A L  G X>  +     0   0    0 292 Ih .  .  Lh .  Vh Ih Dh .  Ih Lh At Mh .  .  Ph Ch V  Ih K  V  Fh .  L  Dh Eh Vh Lh .  D  
  86   94 A N  G 34 S+     0   0    0 306 At Qh .  Vh Qh Eh Rh Th .  Eh Qh Nt Eh Nh .  Kh Qh Kg Eh .  Ph Ah .  Ph Vh Th Ph Sh L  Dh 
  87   95 A Q  G <> S+     0   0    0 311 Qt Dh Eh Rh Lh Dh Ah Kh Ah .  Kh It Eh Lh Lh Ih Eh Lg Eh .  Qh Dh .  Kh Vh Ah Eh Rh Ps Gh 
  88   96 A I  H <> S+     0   0    0 311 Ls Kt Ah Lh Ah Lh Lh Ah Kh .  Lh Vs Th Ah Ah Ah Vh Vg Ah F  Vh Yh .  Ih Kh Ch Hh Fh Fs Vh 
  89   97 A V  H  X S+     0   0    0 300 .  Nt Ih Kh Qh Ih Ch Vh Ih Wh Ah E  Fh Mh Sh Fh Kh Eg Lh P  Eh Vh .  Ih Eh Fh Lh Vh Ps Ih 
  90   98 A P  H  > S+     0   0    0 281 P  .  Rh Eh Qh Vh Dh Hh Lh Kh Ah .  Sh Nh Ih Dh Rh Rg Ah Ks Eh Gh .  Vh Eh Dh .  Qh .  Rh 
  91   99 A A  H  X S+     0   0    0 263 W  .  Eh Ih Lh Lh Fh Yh Eh Kg Qt .  Yh Vh Yh Ah Vh Yg Wh Ns Lt Sh .  Th Ih Lh .  Kh .  Sh 
  92  100 A S  H  X S+     0   0    0 246 L  .  M  Tt Qt Lh Lh Lh Ah Rg Gt .  Lh Gh Ah Lh R  .  Ah .  Lt Lt .  Gh Fh Xh .  Vh .  Ah 
  93  101 A K  H  X S+     0   0    0 209 As .  N  Gt .  Gh Rh Qh Kh Gg .  .  Lh Kh Yh Hh .  .  Eh .  Et Gt .  Yh Wh Kh .  Lh .  Ah 
  94  102 A E  H >< S+     0   0    0 159 .  .  .  Gt .  Kh Kh Sh Qh Nt .  .  Gs Gt Qh At .  .  Eh .  .  .  .  Nh Hh Qh .  Dh .  Vh 
  95  103 A I  H 3< S+     0   0    0 133 .  .  .  .  .  Ls Eh Kt Kt .  .  .  .  Fs Vh Rt .  .  Ah .  .  .  .  Ah It Ah .  Eh .  Ah 
  96  104 A L  H 3X S+     0   0    0 125 .  .  .  .  .  N  Yh Gt Gt .  .  .  .  F  Gt Rt .  .  Kh .  .  .  .  Lt At Gt .  Th .  Ih 
  97  105 A Q  H <X S+     0   0    0  79 .  .  .  .  .  .  .  .  .  .  .  .  .  K  .  .  .  .  Lh .  .  .  .  Nt Pt .  .  G  .  Yh 
  98  106 A E  H  > S+     0   0    0  68 .  .  .  .  .  .  .  .  .  .  .  .  .  .  .  .  .  .  At .  .  .  .  Le Ht .  .  .  .  Ah 
  99  107 A K  H  > S+     0   0    0  71 .  .  .  .  .  .  .  .  .  .  .  .  .  .  .  .  .  .  Gt .  .  .  .  Ie F  .  .  .  .  Lh 
 100  108 A F  H  X S+     0   0    0  56 .  .  .  .  .  .  .  .  .  .  .  .  .  .  .  .  .  .  .  .  .  .  .  .  De .  .  .  .  G  
 101  109 A D  H  X S+     0   0    0  35 .  .  .  .  .  .  .  .  .  .  .  .  .  .  .  .  .  .  .  .  .  .  .  Ie .  .  .  .  .  .  
 102  110 A R  H  X S+     0   0    0  33 .  .  .  .  .  .  .  .  .  .  .  .  .  .  .  .  .  .  .  .  .  .  .  Re .  .  .  .  .  .  
 103  111 A M  H ><>S+     0   0    0  19 .  .  .  .  .  .  .  .  .  .  .  .  .  .  .  .  .  .  .  .  .  .  .  Kt .  .  .  .  .  .  
 104  112 A R  H ><5S+     0   0    0  15 .  .  .  .  .  .  .  .  .  .  .  .  .  .  .  .  .  .  .  .  .  .  .  Gt .  .  .  .  .  .  
 105  113 A A  H 3<5S+     0   0    0  14 .  .  .  .  .  .  .  .  .  .  .  .  .  .  .  .  .  .  .  .  .  .  .  T  .  .  .  .  .  .  
 106  114 A K  T <<5S-     0   0    0  18 .  .  .  .  .  .  .  .  .  .  .  .  .  .  .  .  .  .  .  .  .  .  .  K  .  .  .  .  .  .  
 107  115 A G  T < 5S+     0   0    0  21 .  .  .  .  .  .  .  .  .  .  .  .  .  .  .  .  .  .  .  .  .  .  .  Ah .  .  .  .  .  .  
 108  116 A V      < -     0   0    0  18 .  .  .  .  .  .  .  .  .  .  .  .  .  .  .  .  .  .  .  .  .  .  .  .  .  .  .  .  .  .  
 109  117 A K        -     0   0    0  19 .  .  .  .  .  .  .  .  .  .  .  .  .  .  .  .  .  .  .  .  .  .  .  .  .  .  .  .  .  .  
 110  118 A P        -     0   0    0  21 .  .  .  .  .  .  .  .  .  .  .  .  .  .  .  .  .  .  .  .  .  .  .  .  .  .  .  .  .  .  
 111  119 A R        -     0   0    0  34 .  .  .  .  .  .  .  .  .  .  .  .  K  Kt .  .  .  .  .  .  .  .  .  .  .  .  .  .  .  .  
 112  120 A A        -     0   0    0  82 .  .  .  .  .  .  Gs .  .  .  .  .  K  Gt .  .  .  .  V  Qs .  Dt .  .  .  .  .  Ks .  .  
 113  121 A I  E     - d   0 147A   0 176 Gs .  Ds Ve .  Ys Gs R  Ve Es Q  .  R  D  .  K  .  Ag K  S  V  T  .  .  Ke Eg .  K  .  Ee 
 114  122 A R  E     + d   0 148A   0 200 E  .  Ie Re .  K  Le Ke Pe Ye De .  P  Ve .  Ke .  Ng I  Y  D  He .  .  Le Qg .  Ve .  Ie 
 115  123 A A  E     -ad  18 149A   0 260 Pe Re Ie Ve Es Ce De Ie Fe Ve Ve De Ie Ve Es Ie Ds S  Ds Ke Ne Ve .  .  Ae Te Ds De De Ie 
 116  124 A L  E     -ad  19 150A   0 263 Ae Ie Ye Ve Ae Fe Ve Ae Ye Ve Ae Ve He Ie Ae Se F  Ye Ie Ie Ae Ve .  .  Ie Ae Le Ie Ie Ie 
 117  125 A I  E     +ad  20 151A   0 264 Ve Fe Ve Ye Ve Ie Le Ie Ve Le Ie Ie Le Ve Ve Ie L  Ve Ve Fe Ve Ve .  .  De Ye Fe Ve Ie Ve 
 118  126 A I  E     +a   21   0A   0 259 We Ye Ve De Ye L  Ve Ve Ne Le Qe Ye Se Le Ie Ee V  Ie T  Ge Ve Ye .  .  D  Ie Le .  Ie Ge 
 119  127 A G  E     -a   22   0A   0 244 Ie Ge Pe S  We G  Ne Gs Ae D  Se Ee Fe Te T  .  V  Ge D  N  Fe D  .  .  .  .  Te .  Se He 
 120  128 A I  S >  S-     0   0    0 210 Ae Ds L  .  Ne G  N  .  T  Ws L  D  De G  G  .  Ge Ds Q  I  Ge G  .  .  .  .  Vs .  E  .  
 121  129 A P  T 3  S+     0   0    0 190 Ce Ss F  .  Q  .  .  .  Ab Fs H  V  Vg Ws .  .  Se Rs .  Pt Ie D  .  .  .  .  .  .  W  Ts 
 122  130 A N  T 3  S+     0   0    0 183 Ee Dh Is .  D  .  .  .  Fb S  .  A  Dg Rs .  .  .  Ah .  Yt E  S  .  .  .  .  Ds .  M  Ds 
 123  131 A V  S <  S-     0   0    0  99 .  .  .  .  .  Sh .  .  D  .  .  .  Gg .  .  .  .  .  Ts Nt .  Fs .  .  .  .  C  St .  C  
 124  132 A G  S  > S+     0   0    0 170 .  Nh Hh Vs .  Vh Gh Hh P  Th Kh Ih .  .  .  .  Vh Th Ah I  Ch Ys .  .  .  D  G  Mh Th G  
 125  133 A K  H  > S+     0   0    0 189 .  Dh Vh G  Dh Vh Th Th Ih Lh Ih Lh .  .  .  G  Sh Dh Mh .  Ih Ah .  .  R  Ds It Gh Vh Eh 
 126  134 A S  H  > S+     0   0    0 218 R  Ih Th Rg Gh Yh Rh Lh Qh Rh Vh Ih Lh .  .  Ph Ah Ih Lh Ts Lh Ph .  .  Th Sg Tt Gh Lh Eh 
 127  135 A T  H  > S+     0   0    0 235 Ah Th Et Dg Qh Qh Nh Gh Eh Sh Rh Kh Yh .  .  Sh Fh Qh .  Dh Qh Rh .  .  Qh Vg .  Ah Yh Eh 
 128  136 A L  H  X S+     0   0    0 237 Lh Ah Lh Tg Vh Eh Vh Nh Ih Lh Eh Nh Ih .  .  Vh Ch Lh .  Ih Th Vh .  .  Vh Dg .  Nh Ah Nh 
 129  137 A I  H  X S+     0   0    0 238 Rh Ah Ph Wh Ah Fh Ch Ih Ah Kh Vh Ah Th .  .  Yh Vh Ah .  Ih Vh Wh .  .  Vh Lh .  Th Rh Vh 
 130  138 A N  H  X>S+     0   0    0 241 Rh Rh Dh Eh Ah Lh Th Sh Dh Dh Qh Kh Eh .  .  Rh Kh Eh .  Rh Ah Wh .  .  E  Ph Hg Lh Dh Ih 
 131  139 A R  H  <5S+     0   0    0 221 Hh Dh Lh Rh Ah Eh Eh Lh Ih At Lh Wh Eh .  .  Qh Hh Nh .  Kh Dh Mh .  .  .  .  Ag Yh Hh Eh 
 132  140 A L  H  <5S+     0   0    0 213 Fh Vt Lh Sh .  Kt Lh Lh Ch Lt Lh Fh Ih .  .  Ah A  Mh .  Ih Lh Fh .  .  .  .  Eg Yh Yh Gh 
 133  141 A A  H  <5S-     0   0    0 196 Kh Gt Gt Lh .  Kt Lg Vh Eh Ft Rg .  Yh .  .  Lh .  Gt .  Vh .  Rh .  .  .  .  Lh Ih .  Vh 
 134  142 A K  T  <5S+     0   0    0 146 Qh .  .  Dh .  .  .  Eh Kh Kt .  .  Kh .  .  Sh .  .  .  Fh .  Vh .  .  .  .  .  Kh .  Kh 
 135  143 A K  S   <S-     0   0    0  39 Ah .  F  .  .  .  .  .  .  Wt .  .  .  .  .  .  .  .  .  .  .  .  .  .  .  .  .  Nh .  .  
 136  144 A N        +     0   0    0  29 .  .  P  .  .  .  .  .  .  .  .  .  .  .  Eh .  .  .  .  .  .  .  .  .  .  .  .  .  .  .  
 137  145 A I              0   0    0  29 .  .  R  .  .  .  .  .  .  .  .  .  .  .  Fh .  .  .  .  .  .  .  .  .  .  .  .  .  .  .  
 138  146 A A              0   0    0  29 A  .  Gs .  .  I  .  .  .  .  .  .  .  .  Vh .  .  .  Qh .  .  .  .  .  .  .  .  .  .  .  
 139  159 A Q              0   0    0  24 L  .  Ke .  .  Ks .  .  .  .  .  .  .  .  Kh .  .  .  Qh .  .  .  .  .  .  .  .  .  .  .  
 140  160 A W        -     0   0    0  24 P  .  Ee .  .  Ke .  .  .  .  .  .  .  .  .  .  .  .  Kh .  .  .  .  .  .  .  .  .  .  .  
 141  161 A V  E     -E  149   0A   0  47 Kg .  Ge .  Kh Ie .  .  .  .  .  .  .  .  .  .  .  .  Gt .  Lh .  .  .  .  .  Lh .  .  .  
 142  162 A K  E     -E  148   0A   0  63 .  .  Ee .  Th .  .  .  .  .  .  .  .  .  Ih Gt .  .  .  .  Dh .  .  .  .  .  Lt .  .  .  
 143  163 A V  E >>  -E  147   0A   0 104 .  .  Fe .  At .  .  Mh .  .  .  .  .  .  Vh I  .  .  .  .  Mt .  .  .  Rt .  Et Gg .  Lh 
 144  164 A G  T 34 S-     0   0    0 109 .  .  Et .  Gt .  .  Rh .  V  .  .  .  .  Lh V  .  .  .  .  Nt .  .  .  Rt .  Ns Gg .  Kh 
 145  165 A K  T 34 S+     0   0    0  86 .  .  .  .  .  .  .  St .  L  .  .  .  .  Gh D  .  .  .  .  .  .  .  .  It .  .  Ng .  Sh 
 146  166 A E  T <4 S+     0   0    0 119 .  .  Gt Re .  .  .  Gt .  Rs .  .  .  .  At .  .  .  .  I  .  .  .  .  Gt .  .  Kt .  S  
 147  167 A L  E  <  -dE 113 143A   0 154 .  .  Ke Re .  .  .  M  Yh Ns Ts Ke L  .  Rs .  .  .  .  A  .  .  .  .  V  .  .  Ve Ee Ge 
 148  168 A E  E     -dE 114 142A   0 189 .  .  Ke Ge .  .  .  Ee Nt E  Re Ge Le .  D  .  .  .  .  Ds K  T  .  .  E  .  G  Ae Ge Ve 
 149  169 A L  E     -dE 115 141A   0 228 .  A  Ve Le I  .  Ge Ve L  P  Le Ge Se .  I  .  Cs Is S  Ee Re Ve .  .  Ce Gs V  Ne Ge He 
 150  170 A L  E     -d  116   0A   0 240 Hg Re Ve Me Re .  Re Re We Le Te Ye Ge .  Re .  P  Ne Ie Ie Ve Se .  .  We Te Ee Ve Le Ge 
 151  171 A D  E     -d  117   0A   0 243 Fe Ge Ie Ve Ae .  Ve Te Le Ve Le Ge Le .  Fe .  V  Ge Ve Ye Fe Ve .  .  Qe Se Ve Ve Ie Le 
 152  172 A T        -     0   0    0 239 Ye Ie C  Se Ve .  Ve Ve He Le G  Xe De .  Ee .  T  Le F  Le Le Le .  .  V  Fe Ie Te Fe Ie 
 153  173 A P        -     0   0    0 225 Te Re E  F  Qe .  Ne .  Ve Gs V  Ie Ie .  T  .  .  Re Db Ie Pe Gt .  .  As Ae Ve Le Ps Ie 
 154  174 A G        -     0   0    0 215 Se I  P  G  Le .  Ve .  De G  P  Ae Me .  P  .  Ie Y  Y  Ve Kg Gh .  .  S  V  Te Gs .  D  
 155  175 A I        -     0   0    0 143 .  .  Is .  W  .  S  .  Ae Yh .  .  .  .  L  .  Ke Db Gs .  Dg Fh .  .  .  At .  Lg .  It 
 156  176 A L        -     0   0    0 102 .  .  Gt .  D  .  Ce .  At Eh .  .  .  .  .  .  R  Rt Ns .  Gg Rh .  .  .  .  .  Lg .  Nt 
 157  177 A W        -     0   0    0  77 .  .  .  .  Qs .  P  .  .  N  .  .  .  .  .  .  N  Et N  .  .  .  .  .  .  .  .  Yg Ee Tt 
 158  178 A P  S    S+     0   0    0  78 .  .  .  .  Ls .  G  .  .  A  .  .  .  .  Yt .  Ag Tt .  Ys E  .  .  .  .  .  .  S  Fe .  
 159  179 A K        +     0   0    0  80 .  .  .  D  Ls .  Ws .  .  K  .  .  .  .  Qt .  Dg .  .  Fs E  .  .  .  .  .  Eg .  Se .  
 160  180 A F        +     0   0    0  76 .  .  .  V  Ih .  Vb .  .  V  Mh .  .  .  Q  .  Eg .  .  Hs P  .  .  .  .  .  Yg .  T  .  
 161  181 A E        +     0   0    0  78 .  .  .  A  Rh .  Rs .  .  .  Qh .  .  .  Lh .  Ts .  .  Ps Ps .  .  .  .  .  Ah .  .  .  
 162  182 A D    >>  -     0   0    0  66 .  .  .  Eg Qh .  .  .  .  .  Ah .  .  .  .  .  P  .  .  .  Is .  .  .  .  .  Dh .  .  .  
 163  183 A E  H 3> S+     0   0    0  54 .  .  .  Qg Ah .  .  .  .  .  Lh .  .  .  .  .  Ss .  .  .  .  .  .  .  .  .  Ah .  .  .  
 164  184 A L  H 3> S+     0   0    0  46 .  .  .  Qg Wh .  Dt .  .  .  .  .  .  .  .  .  .  .  .  .  .  .  .  .  .  .  Vh .  .  .  
 165  185 A V  H <> S+     0   0    0  40 .  A  .  .  .  .  Mt .  .  .  .  .  .  .  Vh .  .  .  .  .  .  .  .  .  .  .  Gh .  .  .  
 166  186 A G  H  X S+     0   0    0  44 .  St .  .  .  .  Gt .  .  .  .  .  .  .  Rh .  .  .  .  .  .  .  .  .  .  .  Th .  .  .  
 167  187 A L  H  X S+     0   0    0  46 .  Nt .  Rh .  .  G  .  .  .  .  .  .  .  Yh .  .  .  .  .  .  .  .  .  .  .  Ih .  .  .  
 168  188 A R  H  X S+     0   0    0  46 .  S  .  Ah .  .  .  .  .  .  .  .  .  .  Hh .  .  .  .  .  .  .  .  .  .  .  Ah .  .  .  
 169  189 A L  H  X>S+     0   0    0  38 .  Ys .  Hh .  .  .  .  .  .  .  .  .  .  .  .  Pt .  .  .  .  .  .  .  .  .  Dt .  .  .  
 170  190 A A  H ><5S+     0   0    0  43 .  K  .  Eh .  .  .  .  .  .  .  .  .  .  .  .  At .  .  .  .  .  .  .  .  .  Vt .  .  .  
 171  191 A V  H 3<5S+     0   0    0  46 .  Ps .  Ih .  C  .  .  .  .  .  .  .  .  .  .  D  .  .  .  .  .  .  .  .  .  A  .  .  .  
 172  192 A T  H 3<5S-     0   0    0  38 .  L  .  Lh .  Ds .  .  .  .  .  .  .  .  .  .  D  .  .  .  .  .  .  .  .  .  .  .  .  .  
 173  193 A G  T <<5S+     0   0    0  42 Se .  .  Eh .  Ve .  .  .  .  .  .  .  .  .  .  .  .  .  .  .  .  .  .  .  .  .  .  .  .  
 174  194 A A  S   <S+     0   0    0  63 Ye .  .  .  .  Fe .  .  Gg G  .  Ie E  .  .  .  .  .  .  .  .  .  .  .  .  .  .  .  .  .  
 175  195 A I  S    S-     0   0    0  81 We .  .  .  .  .  .  .  Gg P  .  Ke V  .  .  .  .  .  Vh .  .  .  .  .  .  .  .  .  Ht .  
 176  196 A K    >   -     0   0    0 108 K  .  .  .  Qh .  Wt .  Gg S  Ah Ag N  .  .  I  .  .  Ah K  .  .  .  .  .  .  .  .  Wt .  
 177  197 A D  T 3  S+     0   0    0 116 N  .  .  .  Hh .  Gt .  Lg S  Fh Rg Pt .  .  I  .  .  Kh P  .  .  .  .  .  .  L  .  K  .  
 178  198 A S  T 3  S+     0   0    0 102 Eh .  .  .  Ah .  V  .  .  G  Ah It Tt .  .  Cs .  .  Dh Ks .  .  .  .  .  .  Ws .  Qe .  
 179  199 A I  S <  S+     0   0    0 101 Gh .  .  .  Lh .  P  .  Mg .  Ah D  L  .  .  Ps .  .  Et Vs .  .  .  .  .  .  Gs .  Te .  
 180  200 A I  S    S-     0   0    0  90 Eh .  .  .  .  .  .  .  S  .  Yh Vs G  .  .  V  .  .  Gt .  .  .  Lh .  .  .  Wh .  Ie .  
 181  201 A N    >>  -     0   0    0  83 .  .  .  .  .  .  .  .  Rt .  Ge Ts Ks .  .  .  .  .  .  .  .  .  Dh .  .  .  .  .  .  .  
 182  202 A L  H 3> S+     0   0    0  78 .  .  .  .  .  .  .  .  Kt .  Ae Ks Ts .  .  .  .  .  .  .  .  .  Qh .  .  .  .  .  .  .  
 183  203 A Q  H 3> S+     0   0    0  73 .  .  .  .  .  .  .  .  Nh .  Vt D  Ph .  .  .  .  .  .  .  .  .  Nh .  .  .  .  .  .  .  
 184  204 A D  H <> S+     0   0    0  70 .  .  .  .  .  .  .  .  Qh .  Et .  Eh .  .  .  .  .  .  .  .  Qh Rh .  .  .  .  .  .  .  
 185  205 A V  H  X S+     0   0    0  70 .  .  .  .  .  .  .  .  Ih .  Ss .  Eh .  .  .  .  .  .  .  .  Gh Kh .  .  .  .  .  .  .  
 186  206 A A  H  X S+     0   0    0  65 .  .  .  .  .  .  .  .  Nh .  .  .  .  .  .  .  .  .  .  .  .  Rh Lh .  .  .  .  .  .  .  
 187  207 A V  H  X S+     0   0    0  68 .  .  .  .  .  .  .  .  .  .  .  .  .  .  .  .  .  .  .  .  .  Yh Wh .  .  .  .  .  .  .  
 188  208 A F  H  X S+     0   0    0  70 .  .  .  .  .  .  .  .  .  .  Hh .  .  .  Gt .  .  .  .  .  .  .  Ah .  .  .  .  .  .  .  
 189  209 A G  H  X S+     0   0    0  62 .  .  .  .  .  .  .  .  .  .  Ah .  .  .  Ct .  .  .  .  .  .  .  Ch .  .  .  .  .  .  .  
 190  210 A L  H  X S+     0   0    0  61 .  .  .  .  .  .  .  .  .  .  Ih .  .  .  Gs .  .  .  .  .  .  .  Lh .  .  .  .  .  .  .  
 191  211 A R  H  X S+     0   0    0  57 .  .  .  .  .  .  .  .  .  .  Nt .  .  .  Q  .  .  .  .  .  .  .  Gh .  .  .  .  .  .  .  
 192  212 A F  H  X S+     0   0    0  53 .  .  .  .  .  .  .  .  .  .  .  .  .  .  Cs .  .  .  .  .  .  .  Dh .  .  .  .  .  .  .  
 193  213 A L  H  X S+     0   0    0  49 .  .  .  .  .  .  .  .  .  .  .  .  .  .  Ah .  .  .  .  .  .  .  Vh .  .  .  .  .  .  .  
 194  214 A E  H  < S+     0   0    0  48 .  .  .  .  .  .  .  .  .  .  .  .  .  .  .  .  .  .  .  .  .  .  Sh .  .  .  Ah .  .  .  
 195  215 A E  H  < S+     0   0    0  43 .  .  .  .  .  .  .  .  .  .  .  .  .  .  .  .  .  .  .  .  .  .  Rh .  .  .  Rh .  .  .  
 196  216 A H  H  < S+     0   0    0  41 .  .  .  .  .  .  .  .  .  .  .  .  .  .  .  .  .  .  .  .  .  .  .  .  .  .  Rh .  .  .  
 197  217 A Y     X  +     0   0    0  44 .  .  .  .  .  .  .  .  .  .  .  .  .  .  .  .  .  .  .  .  .  .  .  .  .  .  Qh .  .  .  
 198  218 A P  H  > S+     0   0    0  39 .  .  .  .  .  .  .  .  .  .  .  .  .  .  .  .  .  .  .  .  .  .  .  .  .  .  Eh .  .  .  
 199  219 A E  H  > S+     0   0    0  39 .  .  .  .  .  .  .  .  .  .  .  .  .  .  .  .  .  .  .  .  .  .  .  .  .  .  Eh .  .  .  
 200  220 A R  H  > S+     0   0    0  34 .  .  .  .  .  .  .  .  .  .  .  .  .  .  .  .  .  .  .  .  .  .  Qh .  .  .  Ah .  .  .  
 201  221 A L  H  X S+     0   0    0  30 .  .  .  .  .  .  .  .  .  .  .  .  .  .  .  .  .  .  .  .  .  .  V  .  .  .  Mh .  .  .  
 202  222 A K  H  <>S+     0   0    0  27 .  .  .  .  .  .  .  .  .  .  .  .  .  .  .  .  .  .  .  .  .  .  E  .  .  .  Lh .  .  .  
 203  223 A E  H ><5S+     0   0    0  25 .  .  .  .  .  .  .  .  .  .  .  .  .  .  .  .  .  .  .  .  .  .  Wb .  .  .  Vh .  .  .  
 204  224 A R  H 3<5S+     0   0    0  26 .  .  .  .  .  .  .  .  .  .  .  .  .  .  .  .  .  .  .  .  .  .  .  .  .  .  Ah .  .  .  
 205  225 A Y  T 3<5S-     0   0    0  23 .  .  .  .  .  .  .  .  .  .  .  .  .  .  .  .  .  .  .  .  .  .  .  .  .  .  Sh .  .  .  
 206  226 A G  T < 5 +     0   0    0  25 .  .  .  .  .  .  .  .  .  .  .  .  .  .  .  .  .  .  .  .  .  .  .  .  .  .  Rh .  .  .  
 207  227 A L      < -     0   0    0  16 .  .  .  .  .  .  .  .  .  .  .  .  .  .  .  .  .  .  .  .  .  .  .  .  .  .  .  .  .  .  
 208  228 A D  S    S+     0   0    0  18 .  .  .  .  .  .  .  .  .  .  .  .  .  .  .  .  .  .  .  .  .  .  Rb .  .  .  .  .  .  .  
 209  229 A E  S    S-     0   0    0  21 .  .  .  .  .  .  .  .  .  .  .  .  .  .  .  .  .  .  .  .  .  .  W  .  .  .  .  .  .  .  
 210  230 A I        -     0   0    0  25 .  .  .  .  .  .  .  .  .  .  .  .  .  .  .  .  .  .  .  .  .  .  L  .  .  .  .  .  .  .  
 211  231 A P        -     0   0    0  23 .  .  .  .  .  .  .  .  .  .  .  .  .  .  .  .  .  .  .  .  .  .  D  .  .  .  .  .  .  .  
 212  232 A E  S    S+     0   0    0  35 .  .  .  .  .  .  .  .  .  .  .  .  .  .  .  .  .  .  .  .  .  .  .  .  .  .  .  .  .  .  
 213  233 A D  S >> S-     0   0    0  39 .  .  .  .  .  .  .  .  .  .  .  .  .  .  .  .  .  .  .  .  .  .  .  .  .  .  .  .  .  .  
 214  234 A I  H 3> S+     0   0    0  47 .  .  .  .  .  .  .  .  .  .  Ds .  .  .  .  .  .  .  .  .  .  .  Ah .  .  .  .  .  .  .  
 215  235 A A  H 3> S+     0   0    0  50 .  .  .  .  .  .  .  .  .  .  Ds .  .  .  .  .  .  .  .  .  .  .  Eh .  .  .  .  .  .  .  
 216  236 A E  H <> S+     0   0    0  48 .  .  .  .  .  .  .  .  .  .  Gt .  .  .  .  .  .  .  .  .  .  .  Sh .  .  .  .  .  .  .  
 217  237 A L  H  X S+     0   0    0  48 .  .  .  .  .  .  .  .  .  .  Dt .  .  .  .  .  .  .  .  .  .  .  Wh .  .  .  .  .  .  .  
 218  238 A F  H  X S+     0   0    0  51 .  .  .  .  .  .  .  .  .  .  Ss .  .  .  .  .  .  .  .  .  .  .  Kh .  .  .  .  .  .  .  
 219  239 A D  H  X S+     0   0    0  48 .  .  .  .  .  .  .  .  .  .  Mh .  .  .  .  .  .  .  .  .  .  .  Ch .  .  .  .  .  .  .  
 220  240 A A  H  X S+     0   0    0  41 .  .  .  .  .  .  .  .  .  .  Rh .  .  .  .  .  .  .  .  .  .  .  Vh .  .  .  .  .  .  .  
 221  241 A I  H  X S+     0   0    0  42 .  .  .  .  .  .  .  .  .  .  Fh .  .  .  .  .  .  .  .  .  .  .  Fh .  .  .  Ah .  .  .  
 222  242 A G  H  X>S+     0   0    0  41 .  .  .  .  .  .  .  .  .  .  Nh .  .  .  .  .  .  .  .  .  .  .  Th .  .  .  Th .  .  .  
 223  243 A E  H  <5S+     0   0    0  38 .  .  .  .  .  .  .  .  .  .  Ah .  .  .  .  .  .  .  .  .  .  .  Ah .  .  .  L  .  .  .  
 224  244 A K  H  <5S+     0   0    0  35 .  .  .  .  .  .  .  .  .  .  At .  .  .  .  .  .  .  .  .  .  .  Ah .  .  .  Rs .  .  .  
 225  245 A R  H  <5S-     0   0    0  34 .  .  .  .  .  .  .  .  .  .  Gt .  .  .  .  .  .  .  .  .  .  .  Lh .  .  .  P  .  .  .  
 226  246 A G  T  <5 +     0   0    0  37 .  .  .  .  .  .  .  .  .  .  I  .  .  .  .  .  .  .  .  .  .  .  Ks .  .  .  .  .  .  .  
 227  247 A C      < +     0   0    0  36 .  .  .  .  .  .  .  .  .  .  P  .  .  .  .  .  .  .  .  .  .  .  .  .  .  .  .  .  .  .  
 228  248 A L  B     +F  234   0B   0  34 .  .  .  .  .  .  .  .  .  .  Ae .  .  .  .  .  .  .  .  .  .  .  .  .  .  .  .  .  .  .  
 229  249 A M        +     0   0    0  33 .  .  .  .  .  .  .  .  .  .  .  .  .  .  .  .  .  .  .  .  .  .  .  .  .  .  .  .  .  .  
 230  250 A S  S >  S-     0   0    0  28 .  .  .  .  .  .  .  .  .  .  .  .  .  .  .  .  .  .  .  .  .  .  .  .  .  .  .  .  .  .  
 231  251 A G  T 3  S-     0   0    0  32 .  .  .  .  .  .  .  .  .  .  .  .  .  .  .  .  .  .  .  .  .  .  Ve .  .  .  .  .  .  .  
 232  252 A G  T 3  S+     0   0    0  34 .  .  .  .  .  .  .  .  .  .  .  .  .  .  .  .  .  .  .  .  .  .  Ie .  .  .  Rt .  .  .  
 233  253 A L    <   -     0   0    0  34 .  .  .  .  .  .  .  .  .  .  .  .  .  .  .  .  .  .  .  .  .  .  G  .  .  .  Et .  .  .  
 234  254 A I  B     -F  228   0B   0  30 .  .  .  .  .  .  .  .  .  .  .  .  .  .  .  .  .  .  .  .  .  .  Q  .  .  .  V  .  .  .  
 235  255 A N     >  -     0   0    0  44 .  .  .  .  .  .  .  .  .  .  .  .  .  .  .  .  .  .  .  .  .  .  Eh .  .  .  A  .  .  .  
 236  256 A Y  H  > S+     0   0    0  43 .  .  .  .  .  .  .  .  .  .  .  .  .  .  .  .  .  .  .  .  .  .  Fh .  .  .  Ls .  .  .  
 237  257 A D  H  > S+     0   0    0  45 .  .  .  .  .  .  .  .  .  .  .  .  .  .  .  .  .  .  .  .  .  .  Ah .  .  .  Lt .  .  .  
 238  258 A K  H  > S+     0   0    0  48 .  .  .  .  .  .  .  .  .  .  .  .  .  .  .  .  .  .  .  .  .  .  Eh .  .  .  Dt .  .  .  
 239  259 A T  H  X S+     0   0    0  45 .  .  .  .  .  .  .  .  .  .  .  .  .  .  .  .  .  .  .  .  .  .  Lh .  .  .  L  .  .  .  
 240  260 A T  H  X S+     0   0    0  49 .  .  .  .  .  .  .  .  .  .  .  .  .  .  .  .  .  .  .  .  .  Gt Lh .  .  .  .  .  .  .  
 241  261 A E  H  X S+     0   0    0  49 .  .  .  .  .  .  .  .  .  .  .  .  .  .  .  .  .  .  .  .  .  Ts Eh .  .  .  .  .  .  .  
 242  262 A V  H  X S+     0   0    0  50 .  .  .  .  .  .  .  .  .  .  .  .  .  .  .  .  .  .  .  .  .  Qs Lh .  .  .  .  .  .  .  
 243  263 A I  H  X S+     0   0    0  52 .  .  .  .  .  .  .  .  .  .  .  .  .  .  .  .  .  .  .  .  .  P  Ih .  .  .  .  .  .  .  
 244  264 A I  H  X S+     0   0    0  50 .  .  .  .  .  .  .  .  .  .  .  .  .  .  .  .  .  .  .  .  .  E  Qh .  .  .  .  .  .  .  
 245  265 A R  H  X S+     0   0    0  49 .  .  .  .  .  .  .  .  .  .  .  .  .  .  .  .  .  .  .  .  .  .  Ah .  .  .  .  .  .  .  
 246  266 A D  H  <>S+     0   0    0  50 .  .  .  .  .  .  .  .  .  .  .  .  .  .  .  .  .  .  .  .  .  .  Fh .  .  .  .  .  .  .  
 247  267 A I  H ><5S+     0   0    0  48 .  .  .  .  .  .  .  .  .  .  .  .  .  .  .  .  .  .  .  .  .  .  Gh .  .  .  .  .  .  .  
 248  268 A R  H 3<5S+     0   0    0  47 .  .  .  .  .  .  .  .  .  .  .  .  .  .  .  .  .  .  .  .  .  Ps Th .  .  .  .  .  .  .  
 249  269 A T  T 3<5S-     0   0    0  37 .  .  .  .  .  .  .  .  .  .  .  .  .  .  .  .  .  .  .  .  .  Ds Eh .  .  .  .  .  .  .  
 250  270 A E  T X 5S+     0   0    0  34 .  .  .  .  .  .  .  .  .  .  .  .  .  .  .  .  .  .  .  .  .  As Rt .  .  .  .  .  .  .  
 251  271 A K  T 3 <S+     0   0    0  22 .  .  .  .  .  .  .  .  .  .  .  .  .  .  .  .  .  .  .  .  .  Vs Gt .  .  .  .  .  .  .  
 252  272 A F  T 3  S-     0   0    0  18 .  .  .  .  .  .  .  .  .  .  .  .  .  .  .  .  .  .  .  .  .  Gs V  .  .  .  .  .  .  .  
 253  273 A G    <   -     0   0    0  16 .  .  .  .  .  .  .  .  .  .  .  .  .  .  .  .  .  .  .  .  .  .  .  .  .  .  .  .  .  .  
 254  274 A R  S    S-     0   0    0  19 .  .  .  .  .  .  .  .  .  .  .  .  .  .  .  .  .  .  .  .  .  .  .  .  .  .  .  .  .  .  
 255  275 A L        -     0   0    0  20 .  .  .  St .  .  .  .  .  .  .  .  .  .  .  .  .  .  .  .  .  .  .  .  .  .  .  .  .  .  
 256  276 A S        -     0   0    0  17 .  .  .  Rt .  .  .  .  .  .  .  .  .  .  .  .  .  .  .  .  .  .  .  .  .  .  .  .  .  .  
 257  277 A F  S    S+     0   0    0  17 .  .  .  A  .  .  .  .  .  .  .  .  .  .  .  .  .  .  .  .  .  .  .  .  .  .  .  .  .  .  
 258  278 A E        -     0   0    0  15 .  .  .  T  .  .  .  .  .  .  .  .  .  .  .  .  .  .  .  .  .  .  .  .  .  .  .  .  .  .  
 259  279 A Q        -     0   0    0   9 .  .  .  .  .  .  .  .  .  .  .  .  .  .  .  .  .  .  .  .  .  .  .  .  .  .  .  .  .  .  
 260  280 A P              0   0    0   9 .  .  .  .  .  .  .  .  .  .  .  .  .  .  .  .  .  .  .  .  .  .  .  .  .  .  .  .  .  .  
 261  281 A T              0   0    0   5 .  .  .  .  .  .  .  .  .  .  .  .  .  .  .  .  .  .  .  .  .  .  .  .  .  .  .  .  .  .  

## ALIGNMENTS   121 -  150
SeqNo PDBNo AA STRUCTURE BP1 BP2  ACC OCC .  .  .  .  :  .  .  .  .  :  .  .  .  .  :  .  .  .  .  :  .  .  .  .  :  .  .  .  .  :  
   1    9 A H     >>       0   0    0 101 S  .  .  .  .  .  .  .  .  .  .  Lt .  Sh P  Hs St .  .  .  .  .  S  .  .  .  S  .  N  .  
   2   10 A M  T  45 +     0   0    0 128 Dh .  .  H  .  H  .  .  .  D  .  Th R  Sh Vh Vg Vh .  .  .  .  Ft Hh .  Ne .  Hs .  Vh .  
   3   11 A A  T  >5S+     0   0    0 159 Th .  .  Ph .  V  .  .  .  Ph .  Ph G  Nh Rh Dg Eh .  .  .  .  Hs Eh .  G  Sh M  V  Gh .  
   4   12 A K  H  >5S+     0   0    0 170 Lh .  .  Th .  Ds .  S  .  Dh .  Mh C  Ah Lh Fg Eh .  .  .  .  Eh Dh .  Ls Nh D  Ss Sh .  
   5   13 A A  H  X5S+     0   0    0 168 Qh .  Sb Qh .  Fs .  Ph .  Th .  Sh Ah Nh Ah .  Th .  .  .  .  Fh Gh .  Le Qh .  Ih Xh .  
   6   14 A R  H  ><S+     0   0    0 167 Ah .  Ig Th .  S  .  Qh .  Qh .  Ih Ah Nh Th Sh Ah .  .  .  .  Gh Rh .  .  Vh .  Gh Th .  
   7   15 A R  H  X S+     0   0    0 182 Rh .  Ng Lh .  Sh .  Dh .  Ah .  Ih Gh Th Eh Sh Dh .  .  S  .  Vh Lh .  .  Qh Eh Sh Ah .  
   8   16 A E  H  X S+     0   0    0 197 Ah .  Eg Lh .  Eh .  Ih .  Vh .  Ah Sh Vh Ih Eh Sh .  N  Ks .  Rh Gh .  Ve Kh Kh Ah Ah .  
   9   17 A V  H  X S+     0   0    0 198 Mh .  Cs Dh .  Vh .  Lh .  Yh .  Gh Ki Th Fh Vh Th .  Vh Kb .  Lh Vh .  Ye Ah Lh Ah Vh .  
  10   18 A T  H  < S+     0   0    0 200 Lh .  .  Lh .  Th .  Kh .  Hh .  Rh Vi St Qh Th Lh .  Ah Ms .  Mh Eh A  Qe Fh Lh Vh Qh .  
  11   19 A E  H >< S+     0   0    0 213 Dh .  .  Fh .  Ah .  Ah .  Dh .  Lh Vi At Rh Ah Ch .  Dh .  .  Eh Hh D  Ge Dh Kh Eh Vh .  
  12   20 A K  H >< S+     0   0    0 216 Ih .  D  Th .  Ah .  Ah .  Mh .  Sh Fi Ls Ah Ah Hh .  Ah M  .  Nh Lh G  .  Lh Th Lh Lh .  
  13   21 A L  G >< S+     0   0    0 216 Vh .  L  Ih .  Lh .  Fh .  Lh .  Vh Gt V  Lh Lh Ih .  Hh Pb .  .  Vh L  Ve Ih Ih Ah Ah .  
  14   22 A K  G <  S+     0   0    0 225 Kh .  Kt Qh Q  Rh .  Eh .  Wh .  Qh Pt S  Ah Rh Lh .  Qh Ks .  Ls Lt .  I  Tt Ah Eh Eh .  
  15   23 A L  G <  S+     0   0    0 225 W  .  Gt Eh As Vt .  Hh .  R  .  Fh I  Nt Rt Vt Nh .  Kh D  .  Ps Gt .  K  S  Et Rh Xs A  
  16   24 A I    <   -     0   0    0 213 T  .  K  Th I  T  .  Fh .  P  .  Gh .  Gt .  T  .  .  Lh .  .  Ys H  .  T  .  S  .  .  T  
  17   25 A D  S    S+     0   0    0 310 Ye E  .  L  Q  Ds Re Et K  Rs M  .  Me D  Ve Ds E  Ke A  A  K  P  Q  Gb Kt Ke Ks K  Ye K  
  18   26 A I  E     -a  115   0A   0 325 Ve Ae Ke He Le Ge Ve Le Ye Te Ke Ve Ae Le Te Ge Te Ne Ve Te Re Le Q  Cs Se Ve Ys Te Re Se 
  19   27 A V  E     -ab 116  45A   0 326 Se Ve Ve Ve Ve Ae Ve We Ie Ie Te Ve He Ve Le Ae Le Ve Le Ie Le Ve Ie Ae Ve Ge Le Ve Ve Ve 
  20   28 A Y  E     -ab 117  46A   0 326 Ae Le Le Ae Ge Le Me Ie Ve Ve Ve Ie Ie Le We Le Ge Ve Ve Ie Me Ve Ae Ve Ge Le Ve Le Le Le 
  21   29 A E  E     -ab 118  47A   0 327 Ve Ie Ie Me Fe Ve Ce Se Ie Ee Ve Le Se Fe De Ve Ie Le De Me Ve Ye Le Ce Me Le Ae Ve Ve Me 
  22   30 A L  E     +ab 119  48A   0 323 He Te Re Ve D  Ve S  F  Fe Le Fe G  He De Pt Ve Ie De I  Le Me Ie Le Ve Ie G  Le Ve Ve Le 
  23   31 A V  E     - b   0  49A   0 320 Te Gt Ve Gs G  Ve Gt S  G  G  Ae G  Gs Rt Ct Ve G  He Rs Ge A  Se Ae Le Ae .  Te Gs G  G  
  24   32 A D  E >   - b   0  50A   0 238 Es .  D  D  Db De .  Gs .  .  .  .  .  .  C  De .  D  D  Te G  D  P  Gs Ge .  G  .  D  .  
  25   33 A A  T 3  S+     0   0    0 134 .  .  F  .  .  Tt .  .  .  .  .  .  .  .  Gt Tt .  G  .  .  Gs Pg Lt A  .  .  .  .  .  .  
  26   34 A R  T 3  S+     0   0    0 116 .  .  N  .  .  It .  .  .  .  .  .  .  .  .  It .  Ns .  .  .  Eg St Ss .  Gt Ag .  .  .  
  27   35 A I  S <> S+     0   0    0 125 .  .  Rh .  .  Et .  .  .  .  .  .  .  .  .  Et .  Lh .  .  .  Ig S  Rs .  T  Gg .  .  .  
  28   36 A P  T  4 S+     0   0    0 173 Gs At Ih Lt Lt Gb .  As .  V  Y  .  .  .  .  Gb .  Dh .  .  Ts L  .  Gh .  D  Vg .  .  S  
  29   37 A M  T >4 S+     0   0    0 211 Nh Ss Rh Kt Wb Vs .  .  Gs Yt Hh .  .  .  .  .  .  Fh Ph .  Gh Yh Vh Rh .  D  St .  .  Gs 
  30   38 A S  T 34 S+     0   0    0 229 Yh Gh Sh Yt K  C  .  Et Rh Nt Dh .  .  .  .  .  .  Vh Qh Tg Gh Ch Sh Ah Tg L  Ag .  .  Ft 
  31   39 A S  T 3< S+     0   0    0 239 Gh Lh .  G  S  .  Kt Dt Lh Gs Mh .  Ps Nt .  Vs .  Ah Sh Gg Hh Fh Ah Lh Gg .  .  A  .  Vt 
  32   40 A R  S <  S-     0   0    0 233 Eh Gh .  .  .  .  Vh Vh Gh Gh Gh .  Vs N  .  C  .  Mh Fh Ig Vh Vh Rh Ah Ih .  .  G  .  Th 
  33   41 A N     >  -     0   0    0 234 Sh .  Ah Vh Vh Th Yh Vh Sh Sh Ch .  Gh H  .  Vh Gh Vh .  Ah Gh .  Lh .  Th .  .  Eh Hh Rh 
  34   42 A P  H  > S+     0   0    0 237 Dh .  Lh Hh Rh Eh Yh Dh Lh .  Lh .  Ch Kh .  Qh Qh Lh Mh Ph Lh .  Ah .  Lh S  .  Mh Vh Ph 
  35   43 A M  H  > S+     0   0    0 191 Ah .  Ph Sh Eh Th Dh Mh .  .  .  .  .  Sh .  Th Ah .  G  .  Ah .  Gh .  Qh Ph .  Th Qh .  
  36   44 A I  H >> S+     0   0    0 229 Fh Lh Th Lh Ah Vh Lh Ah Ih Fh .  .  .  Vh Lh Vh Vh Lh He .  Vh .  Wh .  Vh Lh .  Vh Vh Th 
  37   45 A E  H >< S+     0   0    0 257 Kh Vh Lh Th Vh Lh Lh Wh Ah Rh Eh .  Qh Yh Gh Lh Ah Ah Ae .  Ah Lh Hh .  Ih Vh .  Ah Gh Lh 
  38   46 A D  H 3< S+     0   0    0 258 Eh Dh Kh Qh Ah Rh Eh Kh Nh Dh Ah .  Yh Nh Lh Rh Lh Sh .  .  Hh Lh Kh .  Rh Eh .  Kh Eh Dh 
  39   47 A I  H << S+     0   0    0 263 Lh Rh Kh Ah Ah Qh Qh Lh Lh Lh Lh Mh St Sh Lh Qh Rh N  .  .  Hh Ih Yh .  Ah Lh .  Sh Ah Vh 
  40   48 A L    <<  +     0   0    0 267 Ah Fh Vh Lh Ih Ah Rh N  Ah Th Lh Ah Rt Ah Ht Ah Ah Tt .  .  Lh Dh Lh .  Ih Ah .  Lh Ah Lh 
  41   49 A K  S    S-     0   0    0 296 Ah Et Lh Ah At Lh Rh Rt St Kh At Vh At Lt Rg Lh Kh Et .  F  Mh .  Th .  D  E  Lt Rh Kh St 
  42   50 A N  S    S+     0   0    0 276 L  Gt Gt Gs Dt Rt Ds Nt Gt D  Gt Gh Gt G  Sg Rt Gt Kt .  N  Gt Gt Qt .  H  Gt Gt G  Gt Gt 
  43   51 A K  S    S-     0   0    0 307 Ce A  G  N  Ys I  Ve V  H  C  Y  A  Tt G  Le I  F  Ve .  Gs W  As I  Pt T  Y  V  V  I  I  
  44   52 A P        +     0   0    0 313 Ie Ke Se Re Ae Ke Ae .  Se Qe Ee Qe Ls Re Re Ke Ne Re Qt Le Qe T  Q  Gt Ve Ee Le Rs Ds Ke 
  45   53 A R  E     -b   19   0A   0 321 Ae Ve Ce Fe Ve Pe Ie K  Ve Ve Ie Ve N  Pe Ve Pe Ve Ie A  Ae Ve Te P  S  Ce Le Ke Ve Re Ve 
  46   54 A I  E     -b   20   0A   0 322 He Ae Ve Ye Ve Ve Ve Ve Ve Ie Ae Qe Fe Ve Ie Ve Le Ge Fe We Re Ie Ae Ve He Re Ce Le Ve Te 
  47   55 A M  E     -bc  21  74A   0 320 Se Ve Le Fe Le Ve Re Fe Ve Ge Ie Ie Te Ye Ae Ve Fe Ae He Le We Pe Ee Me Le Ie Le Ve Le Ve 
  48   56 A L  E     -bc  22  75A   0 319 De Le Me Ie Ie Ve Ie Se Ve Ie Fe Fe S  Le Se Ve Ye Le L  Fe Le Ae Re Le Le Fe Ie Ae Se Ae 
  49   57 A L  E     -bc  23  76A   0 304 Ke De S  A  Te Ie E  .  De De T  De D  Q  .  Ie D  Ce T  Le Ge Le Ee Ve Fe D  Te N  Ve Ce 
  50   58 A N  E     +b   24   0A   0 226 Ie .  .  P  Ke Ne .  .  Ks .  H  Is .  Tb De Ne Pt T  .  Ge .  N  G  Se Ae Rh Q  .  Gs .  
  51   59 A K    >>  +     0   0    0 165 Y  .  H  Dg Gs K  .  .  .  .  .  .  Dh N  Vs K  Yt .  .  Ve .  K  D  .  Ne .  .  .  .  .  
  52   60 A A  G >4  +     0   0    0 153 .  .  L  Ag .  Vh .  T  .  .  .  .  Ih .  D  Vh .  Ds .  .  .  Vg .  .  .  .  .  .  .  .  
  53   61 A D  G 34 S+     0   0    0 141 .  .  Gs .  .  Dh .  Gs .  .  .  .  Vh .  Ph Dh .  As .  .  .  Dg .  .  .  .  .  .  .  .  
  54   62 A K  G <4 S+     0   0    0 142 .  .  R  .  .  Rh .  R  .  .  .  .  Fh .  .  Rh .  Ds .  .  .  Lg .  .  Qe .  .  .  .  .  
  55   63 A A  S << S-     0   0    0 140 .  .  .  .  .  Ah .  L  .  .  D  .  .  .  .  Ah .  Cs .  Ps .  L  .  Rs Te .  .  .  .  .  
  56   64 A D     >  -     0   0    0 151 .  .  .  .  .  Lh .  H  .  .  .  .  .  N  .  Dh .  F  .  Ts .  S  .  S  Eg .  .  .  .  .  
  57   65 A A  H  > S+     0   0    0 146 .  .  Kg .  .  .  .  .  .  .  .  .  .  Pt .  Lh .  Vh .  Sg .  Es .  Eh Kg .  .  .  .  .  
  58   66 A A  H  > S+     0   0    0 144 .  .  Ag .  .  Eh .  Ph .  .  .  .  .  Yt Ah Yh .  Eh .  Sg .  Eh .  Sh .  .  .  .  .  .  
  59   67 A V  H  > S+     0   0    0 158 .  .  T  .  D  Dh .  Eh .  .  .  .  .  G  Ph Qh .  Nh .  Sg .  Eh .  Mh .  Yh .  .  .  .  
  60   68 A T  H  X S+     0   0    0 206 .  S  Ls .  Lh Lh .  Th N  L  .  N  .  .  Lh Th Ls Gh .  L  Dt Kh .  Lh I  Ah N  Ts .  Ts 
  61   69 A Q  H  X S+     0   0    0 206 .  Ah Kh .  Fh Yh .  Yh Eg St G  Vh .  .  Eh Fh S  Fh .  .  Rs Eh .  Rh Lt Rh V  Yh .  Lh 
  62   70 A Q  H  X S+     0   0    0 212 .  Eh Ph .  Hh Qh .  Rh Yg Rt .  Eh .  .  Lh Ah Dt Nh .  .  Mt Rh .  Qh Lt Vh Ds Eh .  Eh 
  63   71 A W  H  X S+     0   0    0 223 .  Rh Vh .  Qh Th .  Fh Ag C  .  Rh .  .  Ah Rh Gt Vh .  Yt Eh Hh .  Lh Ri .  D  Rh .  Sh 
  64   72 A K  H  X S+     0   0    0 222 .  Lh Ah .  Eh Fh .  Ih Fg .  Ah Lh .  .  Ah Th .  Th .  Kh Ah Rh .  Kh .  .  .  Ah .  Ah 
  65   73 A E  H  X S+     0   0    0 223 .  Ah Kh .  Qh Ah .  Dh Hg .  Rh Sh .  .  Kh Vh .  Gh .  Eh Dh Kh .  Eh .  .  .  Vh .  Kh 
  66   74 A H  H  < S+     0   0    0 222 .  Eh Rh .  Kh Rh .  .  Rg .  Lh Yh .  .  Nh Eh Vh Kh .  Eh Lh Yh .  Eh E  .  Lh Eh .  Kh 
  67   75 A F  H ><>S+     0   0    0 211 .  Lh Lh .  Ih Th .  .  Ls .  Ah Lh .  .  Lh Sh Eh Ih .  Fh Vg Fh .  Lh L  .  Hh Lh .  Lt 
  68   76 A E  H ><5S+     0   0    0 193 .  Eh Sh .  .  Vh .  .  .  .  Ah Eh .  .  Ah Vh Rh Mh .  Eh Pg Eh .  Gh Rh .  Eh Ah .  St 
  69   77 A N  T 3<5S+     0   0    0 194 .  Th Eh .  Sg Eh .  .  .  Sg Eh Th .  .  Lt Nh Ah Ch .  Kh Kg D  .  Ah Nh Is Rh Rh .  At 
  70   78 A Q  T < 5S-     0   0    0 209 .  Dh Rs .  Dg Sh .  .  F  Dg Rh Lh .  .  Lt Vh Lh Lh .  Mh Hg .  .  Qh Eh Ph Ah Dh .  Gt 
  71   79 A G  T < 5S+     0   0    0 212 .  Hh P  A  Lt .  .  A  S  M  Gt Fh .  .  Ss .  Gt L  .  Kh Gt P  .  Q  Hh Hh Gt Gt Gt V  
  72   80 A I      < -     0   0    0 237 .  Ve V  We F  .  .  I  Gs Et I  Vs .  .  Ce .  L  F  .  Fe I  V  .  Ls Fe Vh S  G  Vs Se 
  73   81 A R        -     0   0    0 248 .  Le Te Se R  T  .  De Fe Te P  Ee .  .  Ae T  Qe P  .  Re Ee R  .  Ke Ke Lt Ns Ee G  Te 
  74   82 A S  E     -c   47   0A   0 250 .  Ge .  Le Ie Ve .  Ve Te Le Ve Le .  .  Ie Ve Re Ie .  Le Ie V  .  Ve Le Lb Ve Ae Ee Pe 
  75   83 A L  E     -c   48   0A   0 251 .  Ie .  H  Ee Ae .  Le Ve He Ye Le .  .  Re Ae V  Ge .  De De Le .  Ve We V  Ie V  He Ie 
  76   84 A S  E     +c   49   0A   0 252 .  Ve .  Ss Ve Fe .  .  Ve Qe A  Ye .  G  Te Fe Ss Ke .  Fe Fe Ye .  Le Ye Ss He R  Fe Se 
  77   85 A I        -     0   0    0 237 .  G  .  S  Ve G  .  .  Gs G  P  S  G  Ib A  Ge .  S  .  Ae I  L  .  Ae Te .  Lt Fg As L  
  78   86 A N     >  -     0   0    0 205 A  D  .  .  Ss S  .  .  D  D  N  N  Gs Y  D  Se .  A  .  .  .  Sb .  .  .  .  Ht Dg Ds D  
  79   87 A S  T  4 S+     0   0    0 167 G  Vt .  .  E  Gs Le .  At Cs Vt .  Dh Dg Vt Gt .  A  .  .  .  At Ss .  F  .  .  .  Kh Vt 
  80   88 A V  T  4 S+     0   0    0 179 Eh S  .  .  .  L  Ye Ch At Ss Nt .  Kh .  Ft Lt .  T  .  .  Ih Kt Ah Vh V  .  .  .  .  Nt 
  81   89 A N  T  4 S-     0   0    0 187 Kh Lh .  .  .  H  Ps Ch Es D  Hs .  .  .  D  Ht .  A  .  .  Fh Tt Mh Qh Nt .  .  .  .  D  
  82   90 A G    ><  +     0   0    0 202 Fh Eh .  .  .  G  F  Gh Fh Ls Ph Sh .  .  Pg Gt .  .  .  Qh Nh Rt Sh Rh Et .  .  .  Th Dh 
  83   91 A Q  T 3  S-     0   0    0 205 Dh Dh D  .  .  W  .  Ih Eh Tg Lh Ah .  Sg Rg We .  Eb Dt Th Ah Eb .  Lh Eh .  Dh .  Ah Ah 
  84   92 A G  T >  S+     0   0    0 247 Rh .  Ct .  Th A  P  Kt Th Tg Wh Eh .  Dg Ag Ae Ts Gh Tt Rh Qh Gt .  Ah Mh D  Vh Eg Lh Ah 
  85   93 A L  G X>  +     0   0    0 292 Lh .  Lt Ig Yh Ah Hh Ih Lh Fg Vh Ih .  F  Lh Fe Lh Qh Lh Mh Ah Fh Th Vh Ih Lh Lh Lh Ih Lh 
  86   94 A N  G 34 S+     0   0    0 306 Rh Sh Ns Eg Ah Dh Kh Eh Kh Eg Eh Eh Eh D  Sh Dh Qh Qh Gh Qt Rh Eh Mh Rh Rh Dh Dh Vh Th Ah 
  87   95 A Q  G <> S+     0   0    0 311 Kh Rh A  Eg Rh Ah Ah Ph Et Hg Rh Th Eh Kh Ah Ah Dh Lh Ah Yt Ah Dh Qh Eh Dh Eh Rh Dh Rh Eh 
  88   96 A I  H <> S+     0   0    0 311 Lh Ch .  Vt Vh Lh Mh Lh Ct Lg Ih Ah Mh Ih Lh Lh Lh Lh Fh Ah Ih Lh Mh Ls Hh Vh Ah Hh Lh Vh 
  89   97 A V  H  X S+     0   0    0 300 Rh Vh Ah Mt Lh Lh Qh Kh Gt Rs Ah Vh Eh Rh At Lh Lh Ah Mh Vh Kh Eh Lh .  .  Vh Mh .  Kh At 
  90   98 A P  H  > S+     0   0    0 281 Et Ah Dh At Sh Eh Eh Rh .  Es Qh Ah Lh Eh Gt Eh Fh Dh Rh Eh Ah Th Et .  .  Ah Rh .  Lh Kt 
  91   99 A A  H  X S+     0   0    0 263 .  Rh Vh Et Eh Mh Vh Kh .  Ms Lh Eh Lh Lh S  Mh Hh Lh Dh Lh Yh Lh Gt P  .  St Eh .  Lh .  
  92  100 A S  H  X S+     0   0    0 246 Rt Fh Vh .  Fh Ih Lh Lh .  .  S  A  F  At A  Ih S  Vh Ns .  K  Ah I  R  .  S  .  .  Ih .  
  93  101 A K  H  X S+     0   0    0 209 Lt Gs Sh .  Dt Vh Qg Ah .  .  .  .  Pt .  .  Vh .  Mh D  .  .  Yh V  P  .  .  .  .  Ah .  
  94  102 A E  H >< S+     0   0    0 159 Pt .  Kt .  .  Lh Qg .  .  .  .  .  Lt Ag .  Lh .  Nt .  .  .  Eh .  Et .  .  .  .  Eh .  
  95  103 A I  H 3< S+     0   0    0 133 Kt .  M  .  .  Hh Fg .  .  .  .  .  .  Kg .  Hh .  S  .  .  .  Hh .  .  .  .  .  .  .  .  
  96  104 A L  H 3X S+     0   0    0 125 .  .  S  .  .  Ls .  Gt .  .  .  .  .  Vg .  Ls .  Es .  .  .  Yh .  .  .  .  .  .  .  .  
  97  105 A Q  H <X S+     0   0    0  79 .  .  .  .  .  .  .  .  .  .  .  .  .  Dh .  .  .  .  .  .  .  Ch .  .  .  .  .  .  .  .  
  98  106 A E  H  > S+     0   0    0  68 .  .  .  .  .  .  .  .  .  .  .  .  .  Ph .  .  .  .  .  .  .  Th .  .  .  .  .  .  .  .  
  99  107 A K  H  > S+     0   0    0  71 .  .  .  .  .  S  .  .  .  .  .  .  .  .  .  S  .  .  .  .  .  C  .  .  .  .  .  .  .  .  
 100  108 A F  H  X S+     0   0    0  56 .  .  .  .  .  P  .  .  .  .  .  .  .  .  .  Ph .  .  .  .  .  .  .  .  .  .  .  .  .  .  
 101  109 A D  H  X S+     0   0    0  35 .  .  .  .  .  Vt .  .  .  .  .  .  .  .  .  Vh .  .  .  .  .  .  .  .  .  .  .  .  .  .  
 102  110 A R  H  X S+     0   0    0  33 .  .  .  .  .  Tt .  .  .  .  .  .  .  .  .  Th .  .  .  .  .  .  .  .  .  .  .  .  .  .  
 103  111 A M  H ><>S+     0   0    0  19 .  .  .  .  .  .  .  .  .  .  .  .  .  .  .  .  .  .  .  .  .  .  .  .  .  .  .  .  .  .  
 104  112 A R  H ><5S+     0   0    0  15 .  .  .  .  .  .  .  .  .  .  .  .  .  .  .  .  .  .  .  .  .  .  .  .  .  .  .  .  .  .  
 105  113 A A  H 3<5S+     0   0    0  14 .  .  .  .  .  .  .  .  .  .  .  .  .  .  .  Nt .  .  .  .  .  .  .  .  .  .  .  .  .  .  
 106  114 A K  T <<5S-     0   0    0  18 .  .  .  .  .  Kh .  .  .  .  .  .  .  .  .  Ct .  .  .  .  .  .  .  .  .  .  .  .  .  .  
 107  115 A G  T < 5S+     0   0    0  21 .  .  .  .  .  Nt .  .  .  .  .  .  .  .  .  D  .  .  .  .  .  .  .  .  .  .  .  .  .  .  
 108  116 A V      < -     0   0    0  18 .  .  .  .  .  Ct .  .  .  .  .  .  .  .  .  Pt .  .  .  .  .  .  .  .  .  .  .  .  .  .  
 109  117 A K        -     0   0    0  19 .  .  .  .  .  D  .  .  .  .  .  .  .  .  .  At .  .  .  .  .  .  .  .  .  .  .  .  .  .  
 110  118 A P        -     0   0    0  21 .  .  .  .  .  .  .  .  .  .  .  .  .  Kt .  Gt .  .  .  .  .  .  .  .  .  .  .  .  .  .  
 111  119 A R        -     0   0    0  34 .  .  .  .  .  .  Ht .  .  .  .  .  .  W  .  N  .  .  .  .  .  .  .  .  .  .  .  .  Qs .  
 112  120 A A        -     0   0    0  82 .  .  .  .  .  .  V  .  .  .  .  .  .  Ks .  Ie .  .  Dt Ks .  .  .  .  Eg .  .  .  Vs .  
 113  121 A I  E     - d   0 147A   0 176 R  K  .  .  Eg .  K  Rs Kg Hs .  Ds Ks R  .  .  .  .  Ts Dt .  .  .  Gt Eg Ds Rh .  Ie .  
 114  122 A R  E     + d   0 148A   0 200 Ve I  .  .  Rg .  De Ae A  Ps .  Le Ge P  .  .  Ds K  P  Nt .  .  P  L  E  Ve A  S  Te .  
 115  123 A A  E     -ad  18 149A   0 260 Ve D  Ds Ds Fb .  Fe We Ds Le Ds Le Ie Fe Ds .  Ce Ve Ve Te Ds .  Ts Q  P  Le Ds Ds Ie Ds 
 116  124 A L  E     -ad  19 150A   0 263 Ve Te Ve Ie V  .  Ve Ae Me Ie Ve Ie Te Le Ve .  Ve Te Me Ye Ve .  Ae Re Le Ve Ve Ve Le Le 
 117  125 A I  E     +ad  20 151A   0 264 be Le Ye Le .  .  We T  Ve Fe Ie Ge Ie Ae Ve .  Te Ie Ve Ve Ve .  Me Le Ve Le Ie Ve Ve Ve 
 118  126 A I  E     +a   21   0A   0 259 Fe Ie Ie Ye I  .  Ce G  Fe Ie Fe A  Qe Ve Le .  Le Ce Me Ye Le .  Le Le Le G  Ie Ve Ke Ie 
 119  127 A G  E     -a   22   0A   0 244 b  P  Se Me Gb .  Qe .  F  De Se V  Se Ie Te .  H  Ve C  Me Ge .  Ve Le Ms Ns Ve Se G  Se 
 120  128 A I  S >  S-     0   0    0 210 .  N  De T  Ns .  Ee .  Ts .  Fe L  E  Qe De .  C  .  Ys Ce M  .  .  Ie .  .  Ae A  S  L  
 121  129 A P  T 3  S+     0   0    0 190 E  .  A  R  S  .  Ee .  Ns Ns .  V  Ct Ls L  .  G  .  Hs Ge Gs .  .  Ne .  G  .  .  Rg I  
 122  130 A N  T 3  S+     0   0    0 183 Gh .  Fg .  .  .  Qs .  D  As .  Ps Ph Gb P  .  L  .  Gs L  Gs .  .  N  .  D  .  .  Sg P  
 123  131 A V  S <  S-     0   0    0  99 Mh .  .  .  .  .  Gt .  .  H  R  .  Vh .  .  .  .  T  Ns .  Yt .  .  .  .  Et .  .  Ag .  
 124  132 A G  S  > S+     0   0    0 170 Th Gh Tt .  Si .  At .  Th As Hs .  Gh .  .  .  .  Gs Sh Mh .  .  .  Lh .  Lh .  P  At F  
 125  133 A K  H  > S+     0   0    0 189 Vh Yh Mt .  Di .  Wh .  Nh .  L  .  .  .  .  .  .  P  Sh Eh Gh .  Ns Th .  Fh .  V  Xt Hh 
 126  134 A S  H  > S+     0   0    0 218 Rh Ih Tt .  Vi .  Yh .  Fh Fh I  P  .  .  .  .  .  Lt Kh Kh Gh .  Dh Sh .  Vh Ag Ib Eh Ah 
 127  135 A T  H  > S+     0   0    0 235 Gh Hh Gh V  Eh .  Ch .  Fh Nh Y  I  D  Eh Gh .  Ht Sh Gh Gh Lh .  Qh Gh .  Dh Sg H  Eh Th 
 128  136 A L  H  X S+     0   0    0 237 Lh Ah Ih Lb Ph .  Sh .  Ih Ih .  Ls Ih Vh Lh .  Ls Nh Ah Ih Ah .  Mh Th .  Lh Lh .  Vh Vh 
 129  137 A I  H  X S+     0   0    0 238 Lh Vh Ph R  Vh .  Qh .  Sh Mh .  Vb Sh Vh Lh .  Ib Vh Ah Dh Ah .  Ah Lh L  Vh Ph .  Vh Ih 
 130  138 A N  H  X>S+     0   0    0 241 Sh Kh Kh Ag Lh .  Hh .  Mh Kh Dh P  Ah Kh Rh .  Ns Ah Qh Dh Wh .  Lh Nh Ph Nh Lh Dh Rh Kh 
 131  139 A R  H  <5S+     0   0    0 221 Ah Ah Ih Sg Ah .  Hh .  Nh Wh Eh Sh Vh Rh Sh .  Fh Wh Yh Ih Sh .  Gh At Nh Ks .  Dh Ah Sh 
 132  140 A L  H  <5S+     0   0    0 213 Mh Ch .  Dg .  .  Fh .  Ah Ah Ih Lh Ah Ih Lh .  Th Ch Lh Mh Lt .  Ah Fs Lh T  .  Vh Lh Ah 
 133  141 A A  H  <5S-     0   0    0 196 .  Lh .  Lg .  .  Rh .  Rh Vh Lh Vh Nh Gg Ah .  Vh Ih Lh Vh Gt .  Mh .  Eh .  .  Rh Q  Ih 
 134  142 A K  T  <5S+     0   0    0 146 Rh .  .  Ht .  .  Et .  .  Dh .  Et Ah .  Sh .  Kt Dh Qh Sh .  .  Rh .  Rh .  .  Eh .  Rh 
 135  143 A K  S   <S-     0   0    0  39 Rh .  .  .  .  .  .  .  .  .  .  .  .  .  .  .  .  .  .  .  .  .  .  .  .  .  .  .  .  .  
 136  144 A N        +     0   0    0  29 Lh .  .  .  .  .  .  S  .  .  .  .  .  .  .  .  .  .  .  .  .  .  .  .  .  .  .  .  .  .  
 137  145 A I              0   0    0  29 Gt .  .  .  .  .  .  Q  .  .  .  .  .  .  .  .  .  .  .  Yh .  .  .  .  .  .  .  .  .  .  
 138  146 A A              0   0    0  29 .  .  .  .  .  .  .  V  .  .  .  .  .  .  .  .  .  .  .  Kh .  .  .  .  .  .  .  .  .  .  
 139  159 A Q              0   0    0  24 .  .  .  .  .  .  .  Vs .  .  .  .  .  .  .  .  .  .  .  Rh .  .  .  Q  .  .  .  .  .  .  
 140  160 A W        -     0   0    0  24 .  .  .  .  .  .  .  Le .  .  .  .  .  .  .  .  .  .  .  Qh .  .  .  D  .  .  Kh .  .  .  
 141  161 A V  E     -E  149   0A   0  47 .  Ph .  .  .  .  .  Ee Yh .  .  .  .  .  .  .  .  .  .  Lh .  .  .  S  .  .  Qh .  .  .  
 142  162 A K  E     -E  148   0A   0  63 .  Ah .  .  .  .  .  Ie Mt .  .  .  .  .  .  .  .  .  .  .  .  .  Th Pt .  .  Rt .  .  .  
 143  163 A V  E >>  -E  147   0A   0 104 V  Lh .  .  .  .  Is D  Fs .  .  Ms Sh .  .  .  .  Yh .  .  .  .  Eh .  .  .  Gt Lh .  .  
 144  164 A G  T 34 S-     0   0    0 109 V  Vh .  .  .  .  P  .  N  .  .  R  Kh .  .  .  .  Gh .  .  .  .  St .  .  P  .  Rh .  .  
 145  165 A K  T 34 S+     0   0    0  86 Gs .  .  .  .  .  Ft .  .  .  .  Tt Ah .  .  .  .  Eh .  .  .  .  Gt .  .  St .  Kh .  .  
 146  166 A E  T <4 S+     0   0    0 119 E  Ah .  K  .  .  Gt P  .  E  .  Gt Lh .  P  .  Qt Kh .  .  .  .  L  .  .  Gt .  R  .  .  
 147  167 A L  E  <  -dE 113 143A   0 154 F  Sh .  At .  .  A  L  .  Et .  S  Ks Lg At .  Gt Fh Ds .  .  .  R  .  .  K  .  S  .  Kt 
 148  168 A E  E     -dE 114 142A   0 189 Se Rt .  Nt .  .  Se Ye V  Gt Pt Ve P  Ce Ht .  Ae Th Vs .  .  .  Dt Gt .  Ke .  P  .  K  
 149  169 A L  E     -dE 115 141A   0 228 Le G  .  M  G  .  Le Ke Es D  At Ie Ve De A  .  Fe Ee Ve .  I  .  Ib L  .  Le G  Ie .  He 
 150  170 A L  E     -d  116   0A   0 240 Ie Ne N  Ke W  .  Re Fe Ne Ye G  Ve Ie Ye Ve .  Le Ee Ye Q  P  .  Se Se Rg Ve Ae Le .  Ve 
 151  171 A D  E     -d  117   0A   0 243 Ge Ve G  Ve Ge .  Ye N  Ve Fe Ae De Pe Ie Ie .  Ve Ce Se We Ve .  Ve Ke Ce De Ie Ie .  Ve 
 152  172 A T        -     0   0    0 239 S  Ie Ae Le Ie .  Ae Pt Ie Ie Fe Vt Ve Ee Ae .  Ne Ve Ie Ne Ve .  Ve Te Fe Ls Ie Ie .  Te 
 153  173 A P        -     0   0    0 225 Dt Fe Ae H  Ye .  Ge Lt Ae Ie .  At C  Fe Ve .  T  Ie Gt Ve Le .  Ge Ve A  Vs Ee De .  Ts 
 154  174 A G        -     0   0    0 215 Gt Te .  P  T  .  Re .  Re E  Ne .  E  De Te .  As Me Gh Ee He .  Ye Ve F  .  Ie I  .  Ss 
 155  175 A I        -     0   0    0 143 .  I  Lh Ls P  .  .  .  .  .  Le .  Gt S  .  .  .  .  Fh Ve Ee .  .  Ne .  .  Se A  .  .  
 156  176 A L        -     0   0    0 102 .  S  Mh .  .  .  .  Yh .  .  He .  Ft At .  .  .  .  Eh Y  N  .  .  .  .  .  Le .  .  .  
 157  177 A W        -     0   0    0  77 .  Se Eh .  .  .  .  Ih .  .  Gs .  .  .  .  .  .  .  .  .  P  .  .  .  .  .  R  .  .  .  
 158  178 A P  S    S+     0   0    0  78 .  G  Kh .  .  .  .  Rh .  .  .  .  .  .  .  .  .  .  .  .  V  .  .  .  .  .  Gs .  .  .  
 159  179 A K        +     0   0    0  80 .  G  .  .  .  .  .  Mh .  .  .  .  .  .  .  Rh .  .  .  .  R  .  .  .  .  .  .  .  .  .  
 160  180 A F        +     0   0    0  76 .  I  .  .  .  .  .  Lt .  .  .  .  .  .  .  Qh .  .  .  .  .  .  .  .  .  .  .  .  .  .  
 161  181 A E        +     0   0    0  78 .  N  Ms .  .  .  .  Et .  .  .  .  .  .  .  At .  .  .  .  .  .  .  .  .  .  .  .  .  Ge 
 162  182 A D    >>  -     0   0    0  66 .  .  Ss .  .  .  .  .  .  .  .  .  .  .  .  Tt .  .  .  .  .  .  .  .  .  .  .  .  .  Ge 
 163  183 A E  H 3> S+     0   0    0  54 .  .  He .  .  .  .  .  .  .  .  .  .  .  .  .  .  Gh .  .  S  .  .  .  .  .  .  .  .  Le 
 164  184 A L  H 3> S+     0   0    0  46 .  .  Ve .  .  .  .  .  .  .  .  .  .  .  .  .  .  Th .  .  G  .  .  .  .  .  .  .  .  Pe 
 165  185 A V  H <> S+     0   0    0  40 .  .  .  .  .  .  .  .  .  .  .  .  .  .  .  .  .  Mh .  .  Ah .  .  .  .  .  .  .  .  .  
 166  186 A G  H  X S+     0   0    0  44 .  .  .  .  .  .  .  .  .  .  .  .  .  .  .  .  .  Wh .  .  Lh .  .  .  .  .  .  .  .  .  
 167  187 A L  H  X S+     0   0    0  46 .  .  .  .  .  .  .  .  .  .  .  .  .  .  .  .  .  Ah .  .  Th .  .  .  .  .  .  .  .  F  
 168  188 A R  H  X S+     0   0    0  46 .  D  S  .  .  .  .  .  .  .  .  .  .  .  .  .  .  Mt .  .  .  .  .  .  .  .  .  .  .  Ss 
 169  189 A L  H  X>S+     0   0    0  38 .  L  Ts .  .  .  .  .  .  .  .  .  .  .  .  .  .  Ct .  .  .  .  .  .  .  .  .  .  .  Ws 
 170  190 A A  H ><5S+     0   0    0  43 .  R  G  .  .  .  .  Gt .  .  .  .  .  .  .  .  .  .  .  .  .  .  .  .  .  .  .  .  .  S  
 171  191 A V  H 3<5S+     0   0    0  46 .  G  Gh .  .  .  .  Y  .  .  .  .  .  .  .  .  .  Y  .  .  .  .  .  .  .  .  .  .  .  Sh 
 172  192 A T  H 3<5S-     0   0    0  38 .  .  .  .  .  .  .  Is .  .  .  .  .  .  .  .  .  Yb .  .  .  .  .  .  .  .  .  .  .  .  
 173  193 A G  T <<5S+     0   0    0  42 .  .  .  .  .  .  .  Ss .  M  Gs .  .  .  .  .  .  A  .  .  .  .  .  .  .  .  .  .  .  .  
 174  194 A A  S   <S+     0   0    0  63 .  .  .  .  .  .  .  .  .  Ih Rs .  .  .  De .  .  Wh .  .  .  .  Q  Ie .  .  .  .  .  .  
 175  195 A I  S    S-     0   0    0  81 .  .  Ah .  A  .  Ps .  Ys Ph A  .  .  .  Rs .  .  .  .  .  .  .  D  S  .  .  .  .  .  .  
 176  196 A K    >   -     0   0    0 108 St .  Sh .  D  .  As .  Ds Yh Ph .  .  D  Ss .  .  .  .  .  .  .  Fh S  .  .  .  .  .  .  
 177  197 A D  T 3  S+     0   0    0 116 Kt .  Lh .  E  Qh V  .  Pg Rh Lh .  .  Pt Rs .  .  .  .  .  .  .  Rh Lg .  .  .  .  .  .  
 178  198 A S  T 3  S+     0   0    0 102 Mh .  Eh .  Pt Ah Gs .  Eg Yh .  .  .  Nt .  .  Ks .  .  .  .  .  Lh Cg .  .  .  .  .  .  
 179  199 A I  S <  S+     0   0    0 101 Gh .  Lh .  .  Tt H  .  .  A  Wh .  .  Ke .  .  Ns .  .  .  .  .  Lh Ag .  .  .  .  .  .  
 180  200 A I  S    S-     0   0    0  90 Fh .  Lh .  .  Gt Mh .  .  Ph Vh .  .  Fe .  .  Cb .  .  .  Ae .  Gh Lt .  .  .  .  .  .  
 181  201 A N    >>  -     0   0    0  83 Vh .  Et .  .  Gt Sh .  .  Qh Lh .  .  .  .  .  V  .  .  .  Le .  Th Qs .  .  .  .  .  .  
 182  202 A L  H 3> S+     0   0    0  78 Ih .  Gt .  .  .  Vh .  .  .  Vh .  .  .  .  .  N  .  .  .  Fe .  Sh P  .  .  .  .  .  .  
 183  203 A Q  H 3> S+     0   0    0  73 Nh .  .  .  .  .  .  .  .  .  Vh .  .  .  .  .  .  .  .  .  V  .  Vh Y  .  .  .  .  .  .  
 184  204 A D  H <> S+     0   0    0  70 Ah .  .  .  .  .  .  .  .  .  Rh .  .  .  .  .  .  .  .  .  P  .  Dh .  .  .  .  .  .  .  
 185  205 A V  H  X S+     0   0    0  70 Ih .  .  .  .  .  .  .  .  .  Ah .  .  .  .  .  .  .  .  .  F  .  Rh .  .  .  .  .  .  Vh 
 186  206 A A  H  X S+     0   0    0  65 Yh .  .  .  .  .  .  .  .  .  Vt .  .  .  .  .  .  .  .  .  .  .  Lh .  .  .  .  .  .  Lh 
 187  207 A V  H  X S+     0   0    0  68 Ah .  .  .  .  .  .  .  .  .  A  .  .  .  .  .  .  .  .  .  .  .  Lh .  .  .  .  .  .  Lh 
 188  208 A F  H  X S+     0   0    0  70 .  .  .  .  .  .  .  .  .  .  Dt .  .  .  .  .  .  .  .  .  Q  .  .  .  .  .  .  .  .  Ah 
 189  209 A G  H  X S+     0   0    0  62 .  .  .  .  .  .  .  .  .  .  Ws .  .  .  .  .  .  .  .  .  H  .  .  .  .  .  .  .  .  .  
 190  210 A L  H  X S+     0   0    0  61 .  .  .  .  .  .  .  .  .  .  P  .  .  .  .  .  .  .  .  .  Kt .  .  .  .  .  .  .  .  .  
 191  211 A R  H  X S+     0   0    0  57 .  .  .  .  .  .  .  .  .  .  G  .  .  .  .  .  .  .  .  .  Dt .  .  .  .  .  .  .  .  .  
 192  212 A F  H  X S+     0   0    0  53 .  .  .  .  .  .  .  .  .  .  .  .  .  .  .  .  .  .  .  .  R  .  .  .  .  .  .  .  .  .  
 193  213 A L  H  X S+     0   0    0  49 .  .  .  .  .  .  .  .  .  .  .  .  .  .  .  .  .  .  .  .  .  .  .  .  .  .  .  .  .  .  
 194  214 A E  H  < S+     0   0    0  48 .  .  .  .  .  .  .  .  .  .  .  .  .  .  .  .  .  .  .  .  .  .  .  .  .  .  .  .  .  .  
 195  215 A E  H  < S+     0   0    0  43 .  .  .  .  .  .  .  .  .  .  .  .  .  .  .  .  .  .  .  .  .  .  .  .  .  .  .  .  .  .  
 196  216 A H  H  < S+     0   0    0  41 .  .  .  .  .  .  .  .  .  .  .  .  .  .  .  .  .  .  .  .  .  .  .  .  .  .  .  .  .  .  
 197  217 A Y     X  +     0   0    0  44 .  .  .  .  .  .  .  .  .  .  .  .  .  .  .  .  .  .  .  .  .  .  .  .  .  .  .  .  .  .  
 198  218 A P  H  > S+     0   0    0  39 .  .  .  .  .  .  .  .  .  .  .  .  .  .  .  .  .  .  .  .  .  .  .  .  .  .  .  .  .  .  
 199  219 A E  H  > S+     0   0    0  39 .  .  .  .  .  .  .  .  .  .  .  .  .  .  .  .  .  .  .  .  .  .  .  .  .  .  .  .  .  .  
 200  220 A R  H  > S+     0   0    0  34 .  .  .  .  .  .  .  .  .  .  .  .  .  .  .  .  .  .  .  .  .  .  .  .  .  .  .  .  .  .  
 201  221 A L  H  X S+     0   0    0  30 .  .  .  .  .  .  .  .  .  .  .  .  .  .  .  .  .  .  .  .  .  .  .  .  .  .  .  .  .  .  
 202  222 A K  H  <>S+     0   0    0  27 .  .  .  .  .  .  .  .  .  .  .  .  .  .  .  .  .  .  .  .  .  .  .  .  .  .  .  .  .  .  
 203  223 A E  H ><5S+     0   0    0  25 .  .  .  .  .  .  .  .  .  .  .  .  .  .  .  .  .  .  .  .  .  .  .  .  .  .  .  .  .  .  
 204  224 A R  H 3<5S+     0   0    0  26 .  .  .  .  .  .  .  .  .  .  .  .  .  .  .  .  .  .  .  .  .  .  .  .  .  .  .  .  .  .  
 205  225 A Y  T 3<5S-     0   0    0  23 .  .  .  .  .  .  .  .  .  .  .  .  .  .  .  .  .  .  .  .  .  .  .  .  .  .  .  .  .  .  
 206  226 A G  T < 5 +     0   0    0  25 .  .  .  .  .  .  .  .  .  .  .  .  .  .  .  .  .  .  .  .  .  .  .  .  .  .  .  .  .  .  
 207  227 A L      < -     0   0    0  16 .  .  .  .  .  .  .  .  .  .  .  .  .  .  .  .  .  .  .  .  .  .  .  .  .  .  .  .  .  .  
 208  228 A D  S    S+     0   0    0  18 .  .  .  .  .  .  .  .  .  .  .  .  .  .  .  .  .  .  .  .  .  .  .  .  .  .  .  .  .  .  
 209  229 A E  S    S-     0   0    0  21 .  .  .  .  .  .  .  .  .  .  Gt .  .  .  .  .  .  .  .  .  .  .  .  .  .  .  .  .  .  .  
 210  230 A I        -     0   0    0  25 .  .  .  .  .  .  .  .  .  .  Nt .  .  .  .  .  .  .  .  .  .  .  .  .  .  .  .  .  .  .  
 211  231 A P        -     0   0    0  23 .  .  .  .  .  .  .  .  .  .  Qe .  .  .  .  .  .  .  .  .  .  .  .  .  .  .  .  .  .  .  
 212  232 A E  S    S+     0   0    0  35 .  .  .  .  .  .  .  .  .  .  Ke .  .  .  .  .  .  .  .  .  .  .  .  .  .  .  .  .  .  Ph 
 213  233 A D  S >> S-     0   0    0  39 .  .  .  .  .  .  .  .  .  .  Fe .  .  .  .  .  .  .  .  .  .  .  .  .  .  .  .  .  .  Qh 
 214  234 A I  H 3> S+     0   0    0  47 Gh .  .  .  .  .  .  .  .  .  Te .  .  .  .  .  .  .  .  .  .  .  Qt .  .  .  .  .  .  Fh 
 215  235 A A  H 3> S+     0   0    0  50 Lh .  .  .  .  .  .  .  .  .  Ve .  .  .  .  .  .  .  .  .  .  .  Gt .  .  .  .  .  .  Ih 
 216  236 A E  H <> S+     0   0    0  48 Qh .  .  .  .  .  .  .  .  .  .  .  .  .  .  .  .  .  .  .  .  .  Q  .  .  .  .  .  .  Kh 
 217  237 A L  H  X S+     0   0    0  48 Nh .  .  .  .  .  .  .  .  .  .  .  .  .  .  .  .  .  .  .  .  .  A  .  .  .  .  .  .  .  
 218  238 A F  H  X S+     0   0    0  51 Mh .  .  .  .  .  .  .  .  .  .  .  .  .  .  .  .  .  .  .  .  .  .  .  .  .  .  .  .  .  
 219  239 A D  H  X S+     0   0    0  48 Hh .  .  .  .  .  .  .  .  .  .  .  .  .  .  .  .  .  .  .  .  .  .  .  .  .  .  .  .  .  
 220  240 A A  H  X S+     0   0    0  41 Hh .  .  .  .  .  .  .  .  .  .  .  .  .  .  .  .  .  .  .  .  .  .  .  .  .  .  .  .  .  
 221  241 A I  H  X S+     0   0    0  42 Ah .  .  .  .  .  .  .  .  .  .  .  .  .  .  .  .  .  .  .  .  .  .  .  .  .  .  .  .  .  
 222  242 A G  H  X>S+     0   0    0  41 .  .  .  .  .  .  .  .  .  .  .  .  .  .  .  .  .  .  .  .  .  .  .  .  .  .  .  .  .  .  
 223  243 A E  H  <5S+     0   0    0  38 .  .  .  .  .  .  .  .  .  .  .  .  .  .  .  .  .  .  .  .  .  .  .  .  .  .  .  .  .  .  
 224  244 A K  H  <5S+     0   0    0  35 .  .  .  .  .  .  .  .  .  .  Pt .  .  .  .  .  .  .  .  .  .  .  .  .  .  .  .  .  .  .  
 225  245 A R  H  <5S-     0   0    0  34 .  .  .  .  .  .  .  .  .  .  Le .  .  .  .  .  .  .  .  .  .  .  .  .  .  .  .  .  .  .  
 226  246 A G  T  <5 +     0   0    0  37 .  .  .  .  .  .  .  .  .  .  Le .  .  .  .  .  .  .  .  .  .  .  .  .  .  .  .  .  .  .  
 227  247 A C      < +     0   0    0  36 .  .  .  .  .  .  .  .  .  .  Ie .  .  .  .  .  .  .  .  .  .  .  .  .  .  .  .  .  .  .  
 228  248 A L  B     +F  234   0B   0  34 .  .  .  .  .  .  .  .  .  .  Ae .  .  .  .  .  .  .  .  .  .  .  .  .  .  .  .  .  .  .  
 229  249 A M        +     0   0    0  33 .  .  .  .  .  L  .  .  .  .  C  .  Ts .  .  .  .  .  .  .  .  .  .  .  .  .  .  .  .  .  
 230  250 A S  S >  S-     0   0    0  28 .  .  .  .  .  G  .  .  .  .  Gs .  A  .  .  .  .  .  .  .  .  .  .  .  .  .  .  .  .  .  
 231  251 A G  T 3  S-     0   0    0  32 .  .  .  .  .  Ss .  .  .  .  Db .  Pt .  .  .  .  .  .  .  .  .  .  .  .  .  .  .  .  .  
 232  252 A G  T 3  S+     0   0    0  34 Vs .  .  .  .  D  .  .  .  .  Gs .  Wt .  .  .  .  .  .  .  .  .  .  .  .  .  .  .  .  .  
 233  253 A L    <   -     0   0    0  34 Gs .  .  .  .  .  .  .  .  .  Ae .  L  .  .  .  .  .  .  .  .  .  .  .  .  .  .  .  .  .  
 234  254 A I  B     -F  228   0B   0  30 L  .  .  .  .  .  .  .  .  .  Le .  .  .  .  .  .  .  .  .  .  .  .  .  .  .  .  .  .  It 
 235  255 A N     >  -     0   0    0  44 d  .  .  .  .  .  .  .  .  .  .  .  .  .  .  .  .  .  .  .  .  .  .  .  .  .  .  .  .  Gt 
 236  256 A Y  H  > S+     0   0    0  43 .  .  .  .  .  .  .  .  .  .  .  .  .  .  .  .  .  .  .  .  .  .  .  .  .  .  .  .  .  Ft 
 237  257 A D  H  > S+     0   0    0  45 .  .  .  .  .  .  .  .  .  .  .  .  .  .  .  .  .  .  .  .  .  .  .  Kt .  .  .  .  .  Lt 
 238  258 A K  H  > S+     0   0    0  48 .  .  .  .  .  .  .  .  .  .  .  .  .  .  .  .  .  .  .  .  .  .  .  Gt .  .  .  .  .  S  
 239  259 A T  H  X S+     0   0    0  45 .  .  .  .  .  .  .  .  .  .  .  .  .  .  .  .  .  .  .  .  .  .  .  W  .  .  .  .  .  Ah 
 240  260 A T  H  X S+     0   0    0  49 .  .  .  .  .  .  .  .  .  .  .  .  .  .  .  .  .  .  .  .  .  .  .  Gh .  .  .  .  .  Lh 
 241  261 A E  H  X S+     0   0    0  49 .  .  .  .  .  .  .  .  .  .  .  .  .  .  .  .  .  .  .  .  .  .  .  Lh .  .  .  .  .  Dh 
 242  262 A V  H  X S+     0   0    0  50 .  .  .  .  .  .  .  .  .  .  .  .  .  .  .  .  .  .  .  .  .  .  .  .  .  .  .  .  .  Th 
 243  263 A I  H  X S+     0   0    0  52 .  .  .  .  .  .  .  .  .  .  .  .  .  .  .  .  .  .  .  .  .  .  .  .  .  .  .  .  .  Lh 
 244  264 A I  H  X S+     0   0    0  50 .  Sg .  .  .  .  .  .  .  .  .  .  .  .  .  .  .  .  .  .  .  .  .  .  .  .  .  .  .  Ch 
 245  265 A R  H  X S+     0   0    0  49 .  Sg .  .  .  .  .  .  .  .  .  .  .  .  .  .  .  .  .  .  .  .  .  .  .  .  .  .  .  Ah 
 246  266 A D  H  <>S+     0   0    0  50 .  Lg .  .  .  .  .  .  .  .  .  .  .  .  .  .  .  .  .  .  .  .  .  Ns .  .  .  .  .  Th 
 247  267 A I  H ><5S+     0   0    0  48 .  G  .  .  .  .  .  .  .  .  .  .  .  .  .  .  .  .  .  .  .  .  .  Dh .  .  .  .  .  Lh 
 248  268 A R  H 3<5S+     0   0    0  47 .  .  .  .  .  .  .  .  .  .  .  .  .  .  .  .  .  .  .  .  .  .  .  Mh .  .  .  .  .  .  
 249  269 A T  T 3<5S-     0   0    0  37 .  .  .  .  .  .  .  .  .  .  .  .  .  .  .  .  .  .  .  .  .  .  .  Qh .  .  .  .  .  .  
 250  270 A E  T X 5S+     0   0    0  34 .  .  .  .  .  .  .  .  .  .  .  .  .  .  .  .  .  .  .  .  .  .  .  .  .  .  .  .  .  .  
 251  271 A K  T 3 <S+     0   0    0  22 .  .  .  .  .  .  .  .  .  .  .  .  .  .  .  .  .  .  .  .  .  .  .  .  .  .  .  .  .  .  
 252  272 A F  T 3  S-     0   0    0  18 .  .  .  .  .  .  .  .  .  .  .  .  .  .  .  .  .  .  .  .  .  .  .  .  .  .  .  .  .  .  
 253  273 A G    <   -     0   0    0  16 .  .  .  .  .  .  .  .  .  .  .  .  .  .  .  .  .  .  .  .  .  .  .  .  .  .  .  .  .  .  
 254  274 A R  S    S-     0   0    0  19 .  .  .  .  .  .  .  .  .  .  .  .  .  Th .  .  .  .  .  .  .  .  .  .  .  .  .  .  .  .  
 255  275 A L        -     0   0    0  20 .  .  .  .  .  .  .  .  .  .  .  .  .  Yh .  .  .  .  .  .  .  .  .  .  .  .  .  .  .  .  
 256  276 A S        -     0   0    0  17 .  .  .  .  .  .  .  .  .  .  .  .  .  Qh .  .  .  .  .  .  .  .  .  .  .  .  .  .  .  .  
 257  277 A F  S    S+     0   0    0  17 .  .  .  .  .  .  .  .  .  .  .  .  .  Kh .  .  .  .  .  .  .  .  .  .  .  .  .  .  .  .  
 258  278 A E        -     0   0    0  15 .  .  .  .  .  .  .  .  .  .  .  .  .  Rh .  .  .  .  .  .  .  .  .  .  .  .  .  .  .  .  
 259  279 A Q        -     0   0    0   9 .  .  .  .  .  .  .  .  .  .  .  .  .  .  .  .  .  .  .  .  .  .  .  .  .  .  .  .  .  .  
 260  280 A P              0   0    0   9 .  .  .  .  .  .  .  .  .  .  .  .  .  .  .  .  .  .  .  .  .  .  .  .  .  .  .  .  .  .  
 261  281 A T              0   0    0   5 .  .  .  .  .  .  .  .  .  .  .  .  .  .  .  .  .  .  .  .  .  .  .  .  .  .  .  .  .  .  

## ALIGNMENTS   151 -  180
SeqNo PDBNo AA STRUCTURE BP1 BP2  ACC OCC .  .  .  .  :  .  .  .  .  :  .  .  .  .  :  .  .  .  .  :  .  .  .  .  :  .  .  .  .  :  
   1    9 A H     >>       0   0    0 101 .  Rh .  .  .  .  Te .  .  .  .  S  .  .  .  Kh .  .  .  .  .  .  .  .  G  .  Vt .  .  .  
   2   10 A M  T  45 +     0   0    0 128 .  Kh .  .  .  .  Ah .  .  .  I  I  .  .  .  Lh D  .  .  H  Ds .  .  .  Ph .  Sh .  L  .  
   3   11 A A  T  >5S+     0   0    0 159 .  Sh .  .  .  Le Fh .  .  .  Ph Sh .  .  .  Rh Pt .  .  V  E  .  .  D  Dh .  Gh .  Ag .  
   4   12 A K  H  >5S+     0   0    0 170 .  Yh .  .  .  D  Gh .  .  .  Ah Eh .  .  S  Ch Lt .  .  Ds Kt .  .  Rh Eh .  Th .  Eg .  
   5   13 A A  H  X5S+     0   0    0 168 .  Ih S  .  .  Ns Vh .  .  Fg Dh Dh .  .  Hh Lh L  .  .  Fs Lt .  .  Vh Th .  Th .  Sg .  
   6   14 A R  H  ><S+     0   0    0 167 .  Ah Ph .  .  Rh Rh .  .  Vh Kh Lh .  .  Sh Ah .  .  .  S  Vh .  .  Kh Lh .  Ah .  Th .  
   7   15 A R  H  X S+     0   0    0 182 .  Kh Eh .  .  Lh Rh .  .  Gh Kh Kh .  .  Sh Qh .  .  .  Sh Sh .  .  Eh Rh .  Yh Eh Eh .  
   8   16 A E  H  X S+     0   0    0 197 .  Qh Ih .  .  Gh Vh .  .  Eh Qh Fh .  Gh Dh Th N  .  .  Eh Mh .  .  Th Ih .  Ih Lh Dh .  
   9   17 A V  H  X S+     0   0    0 198 .  Ih Mh .  .  Gh Vh .  .  Ih Yh Fh .  Ah Lh Fh Nh .  .  Vh Lh .  .  Lh Kh .  Sh At Fh .  
  10   18 A T  H  < S+     0   0    0 200 .  Ih Ah .  .  Rh Ah .  .  Rh Rh Sh .  Vh Qh Ah Ih .  .  Th Dh .  .  Fh Ah .  Kh Dt Wh .  
  11   19 A E  H >< S+     0   0    0 213 .  Nh Sh .  .  Lh Dh .  .  Gh Sh Kh .  Th Gh Gs Nh .  I  Ah Yh .  .  Nh Eh .  Eh .  Rh .  
  12   20 A K  H >< S+     0   0    0 216 .  Vh Vh .  .  Ah Ah .  .  Ah Rh Ih .  Gt Lh E  Ih .  D  Ah Ih .  .  Wh Yh .  Lh .  Mh .  
  13   21 A L  G >< S+     0   0    0 216 .  Lh Lh .  .  Gh Fh .  .  Lh It Th .  V  Qh Vs Vh Lt L  Lh V  .  .  L  Eh .  Gt I  Lh .  
  14   22 A K  G <  S+     0   0    0 225 .  Kh Nt .  .  Ah Eh .  .  Eh As Nh .  G  Ct S  Eh Dt Rt Rh Ys .  Fe P  Gt .  G  Q  Wh .  
  15   23 A L  G <  S+     0   0    0 225 .  Et .  .  .  Yh Rh S  .  Ah .  N  .  Pt G  .  Nt Gt Gt Vt Ss .  K  Y  I  .  .  Mt Nt .  
  16   24 A I    <   -     0   0    0 213 .  .  .  .  Ds Lh Ah Q  .  A  Ds .  .  Gt I  G  H  K  .  T  A  .  P  Ig P  .  .  Gt S  .  
  17   25 A D  S    S+     0   0    0 310 Gt K  Fe Fe Ie Ie Ks Ke .  Ds Ds Ne .  S  T  Rs Es .  K  Ds Es .  As S  Te M  K  S  T  R  
  18   26 A I  E     -a  115   0A   0 325 L  Ve Ve Ye Ve Fe He Ye .  As P  Ae K  Te Ae Te Ye Re Re Ge Ee .  Re Ee Ve Re Ke S  Ie Ve 
  19   27 A V  E     -ab 116  45A   0 326 Ve Ve Ie Ve Fe Ae Le Le .  Ae Ve Le Ve Ve Ve Le Ie Ie Ae Ae Ve .  Ve Ce Fe Ve Ve Ve Ie Ae 
  20   28 A Y  E     -ab 117  46A   0 326 Ae Ge Ie Te Le Ie Te Fe .  Le Ve Ie Le Ye Le Ie Le Le Fe Le He .  Ie Le Ve Le Le Ve Ve Le 
  21   29 A E  E     -ab 118  47A   0 327 Ve Ve De Te Fe Ae Le Ie .  Ve Le Me Le Ve Nb De Ve Ve Ie Ve Ye .  Le De Ae Ie Ve Ve Me Ve 
  22   30 A L  E     +ab 119  48A   0 323 Ie Ye C  Pe D  Ve Ve D  .  Ae Ge Ge Ve Ae V  Ie Le Se Ae Ve Ie .  Qe Gt V  Ve Tt Ie L  Pe 
  23   31 A V  E     - b   0  49A   0 320 Te R  Rs .  C  E  He Rs .  Ve Rh Rh Le G  S  Gs Ae G  G  Ve G  .  Dt Ft A  K  At G  Ts Te 
  24   32 A D  E >   - b   0  50A   0 238 Gt L  Y  Ye .  .  K  Db .  Se Th Kh Te .  As S  S  I  I  De .  .  Ft .  G  T  .  .  .  M  
  25   33 A A  T 3  S+     0   0    0 134 .  I  Ph Ye .  .  .  .  .  At .  .  Ds .  .  Gt Ah .  As Tt .  .  .  .  .  S  .  .  .  Gs 
  26   34 A R  T 3  S+     0   0    0 116 .  Ds Yh Vt .  .  Vt .  .  Et .  .  At .  .  .  Nh .  .  It .  .  .  .  Rs S  .  .  .  .  
  27   35 A I  S <> S+     0   0    0 125 .  N  Eh Nt .  .  Ls .  .  At .  .  Yt .  .  .  Th I  .  Et .  .  .  .  Ss Dh .  .  .  N  
  28   36 A P  T  4 S+     0   0    0 173 At F  Yh .  .  E  Th Lt .  G  .  .  S  .  .  .  Ih Ts Ds Gb .  .  .  .  N  Vh At .  K  L  
  29   37 A M  T >4 S+     0   0    0 211 Ss Rt Eh H  Db Es Fh Ib .  Vs .  .  .  .  .  .  Nh Dt Ds Vs .  .  Vh .  G  Lh Gb Gs Ls H  
  30   38 A S  T 34 S+     0   0    0 229 Gh Et Gt Lh Nt P  Ah S  .  Q  .  .  .  .  .  Pt Kh St Ns C  .  .  Ph .  .  Hh Gt Ah Re Dh 
  31   39 A S  T 3< S+     0   0    0 239 Lh S  G  Gh Tt D  Gh E  .  .  Eh .  D  Gs C  T  .  Ss Gs .  Gt .  Sh Gt .  .  Tt Vh Ee Gh 
  32   40 A R  S <  S-     0   0    0 233 Gh Ah He Hh Lt .  Gh .  .  Gh Sh Dh a  Ph P  V  .  Ah Yh Qh Dt .  Vh St .  .  Gh Gh Ks Hh 
  33   41 A N     >  -     0   0    0 234 .  Ih .  Th Ah .  Lh .  .  Th Mt Sh Eh Vh N  Yg D  Fh Gh Th Ls .  .  G  .  Th Qh Lh Cs Mh 
  34   42 A P  H  > S+     0   0    0 237 .  Kh .  Th Lh T  Rh .  .  Eh Rt It Kh Gh H  .  Ns Hh Wh Eh Rh .  .  Sh .  Lh Fh Mh H  Kh 
  35   43 A M  H  > S+     0   0    0 191 .  Dh .  Vh Nh Vh Th .  .  Rh Dt Gt .  .  .  .  Lh Ih Ah Th Th .  .  .  .  Ph .  .  Q  .  
  36   44 A I  H >> S+     0   0    0 229 .  Vh .  Vh Ah Fh Vh Qh .  Ah Ds .  Ah .  .  Qg Lh Ah Vh Vh Lh F  .  .  .  Ah Ah .  Y  .  
  37   45 A E  H >< S+     0   0    0 257 .  Ih .  Dh Lh Ah Dh Lh .  Wh L  .  Ih .  F  Lg Th Rh Ah Lh Mh V  .  Fh S  Lh Mh Ah Ws .  
  38   46 A D  H 3< S+     0   0    0 258 .  Dh .  Fh Rh Eh Eh Lh .  Th .  .  Th Ah E  Lt Th Vh Kh Rh Qh Qt .  Eh Gt Th Qh Gh P  .  
  39   47 A I  H << S+     0   0    0 263 .  Ih .  Lh Hh Rh Vh Kh .  Vh .  .  Yh Sh G  St Vh Ah Sh Qh Fh Yt .  Ah Nt Dh Lh Ah .  .  
  40   48 A L    <<  +     0   0    0 267 .  Lh .  Ah Lh Mh Gh Lh .  Ah .  L  Vh Ah L  At Lh Qh Lh Ah Fh M  .  Lh T  Ah Sh Kh .  Kh 
  41   49 A K  S    S-     0   0    0 296 Gh Kh .  Rh At Ah Et Qh .  Eh .  Kt Nh Rh .  Cg Th Eh Ah Lh Rh St P  Rt As Qh At Lt .  Ah 
  42   50 A N  S    S+     0   0    0 276 Qt Ds .  Re Rt .  Dt Gt .  Gt .  Nt Fh Lh .  Sg Gt Gt Gt Rt Rt Gt Is Qt .  Gt Kt .  .  Rh 
  43   51 A K  S    S-     0   0    0 307 Gt I  .  Te Gs .  Vs Ye .  L  Ss Rs Sh As Fs Es Yg A  A  I  Vs L  Cs A  Ys I  C  Gs Ie A  
  44   52 A P        +     0   0    0 313 A  Ke .  Fe P  Rg Ee Ke .  P  As Ie E  Ve Rb De Kg Qe Ee Ke Le Q  P  Ks P  Ke He R  Re Ve 
  45   53 A R  E     -b   19   0A   0 321 Te Ie .  Fe Te Le Ve Le .  Re Qe Ie Le Ve Y  Ie Le Le Ie Pe We V  Ve Ve Ve Fe Ve Ie Qe Ve 
  46   54 A I  E     -b   20   0A   0 322 Ae Ie Ve Le Ve Ye Ae Ve .  Me Ie Ve De Ie K  Te Fe Ve Le Ve He F  De Te Ie De Ie Ie Fe Ve 
  47   55 A M  E     -bc  21  74A   0 320 Ve Ie Ne Te Ie Ie Ye Me .  Ve Ve Ve Ie Ve Sb Me Ie Le Ve Ve Ve M  Le Fe Se We Ge Ge Qe Ve 
  48   56 A L  E     -bc  22  75A   0 319 Le Ye L  Ge Le Te Qe Ie .  Ve Me Ie Le Ge I  Te Fe Te Ge Ve Ye V  Ve Le C  Ve Te Ve Fe Se 
  49   57 A L  E     -bc  23  76A   0 304 Le E  H  Te Se R  He Te .  Ve S  S  Ae De P  D  Pe Ge Te Ie D  S  I  E  P  Ve Ce G  T  Ie 
  50   58 A N  E     +b   24   0A   0 226 De Pt Ms .  De Hs Vh Ne .  Te .  .  Ve Ls .  Fs N  F  .  Ne .  W  D  .  .  .  Ss .  D  F  
  51   59 A K    >>  +     0   0    0 165 .  Mt .  De .  Ss Dh Q  .  K  .  .  .  .  .  .  Ms .  .  K  .  R  .  .  P  .  .  .  Ws V  
  52   60 A A  G >4  +     0   0    0 153 V  .  .  E  .  .  Ah .  .  Lg .  .  L  .  .  .  .  .  We Vh .  Ns .  .  L  .  .  .  P  N  
  53   61 A D  G 34 S+     0   0    0 141 Pt .  .  H  .  .  .  .  .  Dg .  .  Eh .  .  .  .  .  Vh Dh .  Ps .  .  T  .  .  .  Es Pg 
  54   62 A K  G <4 S+     0   0    0 142 Nt .  .  Gs .  .  .  .  .  Kg .  .  Dh .  .  .  Mh .  Ph Rh .  D  F  .  Pt .  .  .  Qs .  
  55   63 A A  S << S-     0   0    0 140 Ss .  .  .  G  .  .  .  .  .  .  .  Vh .  .  .  Wh .  Ah Ah .  Ps Et .  .  .  .  .  Gs .  
  56   64 A D     >  -     0   0    0 151 .  .  .  Vh D  .  .  Fh .  G  .  .  Ih .  .  .  Gt .  .  Lh .  Rt Rt .  Wt .  .  .  .  Ys 
  57   65 A A  H  > S+     0   0    0 146 .  .  .  Dh Vs .  .  Dh .  .  .  .  Kh .  .  .  N  .  .  .  .  Ht Nt D  Gh .  .  .  .  P  
  58   66 A A  H  > S+     0   0    0 144 .  .  .  Rh Vs .  .  Gh .  .  .  .  Eh .  .  .  Ph .  .  Dh .  .  Rh Kh Vh .  .  .  .  R  
  59   67 A V  H  > S+     0   0    0 158 Es .  .  Vh Fh .  .  Ph .  D  .  .  Eh .  .  Vh Fh .  .  Lh .  .  Eh Th Qh .  .  .  .  T  
  60   68 A T  H  X S+     0   0    0 206 Gh .  .  St Qh .  .  Hh .  Yh .  Ss Sh N  .  Nh Lh R  Lh Yh .  .  Rh Vh Dh .  Ss R  .  Lh 
  61   69 A Q  H  X S+     0   0    0 206 Eh .  .  Gh Ph .  .  Nh .  Yh .  Ss Kh Ph .  Rh Qh Lh Nh Qh .  .  Fh Ah Vg Eg Dh Ph .  Qh 
  62   70 A Q  H  X S+     0   0    0 212 Th .  .  Rh Rh .  .  Lh .  Ah .  Ls Kh Ah .  Qh Kh Rh Ih Th .  .  Eh Nh Wg Gg Eh Ih .  Eh 
  63   71 A W  H  X S+     0   0    0 223 Eh .  .  Fh Kh .  .  Mh .  Lh .  P  Rh Rh .  Eh Nh Lh Fh Fh .  .  Fh Qh Sg Fg Kh Ch .  Dh 
  64   72 A K  H  X S+     0   0    0 222 Ah L  .  Kh Ih .  .  Mh .  Lh E  Q  Ih Lh .  Lh Ih Ih Eh Ah .  .  Lh Lh St At Sh Vh .  Ch 
  65   73 A E  H  X S+     0   0    0 223 Kh Ns .  Rh Ah .  .  Qh .  Eh R  .  Eh Ah .  Gh Dh Qh Th Rh .  .  Kh Kh Ls Qh Ah Eh .  Eh 
  66   74 A H  H  < S+     0   0    0 222 Kh K  .  Ah Rh .  .  Ih .  Dh S  D  Rh Hh .  Rh Lh Rh Sh Th .  .  Wh Kh Rs Ih Fh Ah .  Kh 
  67   75 A F  H ><>S+     0   0    0 211 Lh L  .  Wh Lh .  .  Fh .  Lh F  Es Rh Ah .  Wh Lh Ih Lh Vh E  .  Gh Nh L  Ph Lh Ah .  Lh 
  68   76 A E  H ><5S+     0   0    0 193 G  E  .  .  Wh .  .  Th .  .  .  .  .  Kh .  Lh Kh Th .  Eh C  .  Sh Lh .  Sh Kh .  .  Nh 
  69   77 A N  T 3<5S+     0   0    0 194 .  St .  .  Dh .  .  Sh .  .  S  As T  Ah .  Qt Nt Dt .  .  S  .  Kh Qh .  Wt Sh .  .  Kh 
  70   78 A Q  T < 5S-     0   0    0 209 .  Et .  .  Eh .  .  Qt .  .  Vs D  E  Qt .  Et Nt Rt .  Q  D  .  Ah Th L  Hs Lt .  .  Rt 
  71   79 A G  T < 5S+     0   0    0 212 Gt D  .  .  Et .  .  .  .  L  Ds Pt I  Gt .  .  Dt K  .  V  Pt .  Fs Lt G  At Gt .  .  Kt 
  72   80 A I      < -     0   0    0 237 Nt Ss .  Ds Gt .  .  De .  Ye Ts Ve P  F  .  Ke V  A  Ks Y  Ve .  Me Ae C  Ee C  Ts .  V  
  73   81 A R        -     0   0    0 248 Ce Ve .  De R  .  .  Ee .  Pe H  Ve G  Ee .  Re Ke P  Ke Pg Ie .  Re Ee Se Re Re De .  Le 
  74   82 A S  E     -c   47   0A   0 250 Ie Le .  Fe Ve .  .  Ve .  Ve Re Ve Ve Ie .  Ve Ve Le Ve Ve Ve .  Ie Ve Te Ve Pe Ie .  Ve 
  75   83 A L  E     -c   48   0A   0 251 Fe V  .  Ie Le .  .  Le .  Ae Ae Fe Ee Ae .  Le Y  Le Ye Ae He .  Ie Ie V  Ie Ie Le .  Fe 
  76   84 A S  E     +c   49   0A   0 252 Ae N  .  Re Ie .  .  Ie .  Le As Rs Ye De .  P  S  Ee Pe Fe I  .  P  Qs L  Pe Ne N  .  A  
  77   85 A I        -     0   0    0 237 Pe .  .  Tt Hs .  .  Ce .  A  .  .  Re Lt V  I  P  L  Le G  M  .  .  S  .  Ve Yt Yg .  .  
  78   86 A N     >  -     0   0    0 205 A  .  .  .  Kt .  .  .  .  Sb .  .  P  St Es D  De D  D  S  V  .  .  Sh .  .  Kt Kg .  .  
  79   87 A S  T  4 S+     0   0    0 167 .  .  .  .  Et .  .  .  .  Gt .  .  Lh .  Is Vt Me Vt At Gs Ds Lt .  Lh .  .  .  .  .  .  
  80   88 A V  T  4 S+     0   0    0 179 Eh .  .  Vs L  .  .  .  .  Et .  .  Sh .  Ss Ht Ne N  Vt L  .  St .  .  .  .  .  .  .  Fh 
  81   89 A N  T  4 S-     0   0    0 187 Kh .  .  Wh .  .  .  .  .  Rt .  .  Eh .  .  Qs Ie Eh F  H  .  St .  .  .  Rh .  .  Ts Rh 
  82   90 A G    ><  +     0   0    0 202 Eh .  Eh Fh .  .  .  .  .  Et .  .  Eh Ds .  Qs Te Eh Ds G  .  Yh I  .  .  Kh .  .  G  Gh 
  83   91 A Q  T 3  S-     0   0    0 205 Vh .  Eh Dh .  .  Ih .  .  Ib .  .  .  Ts As Pt M  Hh Ts W  .  Qh I  Dh .  Ah Es Gs Eh Vh 
  84   92 A G  T >  S+     0   0    0 247 Ah D  Eh Ah .  .  Hh .  .  Gs Ss Ns .  P  W  Lt P  Lh Vh A  Ss Ah Hh Fh S  Fh P  H  Gh Ih 
  85   93 A L  G X>  +     0   0    0 292 Lh Lh Vh Lt L  .  Mh Vs .  Vh Vh Lh Kh Lh Ft G  N  Ah Qh Ah Kt Lh Qh Lt Ph Rh Vh Ih Fh Vh 
  86   94 A N  G 34 S+     0   0    0 306 Th Eh Eh Lt D  Rh Ih Kg .  Lh Eh Eh Kh Eh Qh As Ih Gh Eh Dh Kh Eh Vh Kt Eh Eh Gh Vh Ih Sh 
  87   95 A Q  G <> S+     0   0    0 311 Lh Nh Dh Nh Q  Hh D  Lg .  Ph Eh Dh Fh Qh Eh Gs Nh Rh Ch Ah Dh Eh Nh .  Gh Ah Vh Qh Dh Kh 
  88   96 A I  H <> S+     0   0    0 311 Ah Fh Lt Yh V  Fh Pg Vg .  Lh Ah Sh Vh Ih Ah S  Vh Vh Vh Lh Ih Ah Lh .  Sh Lh Lh Vh Fh Lh 
  89   97 A V  H  X S+     0   0    0 300 Kh Kh Lt Vh .  Lh Gg Eg .  Lh Vh It Et Ah Ih .  Lh Th Rh Lh Lh Lh Eh .  Ah Qh Kh Mh Ih Nh 
  90   98 A P  H  > S+     0   0    0 281 Eh Kh Kt Sh E  Et Rg Rg .  Eh Dh Et Gt Ah Gh Ps Nh Eh Qh Eh Kt Nh Yh .  Qh Ah Qh Kh Gh Lh 
  91   99 A A  H  X S+     0   0    0 263 Kh Qh Ks At C  Kt .  Yg .  Lh Ih Ns .  Lh Fh As Fh Ah Dh Mh Ht Ah Lt .  Fh Ks Eh Lh Qh Vh 
  92  100 A S  H  X S+     0   0    0 246 Fh .  .  Lt Ys A  .  .  .  Ih Ah Lt .  Lh Ih P  Vh Ih Fh Ih Ms Ch A  .  Ah .  Y  Tt Vh Q  
  93  101 A K  H  X S+     0   0    0 209 Gs .  .  Dt P  S  .  .  .  Lh Ah Mt .  Gs Dh Ls Lh G  Gs Vh N  Rh R  .  Ah .  .  Nt Hh .  
  94  102 A E  H >< S+     0   0    0 159 .  .  .  Yt .  .  .  .  .  Eh Sh Ns .  Es Wh .  N  .  .  Lh .  Sh .  .  Qh .  Pt Gt Kh .  
  95  103 A I  H 3< S+     0   0    0 133 .  .  .  Ah .  .  .  .  .  Ah Lt D  .  .  Vh .  .  .  .  Hh .  Ih .  .  Ih .  .  .  Th .  
  96  104 A L  H 3X S+     0   0    0 125 .  .  .  Yh .  .  .  .  .  Ls Dt St .  .  Kh .  .  .  .  Ls .  Sh .  .  Fh .  .  .  Kh .  
  97  105 A Q  H <X S+     0   0    0  79 .  .  I  Rh .  .  .  .  .  .  .  .  .  .  Nt .  .  .  .  .  F  G  Fe .  Gh .  .  .  Eh .  
  98  106 A E  H  > S+     0   0    0  68 .  .  V  Th .  .  .  .  .  S  .  .  .  .  .  .  .  .  .  .  Ls .  De .  Lt .  .  .  Qh .  
  99  107 A K  H  > S+     0   0    0  71 .  .  P  .  .  .  .  .  .  Ph .  .  .  .  .  .  .  .  .  S  Ks .  Qe .  St .  .  .  Ft .  
 100  108 A F  H  X S+     0   0    0  56 .  .  T  .  .  .  .  .  .  Th .  .  .  .  .  .  .  .  .  P  R  .  Dt .  N  .  .  .  Gt .  
 101  109 A D  H  X S+     0   0    0  35 .  .  .  .  .  .  .  .  .  Eh .  .  .  .  .  .  .  .  .  Vt .  .  Gt .  Hh .  .  .  .  .  
 102  110 A R  H  X S+     0   0    0  33 .  .  .  .  .  .  .  .  .  .  .  .  .  .  .  .  .  .  .  Tt .  .  Ye .  Lh .  .  .  .  .  
 103  111 A M  H ><>S+     0   0    0  19 .  .  .  .  .  .  .  .  .  .  .  .  .  .  .  .  .  .  .  .  .  .  .  .  .  .  .  .  .  .  
 104  112 A R  H ><5S+     0   0    0  15 .  .  .  .  .  .  .  .  .  .  .  .  .  .  .  .  .  .  .  .  .  .  .  .  .  .  .  .  .  .  
 105  113 A A  H 3<5S+     0   0    0  14 .  .  .  .  .  .  .  .  .  .  .  .  .  .  .  .  .  .  .  .  .  .  .  .  .  .  .  .  .  .  
 106  114 A K  T <<5S-     0   0    0  18 .  .  .  .  .  .  .  .  .  .  .  .  .  .  .  .  .  .  .  Kh .  .  .  .  .  .  .  .  .  .  
 107  115 A G  T < 5S+     0   0    0  21 .  .  .  .  .  .  .  .  .  .  .  .  .  .  .  .  .  .  .  Nt .  .  .  .  .  .  .  .  .  .  
 108  116 A V      < -     0   0    0  18 .  .  .  .  .  .  .  .  .  .  .  .  .  .  .  .  .  .  .  Ct .  .  .  .  .  .  .  .  .  .  
 109  117 A K        -     0   0    0  19 .  .  Dt .  .  .  .  .  .  .  .  .  .  .  .  .  .  .  .  D  .  .  .  .  .  .  .  .  .  .  
 110  118 A P        -     0   0    0  21 .  .  Gt .  .  .  .  .  .  .  .  .  .  .  .  .  .  .  .  .  .  .  Ye .  .  .  .  .  .  .  
 111  119 A R        -     0   0    0  34 .  .  Ks .  .  .  .  .  .  .  .  .  .  .  .  .  .  Gt .  .  .  Rs Ye .  .  .  .  .  .  .  
 112  120 A A        -     0   0    0  82 .  .  Re .  .  Ps .  .  .  .  .  .  .  .  .  .  .  N  .  .  .  D  Pe .  .  .  .  .  D  .  
 113  121 A I  E     - d   0 147A   0 176 .  .  Ve Pg Rs Le .  Ag .  .  Es Ee G  .  G  .  .  K  S  .  E  P  D  .  .  Nb Ve .  Gs .  
 114  122 A R  E     + d   0 148A   0 200 .  .  Ie Hg He Ne .  Ng .  .  T  Ne Y  .  R  .  .  Le Ie .  Re N  Se .  .  Y  De .  P  .  
 115  123 A A  E     -ad  18 149A   0 260 D  Ns Ve Ae Ye Ve Ds S  .  .  Ae Ie Es De Ve De .  De De .  Le Le Le De .  Ds Ve De Ie Ds 
 116  124 A L  E     -ad  19 150A   0 263 Ve Ie Ve We V  Fe Ve Ye .  .  Ye Fe Le Ce Le Ae .  Ge Ie .  Fe Me Ve Ve .  Ae Ve Re Te Ie 
 117  125 A I  E     +ad  20 151A   0 264 Ae Ie Fe He .  A  Ie Ve .  .  Ve Ve Ve Ae Ve Le .  Ve Le .  Ie Ge Ge Ve .  Ve Ye Ve Ve Ae 
 118  126 A I  E     +a   21   0A   0 259 Ve Ve He Le V  Gs Ve Ie .  .  Ie C  Ve Ve H  Ve .  Ve Ve .  We Ae Ts Fe .  Ie Ee Ie He Ce 
 119  127 A G  E     -a   22   0A   0 244 Ne T  C  Ie D  As Te Ge .  .  .  G  We A  S  Se .  He He .  D  .  .  Le .  A  S  Me Cs Fe 
 120  128 A I  S >  S-     0   0    0 210 C  Ns Es Ge Ds .  D  Ds .  .  .  G  as V  Qs Ae .  S  S  .  V  .  .  D  .  Qs .  A  Ss Ge 
 121  129 A P  T 3  S+     0   0    0 190 A  Rs Fs Kg K  .  Nh Rs .  .  .  .  Y  G  As Fs .  I  L  .  S  .  .  P  .  G  .  .  As Et 
 122  130 A N  T 3  S+     0   0    0 183 G  .  Ss Dg .  .  Lh Ah .  .  .  .  P  Ft Gs C  .  G  A  .  S  .  .  P  .  L  .  G  .  Kt 
 123  131 A V  S <  S-     0   0    0  99 .  .  Es .  .  .  .  .  .  .  .  Eh Sg .  I  Lh .  .  .  .  .  .  .  .  .  .  .  St .  .  
 124  132 A G  S  > S+     0   0    0 170 Gh .  Rh Ig .  Qh Fh Th .  .  .  Sh .  .  R  .  .  .  Sh .  Eh Ah .  Lh .  Sh Vs Eh Rh Qh 
 125  133 A K  H  > S+     0   0    0 189 Th Y  Gh Lh .  Vh Gh Dh .  .  G  Ih .  Vh Sh .  .  .  Fh .  Dh Gh Ds Ah .  Ah G  Th Th Lh 
 126  134 A S  H  > S+     0   0    0 218 Fh D  Ph Kh Lh Ah Dh Ih .  .  Ah Yh .  Lh Ah Dh .  Ah Vh .  Rh Gh Sg Eh .  Ah Gt Lh Gh Ah 
 127  135 A T  H  > S+     0   0    0 235 Nh Ng Rh Ph Rh Lh Ih Qh .  .  Ah Rh .  Nh Th Hh .  Sh Sh .  Lh Lh Hg Qh .  Lh Ah Sh Vh Lh 
 128  136 A L  H  X S+     0   0    0 237 Vh Eg Mh Hh Ih Gh Ih Lh .  .  Ih Dh Vh Sh Ih Ih .  Mh Lh .  Gh Th Tg Ah .  Vt Mh Qh Fh Ih 
 129  137 A I  H  X S+     0   0    0 238 Ih Lg Ch Ah Lh Vh Th Ah .  .  Yh Ah Ih Lh Ch Th .  Ah Lh .  Eh Mh Tg Ih .  Tg Fh Ah Ih Rh 
 130  138 A N  H  X>S+     0   0    0 241 Rh Qg Rh Vt Ah Lh Dh Eh .  .  Ah Lh Dh Mh Lh Tt .  Kh Sh .  Eh Ah .  Sh .  Rg Dh Vh .  Kh 
 131  139 A R  H  <5S+     0   0    0 221 Lh Dg Yh Fh A  Eh Lh Nh .  .  Lh Kh Gh .  Ah .  .  Ah Hh .  Ih Ah .  Lh .  Lg Lh .  .  Mh 
 132  140 A L  H  <5S+     0   0    0 213 Vh Vg Vh Wh K  Eh Ah Mh .  .  Fh Dt .  .  Yh .  .  Lh Fh .  Ah Lh .  Lh .  .  Ah .  .  Vh 
 133  141 A A  H  <5S-     0   0    0 196 Ah .  Rh Ph Kt Ah Ah Gt .  .  Qg Nt .  .  Lh .  .  Lg Lg .  Yh Qh .  Ch .  .  Vh .  .  Ah 
 134  142 A K  T  <5S+     0   0    0 146 Gh .  Eh Th At Vh Ah .  .  .  Pg .  .  .  Mh .  .  .  .  .  Eh Gh .  Eh .  .  Dh .  .  Dh 
 135  143 A K  S   <S-     0   0    0  39 .  .  .  Mh .  Rt .  .  .  Pe .  .  .  .  .  .  .  .  .  .  .  Hh .  Nt .  .  .  .  Rs Mh 
 136  144 A N        +     0   0    0  29 .  .  .  .  .  .  .  .  .  Me .  .  .  .  .  .  .  .  .  .  .  .  .  .  .  .  .  .  Pt .  
 137  145 A I              0   0    0  29 .  .  .  .  .  .  .  .  .  Gt .  .  .  .  .  .  .  .  .  .  .  .  .  .  .  .  .  .  At .  
 138  146 A A              0   0    0  29 .  .  .  .  .  .  .  .  .  Kt .  V  .  .  .  .  .  .  .  .  .  .  .  .  .  .  .  .  Ms .  
 139  159 A Q              0   0    0  24 .  .  .  .  .  .  .  .  .  .  .  Ds .  .  .  .  .  .  .  .  .  .  .  .  .  .  .  .  .  .  
 140  160 A W        -     0   0    0  24 .  .  .  .  .  .  .  .  .  .  .  Re .  .  .  .  .  .  .  .  .  .  .  .  .  .  .  .  .  .  
 141  161 A V  E     -E  149   0A   0  47 .  .  .  .  .  .  .  .  .  .  .  Ie .  .  .  .  .  .  .  .  .  .  .  .  .  .  .  .  .  .  
 142  162 A K  E     -E  148   0A   0  63 .  .  .  .  .  Tt .  .  .  .  Hg .  .  .  .  .  .  .  .  .  .  .  .  .  .  .  .  .  .  .  
 143  163 A V  E >>  -E  147   0A   0 104 Mh .  .  .  .  Pt .  .  .  .  L  .  .  .  .  .  .  .  .  .  Mh Qt Dg .  .  .  .  .  .  .  
 144  164 A G  T 34 S-     0   0    0 109 Gh .  K  Ah .  Gt .  .  .  .  Ds .  .  .  .  .  .  .  .  .  Gb Lg Gg .  .  .  .  .  .  .  
 145  165 A K  T 34 S+     0   0    0  86 Qt .  L  Gt .  Rt .  .  .  .  Re .  .  .  .  .  .  .  .  .  Gt Rg Lg .  .  .  .  .  .  .  
 146  166 A E  T <4 S+     0   0    0 119 Ns .  Hs I  .  Ds .  .  .  .  .  .  .  .  .  .  .  .  Pg .  At Rg Gt Ke .  .  Te .  .  .  
 147  167 A L  E  <  -dE 113 143A   0 154 .  .  Ys P  .  Ve .  .  .  .  .  .  .  .  .  Pe .  .  Ig .  Fb V  V  Pe .  .  Ke Pe .  F  
 148  168 A E  E     -dE 114 142A   0 189 R  .  E  M  Rg Re .  .  .  .  .  .  Ns Ge .  Ge .  .  Me .  Ss Rs Le Ne .  .  Ge Ge .  D  
 149  169 A L  E     -dE 115 141A   0 228 Ge Ng Le Y  Lb Ve .  Is .  .  .  .  Ls Ke .  Ge .  Ge Ne .  Se Ae Ge Ae .  Gs Re Ge .  I  
 150  170 A L  E     -d  116   0A   0 240 Ve Kg Ye He T  Le .  Ne .  .  .  .  Ae Ie .  He .  Se Ae .  Ae Te We Le .  V  Le Ie .  Ee 
 151  171 A D  E     -d  117   0A   0 243 Ie Ve Ve Le T  Ge .  Ge .  .  .  .  Se Ge .  Le .  Ie Se .  Le Ye Ge Ie .  Ke Ie Ie .  Ie 
 152  172 A T        -     0   0    0 239 Ie Ye Le Ne Ve Fe .  Le .  .  .  .  Le Ie .  Le .  Ve Ie .  .  Le V  Ye .  He Ve Se .  Ve 
 153  173 A P        -     0   0    0 225 Ne S  Kt Ve Fe Ds .  Re .  .  .  .  Ie P  .  Le .  Ge Se .  .  V  G  Ve .  Ge I  Ne .  Ge 
 154  174 A G        -     0   0    0 215 Te R  Gh Ge Pe G  .  Y  .  .  .  .  V  Gs .  Ie .  Me Le .  .  .  Gh Ee .  Me G  I  .  Ve 
 155  175 A I        -     0   0    0 143 A  .  Yh G  Rs .  .  Db .  .  .  .  K  L  .  .  .  .  Te .  .  .  Ih .  .  .  .  N  .  P  
 156  176 A L        -     0   0    0 102 S  .  Kh .  Ig .  .  Rt .  .  .  .  .  .  .  .  .  .  .  .  .  .  Dt .  .  .  .  L  .  I  
 157  177 A W        -     0   0    0  77 Pe .  Eh .  Gg .  .  Et .  .  .  .  .  .  .  .  .  .  Ae .  .  .  Wt .  .  .  .  C  .  M  
 158  178 A P  S    S+     0   0    0  78 G  .  .  .  Dg .  .  Tt .  .  .  .  .  .  .  .  .  .  G  .  .  .  At .  .  Ks .  P  .  Rb 
 159  179 A K        +     0   0    0  80 L  .  .  .  .  .  .  .  .  Ae .  .  .  .  .  .  .  Ae P  .  .  .  At .  .  Qs E  G  .  A  
 160  180 A F        +     0   0    0  76 Fb .  .  .  .  .  .  .  .  P  .  .  .  .  .  .  .  Ae L  .  .  .  Gh .  .  Qs Ve .  .  L  
 161  181 A E        +     0   0    0  78 .  .  .  .  .  .  .  .  .  Qs .  .  .  Ah .  .  .  G  Gb Gt .  .  Ph .  .  H  De .  .  S  
 162  182 A D    >>  -     0   0    0  66 .  .  .  .  .  .  .  .  .  Tt .  .  .  Ph .  .  .  P  S  Gt .  .  Fh .  .  .  L  .  .  Sg 
 163  183 A E  H 3> S+     0   0    0  54 .  .  .  .  .  .  .  .  .  Gt .  .  .  Rh .  .  .  .  R  Q  .  .  Lt .  .  .  Gs .  .  Rg 
 164  184 A L  H 3> S+     0   0    0  46 .  .  .  .  .  .  .  .  .  Gt .  .  .  Gh .  .  .  .  .  A  .  .  .  .  .  .  Rs .  .  .  
 165  185 A V  H <> S+     0   0    0  40 .  .  .  .  .  .  .  .  .  As .  .  .  Yh .  .  .  .  .  .  .  .  .  .  .  .  .  .  .  .  
 166  186 A G  H  X S+     0   0    0  44 As .  .  .  .  .  .  .  .  .  .  .  .  Gh .  .  .  I  .  .  .  .  .  .  .  .  .  .  .  .  
 167  187 A L  H  X S+     0   0    0  46 Ts .  .  .  .  .  .  .  .  .  .  .  .  Eh .  .  .  R  .  .  .  .  .  .  .  .  Rh .  .  .  
 168  188 A R  H  X S+     0   0    0  46 Pt .  R  .  .  .  .  .  .  .  .  .  .  Fh .  .  .  T  .  .  .  .  .  .  .  .  Ah .  .  .  
 169  189 A L  H  X>S+     0   0    0  38 Lt .  P  .  .  .  .  .  .  .  .  .  .  Dh .  .  .  Lh .  .  .  .  .  .  .  .  Vh .  .  .  
 170  190 A A  H ><5S+     0   0    0  43 Lt .  M  .  .  .  .  .  .  .  .  .  .  .  .  .  .  Ah .  .  .  .  .  .  .  .  Nh .  .  .  
 171  191 A V  H 3<5S+     0   0    0  46 T  .  H  .  .  .  .  .  .  .  .  F  .  .  .  .  .  Mh .  .  .  .  .  .  .  .  Yh .  .  .  
 172  192 A T  H 3<5S-     0   0    0  38 .  .  .  .  .  .  .  .  .  .  .  Ds .  .  .  .  .  .  .  .  .  .  .  .  .  .  Mh .  .  .  
 173  193 A G  T <<5S+     0   0    0  42 .  Fs .  .  .  .  .  .  .  .  .  Te .  .  .  .  .  .  .  .  .  .  .  .  .  .  Yh .  .  .  
 174  194 A A  S   <S+     0   0    0  63 .  Gs .  F  .  .  .  .  .  .  .  Ye .  .  .  Ge .  .  .  .  .  .  .  .  .  .  .  .  .  .  
 175  195 A I  S    S-     0   0    0  81 .  R  .  Le .  Vh .  .  .  .  .  .  .  .  .  Ae .  .  .  .  .  .  .  Ee .  .  .  .  .  .  
 176  196 A K    >   -     0   0    0 108 .  D  .  Le .  Eh .  .  .  .  Ge .  .  .  .  Le .  .  .  .  P  .  .  Ks .  .  .  .  .  .  
 177  197 A D  T 3  S+     0   0    0 116 Rh .  H  G  .  Ah .  .  .  .  Ee .  .  .  .  Es .  .  .  .  Ns .  .  Ds .  .  .  .  .  Ae 
 178  198 A S  T 3  S+     0   0    0 102 Nh .  E  Pt .  Mh .  .  .  .  Y  .  .  .  .  E  .  .  .  .  Ss .  .  Ks .  .  .  .  .  Ae 
 179  199 A I  S <  S+     0   0    0 101 Fh .  D  Dt .  Gh .  .  .  .  E  .  .  .  .  S  .  .  A  .  K  .  V  .  .  .  .  .  .  We 
 180  200 A I  S    S-     0   0    0  90 Lh .  F  Gs .  Ah .  .  .  .  .  .  .  .  .  .  .  .  I  .  Ds .  Ie .  .  .  .  .  .  Le 
 181  201 A N    >>  -     0   0    0  83 .  .  .  .  .  Ah .  .  .  .  .  .  .  .  .  .  .  .  Gs .  .  .  Pe .  .  .  .  .  .  .  
 182  202 A L  H 3> S+     0   0    0  78 .  .  .  .  .  Ah .  .  .  .  .  .  .  .  .  .  .  .  Fh .  .  .  Le .  .  .  .  .  .  .  
 183  203 A Q  H 3> S+     0   0    0  73 .  .  .  .  .  Qh .  .  .  .  .  .  .  .  .  .  .  .  .  .  .  .  Ee .  .  .  .  .  .  .  
 184  204 A D  H <> S+     0   0    0  70 .  .  .  .  .  Lh .  .  .  .  .  .  .  .  .  .  .  .  .  .  .  .  .  .  .  .  .  .  .  .  
 185  205 A V  H  X S+     0   0    0  70 .  .  .  .  .  Lh .  .  .  .  .  .  .  .  .  .  .  Ih .  .  .  .  .  .  .  .  .  .  .  .  
 186  206 A A  H  X S+     0   0    0  65 .  .  .  .  .  .  .  .  .  .  .  .  .  .  .  .  .  Vh .  .  .  .  .  .  .  .  .  Ih .  .  
 187  207 A V  H  X S+     0   0    0  68 .  .  .  .  .  .  .  .  Qs .  .  .  .  .  .  .  .  Gt .  .  .  .  .  .  .  .  .  Eh .  .  
 188  208 A F  H  X S+     0   0    0  70 .  .  .  .  .  .  .  .  Ih .  .  .  .  .  .  .  .  Gt .  .  .  .  .  .  .  .  .  Eh .  .  
 189  209 A G  H  X S+     0   0    0  62 .  .  .  .  .  .  .  .  Eh .  .  .  .  .  .  .  .  .  .  .  .  .  .  .  .  .  .  Ah .  .  
 190  210 A L  H  X S+     0   0    0  61 .  .  .  .  .  .  .  .  Lh .  .  .  .  .  .  .  .  .  .  .  .  .  .  .  .  .  .  Lh .  .  
 191  211 A R  H  X S+     0   0    0  57 .  .  .  .  .  .  .  .  Rh .  .  .  .  .  .  .  .  .  .  .  .  .  .  .  .  .  .  Lh .  .  
 192  212 A F  H  X S+     0   0    0  53 .  .  .  .  .  .  .  .  Vh .  .  .  .  .  .  .  .  .  .  .  .  .  .  .  .  .  .  .  .  .  
 193  213 A L  H  X S+     0   0    0  49 .  .  .  .  .  .  .  .  Lh .  .  .  .  .  .  .  .  .  .  .  .  .  .  .  .  .  .  .  .  .  
 194  214 A E  H  < S+     0   0    0  48 .  .  .  .  .  .  .  .  Ah .  .  .  .  .  .  .  .  .  .  .  .  .  .  .  .  .  .  .  .  .  
 195  215 A E  H  < S+     0   0    0  43 .  .  .  .  .  .  .  .  Hh .  .  .  .  .  .  .  .  .  .  .  .  .  .  .  .  .  .  .  .  .  
 196  216 A H  H  < S+     0   0    0  41 .  .  .  .  .  .  .  .  Ih .  .  .  .  .  .  .  .  .  .  .  .  .  .  .  .  .  .  .  .  .  
 197  217 A Y     X  +     0   0    0  44 .  .  .  .  .  .  .  .  Ah .  .  .  .  .  .  .  .  .  .  .  .  .  .  .  .  .  .  .  .  .  
 198  218 A P  H  > S+     0   0    0  39 .  .  .  .  .  .  .  .  .  .  .  .  .  .  .  .  .  .  .  .  .  .  .  .  .  .  .  .  .  .  
 199  219 A E  H  > S+     0   0    0  39 .  .  .  .  .  .  .  .  Et .  .  .  .  .  .  .  .  .  .  .  .  .  .  .  .  .  .  .  .  .  
 200  220 A R  H  > S+     0   0    0  34 .  .  .  .  .  .  .  .  D  .  .  .  .  .  .  .  .  .  .  .  .  .  .  .  .  .  .  .  .  .  
 201  221 A L  H  X S+     0   0    0  30 .  .  .  .  .  .  .  .  Dh .  .  .  .  .  .  .  .  .  .  .  .  .  .  .  .  .  .  .  .  .  
 202  222 A K  H  <>S+     0   0    0  27 .  .  .  .  .  .  .  .  Nh .  .  .  .  .  .  .  .  .  .  .  .  .  .  .  .  .  .  .  .  .  
 203  223 A E  H ><5S+     0   0    0  25 .  .  .  .  .  .  .  .  .  .  .  .  .  .  .  .  .  .  .  .  .  .  .  .  .  .  .  .  .  .  
 204  224 A R  H 3<5S+     0   0    0  26 .  .  .  .  .  .  .  .  .  .  .  .  .  .  .  .  .  .  .  .  .  .  .  .  .  .  .  .  .  .  
 205  225 A Y  T 3<5S-     0   0    0  23 .  .  .  .  .  .  .  .  .  .  .  .  .  .  .  .  .  .  .  .  .  .  .  .  .  .  .  .  .  .  
 206  226 A G  T < 5 +     0   0    0  25 .  .  .  .  .  .  .  .  .  .  .  .  .  .  .  .  .  .  .  .  .  .  .  .  .  .  .  .  .  .  
 207  227 A L      < -     0   0    0  16 .  .  .  .  .  .  .  .  .  .  .  .  .  .  .  .  .  .  .  .  .  .  .  .  .  .  .  .  .  .  
 208  228 A D  S    S+     0   0    0  18 .  .  .  .  .  .  .  .  .  .  .  .  .  .  .  .  .  .  .  .  .  .  .  .  .  .  .  .  .  .  
 209  229 A E  S    S-     0   0    0  21 .  .  .  .  .  .  .  .  .  .  .  .  .  .  .  .  .  .  .  .  .  .  .  .  .  .  .  .  .  .  
 210  230 A I        -     0   0    0  25 .  .  .  .  .  .  .  .  Fh .  .  .  .  .  .  .  .  .  .  .  .  .  .  .  .  .  .  .  .  .  
 211  231 A P        -     0   0    0  23 .  .  .  .  .  .  .  .  Rh .  .  .  .  .  .  .  .  .  .  .  .  .  .  .  .  .  .  .  .  .  
 212  232 A E  S    S+     0   0    0  35 .  .  .  .  .  .  .  .  Rt .  .  .  .  .  .  .  .  .  .  .  .  .  .  .  .  .  .  .  .  .  
 213  233 A D  S >> S-     0   0    0  39 .  .  .  .  .  .  .  .  Dt .  .  .  .  .  .  .  .  .  .  .  .  .  Gt .  .  .  .  .  .  .  
 214  234 A I  H 3> S+     0   0    0  47 .  .  .  .  .  Gt .  .  .  .  .  .  .  .  .  .  .  .  .  .  .  .  E  .  .  .  .  .  .  .  
 215  235 A A  H 3> S+     0   0    0  50 .  .  .  .  .  Y  .  .  L  .  .  .  .  .  .  .  .  .  Vs .  .  .  N  .  .  .  .  .  .  .  
 216  236 A E  H <> S+     0   0    0  48 .  .  .  .  .  Q  .  .  D  .  .  .  .  .  .  .  .  .  A  .  .  .  Ah .  .  .  .  .  .  .  
 217  237 A L  H  X S+     0   0    0  48 .  .  .  .  .  Gs .  .  Ih .  .  .  .  .  .  .  .  .  Lt .  .  .  Dh .  .  .  .  .  .  .  
 218  238 A F  H  X S+     0   0    0  51 .  .  .  .  .  .  .  .  Hh .  .  .  .  .  .  .  .  .  Dt .  .  .  Sh .  .  .  .  .  .  .  
 219  239 A D  H  X S+     0   0    0  48 .  .  .  .  .  .  .  .  Th .  .  .  .  .  .  .  .  .  S  .  .  .  Lh .  .  .  .  .  .  .  
 220  240 A A  H  X S+     0   0    0  41 .  .  .  .  .  .  .  .  Kh .  .  .  .  .  .  .  .  .  .  .  .  .  Gt .  .  .  .  .  .  .  
 221  241 A I  H  X S+     0   0    0  42 .  .  .  .  .  .  .  .  Th .  .  .  .  .  .  .  .  .  Pg .  .  .  L  .  .  .  .  .  .  .  
 222  242 A G  H  X>S+     0   0    0  41 .  .  .  .  .  .  .  .  Ah .  .  .  .  .  .  .  .  .  Vg .  .  .  .  .  .  .  .  .  .  .  
 223  243 A E  H  <5S+     0   0    0  38 .  .  .  .  .  .  .  .  Mh .  .  .  .  .  .  .  .  .  Fg .  .  .  .  .  .  .  .  .  .  .  
 224  244 A K  H  <5S+     0   0    0  35 .  .  .  .  .  .  .  .  Dh .  .  .  .  .  .  .  .  .  K  .  .  .  .  .  .  .  .  .  .  .  
 225  245 A R  H  <5S-     0   0    0  34 .  .  .  .  .  .  .  .  Ih .  .  .  .  .  .  .  .  .  .  .  .  .  .  .  .  .  .  .  .  .  
 226  246 A G  T  <5 +     0   0    0  37 .  .  .  .  .  .  .  .  Ft .  .  .  .  .  .  .  .  .  .  .  .  .  .  .  .  .  .  .  .  .  
 227  247 A C      < +     0   0    0  36 .  .  .  .  .  .  .  .  .  .  .  .  .  .  .  .  .  .  .  .  .  .  Ve .  .  .  .  .  .  .  
 228  248 A L  B     +F  234   0B   0  34 .  .  .  .  .  .  .  .  .  .  .  .  .  .  .  .  .  .  .  .  .  .  Ke .  .  .  .  .  .  .  
 229  249 A M        +     0   0    0  33 .  .  .  .  .  .  .  .  .  .  .  .  .  .  .  .  .  .  .  Ih .  .  Le .  .  .  .  .  .  .  
 230  250 A S  S >  S-     0   0    0  28 .  .  .  .  .  .  .  .  .  .  .  .  .  .  .  .  .  .  .  Vh .  .  Dt .  .  .  .  .  .  .  
 231  251 A G  T 3  S-     0   0    0  32 .  .  .  .  .  .  .  .  Dg .  .  .  .  .  .  .  .  .  .  Lh .  .  Tt .  .  .  .  .  .  .  
 232  252 A G  T 3  S+     0   0    0  34 .  .  .  .  .  .  .  .  Eg .  .  .  .  .  .  .  .  .  .  Ah .  .  Gs .  .  .  .  .  .  .  
 233  253 A L    <   -     0   0    0  34 .  .  .  .  .  .  .  .  V  .  .  .  .  .  .  .  .  .  .  Ah .  .  K  .  .  .  .  .  .  .  
 234  254 A I  B     -F  228   0B   0  30 .  .  .  .  .  .  .  .  T  .  .  .  .  .  .  .  .  .  .  .  .  .  Te .  .  .  .  .  .  .  
 235  255 A N     >  -     0   0    0  44 .  .  .  .  .  .  .  .  Mh .  .  .  .  .  .  .  .  .  .  .  .  .  Fe .  .  .  .  .  .  .  
 236  256 A Y  H  > S+     0   0    0  43 .  .  .  .  .  .  .  .  Rh .  .  .  .  .  .  .  .  .  .  .  .  .  Qe .  .  .  .  .  .  .  
 237  257 A D  H  > S+     0   0    0  45 .  .  .  .  .  .  .  .  Rh .  .  .  .  .  .  .  .  G  .  .  .  .  Ae .  .  .  .  .  .  .  
 238  258 A K  H  > S+     0   0    0  48 .  .  .  .  .  .  .  .  Qh .  .  .  .  .  .  .  .  Eh .  .  .  .  .  .  .  .  .  .  .  .  
 239  259 A T  H  X S+     0   0    0  45 .  .  .  .  .  .  .  .  Ah .  .  .  .  .  .  .  .  Eh .  .  .  .  .  .  .  .  .  .  .  .  
 240  260 A T  H  X S+     0   0    0  49 .  .  .  .  .  .  .  .  Kh .  .  .  .  .  .  .  .  Ah .  .  .  .  .  .  .  .  .  .  .  .  
 241  261 A E  H  X S+     0   0    0  49 .  .  .  .  .  .  .  .  Ah .  .  .  .  .  .  .  .  Gh .  .  .  .  .  .  .  .  .  .  .  .  
 242  262 A V  H  X S+     0   0    0  50 .  .  .  .  .  .  .  .  Vh .  .  .  .  .  .  .  .  Ah .  .  .  .  .  .  .  .  .  .  .  .  
 243  263 A I  H  X S+     0   0    0  52 .  .  .  .  .  .  .  .  Nh .  .  .  .  .  .  .  .  Qh .  .  .  .  .  .  .  .  .  .  .  .  
 244  264 A I  H  X S+     0   0    0  50 .  .  .  .  .  .  .  .  Fh .  .  .  .  .  .  .  .  Ih .  .  .  .  .  .  .  .  .  .  .  .  
 245  265 A R  H  X S+     0   0    0  49 .  .  .  .  .  .  .  .  Gh .  .  .  .  .  .  .  .  Qh .  .  .  .  .  .  .  .  .  .  .  .  
 246  266 A D  H  <>S+     0   0    0  50 .  .  .  .  .  .  .  .  Ih .  .  .  .  .  .  Ae .  Lh .  .  .  .  .  .  .  .  .  .  .  .  
 247  267 A I  H ><5S+     0   0    0  48 .  .  .  .  .  .  .  .  Vh .  .  .  .  .  .  Re .  .  .  .  .  .  .  .  .  .  .  .  .  .  
 248  268 A R  H 3<5S+     0   0    0  47 .  .  .  .  .  .  .  .  Yh .  .  .  .  .  .  Le .  .  .  .  .  .  .  .  .  .  .  .  .  .  
 249  269 A T  T 3<5S-     0   0    0  37 .  .  .  .  .  .  .  .  Gt .  .  .  .  .  .  Te .  .  .  .  .  .  .  .  .  .  .  .  .  .  
 250  270 A E  T X 5S+     0   0    0  34 .  .  .  .  .  .  .  .  I  .  .  .  .  .  .  .  .  .  .  .  .  .  .  .  .  .  .  .  .  .  
 251  271 A K  T 3 <S+     0   0    0  22 .  .  .  .  .  .  .  .  .  .  .  .  .  .  .  .  .  .  .  .  .  .  .  .  .  .  .  .  .  .  
 252  272 A F  T 3  S-     0   0    0  18 .  .  .  .  .  .  .  .  .  .  .  .  .  .  .  .  .  .  .  .  .  .  .  .  .  .  .  .  .  .  
 253  273 A G    <   -     0   0    0  16 .  .  .  .  .  .  .  .  .  .  .  .  .  .  .  .  .  .  .  .  .  .  .  .  .  .  .  .  .  .  
 254  274 A R  S    S-     0   0    0  19 .  .  .  .  .  .  .  .  .  .  .  .  .  .  .  .  .  .  .  .  .  .  .  .  .  .  .  .  .  .  
 255  275 A L        -     0   0    0  20 .  .  .  .  .  .  .  .  .  .  .  .  .  .  .  .  .  .  .  .  .  .  .  .  .  .  Mt Dh .  .  
 256  276 A S        -     0   0    0  17 .  .  .  .  .  .  .  .  .  .  .  .  .  .  .  .  .  .  .  .  .  .  .  .  .  .  Gt K  .  .  
 257  277 A F  S    S+     0   0    0  17 .  .  .  .  .  .  .  .  .  .  .  .  .  Ah .  .  .  .  .  .  .  .  .  .  .  .  K  P  .  .  
 258  278 A E        -     0   0    0  15 .  .  .  .  .  .  .  .  .  .  .  .  .  Gt .  .  .  .  .  .  .  .  .  .  .  .  N  Kt .  .  
 259  279 A Q        -     0   0    0   9 .  .  .  .  .  .  .  .  .  .  .  .  .  V  .  .  .  .  .  .  .  .  .  .  .  .  .  Dt .  .  
 260  280 A P              0   0    0   9 .  .  .  .  .  .  .  .  .  .  .  .  .  Ps .  .  .  .  .  .  .  .  .  .  .  .  .  L  .  .  
 261  281 A T              0   0    0   5 .  .  .  .  .  .  .  .  .  .  .  .  .  .  .  .  .  .  .  .  .  .  .  .  .  .  .  .  .  .  

## ALIGNMENTS   181 -  210
SeqNo PDBNo AA STRUCTURE BP1 BP2  ACC OCC .  .  .  .  :  .  .  .  .  :  .  .  .  .  :  .  .  .  .  :  .  .  .  .  :  .  .  .  .  :  
   1    9 A H     >>       0   0    0 101 .  Ih .  .  P  .  .  .  Ts .  Yh G  .  Ah .  .  .  .  .  .  .  .  .  .  At .  .  Hh .  .  
   2   10 A M  T  45 +     0   0    0 128 .  Fh .  .  Tt .  .  .  S  .  Kh P  .  Ih .  .  .  .  .  .  H  .  .  .  Rh .  .  Hh .  .  
   3   11 A A  T  >5S+     0   0    0 159 .  Dh Dh .  Gt .  .  Hg Ph .  Ah Gh .  Ih .  .  .  .  .  .  V  .  .  .  Qh .  .  Rh .  .  
   4   12 A K  H  >5S+     0   0    0 170 .  Kh Eh .  Vs .  .  R  Qh .  Wh Lh .  Nh .  .  .  .  .  Sh Ds .  .  .  Kh E  .  Fh .  .  
   5   13 A A  H  X5S+     0   0    0 168 .  Lh Ih .  .  .  .  V  Ah .  Lh Th .  Ah .  .  .  .  .  Lh Fs .  .  .  Ah L  .  Vh .  .  
   6   14 A R  H  ><S+     0   0    0 167 .  .  Qh .  .  .  .  Fe Rh .  Lh Sh .  Lh .  .  .  .  .  Ih S  .  .  Lh Eh Pt .  .  .  .  
   7   15 A R  H  X S+     0   0    0 182 .  .  Qh .  Gs .  .  Ve Rh .  Gh Lh .  Sh .  .  .  .  .  Dh Sh .  .  Nh Qh Gt .  Gt .  .  
   8   16 A E  H  X S+     0   0    0 197 .  D  .  .  Kh .  .  .  Dh .  Lh Ih .  Pt .  .  .  .  .  Gh Eh .  .  Kh Vh A  .  Et .  .  
   9   17 A V  H  X S+     0   0    0 198 .  Lg .  Ch Th .  .  .  Vh .  Lh Gh .  Lh .  .  .  .  .  Ih Vh .  .  Lh Ah Gh .  Lt .  .  
  10   18 A T  H  < S+     0   0    0 200 Kg Tg .  Rh Eh .  .  .  Qh .  Rh Qh .  Kh .  .  .  .  .  Kh Th .  .  Qt Dh Rh Qg Et .  .  
  11   19 A E  H >< S+     0   0    0 213 Eg Kg K  Rh Ih .  .  Le Lh .  Qh Eh .  Ph .  .  .  .  .  Th Ah .  .  At Eh Ah Sg Ht .  .  
  12   20 A K  H >< S+     0   0    0 216 Lg Tt L  Ah Ah .  .  Ae Lh .  Ht Kh .  Lh .  .  .  .  .  D  Ah .  .  G  Ih Th Ag I  .  .  
  13   21 A L  G >< S+     0   0    0 216 It Y  F  Gt Rh .  .  Mg Rh .  .  Gs .  Ih .  .  .  .  .  V  Lh .  .  .  Yh Lh S  R  .  .  
  14   22 A K  G <  S+     0   0    0 225 Hs K  K  .  Rh .  .  Eg Ah .  .  H  .  Dh .  .  .  .  .  M  Rh .  .  .  Ah Rh .  .  .  .  
  15   23 A L  G <  S+     0   0    0 225 P  .  .  .  Lh .  .  Kg Qh .  Gt .  .  Nh .  .  .  .  Yg I  Vt .  .  G  G  Gt .  .  .  .  
  16   24 A I    <   -     0   0    0 213 .  .  .  .  Ah .  .  I  S  .  C  .  .  Vh .  .  .  .  Kg .  T  .  .  F  F  I  .  P  Rt .  
  17   25 A D  S    S+     0   0    0 310 Se L  .  T  Fe .  Ie K  Hs .  H  Q  .  R  .  Te Ps L  C  K  Ds Q  .  G  Ss T  Et Ks Te N  
  18   26 A I  E     -a  115   0A   0 325 Te Ke Te Te Ie .  Re Ce Ae .  Re T  .  G  .  Ve Fe Re Te Ve Ge R  Ke Fe S  De Gt Ie Ie K  
  19   27 A V  E     -ab 116  45A   0 326 Le Ve Ve Ve Ke .  Ve Fe Ie .  Ve .  .  Ve .  Ve Me Ve Le Ae Ae Ve Ie Ie Le Ve Ke Ve Ce Ve 
  20   28 A Y  E     -ab 117  46A   0 326 Le Le Ve Le Ve .  Ge Ge Le .  Le V  .  Ce .  Le Ve Le Ve Ve Le Ae Ie Ie Fe Ae Ve Ve Ve We 
  21   29 A E  E     -ab 118  47A   0 327 Ie De De Ve Ee .  Fe F  Te .  De Vb .  Le .  Ie Fe Ve Le Ve Ve Ie Le Se Fe De Ae Ve Ve Ve 
  22   30 A L  E     +ab 119  48A   0 323 L  Le Le Ie Ag .  Ve .  Se .  Vs Ss .  .  .  Ts Ae Ae Te Ae Ve Le De De Ae L  Le We Es Ie 
  23   31 A V  E     - b   0  49A   0 320 Ns Ys Gs G  Tg .  G  .  Sh .  As Gs .  Fe .  G  Ce V  Ee G  Ve L  Ce Ws Se R  Ve V  Es Gs 
  24   32 A D  E >   - b   0  50A   0 238 Qs P  A  .  .  .  .  .  Ah .  .  .  .  A  .  .  S  K  Gs .  De Ht D  N  V  S  Tt G  .  D  
  25   33 A A  T 3  S+     0   0    0 134 .  .  At .  .  .  .  .  .  .  .  .  .  Gs .  .  .  Re .  .  Tt Et .  .  Gg .  Gt .  .  A  
  26   34 A R  T 3  S+     0   0    0 116 .  Gt .  .  .  .  .  .  .  .  Gt .  .  C  .  .  .  Ve .  .  It .  .  .  Gg .  .  .  .  Se 
  27   35 A I  S <> S+     0   0    0 125 .  Vt .  .  .  .  T  .  .  .  Tt .  .  .  .  .  .  Se .  .  Et .  .  .  Sg .  Gh Vh .  .  
  28   36 A P  T  4 S+     0   0    0 173 .  G  .  A  .  .  Ss M  Vh .  Gs At .  .  .  Ss D  Me .  .  Gb Ts P  .  Lg .  Rh Th .  .  
  29   37 A M  T >4 S+     0   0    0 211 .  Ih .  Gs .  .  Gt Db Lh .  Vh Gs .  Cs .  Ss Sg N  Dh Gs Vs Gs Gs .  A  Sh Eh Gh .  Ge 
  30   38 A S  T 34 S+     0   0    0 229 .  .  .  Ph .  .  Kt Yt Ah .  .  At .  Vt .  Gh Rg Ph Sh Dh C  Ts Lh .  P  Rh Mh Gh .  G  
  31   39 A S  T 3< S+     0   0    0 239 .  .  .  Ih .  .  Ss Tt Dh .  .  Ct .  Dt .  Ih Vg Fh Ah Vh .  Is Dh D  A  Eh .  Ih .  Ah 
  32   40 A R  S <  S-     0   0    0 233 .  Qh Wh Gh .  .  Wh Lt D  .  .  Gg .  Nh .  Gh C  Ch Lh Gh Qh G  Dh Gh .  Vh .  Kh Dh Sh 
  33   41 A N     >  -     0   0    0 234 .  Sh Sh .  .  .  Vh .  P  .  .  Sg .  Sh .  .  .  Eh Sh Kh Th Kh Ah Lh .  Rh .  Ah Vh .  
  34   42 A P  H  > S+     0   0    0 237 .  Ah Qh .  .  .  Kh .  .  .  .  Lg .  Rh .  .  .  Ih Lh Gh Eh Lh Ih Eh .  G  .  Qh Ih .  
  35   43 A M  H  > S+     0   0    0 191 Ph Ih Yh .  .  .  Tt .  .  .  .  .  .  Ah .  .  Hh .  Ah .  Th Ah Lh .  .  Ps .  Lh Ah .  
  36   44 A I  H >> S+     0   0    0 229 Lh Fh Vh .  .  .  Hh Lh A  .  .  Ah .  Lh .  .  Vh Eh Gh .  Vh Lh Lh .  .  G  .  Vh Lt .  
  37   45 A E  H >< S+     0   0    0 257 Fh Yh Vh .  .  .  Fh Lh L  .  .  Gh .  Vh .  .  Lt Ah Lh Qh Lh Lh Ah Kh .  .  .  Nh Et .  
  38   46 A D  H 3< S+     0   0    0 258 Yh Nh Th .  .  .  Lh Sh T  .  .  Qh .  Ah .  .  Dt Vh Ah Ah Rh Rh Hh Th .  .  .  Eh Rt .  
  39   47 A I  H << S+     0   0    0 263 Kh Kh Qh .  .  .  Ah Rh V  .  .  Ih .  Ah .  Rh F  Rh Vh Lh Qh Yh Gh Ih .  R  .  Rh St .  
  40   48 A L    <<  +     0   0    0 267 Wh Yh Ih .  .  .  Ih Mh .  .  .  Gh .  Lh .  Lh Q  Lh Vh Rh Ah S  N  Rh .  V  .  Qs .  .  
  41   49 A K  S    S-     0   0    0 296 Kh C  G  Yt .  .  Qh Eh R  .  Et Lt .  Ah .  Ah Pt Kh G  Gh Lh .  Pt St T  P  .  Pt Y  Lt 
  42   50 A N  S    S+     0   0    0 276 Lh .  Kt Gt .  .  Qt Vh Q  .  Gt Gt .  .  .  St Gt V  Ds Gt Rt E  Et At T  Dt .  Qt R  Gt 
  43   51 A K  S    S-     0   0    0 307 H  Rs G  A  .  .  Fe Gs P  .  F  C  .  Ls .  Fe Es Ks Ys A  I  As Ie L  Ls I  Rt As Gs G  
  44   52 A P        +     0   0    0 313 Le Qe Re Fe .  .  Qe Ke Ie .  Se R  .  Ps .  Ke Ae Ee Ye Re Ke P  Ee P  P  De Gt Re Le E  
  45   53 A R  E     -b   19   0A   0 321 Ke Ye Ie Ve .  .  Ie Ve Re .  Ve V  .  Ve .  Ve Fe Ve Ge Ve Pe Ie Le Ve Ve Ve Ce Ve Ye Ce 
  46   54 A I  E     -b   20   0A   0 322 Ve Se Ie Ve .  .  Ve Fe Ie .  Te Ve .  Ve .  Ye Ve Ie Ce Ie Ve Ae Ae Le Ye He Ke Ve He Ge 
  47   55 A M  E     -bc  21  74A   0 320 Ce Le Ae Ce .  .  Ae Le Ve .  Se Ge .  Ae .  Ae Ve Ae Ye Ie Ve Ve Ie Me Ve Le Ve Ve Ve Fe 
  48   56 A L  E     -bc  22  75A   0 319 Ae Le Ce Te .  .  Le Ae Ie .  Ve Ie .  Se .  Te Re Ve Pe Te Ve Ie Te Ve Ee L  Ie Le L  Ie 
  49   57 A L  E     -bc  23  76A   0 304 Dt E  De Ae Kg .  Ye T  D  .  De Ce .  Ae .  Le Ne Se Le E  Ie D  Te Te Qe P  Ve G  Gs Ge 
  50   58 A N  E     +b   24   0A   0 226 Gt .  .  Rs Fg .  .  Ns .  .  As Gs .  At .  Rs Vg .  Re .  Ne Rg V  As Ah F  Ne .  V  Ce 
  51   59 A K    >>  +     0   0    0 165 .  .  .  .  T  .  .  .  .  .  .  .  .  Qt .  .  .  .  .  .  K  .  Vs Es Ah P  Ye L  L  .  
  52   60 A A  G >4  +     0   0    0 153 .  .  .  .  E  .  .  .  .  .  .  .  .  A  .  .  .  .  .  .  Vh .  .  .  .  .  .  L  Sb .  
  53   61 A D  G 34 S+     0   0    0 141 .  .  .  .  Vs .  .  .  .  .  .  .  .  .  .  .  .  .  .  .  Dh .  .  .  .  .  .  P  Pg .  
  54   62 A K  G <4 S+     0   0    0 142 .  .  .  .  Gs .  .  .  .  .  .  .  .  .  .  .  .  .  .  .  Rh .  Qs .  .  .  As R  Mg .  
  55   63 A A  S << S-     0   0    0 140 .  .  .  .  Ys .  .  .  .  .  .  .  .  .  .  .  .  Ge M  .  Ah .  T  .  .  .  Ns Kh Ng Ge 
  56   64 A D     >  -     0   0    0 151 .  R  .  .  .  .  .  .  .  .  .  .  .  M  .  .  .  Ps L  .  Dh .  Lh .  .  .  S  Nh Gt Ds 
  57   65 A A  H  > S+     0   0    0 146 S  Sh .  .  .  .  .  .  .  .  Dh .  .  Hs .  .  .  At Ns .  Lh .  Ah .  .  .  Th Rh .  Ds 
  58   66 A A  H  > S+     0   0    0 144 Eh Sh .  Rh .  .  .  .  .  .  Kh .  .  Eh .  .  .  Qt V  .  Yh .  Kh .  .  .  Eh Rh .  Dh 
  59   67 A V  H  > S+     0   0    0 158 Kh Lh .  Rh .  .  .  D  .  .  Mh .  .  Kh .  .  .  .  .  .  Qh .  .  .  .  .  Sh Vh .  Ah 
  60   68 A T  H  X S+     0   0    0 206 Vh Yh .  Lh .  .  T  Yh Qt .  Lh Ts .  Ah .  Lg .  Ch .  Ds Th .  Th K  .  .  Ah Nh .  Gh 
  61   69 A Q  H  X S+     0   0    0 206 Yh Kh .  Eh .  .  Lh Kh N  .  Kh Qh .  Vh .  Kg .  Qh .  Ph Fh .  Rh Kh .  .  Eh Eh .  Rh 
  62   70 A Q  H  X S+     0   0    0 212 Kh Fh .  Vh .  .  Kh Yh R  .  Yh Eh .  Ah .  Tg .  Eh .  Ih Ah .  Nh Eh .  .  Eh Lh .  Fh 
  63   71 A W  H  X S+     0   0    0 223 Yh Lh Ls Ah .  .  Sh Th V  .  Ah Kh .  Ih .  Qt .  Th .  Nh Rh .  Ah Nh .  .  Vh Vh .  Lh 
  64   72 A K  H  X S+     0   0    0 222 Yh Nh P  Kh .  .  Sh Dh T  .  Lh Ch .  Gh .  .  .  Ih .  Ah Th Gt Qh Ih .  .  Vh Rh .  Rh 
  65   73 A E  H  X S+     0   0    0 223 Rh Ah M  Nh .  .  Lh Kh Pt .  Kh Lh .  Th .  Gh .  Rh .  Lh Vh Qs Lh Ih .  .  Ah Ah .  Qh 
  66   74 A H  H  < S+     0   0    0 222 Kh Kh D  Ct .  .  Qh Ih Vt .  Eh Fh .  Wh .  Rh .  Th .  Qh Eh S  Vh Ah .  .  Ah Ah .  Vh 
  67   75 A F  H ><>S+     0   0    0 211 .  Ft P  Gt .  .  Ih Mh .  .  Rh Lh .  Ah .  Lh .  Ah .  Ah .  Lh Ah Ah .  .  Ih Lh .  Fh 
  68   76 A E  H ><5S+     0   0    0 193 .  Et .  .  .  .  Eh .  .  .  .  Th .  Vh .  Wh .  Lh .  Ah Y  Rh .  Ah .  .  Kh Ah .  Qh 
  69   77 A N  T 3<5S+     0   0    0 194 Kt Gt .  .  .  .  Qh Wg .  .  Fh Eh .  Th .  Eh .  Ah .  Mt Pg Eh .  Qh .  .  Kh Gs .  Dh 
  70   78 A Q  T < 5S-     0   0    0 209 V  Ss .  .  .  .  Lt Qg .  .  Dh Ls .  Ih .  Ah .  Mh .  Et Ag Ih T  Ah .  .  Nt H  .  Nt 
  71   79 A G  T < 5S+     0   0    0 212 Te Ps .  .  .  .  Qt Sg E  .  Kt G  .  Gt .  Ah .  Gt .  Gt Rg Y  Gs Gt .  .  Gt Pt .  Gt 
  72   80 A I      < -     0   0    0 237 Ie L  Ve Ds .  .  L  Yg Te .  W  F  .  L  .  Le .  A  .  Y  .  V  V  A  .  .  S  Ae .  V  
  73   81 A R        -     0   0    0 248 .  Qe De Ve .  .  A  Le We .  Ve Ae .  Pe .  Ee .  Re .  Ee T  P  P  Ge .  .  D  He .  De 
  74   82 A S  E     -c   47   0A   0 250 .  Ie Fe Te .  .  Te Ie Fe .  Ie Ae .  Te .  Te .  Ge .  Ve Ve Ie Ie Ye .  .  Ae Fe .  Te 
  75   83 A L  E     -c   48   0A   0 251 .  Le Le Le .  .  Ge Le Ae .  Ee Ve .  He .  Le .  Ie .  Te Ae Ve Ae Ve .  .  Ae Le .  Fe 
  76   84 A S  E     +c   49   0A   0 252 .  K  Qe Ve .  .  Fe Ve Re .  Ee Ne .  Ie .  Qe .  He .  T  Fe Ks Ae Ve .  .  Ce D  .  Le 
  77   85 A I        -     0   0    0 237 .  Rs Gs V  .  .  Ds A  .  .  A  Yt .  G  .  L  .  Ve .  .  Ge Ss G  Ks Eh .  Ve A  .  Re 
  78   86 A N     >  -     0   0    0 205 .  D  D  D  .  .  S  R  .  .  N  Kt .  Vs .  D  .  .  .  .  Se .  C  .  Lh .  .  D  .  V  
  79   87 A S  T  4 S+     0   0    0 167 .  Yt Ft Pt .  .  Lh Kt .  .  Wg .  .  E  .  Vt .  Ph .  .  Gt .  .  .  Ih .  Ih P  .  S  
  80   88 A V  T  4 S+     0   0    0 179 .  D  Rt At .  .  Eh Pt .  .  .  .  .  Ls .  Rt .  Lh L  .  Lt .  .  .  Hh .  Vh G  .  Pg 
  81   89 A N  T  4 S-     0   0    0 187 Qs Wh Ds Kt .  .  .  Lg Gt .  .  .  .  D  .  D  Kt Qh K  .  Ht .  .  .  .  .  Rh .  G  Qg 
  82   90 A G    ><  +     0   0    0 202 Ys Sh Eh Es .  .  .  Fg He .  Lg .  .  Ph .  Sh Y  Vh Nh .  Gt .  .  .  .  .  Mh .  Pt Dg 
  83   91 A Q  T 3  S-     0   0    0 205 Ss .  Lh .  K  .  .  .  Le .  Tg Gs .  Qh .  Kh Ah .  Ah .  We .  H  Ps .  .  Eh .  Dt .  
  84   92 A G  T >  S+     0   0    0 247 T  Th Vh Ih E  .  .  .  D  .  Lh N  .  Ah .  Sh Gh .  Eh .  Ae .  Ah F  .  .  Ah Vh Kt .  
  85   93 A L  G X>  +     0   0    0 292 Dh Yh Mh Ih Vt .  Qh .  Lt .  Dh Vh .  Ah .  Vh Th Ah Ih Dh Ah .  Vh T  .  Lh Vh Ch It .  
  86   94 A N  G 34 S+     0   0    0 306 Th Sh Kh Eh Dh .  Y  G  Vt .  Kh Ah .  Dh .  Ah Gh Kh Qh Eh Dh Eh Nh Ah Kh Hh Kh Rh Kg .  
  87   95 A Q  G <> S+     0   0    0 311 Kh Nh Ah Rh Sh .  Kt S  Vt .  Vs Qh .  Kh .  Ah Ah Lh Ah Ah Ah Ah Lh Th G  Rh Ih Ah Pg P  
  88   96 A I  H <> S+     0   0    0 311 Ch Lh Lh Ih Ih .  Dt Sh L  .  P  Lh .  Lh .  Ah Ah Ah Ih Ct Lh Ah Ih Lh N  Vh Fh Lh Lg P  
  89   97 A V  H  X S+     0   0    0 300 Vh It Lh Rh Ih .  .  Dh .  .  A  Rh .  Lh .  .  Ih Eh Kh Kt Lh Lg Ih Eh Kt Vh Gs Hh Lg F  
  90   98 A P  H  > S+     0   0    0 281 Nh R  Eh Sh Rh .  .  Th Q  .  Gt Eh .  Ah .  Eh Eh Kh Kh .  Eh Eg Dh Eh .  Th .  Sh Pg .  
  91   99 A A  H  X S+     0   0    0 263 Lh Is Rh Ah Dh .  .  Ih Lt .  .  Ah .  Ah .  Rt Yh Eh Ih .  Mh Yg Lh Kh .  Lh .  Lh Rg .  
  92  100 A S  H  X S+     0   0    0 246 Ih Fs Vh Is Lh .  .  Ch Gt .  .  C  .  Ih .  V  Ah Kt Mh .  Ih K  Vh Lh .  Lh .  Lh V  .  
  93  101 A K  H  X S+     0   0    0 209 Sh V  Gt Gs Th .  .  Dh Kt .  .  Pt .  Nh .  Tt Lh .  Gt .  Vh .  Mh Nh .  Ah .  Lh .  .  
  94  102 A E  H >< S+     0   0    0 159 Lh .  .  .  Dh .  .  Lh Qt .  .  .  .  Eh .  Et Ht .  .  .  Lh .  Sh Kh .  At .  Rh .  .  
  95  103 A I  H 3< S+     0   0    0 133 Hh .  .  .  Ah .  .  Lh Qt .  .  .  .  Rh .  .  Ls .  .  .  Hh .  .  Ih .  .  .  Lh .  .  
  96  104 A L  H 3X S+     0   0    0 125 Fh .  .  .  Ah .  .  Gt I  .  .  .  .  Rh .  .  K  .  .  .  Ls .  .  Fh .  .  .  L  .  .  
  97  105 A Q  H <X S+     0   0    0  79 Nh .  .  .  Vh .  .  .  .  .  .  .  .  Ah .  .  .  .  .  .  .  .  .  Eh .  .  .  .  .  .  
  98  106 A E  H  > S+     0   0    0  68 S  .  .  .  Kh .  .  .  .  .  .  .  .  Lt .  .  .  .  .  .  .  .  .  Kh .  .  .  .  .  .  
  99  107 A K  H  > S+     0   0    0  71 .  .  .  .  Mh .  .  .  .  .  .  .  .  Gt .  .  .  .  .  .  S  .  .  Lh .  .  .  .  .  .  
 100  108 A F  H  X S+     0   0    0  56 .  .  .  .  Vh .  .  .  .  .  .  .  .  L  .  .  .  .  .  .  Ph .  .  Gt .  .  .  .  .  .  
 101  109 A D  H  X S+     0   0    0  35 .  .  .  .  Rh .  .  .  .  .  .  .  .  P  .  .  .  .  .  .  Vh .  .  .  .  .  .  .  .  .  
 102  110 A R  H  X S+     0   0    0  33 .  .  .  .  Vh .  .  .  .  .  .  .  .  .  .  .  .  .  .  .  Th .  .  .  .  .  .  .  .  .  
 103  111 A M  H ><>S+     0   0    0  19 .  .  .  .  Qh .  .  .  .  .  .  .  .  .  .  .  .  .  .  .  .  .  .  .  .  .  .  .  .  .  
 104  112 A R  H ><5S+     0   0    0  15 .  .  .  .  Ah .  .  .  .  .  .  .  .  .  .  .  .  .  .  .  .  .  .  .  .  .  .  .  .  .  
 105  113 A A  H 3<5S+     0   0    0  14 .  .  .  .  Ih .  .  .  .  .  .  .  .  .  .  .  .  .  .  .  .  .  .  .  .  .  .  .  .  .  
 106  114 A K  T <<5S-     0   0    0  18 .  .  .  .  Eh .  .  .  .  .  .  .  .  .  .  .  .  .  .  .  Kh .  .  .  .  .  .  .  .  .  
 107  115 A G  T < 5S+     0   0    0  21 .  .  .  .  Kh .  .  .  .  .  .  .  .  .  .  .  .  .  .  .  Nt .  .  .  .  .  .  .  .  .  
 108  116 A V      < -     0   0    0  18 Sg .  .  .  .  .  .  .  .  .  .  .  .  .  .  .  .  .  .  .  Ct .  .  .  .  .  .  .  .  .  
 109  117 A K        -     0   0    0  19 Kg .  .  .  .  .  .  .  .  .  .  .  .  .  .  .  .  .  .  .  D  .  .  .  .  .  .  .  .  .  
 110  118 A P        -     0   0    0  21 Vs .  .  .  .  .  .  .  .  .  .  .  .  .  .  .  .  .  Ks .  .  .  .  .  .  .  .  .  .  .  
 111  119 A R        -     0   0    0  34 T  .  .  .  Qh .  .  .  .  .  .  .  .  .  .  .  .  .  Ss .  .  .  E  .  .  .  .  .  .  .  
 112  120 A A        -     0   0    0  82 P  .  Dt .  Hh .  .  .  .  .  .  .  .  .  .  .  .  .  Ls .  .  .  Pt .  .  Gt .  .  Gt .  
 113  121 A I  E     - d   0 147A   0 176 Ie .  S  L  G  .  .  .  N  .  .  V  .  .  .  .  Ss .  Rs .  .  .  Kt .  Kt R  .  .  M  Qt 
 114  122 A R  E     + d   0 148A   0 200 .  .  K  P  Ie .  .  Dg Se .  .  Ds .  .  .  Ds Ne .  Gs .  .  Qs T  .  Dt P  .  .  Ee Yt 
 115  123 A A  E     -ad  18 149A   0 260 Le Fe Ve Ns Ve .  Ds Ie Ie .  De Ve .  .  .  Ve Ie Ds He Ns .  Ve Ie .  S  Ve .  .  Ve E  
 116  124 A L  E     -ad  19 150A   0 263 Le Le Ve Ve Fe .  Me Le We .  Ae Ye .  .  .  Le Ve Le Le Ie .  Le Te .  Ve Le .  .  Ie We 
 117  125 A I  E     +ad  20 151A   0 264 Ae Te Ve Te Ie .  Ie Ye Ve .  Ve Fe .  .  .  Ve Ve Ve Me Fe .  Ve Le .  Ve Te D  .  Le Fe 
 118  126 A I  E     +a   21   0A   0 259 Le Ve Me Ie De .  Ve Ie E  .  Ie De .  .  .  Ce Ie Le Ie Ve .  Ie Ve .  Ie He Ie .  A  Ye 
 119  127 A G  E     -a   22   0A   0 244 Gs Ae Se C  Et .  Ve Ge A  .  Ce Ns .  .  .  N  Ge Le Me Te .  G  Pe .  Te C  Ve .  T  Fe 
 120  128 A I  S >  S-     0   0    0 210 .  Ne D  Ss It .  S  Ds .  .  L  .  .  .  .  A  He Ge Te T  .  I  .  .  Le Fs Ce .  G  Se 
 121  129 A P  T 3  S+     0   0    0 190 .  V  .  G  Dt .  Vs H  .  .  Gs .  .  .  .  G  Eh Ks D  Gs .  A  .  .  S  As Se .  Ts Sg 
 122  130 A N  T 3  S+     0   0    0 183 .  T  .  N  Kt .  K  Ii G  .  Ns .  .  .  .  L  Kh Q  S  Cs .  P  T  .  .  .  N  .  Ts Ig 
 123  131 A V  S <  S-     0   0    0  99 .  .  .  .  It .  .  .  Ph .  S  .  .  .  .  .  Eh .  H  Vs .  .  Gs .  .  .  .  .  .  Gg 
 124  132 A G  S  > S+     0   0    0 170 .  .  Lh Kh .  .  Vh Di Th .  Fg Vs .  .  .  Gh Ah Th Ih D  .  .  G  .  Eh Rh Vh .  Th Ah 
 125  133 A K  H  > S+     0   0    0 189 .  .  Ah Ch .  .  Vh Ii Lh .  .  G  .  .  .  Th Vh Gh Kh Is .  Yg Ls .  Sh Th Ah .  Ah Ch 
 126  134 A S  H  > S+     0   0    0 218 Th .  Lh Ih Qh .  Kh Lh Ah .  .  Gh .  .  .  Vh Nh Qh Gh .  .  Wh .  .  Vh Gh Rh .  Lh Lh 
 127  135 A T  H  > S+     0   0    0 235 Vh .  Eh Th Rh .  Nh Kh Gh .  Nh Dh .  .  .  Rh Ah Mh Lh .  .  Ih Th .  Ah Fh Eh .  Yh Eh 
 128  136 A L  H  X S+     0   0    0 237 Hh .  Mh Ih Dh .  Ih Sh Ah .  Ih Ih .  .  .  Mh Sh Th Ih Ib .  Eh Nh .  Ih Vh Ah .  Lh Gh 
 129  137 A I  H  X S+     0   0    0 238 Sh .  Ch Gh Lh .  Lh Kh Lh .  Ah Sh .  .  .  Lh Lh Ah Ih L  .  Lh Ih .  Ah Vh Yh .  Qh Ah 
 130  138 A N  H  X>S+     0   0    0 241 Ih .  Rh Ih Lh .  Eh Kh Lh .  Sh Nh .  .  .  Qh Gh Gh Nh Gh .  Kh Ah .  Eh Ah Kh .  Rh Rh 
 131  139 A R  H  <5S+     0   0    0 221 Th .  Dh .  Ph .  Hh Rh Qh .  .  Th .  .  .  Ah Nh Fh Fh Rh .  Th Mh .  Wh Lh Hh .  Lh .  
 132  140 A L  H  <5S+     0   0    0 213 Qh .  .  .  Lh .  Ss Qh Ah .  .  Vh .  .  .  Fh Lh Lh Lh Hh .  Ah Ah .  Ch Vh .  .  Lh .  
 133  141 A A  H  <5S-     0   0    0 196 Lh .  .  .  Vh .  Ss G  Gt .  .  Ih .  .  .  Lh Lt Dt Eh Fh .  Lh Ah .  Kh Lh .  .  Et .  
 134  142 A K  T  <5S+     0   0    0 146 Yh .  .  .  Eh .  Qs .  .  .  .  St .  .  .  Ph Tt .  Sh Et .  Qh Rh .  Ah Eh .  .  .  .  
 135  143 A K  S   <S-     0   0    0  39 .  Lh .  .  .  .  .  .  .  .  .  .  .  .  .  .  .  .  Sh .  .  .  .  .  .  Vh .  .  .  .  
 136  144 A N        +     0   0    0  29 .  Sh .  .  .  .  .  .  .  .  .  .  .  .  .  .  .  .  .  .  .  .  .  .  .  Ah .  .  .  .  
 137  145 A I              0   0    0  29 .  Ch .  .  .  .  .  .  .  .  .  .  .  .  .  .  .  .  .  .  .  .  .  .  .  Dh .  .  .  .  
 138  146 A A              0   0    0  29 .  Ih .  .  .  .  .  .  V  .  .  .  .  .  .  .  .  .  .  .  .  .  .  .  .  Yh .  .  .  .  
 139  159 A Q              0   0    0  24 .  .  .  .  .  .  .  .  D  .  .  .  .  .  .  .  .  .  .  .  Me .  .  .  .  .  .  .  .  .  
 140  160 A W        -     0   0    0  24 .  .  .  .  .  .  .  .  Ee .  .  .  .  .  .  .  .  .  .  .  Me .  .  .  .  .  .  .  .  .  
 141  161 A V  E     -E  149   0A   0  47 .  Yg .  .  .  .  .  .  Le .  .  .  .  .  .  .  .  .  .  .  Gt .  .  .  .  .  .  .  .  Rh 
 142  162 A K  E     -E  148   0A   0  63 Lh Rg .  .  Ke .  .  .  .  .  .  .  .  .  .  Dh .  .  Lt .  Rt .  Rh .  .  .  .  .  .  Eh 
 143  163 A V  E >>  -E  147   0A   0 104 Sh Fg .  .  Tg .  .  .  .  .  .  .  .  .  .  Mh Vh .  Lt .  .  .  Ih .  .  .  .  .  .  At 
 144  164 A G  T 34 S-     0   0    0 109 Eh Gs .  .  Dg .  .  .  .  .  .  .  .  .  .  Kh Rh .  Dt .  .  .  Vh .  .  .  .  .  Pt Gt 
 145  165 A K  T 34 S+     0   0    0  86 Nh .  .  .  Hg .  .  .  .  .  .  .  .  .  .  Rh Eh .  Is .  .  .  Dh .  .  .  .  .  Ls .  
 146  166 A E  T <4 S+     0   0    0 119 A  .  .  .  .  .  Ls .  .  .  .  Et .  .  .  Rh Gh .  .  K  .  .  .  .  .  .  .  .  Gs .  
 147  167 A L  E  <  -dE 113 143A   0 154 Fe .  .  .  I  .  Ns .  .  .  Pe Nt .  .  .  .  L  .  .  Dt .  At Rh .  .  .  .  .  A  .  
 148  168 A E  E     -dE 114 142A   0 189 Ke .  .  Gt Le .  L  .  .  .  Ge S  .  .  .  Ge Ae .  .  Dt .  G  Vs .  Gt .  .  .  Ae .  
 149  169 A L  E     -dE 115 141A   0 228 Le Ve .  G  Fe .  R  W  .  .  Ge He .  .  .  Re Le .  Fs Ae .  S  K  .  I  .  It .  Ie G  
 150  170 A L  E     -d  116   0A   0 240 Ce Ke Se Te Ie .  Ye Re .  .  Le Ie .  .  .  Ve Ke .  Le Ie .  Le Ee .  Re .  Gt .  Se Ye 
 151  171 A D  E     -d  117   0A   0 243 Ye Me Fe Le Ae .  Le Te .  .  Le Ie .  .  .  Le Ge Qe Le Ve .  Ve Ve .  Ve .  G  .  Re Ve 
 152  172 A T        -     0   0    0 239 Me Le Ve Me Se .  Ye Fe .  .  Ve Le .  .  .  Ve Ge Ge Ee Ce .  Ne Ve .  Ve .  Re .  I  Le 
 153  173 A P        -     0   0    0 225 T  Le Ve Le .  .  Ve .  .  .  Ie C  .  .  .  Te .  Te F  Ne .  G  Le .  .  .  Le .  A  Fe 
 154  174 A G        -     0   0    0 215 Ps We Ke V  Ge .  Ee Le .  .  De .  .  .  .  Ge Ye Fe .  I  .  Ls Me .  Ae .  Ie .  .  De 
 155  175 A I        -     0   0    0 143 Ts .  .  Gs A  .  .  Ve .  .  .  .  .  .  .  .  Ye Ae .  Gs .  .  G  .  Ie .  Le .  .  V  
 156  176 A L        -     0   0    0 102 .  .  .  M  F  .  .  I  .  .  .  .  .  .  .  .  De D  .  Hs .  .  .  .  Ts .  .  .  .  N  
 157  177 A W        -     0   0    0  77 .  .  .  .  Qs .  .  Pt .  .  .  .  .  .  .  Ce Ft Lg .  .  .  .  .  .  Ks .  .  .  .  L  
 158  178 A P  S    S+     0   0    0  78 .  .  .  .  .  .  .  Et .  .  .  .  .  .  .  G  Vt Rg G  .  Gt .  .  .  .  .  .  .  .  .  
 159  179 A K        +     0   0    0  80 .  .  .  .  .  .  .  .  .  .  .  K  .  .  .  P  Kt .  L  .  Gt .  .  .  R  Eh .  .  .  .  
 160  180 A F        +     0   0    0  76 .  .  .  .  .  .  .  .  .  .  .  Ee .  .  .  Vb Gt .  Gs .  Q  .  .  .  H  Mh .  .  .  .  
 161  181 A E        +     0   0    0  78 .  F  .  .  .  .  .  .  .  .  .  .  .  .  .  .  .  .  Tt .  A  .  .  .  Ks Ih .  .  Vt .  
 162  182 A D    >>  -     0   0    0  66 .  S  .  .  .  .  .  .  .  .  .  .  .  .  .  .  .  .  St .  .  .  Mh .  Ns Qh .  .  Gt Db 
 163  183 A E  H 3> S+     0   0    0  54 .  Ag .  .  .  .  .  .  .  .  .  .  .  .  .  .  .  .  .  .  .  .  Lh .  G  Qt .  .  G  T  
 164  184 A L  H 3> S+     0   0    0  46 .  Ag .  .  .  .  .  .  .  .  .  Te .  .  .  .  .  .  .  .  .  .  Eh .  Vh Rt .  .  S  Tt 
 165  185 A V  H <> S+     0   0    0  40 .  Eg .  .  .  .  .  .  .  .  .  .  .  .  .  T  .  .  .  .  .  .  Ih .  Eh .  .  .  .  Gt 
 166  186 A G  H  X S+     0   0    0  44 .  .  .  .  .  .  .  .  .  .  .  .  .  .  .  V  .  .  .  .  .  .  Mh .  Yh Ts .  .  .  Ah 
 167  187 A L  H  X S+     0   0    0  46 .  .  .  .  .  .  .  .  .  .  .  Vh .  .  .  L  .  .  .  .  .  .  Dh .  .  E  .  .  .  .  
 168  188 A R  H  X S+     0   0    0  46 .  Ib .  .  .  .  .  .  .  .  .  Ah .  .  .  G  .  .  .  .  .  .  Yh .  .  L  .  .  .  .  
 169  189 A L  H  X>S+     0   0    0  38 .  Ws .  .  .  .  .  .  .  .  .  Fh .  .  .  S  .  .  .  .  .  .  Yh .  .  A  .  .  .  .  
 170  190 A A  H ><5S+     0   0    0  43 .  Ps .  .  .  .  .  .  .  .  .  Qh .  .  .  .  .  .  .  .  .  .  Th .  .  .  .  .  .  .  
 171  191 A V  H 3<5S+     0   0    0  46 .  T  .  .  .  .  .  .  .  .  .  S  .  .  .  .  .  .  .  .  .  .  .  .  .  .  .  .  .  .  
 172  192 A T  H 3<5S-     0   0    0  38 .  .  .  .  .  .  .  .  .  .  .  .  .  .  .  .  .  .  .  .  .  .  .  .  .  Ph .  .  .  .  
 173  193 A G  T <<5S+     0   0    0  42 .  .  .  .  .  .  .  .  .  .  .  .  .  .  .  .  .  .  .  .  .  .  .  .  .  Eh .  .  .  .  
 174  194 A A  S   <S+     0   0    0  63 .  .  Ve .  .  .  .  .  .  .  He .  .  .  .  .  .  .  .  .  .  .  .  .  .  Vh Me .  .  .  
 175  195 A I  S    S-     0   0    0  81 .  .  Fe .  .  .  As .  .  .  Re .  .  .  .  .  .  .  .  .  .  .  .  .  .  Vh G  .  .  .  
 176  196 A K    >   -     0   0    0 108 .  .  Qs .  .  .  As .  .  .  N  .  .  .  .  .  .  .  .  .  .  .  .  .  .  Fh S  .  Vh .  
 177  197 A D  T 3  S+     0   0    0 116 Se .  Gs .  .  .  Ss .  L  .  Yh .  .  .  .  Lh .  .  .  .  .  .  Nt .  .  Th Ig .  Th .  
 178  198 A S  T 3  S+     0   0    0 102 Se .  .  .  .  .  Vh .  Gs Ke Dh .  .  .  .  Ah .  .  .  .  .  .  Rt .  .  Kh Tg .  Lh .  
 179  199 A I  S <  S+     0   0    0 101 Ne .  .  .  .  .  Qh .  Ss E  Yh .  .  .  .  Hh .  .  .  .  .  .  Y  .  .  At Yh .  Gh .  
 180  200 A I  S    S-     0   0    0  90 Re .  .  .  .  .  .  .  Ds E  Ih .  .  .  .  Sh .  .  .  .  .  .  M  .  .  Rt Sh .  .  .  
 181  201 A N    >>  -     0   0    0  83 .  .  .  Ke .  .  .  .  .  Eb .  .  .  .  Ah .  .  .  .  .  .  .  .  .  .  Lt Gh .  .  .  
 182  202 A L  H 3> S+     0   0    0  78 .  .  .  Lg .  .  .  .  .  Wh .  .  .  .  Th .  .  .  .  .  .  .  .  .  .  S  Sh .  .  .  
 183  203 A Q  H 3> S+     0   0    0  73 .  .  .  Eg .  S  .  .  .  Eh Ie .  .  .  Lh .  .  .  .  .  .  .  .  .  .  .  .  .  .  .  
 184  204 A D  H <> S+     0   0    0  70 .  .  .  Qg .  Dh .  .  .  Lh Te .  R  .  Yh .  .  .  .  .  .  .  .  .  .  .  .  .  .  .  
 185  205 A V  H  X S+     0   0    0  70 .  Ks R  Th .  Ah .  .  .  Nh Te .  Ss .  Ah .  .  .  .  .  .  .  .  .  .  .  .  .  .  .  
 186  206 A A  H  X S+     0   0    0  65 .  G  At Vh .  Hh .  .  .  Th Se .  Eh .  Vh .  .  .  .  .  .  .  .  .  .  .  .  .  .  .  
 187  207 A V  H  X S+     0   0    0  68 .  K  Rt Dh .  Fh .  .  .  Fh .  .  Eh .  Vh .  .  .  .  .  .  .  .  .  Ls .  .  .  .  .  
 188  208 A F  H  X S+     0   0    0  70 .  P  S  Ah .  Rh .  .  .  Ah De .  Eh .  Eh .  .  .  .  .  .  .  .  .  E  .  Dh .  .  .  
 189  209 A G  H  X S+     0   0    0  62 .  .  .  Fh .  Rh .  .  .  Th Ye .  Lh .  Nh .  .  .  .  .  .  .  .  .  E  .  Mh .  .  .  
 190  210 A L  H  X S+     0   0    0  61 .  .  .  Eh .  Ih .  .  .  Ch Te .  Lh .  .  .  .  .  .  .  .  .  .  .  Q  .  Yh .  .  .  
 191  211 A R  H  X S+     0   0    0  57 .  .  .  Ah .  Ch .  .  .  Eh Ve .  Sh .  .  .  .  .  .  .  .  .  .  .  .  .  Hh .  .  .  
 192  212 A F  H  X S+     0   0    0  53 .  .  .  Ah .  Qh .  .  .  Ch .  .  Ch .  Vs .  .  .  .  .  .  .  .  .  .  .  Ah .  .  .  
 193  213 A L  H  X S+     0   0    0  49 .  .  .  Rh .  Lh .  .  .  Lh .  .  Ih .  P  .  .  .  .  .  .  .  .  .  W  .  Vh .  .  .  
 194  214 A E  H  < S+     0   0    0  48 .  .  .  .  .  Ih .  .  .  Ah .  .  Kh .  Ps .  .  .  .  .  .  .  .  .  K  .  Cg .  .  .  
 195  215 A E  H  < S+     0   0    0  43 .  .  .  .  .  Yh .  .  .  Wh .  .  Kh .  Lt .  .  .  .  .  .  .  .  .  R  .  .  .  .  .  
 196  216 A H  H  < S+     0   0    0  41 .  .  .  .  .  Qh .  .  .  Rt .  .  Eh .  .  .  .  .  .  .  .  .  .  .  T  .  .  .  .  .  
 197  217 A Y     X  +     0   0    0  44 .  .  .  .  .  Rh .  .  .  Gt .  .  Th .  Rt .  .  .  .  .  .  .  .  .  .  .  .  .  .  .  
 198  218 A P  H  > S+     0   0    0  39 .  .  .  .  .  Ah .  .  .  Vs .  .  .  .  Wh .  .  .  .  .  .  .  .  .  .  .  .  .  .  .  
 199  219 A E  H  > S+     0   0    0  39 .  .  .  .  .  G  .  .  .  W  .  .  Nh .  Kh .  .  .  .  .  .  .  .  .  .  .  .  .  .  .  
 200  220 A R  H  > S+     0   0    0  34 .  .  .  .  .  .  .  .  .  T  .  .  Vh .  Eh .  .  .  .  .  .  .  .  .  .  .  .  .  .  .  
 201  221 A L  H  X S+     0   0    0  30 .  .  .  .  .  .  .  .  .  Ah .  .  Ah .  Fh .  .  .  .  .  .  .  .  .  .  .  .  .  .  .  
 202  222 A K  H  <>S+     0   0    0  27 .  .  .  .  .  .  .  .  .  Eh .  .  Ah .  Vh .  .  .  .  .  .  .  .  .  .  .  .  .  .  .  
 203  223 A E  H ><5S+     0   0    0  25 .  .  .  .  .  .  .  .  .  Eh .  .  Gh .  Kh .  .  .  .  .  .  .  .  .  .  .  .  .  .  .  
 204  224 A R  H 3<5S+     0   0    0  26 .  .  .  .  .  .  .  .  .  Rh .  .  Mh .  Gt .  .  .  .  .  .  .  .  .  .  .  .  .  .  .  
 205  225 A Y  T 3<5S-     0   0    0  23 .  .  .  .  .  .  .  .  .  Rh .  .  Eh .  L  .  .  .  .  .  .  .  .  .  .  .  .  .  .  .  
 206  226 A G  T < 5 +     0   0    0  25 .  .  .  .  .  .  .  .  .  Rh .  .  Eh .  S  .  .  .  .  .  .  .  .  .  .  .  .  .  .  .  
 207  227 A L      < -     0   0    0  16 .  .  .  .  .  .  .  .  .  .  .  .  .  .  Dh .  .  .  .  .  .  .  .  .  .  .  Is .  .  .  
 208  228 A D  S    S+     0   0    0  18 .  .  .  .  .  .  .  .  .  .  Gs .  .  .  Hh .  .  .  .  .  .  .  .  .  .  .  Pt .  .  .  
 209  229 A E  S    S-     0   0    0  21 .  .  .  .  .  .  .  .  .  .  A  .  .  .  Eh .  .  .  .  .  .  .  .  .  .  .  Nt .  .  .  
 210  230 A I        -     0   0    0  25 .  .  .  .  .  .  .  .  .  .  P  .  .  .  Ih .  .  .  .  .  .  .  .  .  .  .  G  .  .  .  
 211  231 A P        -     0   0    0  23 .  .  .  .  .  .  .  .  .  .  Ge .  .  .  .  .  .  .  .  .  .  .  .  .  .  .  .  .  .  .  
 212  232 A E  S    S+     0   0    0  35 .  .  .  .  .  Dh .  .  .  .  Fe .  .  .  Eh .  .  .  Lh .  .  .  .  .  .  .  L  .  .  .  
 213  233 A D  S >> S-     0   0    0  39 .  .  .  .  .  Mh .  .  .  .  .  .  .  .  Ah .  .  .  Fh .  .  .  .  .  Fh .  S  .  .  .  
 214  234 A I  H 3> S+     0   0    0  47 .  .  .  .  .  Vh .  .  .  .  .  .  .  .  Qh .  .  .  Sh .  .  .  .  .  Eh .  Nh .  .  .  
 215  235 A A  H 3> S+     0   0    0  50 .  .  .  .  .  Yh .  .  .  .  .  .  .  .  Yh .  .  .  Lh .  .  .  .  .  Kh .  Eh .  .  .  
 216  236 A E  H <> S+     0   0    0  48 .  .  .  .  .  Nh .  .  .  .  .  .  .  .  Sh .  .  .  Ah .  .  .  .  .  Yh .  Eh .  .  .  
 217  237 A L  H  X S+     0   0    0  48 .  .  .  .  .  Rh .  .  .  .  .  .  .  .  Mh .  .  .  Dh .  .  .  .  .  Th .  Vh .  .  .  
 218  238 A F  H  X S+     0   0    0  51 .  .  .  .  .  Lh .  .  .  .  .  .  Yh .  Lh .  .  .  Nh .  .  .  .  .  G  .  Dh .  .  .  
 219  239 A D  H  X S+     0   0    0  48 .  .  .  .  .  Vh .  .  .  .  .  .  Qh .  Ah .  .  .  Ih .  .  .  .  .  .  .  Eh .  .  .  
 220  240 A A  H  X S+     0   0    0  41 .  .  .  .  .  Rh .  .  .  .  .  .  Nh .  Th .  .  .  Rh .  .  .  .  .  .  .  Yh .  .  .  
 221  241 A I  H  X S+     0   0    0  42 .  .  .  .  .  Rh .  .  .  Qh .  .  Yh .  Wh .  .  .  Sh .  .  .  .  .  .  .  Ah .  .  .  
 222  242 A G  H  X>S+     0   0    0  41 .  .  .  .  .  Lh .  .  .  Nh .  .  Rh .  Rh .  .  .  Is .  .  .  .  .  .  .  Ah .  .  .  
 223  243 A E  H  <5S+     0   0    0  38 .  .  .  .  .  Rh .  .  .  Ct .  .  Nh .  Rh .  .  .  P  .  .  .  .  .  .  .  Vh .  .  .  
 224  244 A K  H  <5S+     0   0    0  35 .  .  .  .  .  Ah .  .  .  Dt .  .  .  .  Rh .  .  .  .  .  .  .  .  .  .  .  Qh .  .  .  
 225  245 A R  H  <5S-     0   0    0  34 .  .  .  .  .  Lh .  .  .  Vt .  .  .  .  Ts .  .  .  .  .  .  .  .  .  .  .  Ws .  .  .  
 226  246 A G  T  <5 +     0   0    0  37 .  .  .  .  .  Gt .  .  .  Vh .  .  Ah .  P  .  .  .  .  .  .  .  .  .  .  .  S  .  .  .  
 227  247 A C      < +     0   0    0  36 .  .  .  .  .  L  .  .  .  Yh .  .  Vh .  R  .  .  .  .  .  .  .  .  .  .  .  Pt .  .  .  
 228  248 A L  B     +F  234   0B   0  34 .  .  .  .  .  D  .  .  .  Lh .  .  Ih .  Rs .  .  .  Fe .  .  .  .  .  .  .  Lt .  .  .  
 229  249 A M        +     0   0    0  33 .  .  .  .  .  .  .  .  .  Gh .  .  Eh .  .  .  .  .  D  .  .  .  .  .  .  .  .  .  .  .  
 230  250 A S  S >  S-     0   0    0  28 .  .  .  .  .  .  .  .  .  .  .  .  Sh .  .  .  .  .  Pt .  D  .  .  .  .  .  .  .  .  .  
 231  251 A G  T 3  S-     0   0    0  32 .  .  .  .  .  .  .  .  .  .  .  .  Gt .  .  .  .  .  Ht .  Pt .  .  .  .  .  .  .  .  .  
 232  252 A G  T 3  S+     0   0    0  34 .  .  .  .  .  .  .  .  .  .  .  .  N  .  .  .  .  .  Gs .  Tt .  .  .  .  .  .  .  .  .  
 233  253 A L    <   -     0   0    0  34 .  .  .  .  .  .  .  .  .  .  .  .  Pt .  .  .  .  .  K  .  Ss .  .  .  .  .  .  .  .  .  
 234  254 A I  B     -F  228   0B   0  30 .  .  .  .  .  .  .  .  .  .  .  .  .  .  .  .  .  .  Ie .  .  .  .  .  .  .  .  .  .  .  
 235  255 A N     >  -     0   0    0  44 .  .  .  .  .  .  .  .  .  .  .  .  Ah .  .  .  .  .  .  .  .  .  .  .  .  .  .  .  .  .  
 236  256 A Y  H  > S+     0   0    0  43 .  .  .  .  .  .  .  .  .  .  .  .  Dh .  .  .  .  .  .  .  .  .  .  .  .  .  .  .  .  .  
 237  257 A D  H  > S+     0   0    0  45 .  .  .  .  .  .  .  .  .  .  .  .  Eh .  .  .  .  .  .  .  .  .  .  .  .  .  .  .  .  .  
 238  258 A K  H  > S+     0   0    0  48 .  .  .  .  .  D  .  .  .  P  .  .  Ih .  A  .  .  .  .  .  .  .  .  .  .  .  .  .  .  .  
 239  259 A T  H  X S+     0   0    0  45 .  .  .  .  .  Fh .  .  .  Yh .  .  Vh .  Th .  .  .  .  .  .  .  .  .  .  .  .  .  .  .  
 240  260 A T  H  X S+     0   0    0  49 .  .  .  .  .  Gh .  .  .  Yh .  .  Lh .  Lh .  .  .  .  .  .  .  .  .  .  .  .  .  .  .  
 241  261 A E  H  X S+     0   0    0  49 .  .  .  .  .  Rh .  .  .  Gh .  .  Sh .  Eh .  .  .  .  .  .  .  .  .  .  .  .  .  .  .  
 242  262 A V  H  X S+     0   0    0  50 .  .  .  .  .  Yh .  .  .  Rh .  .  Nh .  Lh .  .  .  .  .  .  .  .  .  Dt .  .  .  .  .  
 243  263 A I  H  X S+     0   0    0  52 .  .  .  .  .  Lh .  .  .  Wh .  .  Mh .  Lh .  .  .  .  .  .  .  .  .  I  .  .  .  .  .  
 244  264 A I  H  X S+     0   0    0  50 .  .  .  .  .  Sh .  .  .  Lh .  .  Th .  Gh .  .  .  .  .  .  .  .  .  R  .  .  .  .  .  
 245  265 A R  H  X S+     0   0    0  49 .  .  .  .  .  Mh .  .  .  Lh .  .  Vh .  Rh .  .  .  .  .  .  .  .  .  Rs .  .  .  .  .  
 246  266 A D  H  <>S+     0   0    0  50 .  .  .  .  .  Lh .  .  .  Th Re .  Ah .  Vh .  .  .  .  .  .  .  .  .  Ys .  .  .  .  .  
 247  267 A I  H ><5S+     0   0    0  48 .  .  .  .  .  Eh .  .  .  Ah Le .  Lh .  Lh .  .  .  .  .  .  .  .  .  .  .  .  .  .  .  
 248  268 A R  H 3<5S+     0   0    0  47 .  .  .  .  .  Ah .  .  .  Ah Se .  Dh .  Rh .  .  .  .  .  .  .  .  .  Yt .  .  .  .  .  
 249  269 A T  T 3<5S-     0   0    0  37 .  .  .  .  .  N  .  .  .  .  Ye .  Rh .  Dh .  .  .  .  .  .  .  .  .  Rt .  .  .  .  .  
 250  270 A E  T X 5S+     0   0    0  34 .  .  .  .  .  Qt .  .  .  .  .  .  Ih .  Mt .  .  .  .  .  .  .  .  .  Qt .  .  .  .  .  
 251  271 A K  T 3 <S+     0   0    0  22 .  .  .  .  .  .  .  .  .  Rh .  .  Lh .  .  .  .  .  .  .  .  .  .  .  Fs .  .  .  .  .  
 252  272 A F  T 3  S-     0   0    0  18 .  .  .  .  .  .  .  .  .  Ih .  .  .  .  .  .  .  .  .  .  .  .  .  .  .  .  .  .  .  .  
 253  273 A G    <   -     0   0    0  16 .  .  .  .  .  .  .  .  .  Lh .  .  .  .  .  .  .  .  .  .  .  .  .  .  .  .  .  .  .  .  
 254  274 A R  S    S-     0   0    0  19 .  .  .  A  .  .  .  .  .  Vh .  .  .  .  .  .  .  .  .  .  .  .  .  .  .  .  .  .  .  .  
 255  275 A L        -     0   0    0  20 .  .  .  Dt .  .  .  .  .  .  .  T  .  .  .  .  .  .  .  .  .  .  .  .  .  .  .  .  .  .  
 256  276 A S        -     0   0    0  17 .  .  .  Nt .  .  .  .  .  .  .  G  .  .  .  .  .  .  .  .  .  .  .  .  .  .  .  .  .  .  
 257  277 A F  S    S+     0   0    0  17 .  .  .  T  .  .  .  .  .  .  .  G  .  .  .  .  .  .  .  .  .  .  .  .  .  .  .  .  .  .  
 258  278 A E        -     0   0    0  15 .  .  .  Is .  .  .  .  .  .  .  Ns .  .  .  .  .  .  .  .  .  .  .  .  .  .  .  .  .  .  
 259  279 A Q        -     0   0    0   9 .  .  .  .  .  .  .  .  .  .  .  .  .  .  .  .  .  .  .  .  .  .  .  .  .  .  .  .  .  .  
 260  280 A P              0   0    0   9 .  .  .  .  .  .  .  .  .  .  .  .  .  .  .  .  .  .  .  .  .  .  .  .  .  .  .  .  .  .  
 261  281 A T              0   0    0   5 .  .  .  .  .  .  .  .  .  .  .  .  .  .  .  .  .  .  .  .  .  .  .  .  .  .  .  .  .  .  

## ALIGNMENTS   211 -  240
SeqNo PDBNo AA STRUCTURE BP1 BP2  ACC OCC .  .  .  .  :  .  .  .  .  :  .  .  .  .  :  .  .  .  .  :  .  .  .  .  :  .  .  .  .  :  
   1    9 A H     >>       0   0    0 101 .  Rs .  .  .  Gh .  Ab .  .  .  .  .  Gh .  Sh L  .  .  I  .  Lh .  .  .  Hh .  .  Gt .  
   2   10 A M  T  45 +     0   0    0 128 Pe Qs .  .  .  Sh .  Es .  .  .  .  .  Ah .  Lh Qg .  .  As .  Xh .  Es .  Ah .  .  Yh .  
   3   11 A A  T  >5S+     0   0    0 159 Le St Gt .  .  Vh .  Rs .  .  Lh .  .  Eh .  Nh Sg .  .  Gs Dh Ph .  K  .  Eh .  .  Sh .  
   4   12 A K  H  >5S+     0   0    0 170 G  Nt Ls .  .  Ah .  L  .  .  Nh .  .  Sh .  Ah Qg .  .  T  Sh Ih .  R  .  Gh .  .  Nh .  
   5   13 A A  H  X5S+     0   0    0 168 V  Dt Ls V  .  Vh .  Nb .  .  Yh .  .  Nh .  Ah .  .  .  .  Ih Vh .  H  .  Sh .  .  Ih Ls 
   6   14 A R  H  ><S+     0   0    0 167 .  Gh Tb Rh .  Eh Nh Ih .  .  Ih .  .  Eh .  Vh Lh .  .  .  Vh Ys .  .  .  Rh .  .  Ih Es 
   7   15 A R  H  X S+     0   0    0 182 .  Gh Lh Eh .  Vh Eh Dh .  .  Hh .  .  Ah .  Dh Eh .  .  .  Sh Tt .  .  .  Eh .  .  Th Rh 
   8   16 A E  H  X S+     0   0    0 197 .  Vh Hh Vh .  Ah Eh Dh .  .  Wh .  .  Ah .  Eh Sh .  .  .  Ah .  .  S  .  Lh .  .  Ah Sh 
   9   17 A V  H  X S+     0   0    0 198 .  Ih Ah Ih .  Mh Ch Vh .  .  Vh .  .  Ih .  Th Hh .  .  .  .  .  .  Hh .  Ah .  .  Ih Ah 
  10   18 A T  H  < S+     0   0    0 200 .  Kh Ah Eh L  Kh Lh Vh .  .  Eh .  .  Rh .  Lh Fh .  .  .  .  .  .  Vh .  Th .  .  Gh Vh 
  11   19 A E  H >< S+     0   0    0 213 .  Kh Nh .  S  Mh Rh Rh .  I  Dh .  .  Mh .  Kh Rh .  .  T  Ih .  .  Eh .  Eh .  .  Xh Ih 
  12   20 A K  H >< S+     0   0    0 216 K  Eh Ah K  Ys Ah Vh Fh .  Ls Lh .  .  Ah .  Fh Mh .  .  A  N  .  .  Ih .  Fh .  .  Lh Ah 
  13   21 A L  G >< S+     0   0    0 216 E  Lh Lh P  P  Lh V  Lh .  I  Ih .  .  Kh .  Ih Lh .  .  G  P  .  .  Gh .  Gh .  .  Ah Ih 
  14   22 A K  G <  S+     0   0    0 225 R  Lh Rh E  .  Qh S  Dh .  D  G  .  .  Lh .  At Ah .  .  Ls Q  .  .  Rh .  Kh .  Eg Rh Ah 
  15   23 A L  G <  S+     0   0    0 225 Gs Eh Qh Dt Q  Yh Et Sh .  .  .  .  .  Gs .  Nt Eh .  .  Q  .  .  .  Wh .  Fh .  Ng Fh Ah 
  16   24 A I    <   -     0   0    0 213 .  S  A  .  T  R  H  .  .  .  .  E  .  K  .  R  Nt .  .  Ae .  .  .  A  I  Fs .  Ss V  As 
  17   25 A D  S    S+     0   0    0 310 As Ds Ds K  Ds D  Ks Ye .  T  R  Ke .  Y  .  Ds Rt .  G  De Q  Ae Te Ds R  T  Le P  T  Qs 
  18   26 A I  E     -a  115   0A   0 325 P  Ie Ve Ie Ve Re Ve Ke .  Ke Re Ve .  Ee .  K  T  .  Se Re A  Ve Le Ie Le Ye Ie Ve Ne Ee 
  19   27 A V  E     -ab 116  45A   0 326 Re Ie Ie Ie Fe Fe Ve Ie .  Ve Ge Ie .  Ie .  Ve Le .  Le Ve Me Ve Pe Ye Ae Ye Fe Ve Ve Le 
  20   28 A Y  E     -ab 117  46A   0 326 Ye Ie Ve Le Le Le Fe Ye .  Ie Ie Ie .  Ve .  Ae Ae .  Ve Le Ve Ve Ye Ce Ae Se Le Le Ye Le 
  21   29 A E  E     -ab 118  47A   0 327 Fe Ie He De V  Te Me Ne .  Ce De Ve .  Ge .  Ve Ve .  Ve F  Ee Te Ve Ie Ie Ve Ve We De Le 
  22   30 A L  E     +ab 119  48A   0 323 Ve Se D  Ct C  Fe De Le .  Qe Ie Es .  Fe .  Le L  .  Le M  Ie D  He Ie De Le De Le Le Ve 
  23   31 A V  E     - b   0  49A   0 320 Ae Se As Tt Fb Rt V  Ce .  Gt Gs Gs .  At .  Ve As .  G  V  G  Gs Gs Ae Vh Y  A  N  Gs Ve 
  24   32 A D  E >   - b   0  50A   0 238 Ge Pe L  .  S  Nt C  As .  .  .  .  .  Qt .  G  S  .  S  D  .  Es .  T  Dh F  Ss G  .  N  
  25   33 A A  T 3  S+     0   0    0 134 Gs Ve .  .  Vs .  .  .  .  .  .  .  .  .  .  .  .  .  I  Gt .  .  .  Ah .  Ss Ks Pt .  Ps 
  26   34 A R  T 3  S+     0   0    0 116 Ts Y  .  .  Vs .  .  .  .  .  .  .  .  .  .  .  .  .  Ne .  .  D  .  Nh .  .  .  Gt .  .  
  27   35 A I  S <> S+     0   0    0 125 Gt Ns .  .  .  .  .  .  .  .  .  .  .  .  .  .  .  .  .  Tt .  L  .  Ih .  Et Ag ab .  .  
  28   36 A P  T  4 S+     0   0    0 173 .  V  .  .  .  .  Ms .  .  Tt .  .  .  .  .  .  Sh .  .  T  .  Gg .  Lh .  Gt Mg S  .  Es 
  29   37 A M  T >4 S+     0   0    0 211 .  S  .  .  Ss .  Ps .  .  Gs Gt .  S  .  .  Eh Sh .  Ge T  .  Vg .  Gh .  Yh Fg .  .  Ih 
  30   38 A S  T 34 S+     0   0    0 229 Ah Vh .  .  S  .  Gt Es .  Sh At .  G  .  .  Eh Eh .  G  D  .  Yg .  Qh Rs Ih Es Lh .  Sh 
  31   39 A S  T 3< S+     0   0    0 239 Ph Dh Vs .  Fh G  Vt R  .  Qh St Sh S  S  .  Ah Ih .  Kh .  Gt Gg .  .  L  Sh Ph Dh .  Sh 
  32   40 A R  S <  S-     0   0    0 233 Vh Th .  .  Eh Y  Et H  .  Gh Ct Dh Ss W  .  Ah .  .  Gh .  Lt Xg .  .  Ib Dh Fh Gh .  Ih 
  33   41 A N     >  -     0   0    0 234 Vh Ih N  .  Vh H  Nt Y  .  Th Ih Kh .  H  .  .  M  .  .  Dt At Gh .  Ms S  Gh Dh Lh .  Gh 
  34   42 A P  H  > S+     0   0    0 237 Sh Eh Et Rh Kh G  .  D  .  Fh .  Qh .  G  .  .  P  .  .  Ph At Vh .  Ns Th Dh Mh Tt .  Lh 
  35   43 A M  H  > S+     0   0    0 191 Mh Rh Dt Ah Et Ds .  .  .  .  .  Kh .  Ms .  .  D  .  .  Ah .  Gh Gh Lh Kh Th .  Et .  Kh 
  36   44 A I  H >> S+     0   0    0 229 Vh It Cg Ih Kt Gh Ih .  .  Hh Yh Vh .  Ah .  .  Y  .  .  Eh Lt Kh Ch Vh Ah Fh Sh Ht .  Th 
  37   45 A E  H >< S+     0   0    0 257 Rh .  Lg Lh Wt Ah Ah Tt .  Sh Ph Ah .  Ah .  .  Fs .  .  Ih Th Lh Vh Ah Ih Ih Ih Gs .  Kh 
  38   46 A D  H 3< S+     0   0    0 258 Qh .  Kg Eh Pt Mh Lh At .  Eh Lh Ah .  Ah .  .  Rs .  .  Wh Eh Ch Ah Th Eh Hh Qh Ps .  Ih 
  39   47 A I  H << S+     0   0    0 263 Mh .  Lg Hh Et St Rh Ks .  Qh Lh Vh .  Sh .  .  .  .  .  Ph Ph Lh Yh Th Sh Qh Ch S  Sh Vh 
  40   48 A L    <<  +     0   0    0 267 Qh Lt As a  I  .  Ih F  .  Ah Gh Lb .  .  .  .  .  .  .  Eh Gh Yh Fh Lh Ih Vh Ih Wg Ah Ah 
  41   49 A K  S    S-     0   0    0 296 A  At Rs Pt Ts .  Hh Ns .  Ih Nh Es .  A  .  .  .  .  Sh As Et Th Rh Ah Rh Nh Qh Ng Rh Eh 
  42   50 A N  S    S+     0   0    0 276 P  Gt Gt Gt Hs Ls R  .  .  Gt G  P  .  A  .  Ah Ie .  Gt Rs Rt Rg .  Hs Gt N  .  Lg Rh .  
  43   51 A K  S    S-     0   0    0 307 Ns K  A  a  .  P  P  Cs .  T  W  V  .  Vt .  Lh Se .  A  Ls L  Ce I  Ps L  F  Le As V  Ke 
  44   52 A P        +     0   0    0 313 E  Fe V  Re P  E  Le R  .  Ke Ye Ve .  Gt .  G  Ve .  Ne P  Q  Le A  N  Te Ee Ae Ne Ke Ve 
  45   53 A R  E     -b   19   0A   0 321 Te Ve Le Ie Fe N  Le Ve .  Me Fe Ie .  Se .  G  Pe .  Ie A  Le Pe C  T  Ve Le Ve Ve Ie Le 
  46   54 A I  E     -b   20   0A   0 322 Re Ve Ee Ie Le Le Ve Ae .  Ge Le Ve .  Fe .  A  Ve .  Ae K  Te Ve Ve Ie Se Se Ve Le Ie Ge 
  47   55 A M  E     -bc  21  74A   0 320 Ie Te Fe Ge Le Fe Ae Qe .  Ge Ae Ce .  Ae .  Ve Ve .  Fe L  Ve Ce Se Fe Le Ae Fe Ye Ge Ve 
  48   56 A L  E     -bc  22  75A   0 319 Ye Le .  Ie V  Ae Le Ye .  Ve Te T  .  Ie .  Ae He .  Ie Pe Ie Ie D  Fe Le Ye Ye Le Ie Ve 
  49   57 A L  E     -bc  23  76A   0 304 Fe De .  De Gb P  Se Pe .  T  Ee N  .  P  .  Te Ve .  Ae Ie E  De S  Pe S  Y  Gs E  D  Ve 
  50   58 A N  E     +b   24   0A   0 226 Ge Ve .  .  Tt A  Gs Fe .  Pt Vs Gs .  A  .  Me Gt .  Ce .  .  .  M  N  Gs T  .  S  .  Ne 
  51   59 A K    >>  +     0   0    0 165 V  Ae .  .  Qt P  .  E  .  Gt .  T  .  P  .  Ag Nt .  .  .  .  .  .  M  .  K  .  Ps .  Re 
  52   60 A A  G >4  +     0   0    0 153 .  .  .  .  Ih Q  .  .  .  .  .  .  .  F  .  Ag W  .  .  T  .  G  Ah .  .  As .  At .  Ie 
  53   61 A D  G 34 S+     0   0    0 141 Ns .  .  .  Dh Ss .  .  .  .  .  .  .  .  .  .  .  .  .  V  .  T  Ah .  .  .  .  .  .  T  
  54   62 A K  G <4 S+     0   0    0 142 Ts Es .  .  Lh Rb .  .  .  .  .  .  .  Tt .  .  .  .  .  V  .  D  Vh Mh .  .  .  .  .  .  
  55   63 A A  S << S-     0   0    0 140 Es Ss .  .  Rh Ms .  .  .  .  .  .  .  Yt .  .  .  .  Ge Rs .  N  Fh Wh .  .  .  .  .  .  
  56   64 A D     >  -     0   0    0 151 Pt N  .  .  Dt .  .  .  .  .  .  .  .  Rs .  .  .  .  Ds N  .  Lh .  Nt .  .  .  .  .  .  
  57   65 A A  H  > S+     0   0    0 146 Et G  .  .  .  .  .  .  .  .  .  .  .  P  .  .  .  .  Ds Kh .  Lh .  K  .  .  .  .  .  Tt 
  58   66 A A  H  > S+     0   0    0 144 L  Ss .  .  .  .  .  .  .  .  .  .  .  R  .  .  .  .  St Ah .  Kh .  Th .  .  .  .  .  Lt 
  59   67 A V  H  > S+     0   0    0 158 F  D  .  .  .  .  .  .  .  .  .  .  .  .  .  .  .  .  It Dh .  D  .  Vh .  .  .  Gt .  Gt 
  60   68 A T  H  X S+     0   0    0 206 Y  .  .  D  T  .  Ds .  .  .  Fh .  .  .  .  .  .  .  Gh Ih D  .  .  Vh V  .  .  Vs S  Ih 
  61   69 A Q  H  X S+     0   0    0 206 Ih .  .  Sh Ph .  Kh .  .  .  Nh .  .  .  .  .  .  .  Eh Tg Rh Y  .  Sh Ih .  .  Gt Qh Eh 
  62   70 A Q  H  X S+     0   0    0 212 Dh N  .  Eh Eh .  Sh .  .  .  Yh .  .  .  .  .  .  .  Sh Gg Dh X  .  Rh Ph .  Rh Ft Ph Mh 
  63   71 A W  H  X S+     0   0    0 223 Eh Vh .  Vh Th .  Th .  .  .  Ah .  .  .  .  P  .  .  Vh Eg Lh Gs .  Nh Vh .  Fh S  Xh Ah 
  64   72 A K  H  X S+     0   0    0 222 Lh Sh .  Lh Ah .  Kh .  .  .  Kh .  .  .  .  Et .  .  Rh Tt Ah L  .  Ih Vh .  Qh .  Vh Kh 
  65   73 A E  H  X S+     0   0    0 223 Kh Eh .  Rh Eh .  Eh .  .  Gt Kh .  .  .  .  Et .  .  Qh Ls Ah .  .  Eh Yh .  Dh .  Eh Nh 
  66   74 A H  H  < S+     0   0    0 222 Sh Yh .  Ih Kh .  Kh .  .  Te Nh .  .  .  .  Ns .  .  Qh Gs Rh .  .  Qh Ah .  Mh .  Rh Eh 
  67   75 A F  H ><>S+     0   0    0 211 Lh Lh .  Ah Lh .  Ch .  .  Te Vh .  .  .  .  .  .  .  Lh Ms Lh .  .  Lh Lh .  Mt .  Ch Ih 
  68   76 A E  H ><5S+     0   0    0 193 Eh Rh .  Eh Ah .  Mh .  .  He Eh .  .  .  .  .  .  .  Ah .  Qh .  .  Rh Kh .  G  .  Rh Eh 
  69   77 A N  T 3<5S+     0   0    0 194 Rh Dh .  .  Rh .  Sh .  .  .  Nt .  .  .  .  .  .  .  Tt .  Tt .  .  Kh Ih .  .  .  Qh Ah 
  70   78 A Q  T < 5S-     0   0    0 209 Sh Ih .  .  Dh .  Ft .  .  .  Nt .  .  .  .  .  .  .  Dt Vs .  .  .  Dh Fh .  .  .  Hh Ih 
  71   79 A G  T < 5S+     0   0    0 212 Ms Fh .  .  Lh .  Gt .  .  Gt L  .  .  .  .  At .  .  Nt N  H  .  .  Gt N  .  .  .  Ih Et 
  72   80 A I      < -     0   0    0 237 L  .  .  Ve .  .  L  .  .  Le St .  .  .  .  Lt .  .  Ie G  Le .  .  H  Gs .  .  .  .  As 
  73   81 A R        -     0   0    0 248 Te He .  Se Ke .  Ge .  .  Pe Ke .  .  .  .  Ye .  .  De Hs Te .  .  Ie P  .  .  .  Ee K  
  74   82 A S  E     -c   47   0A   0 250 Ve Qe A  Le Ye .  Ve .  .  Ve Ve .  .  .  .  Ie .  .  Tt L  Ie .  .  Ve Ve .  .  .  Ie Ve 
  75   83 A L  E     -c   48   0A   0 251 Ke Ve Gs Fe V  .  Le .  .  Fe Ve .  .  .  .  Ge .  .  Pt Ie Ye .  .  I  Fe .  .  .  Le Ge 
  76   84 A S  E     +c   49   0A   0 252 Ae Se S  Ke E  .  Le .  .  Ns Ke .  .  .  .  Te .  .  Ve Re Q  .  .  E  G  .  .  .  C  Le 
  77   85 A I        -     0   0    0 237 C  Ie P  V  C  .  Ks .  .  Ts V  .  .  .  .  Se .  .  Se L  Qs .  .  P  Eg .  .  .  Ns Ie 
  78   86 A N     >  -     0   0    0 205 Es Te .  .  S  .  .  .  .  .  P  .  .  .  .  W  .  .  L  S  D  .  .  Vb Ng Sh .  Vh D  Pe 
  79   87 A S  T  4 S+     0   0    0 167 Qs .  .  .  At .  .  .  .  .  Qt .  .  .  .  Gg .  .  S  As Ag .  .  E  .  Gh .  Ah .  E  
  80   88 A V  T  4 S+     0   0    0 179 Gs Kg .  .  Lt Eg .  .  .  .  Kt .  .  Lh .  .  .  .  Ph Rs .  .  .  .  .  Yh .  Qh .  D  
  81   89 A N  T  4 S-     0   0    0 187 Ss Dg .  .  Tt Rg .  Lh .  .  .  .  .  Ah .  .  Vh .  Ah Ts .  Ts .  R  Rt Dh .  Sh .  Ah 
  82   90 A G    ><  +     0   0    0 202 Ps Ig .  .  Q  Dg .  Ih .  .  .  Dh .  Eh .  Eg Th .  Lh G  Mg Qh .  Gb Gt .  D  .  Rt Ah 
  83   91 A Q  T 3  S-     0   0    0 205 .  Ah .  .  K  Ms Ps Kh .  .  .  Ah .  Lh .  Vg Kh .  .  Et Tg Qh .  L  E  .  Y  .  Ht Rh 
  84   92 A G  T >  S+     0   0    0 247 .  .  K  S  G  Vs V  Ph .  .  .  Rh .  Ah .  Ss Ah .  .  Gt F  Yh .  I  Ds .  S  .  V  Ah 
  85   93 A L  G X>  +     0   0    0 292 Is Qh Qh Yg Lt Fh S  Fh .  .  .  Lh .  Fh .  Y  Lh .  Eh Vs N  Dh Nh T  Kh Kh Lh Fh E  Ih 
  86   94 A N  G 34 S+     0   0    0 306 Dh L  Rh Rg Kh Ah Lh Eh .  Rh Mt Eh .  Dh .  Pt Sh .  At Dh .  Dh Lh Ph Fh Ah Sh Eh .  Vh 
  87   95 A Q  G <> S+     0   0    0 311 Ah E  Dh Eg Nh Rh Nh Dh .  Eh Dt Eh .  Lh .  Gt Lh .  Qt Vh .  Lh Gh Kh Ah Sh Eh Ah .  Eh 
  88   96 A I  H <> S+     0   0    0 311 Lh Ah Ih Ah Vh Lh Ih Lh .  Ah At Lh .  Ih .  Vh Vh .  Rh Lh Fh Ih Lh Ah Vh Lh Vh Lh .  Lh 
  89   97 A V  H  X S+     0   0    0 300 Sh Th Sh Dh Fh Mh Rh Dh .  Vh Ls Ah .  Dh .  Eh Dh .  Eh Rh Lh Dh Qh Lh Nh Ah Lh Qh .  Ah 
  90   98 A P  H  > S+     0   0    0 281 Ss Yh Lh Fh Dh Ah Dh Qh .  Ah Kt Dh .  Rh .  Kh Qh .  .  Nh Ah Eh Nh Lh Kh Kh Wh Dh .  Nh 
  91   99 A A  H  X S+     0   0    0 263 Ds Kh Rh Lh Eh Ah Vh Wh .  Ah .  Eh .  Qh .  Th Th .  .  Hh Eh Fh Ah Ah Lh H  Vh Fh .  Yh 
  92  100 A S  H  X S+     0   0    0 246 As Ih Lh Lh Ah Hh Lh Lh .  Th .  Lt .  S  .  .  Ah .  .  Lh .  Xh Sh Ih .  P  Ch Fh .  Ih 
  93  101 A K  H  X S+     0   0    0 209 .  Eh Vh Kh Ih .  Sh Et .  G  .  Et .  S  .  .  Eh .  .  Kh .  Kh Ah Eh Kh D  Ah Rh .  A  
  94  102 A E  H >< S+     0   0    0 159 .  Dh Eh Th Lh .  Dh Dt .  .  .  .  .  .  .  .  Th .  .  Qt .  Ah Lh Kh E  .  Nh Lh .  .  
  95  103 A I  H 3< S+     0   0    0 133 .  Vh Lh Lt Ah .  Lh Ds .  .  .  .  .  .  .  .  Kh .  .  St .  Ih Yh .  Y  .  Lh Fs .  .  
  96  104 A L  H 3X S+     0   0    0 125 .  Lh Ah Gt Ah .  Lh N  .  .  .  .  .  .  .  .  Rh .  .  M  .  Th K  .  S  .  Fh Pg .  .  
  97  105 A Q  H <X S+     0   0    0  79 .  Et Rh .  Lh .  Es .  .  .  .  .  .  .  .  .  Nh .  .  .  .  Dh .  .  L  .  Sh Eg .  .  
  98  106 A E  H  > S+     0   0    0  68 .  Gt At .  E  .  P  .  .  .  .  .  .  .  .  .  Mh .  .  .  .  Rh .  .  .  .  Dt .  .  .  
  99  107 A K  H  > S+     0   0    0  71 .  K  Gt .  .  .  .  .  .  .  .  .  .  .  .  .  Yh .  .  .  .  Yh .  .  .  .  .  .  .  .  
 100  108 A F  H  X S+     0   0    0  56 .  I  .  .  .  .  .  .  .  .  .  .  .  .  .  .  Eh .  .  G  .  G  .  .  .  .  V  .  .  .  
 101  109 A D  H  X S+     0   0    0  35 .  .  .  .  .  .  R  .  .  .  .  .  .  .  .  .  St .  .  I  .  .  .  .  .  .  Q  .  .  .  
 102  110 A R  H  X S+     0   0    0  33 .  .  .  .  .  .  V  .  .  .  .  .  .  .  .  .  Kt .  .  H  .  .  .  .  .  .  Fs .  .  .  
 103  111 A M  H ><>S+     0   0    0  19 .  .  .  .  .  .  L  .  .  .  .  .  .  .  .  .  Gt .  .  R  .  .  .  .  .  .  K  .  .  .  
 104  112 A R  H ><5S+     0   0    0  15 .  .  .  .  .  .  Y  .  .  .  .  .  .  .  .  .  .  .  .  D  .  .  .  .  .  .  .  .  .  .  
 105  113 A A  H 3<5S+     0   0    0  14 .  .  .  .  .  .  .  .  .  .  .  .  .  .  .  .  .  .  .  .  .  .  .  .  .  .  .  .  .  .  
 106  114 A K  T <<5S-     0   0    0  18 .  .  .  .  .  .  .  .  .  .  .  .  .  .  .  .  .  .  .  .  .  .  .  .  .  .  .  .  .  .  
 107  115 A G  T < 5S+     0   0    0  21 .  .  .  .  .  .  .  .  .  .  .  .  .  .  .  .  .  .  .  .  .  .  .  .  .  .  .  .  .  .  
 108  116 A V      < -     0   0    0  18 .  .  .  .  .  .  .  .  .  .  .  .  .  .  .  .  .  .  .  .  .  .  .  .  .  .  .  .  .  .  
 109  117 A K        -     0   0    0  19 .  .  .  .  .  .  .  .  .  .  .  .  .  .  .  .  At .  .  .  .  .  .  .  .  .  .  .  .  .  
 110  118 A P        -     0   0    0  21 .  .  .  .  .  .  .  .  .  .  S  .  .  .  .  .  D  .  .  .  .  .  .  .  .  .  M  .  .  .  
 111  119 A R        -     0   0    0  34 .  .  .  .  .  .  .  .  .  .  Es .  .  .  .  .  Dt .  .  .  .  .  .  .  .  .  Ss .  .  .  
 112  120 A A        -     0   0    0  82 .  .  .  .  .  Ht .  .  .  .  I  Gt .  Gs .  .  St .  .  .  Kh Nt .  .  Dg .  He Nt .  .  
 113  121 A I  E     - d   0 147A   0 176 Ns .  .  K  .  Et .  Hs .  .  I  Ys .  N  .  .  Ls .  Nh .  P  T  Es .  Eg .  Ke Ns Ns .  
 114  122 A R  E     + d   0 148A   0 200 Ps .  R  Ve .  Ie .  Ve .  T  Yb De .  Le .  .  R  .  A  .  Le Le Ie .  Ie .  Re K  Ae .  
 115  123 A A  E     -ad  18 149A   0 260 De .  Ve De .  Ae .  Ae .  Ae Ds Ve .  Ae .  Ds P  .  Ss .  Re Ie Ie .  Le Ds Ie Le Se .  
 116  124 A L  E     -ad  19 150A   0 263 Ie .  Le Ge .  Ae .  Ae .  Se Fe Ye .  Ae .  Ae Ve .  Ae .  Ve Qe Ae .  Ve Fe Me Fe Xe .  
 117  125 A I  E     +ad  20 151A   0 264 Ye .  Re Ie .  Ve .  Ie .  Ve Ce Le .  Fe .  Ve Ie .  Le .  Fe Fe Ve .  Ie Ie Le Le Ve .  
 118  126 A I  E     +a   21   0A   0 259 Le .  Le L  .  Ie .  He .  Ie Me Le .  Ie .  Ie He .  Le .  Ge E  Se .  .  Ye Fe Te Ie .  
 119  127 A G  E     -a   22   0A   0 244 Ce .  Ke .  .  Ie .  C  .  Y  Ce A  .  Ae .  Ae C  .  Me .  Ne Ds Te .  .  Ae Te Ge Le .  
 120  128 A I  S >  S-     0   0    0 210 .  .  Gs D  .  E  .  Ks .  V  N  D  .  E  .  Le Rs .  Q  .  L  .  T  .  .  Cs Ns Ee Ne .  
 121  129 A P  T 3  S+     0   0    0 190 .  .  Gb L  .  Ps .  As .  P  P  As .  Ps .  As As .  Ls .  P  .  .  .  .  Ss .  St Fs .  
 122  130 A N  T 3  S+     0   0    0 183 .  .  D  Gs .  Is .  Ks .  Ag P  Ds .  Ie .  P  Gs .  Es .  Yt .  Gt .  .  Th .  Yt T  .  
 123  131 A V  S <  S-     0   0    0  99 .  .  .  V  .  .  .  Gh .  Pg .  .  .  Le .  .  .  .  Ss .  Nt .  D  .  .  Dh .  Ah Lg .  
 124  132 A G  S  > S+     0   0    0 170 Gs .  .  .  .  .  .  Rh .  Fg .  Kh .  .  .  .  Rh .  Sh .  It F  D  .  .  Vh .  Yh .  .  
 125  133 A K  H  > S+     0   0    0 189 Ps .  .  .  .  .  .  Th .  Ch .  Lh .  .  .  .  Th .  Vh .  .  G  Lh .  D  Ah E  Ih .  .  
 126  134 A S  H  > S+     0   0    0 218 Ph .  .  .  .  Lh .  Gh .  Kh Vh Rh .  Ah .  .  Ah .  Mh .  Th Nh Qh .  Ss Lh Ds Ph .  .  
 127  135 A T  H  > S+     0   0    0 235 Gh .  Gs .  .  Kh .  Vh .  Dh Kh Rh .  Ah .  .  Qh .  Ah .  Ph Hh Ah .  Nt Gh N  Th Ah .  
 128  136 A L  H  X S+     0   0    0 237 Mh .  Rs Nh .  Rh .  Mh .  Sh Rh Qh .  Lh .  .  Lh .  Ah .  Lh Nh Fh .  Nt Ah Pt Lh Lh .  
 129  137 A I  H  X S+     0   0    0 238 Ih .  Gh Lh .  Ih .  Ih .  Ih Ih Fh .  Kh .  .  Ih .  Ah .  Mh Ah Ih .  .  Vh .  Ah Lh .  
 130  138 A N  H  X>S+     0   0    0 241 Dh .  Gh Kh .  Rh .  Ch .  Lh Ih Rh .  Rh .  Wt Gh .  Kh .  Fh Fh Ah .  D  Dh .  Vh Th .  
 131  139 A R  H  <5S+     0   0    0 221 Ah .  Eh Eh .  Kh .  Ah .  Eh Hh Rh .  Kh .  Tt Ah .  .  .  Hh Rh Nh .  P  Ah .  Lh Kh .  
 132  140 A L  H  <5S+     0   0    0 213 Ah .  Eh Fh .  Ih .  Yh .  Ah Dh Mh .  Ch .  D  Mh .  .  .  Lh Fh Ah .  F  Lh .  Vh Ih .  
 133  141 A A  H  <5S-     0   0    0 196 Ch .  Ah Lh .  .  .  Lh .  Ih Sh .  .  Eh .  I  Ch .  .  .  Fh Lh Kh .  Q  Ah .  Mt Yh .  
 134  142 A K  T  <5S+     0   0    0 146 Eh .  Lh Kh .  .  .  Lh .  Dt Lh .  .  .  .  .  Mh .  .  .  St Rh Kh .  .  Eh .  Qt Eh .  
 135  143 A K  S   <S-     0   0    0  39 .  .  .  .  .  .  .  Ah .  .  .  .  .  .  .  .  Vh .  .  .  .  .  Dt .  .  Lh .  .  .  .  
 136  144 A N        +     0   0    0  29 .  .  .  .  .  .  .  Lh .  .  .  .  .  .  .  .  Sh .  .  .  .  .  .  .  .  .  .  .  .  .  
 137  145 A I              0   0    0  29 .  .  .  .  .  .  .  Dh .  .  .  .  .  .  .  .  Qh .  .  .  .  .  .  .  .  .  .  .  .  .  
 138  146 A A              0   0    0  29 .  .  .  .  .  .  .  Fh .  .  .  .  .  .  .  .  Mh .  .  .  .  .  .  .  .  .  .  .  .  .  
 139  159 A Q              0   0    0  24 .  .  .  .  .  .  .  .  .  .  .  .  .  .  .  .  .  .  .  .  .  .  .  .  .  .  .  .  .  .  
 140  160 A W        -     0   0    0  24 .  .  .  .  .  .  .  .  .  .  .  .  .  .  .  .  .  .  .  .  .  .  .  .  .  .  .  .  .  .  
 141  161 A V  E     -E  149   0A   0  47 .  .  .  .  .  Ch .  .  .  .  .  .  .  .  .  .  .  .  Hh .  .  .  .  .  .  .  .  .  .  .  
 142  162 A K  E     -E  148   0A   0  63 .  .  .  .  .  Dh .  .  .  .  Qh .  .  .  .  .  .  .  Qh .  .  .  .  .  .  .  .  .  .  .  
 143  163 A V  E >>  -E  147   0A   0 104 .  .  Lh .  .  Rh .  .  .  .  Lh .  .  .  .  .  .  .  Nt .  .  Yh Vs .  .  .  Rh D  .  .  
 144  164 A G  T 34 S-     0   0    0 109 Rh .  Vh .  .  Eh .  .  .  .  Kg .  .  .  .  .  .  .  Kt .  .  Rt D  .  .  .  Dh Pt .  .  
 145  165 A K  T 34 S+     0   0    0  86 G  .  Et Eg .  .  .  .  .  .  Kg .  .  .  .  .  .  .  .  .  .  Et St .  .  .  Th St .  .  
 146  166 A E  T <4 S+     0   0    0 119 I  .  Ht Dg .  .  .  .  .  .  .  .  .  .  .  .  .  .  .  .  Ag Kt St .  Ps .  Gt Ms Ne .  
 147  167 A L  E  <  -dE 113 143A   0 154 P  .  V  Lg .  .  .  .  .  I  Rg .  .  Rt .  .  .  .  .  .  Ie Ys Is .  Vs .  Ie N  Pe .  
 148  168 A E  E     -dE 114 142A   0 189 G  .  P  Le .  Gt .  .  .  K  Lb Et .  Gt .  .  .  .  .  .  Ae Cs Ab .  Re Dt Fe Le Ne .  
 149  169 A L  E     -dE 115 141A   0 228 Ve .  Fe Ge .  I  .  .  .  Le Rs As .  M  .  Kg .  .  T  .  De Te V  .  Ke Is Le Qe Ge .  
 150  170 A L  E     -d  116   0A   0 240 Fe .  Re Re .  Le .  .  .  Ie W  Ee .  Le .  Kg .  .  Ie .  Me Fe P  .  Ae Me De Ge Ve .  
 151  171 A D  E     -d  117   0A   0 243 Fe .  Ie Ie .  Le .  .  .  Ie Ye He .  Le .  Le .  .  Ve .  He Ne Hb .  Ce Ie Le Le Le .  
 152  172 A T        -     0   0    0 239 E  .  Ve Ve .  Ie .  .  .  Te Se Le .  Ie .  Ve .  .  Ae .  Fe Dt A  .  P  Nb Me Ae Ve .  
 153  173 A P        -     0   0    0 225 .  .  P  Ve .  Ae .  .  .  I  Ce Y  .  .  .  Le .  .  Le .  Me Dt H  .  At G  He Ve Le .  
 154  174 A G        -     0   0    0 215 .  .  G  Ie .  De .  .  .  T  Me I  .  Le .  Ae .  .  N  .  Le .  T  .  S  Ws Lb Ge Se .  
 155  175 A I        -     0   0    0 143 .  .  I  .  .  E  .  .  .  .  .  Vt .  De .  E  .  .  P  .  .  .  .  .  Yt .  Sb Ns Ee .  
 156  176 A L        -     0   0    0 102 .  .  .  .  .  It .  .  .  .  .  At .  E  .  Lh .  .  A  .  .  .  .  .  Gt .  S  .  .  .  
 157  177 A W        -     0   0    0  77 .  .  .  .  .  .  .  .  .  .  .  At .  At .  Kh .  .  Ps .  .  .  .  .  Eh .  Ks .  .  .  
 158  178 A P  S    S+     0   0    0  78 .  .  .  .  .  .  .  .  .  .  .  As .  S  .  Dh .  .  .  .  Ag .  .  .  .  .  Lh .  .  .  
 159  179 A K        +     0   0    0  80 .  .  .  .  .  .  .  .  .  .  .  P  .  Kh .  Yh .  .  .  .  Fe .  .  .  .  .  Eh .  .  .  
 160  180 A F        +     0   0    0  76 .  .  .  .  .  .  .  .  .  .  .  .  .  Th .  .  .  .  .  .  Ps .  .  .  .  .  .  .  .  .  
 161  181 A E        +     0   0    0  78 .  .  .  .  .  .  .  .  .  .  .  .  .  Lh .  .  .  .  .  .  P  .  .  .  .  .  .  .  Eg .  
 162  182 A D    >>  -     0   0    0  66 .  .  .  .  .  .  .  .  .  .  .  .  .  .  .  .  .  .  D  .  .  .  .  .  .  .  .  .  Ls .  
 163  183 A E  H 3> S+     0   0    0  54 .  .  .  .  .  .  .  .  .  .  .  .  .  .  .  .  .  .  T  .  .  .  .  .  .  .  .  .  Et .  
 164  184 A L  H 3> S+     0   0    0  46 .  .  .  .  .  .  .  .  .  .  .  .  Ms .  .  .  .  .  It .  .  .  .  .  .  .  .  .  Vt .  
 165  185 A V  H <> S+     0   0    0  40 .  .  Ts .  .  .  .  .  .  .  .  .  A  .  .  .  .  .  At .  .  .  .  .  .  .  .  .  Sh .  
 166  186 A G  H  X S+     0   0    0  44 .  .  Pt Ih .  .  .  .  .  .  .  .  L  .  .  .  .  .  Ah .  .  .  .  .  .  .  .  .  Qh .  
 167  187 A L  H  X S+     0   0    0  46 .  .  Qt Rh .  .  .  .  .  .  .  .  As .  .  .  .  .  .  .  .  .  .  .  .  .  .  .  Kh .  
 168  188 A R  H  X S+     0   0    0  46 .  .  Q  Eh .  .  .  .  .  .  .  .  .  .  .  .  .  .  .  .  .  .  .  .  .  .  .  .  Rh .  
 169  189 A L  H  X>S+     0   0    0  38 .  .  .  N  .  .  .  .  .  .  .  .  .  .  .  .  .  .  .  .  .  .  .  .  .  .  .  .  Th .  
 170  190 A A  H ><5S+     0   0    0  43 .  .  .  Pg .  .  .  .  .  .  .  .  .  .  .  .  .  .  .  .  .  .  .  .  .  .  .  .  Ah .  
 171  191 A V  H 3<5S+     0   0    0  46 .  .  .  .  .  .  .  .  .  .  .  .  .  .  .  .  .  .  .  .  .  .  .  .  .  .  .  .  Lh .  
 172  192 A T  H 3<5S-     0   0    0  38 .  .  .  .  .  .  .  .  .  .  .  .  .  .  .  .  .  .  .  .  .  .  .  .  .  .  .  .  Eh .  
 173  193 A G  T <<5S+     0   0    0  42 .  .  .  Rg .  .  .  .  .  .  .  .  .  .  .  .  .  .  .  .  .  .  .  .  .  .  .  .  .  .  
 174  194 A A  S   <S+     0   0    0  63 .  .  .  Ag .  Tt .  .  .  .  .  .  .  .  .  .  .  .  .  .  .  .  .  .  .  .  .  .  .  .  
 175  195 A I  S    S-     0   0    0  81 .  .  .  Rt .  Gt .  .  .  .  Gs .  .  .  .  .  .  .  .  .  .  Ns .  .  .  .  .  .  .  .  
 176  196 A K    >   -     0   0    0 108 .  .  .  St .  Ft .  .  .  Xs Ks .  .  Ge .  .  .  .  .  .  P  Ps .  .  .  Nt .  Nh .  .  
 177  197 A D  T 3  S+     0   0    0 116 .  .  .  .  .  Gt .  .  .  At Kt .  .  Re .  .  .  .  .  .  Ks Tg .  .  .  Dh .  Dh .  .  
 178  198 A S  T 3  S+     0   0    0 102 .  .  .  .  .  Rt .  .  .  Gt Ct .  .  Gt .  .  .  .  .  .  .  Ag .  .  .  Dh .  Nh .  .  
 179  199 A I  S <  S+     0   0    0 101 .  .  .  .  .  Tt .  .  .  A  .  .  .  Lt .  .  .  .  .  .  Vs Qg .  .  .  Th .  Sh .  .  
 180  200 A I  S    S-     0   0    0  90 .  .  Ae .  .  Gs .  .  .  I  .  .  .  Le .  .  .  .  .  .  .  As .  .  .  Gh .  .  .  .  
 181  201 A N    >>  -     0   0    0  83 .  .  Ve .  .  .  .  .  Ah .  .  .  .  .  Gh .  .  .  .  .  .  .  .  .  .  Ih .  .  .  .  
 182  202 A L  H 3> S+     0   0    0  78 .  .  Le .  .  .  .  .  Lh .  .  .  .  .  Lh .  .  .  .  .  .  .  .  .  .  Ah .  .  .  .  
 183  203 A Q  H 3> S+     0   0    0  73 .  .  Ee .  .  .  .  .  Eh .  .  .  Qh .  Ah .  .  .  .  .  .  .  .  .  .  Mh .  Ih .  .  
 184  204 A D  H <> S+     0   0    0  70 .  .  .  .  .  .  .  .  Qh .  .  .  Eh .  Kh .  .  .  .  .  .  .  .  .  .  Ah .  Vh .  .  
 185  205 A V  H  X S+     0   0    0  70 .  .  .  .  .  .  .  .  Fh .  .  .  Ah .  Fh .  .  .  .  .  .  .  .  .  .  .  .  Gh .  .  
 186  206 A A  H  X S+     0   0    0  65 .  .  .  .  .  .  .  .  Ah .  .  .  Lh .  Gh .  .  .  .  .  .  .  .  .  .  .  .  Ns .  .  
 187  207 A V  H  X S+     0   0    0  68 .  .  .  .  .  .  .  .  Nh .  .  .  Lh .  Dh .  .  Qt .  .  .  .  .  .  .  .  .  .  .  .  
 188  208 A F  H  X S+     0   0    0  70 .  .  .  .  .  .  .  .  Eh .  .  .  Wh .  Sh .  .  Ih .  .  .  .  .  .  .  .  .  .  .  .  
 189  209 A G  H  X S+     0   0    0  62 .  .  .  .  .  .  .  .  Fh .  .  .  Ah .  Lh .  .  Eh .  .  .  .  .  .  .  .  .  .  .  .  
 190  210 A L  H  X S+     0   0    0  61 .  .  .  .  .  .  .  .  Kh .  .  .  Lh .  Ih .  .  Lh .  .  .  .  .  .  .  .  .  .  .  .  
 191  211 A R  H  X S+     0   0    0  57 .  .  .  .  .  .  .  .  Vh .  .  .  Nh .  Nh .  .  Rh .  .  .  .  .  .  .  .  .  .  .  .  
 192  212 A F  H  X S+     0   0    0  53 .  .  .  .  .  .  .  .  Rh .  .  .  Dh Ie Fh .  .  Vh .  .  .  .  .  .  .  .  .  .  .  .  
 193  213 A L  H  X S+     0   0    0  49 .  .  .  .  .  .  .  .  Rh .  .  .  Ls Vb Lh .  .  Lh .  .  .  .  .  .  .  .  .  .  .  .  
 194  214 A E  H  < S+     0   0    0  48 .  .  .  .  .  .  .  .  Ih .  .  .  E  Ks Yh .  .  Ah .  .  .  .  .  .  .  .  .  M  .  .  
 195  215 A E  H  < S+     0   0    0  43 .  .  .  .  .  .  .  .  Kh .  .  .  Eh D  Sh .  .  Hh .  .  .  .  .  .  .  .  .  W  .  .  
 196  216 A H  H  < S+     0   0    0  41 .  .  .  .  .  .  .  Ve Lh .  .  .  Nh E  Lh .  .  Lh .  .  .  .  .  .  .  .  .  Hg .  .  
 197  217 A Y     X  +     0   0    0  44 .  .  .  .  .  .  .  Ke Gt .  .  .  Sh Pb Ah .  .  Sh .  .  .  .  .  .  .  .  .  Qg .  .  
 198  218 A P  H  > S+     0   0    0  39 .  .  .  .  .  .  .  Ie Y  .  .  .  Fh A  Lh .  .  .  .  .  .  .  .  .  .  .  .  Ag .  .  
 199  219 A E  H  > S+     0   0    0  39 .  .  .  .  .  .  .  Ye .  .  .  .  Kh Ds .  .  .  G  .  .  .  .  .  .  .  .  .  Lh .  .  
 200  220 A R  H  > S+     0   0    0  34 .  .  .  .  .  .  .  Se T  .  .  .  Th .  .  .  .  D  .  .  .  .  .  .  .  .  .  Lh .  .  
 201  221 A L  H  X S+     0   0    0  30 .  .  .  .  .  .  .  .  Qh .  .  .  Lh .  .  .  .  Eh .  .  .  .  .  .  .  .  .  Rh .  .  
 202  222 A K  H  <>S+     0   0    0  27 .  .  .  .  .  .  .  .  Th .  .  .  Kh .  .  .  .  Nh .  .  .  .  .  .  .  .  .  Sh .  .  
 203  223 A E  H ><5S+     0   0    0  25 .  .  .  .  .  .  .  .  Nh .  .  .  Fh .  .  .  .  .  .  .  .  .  .  .  .  .  .  Gt .  .  
 204  224 A R  H 3<5S+     0   0    0  26 .  .  .  .  .  .  .  .  Vh .  .  .  Hh .  .  .  .  .  .  .  .  .  .  .  .  .  .  D  .  .  
 205  225 A Y  T 3<5S-     0   0    0  23 .  .  .  .  .  .  .  .  Gh .  .  .  Lh .  .  .  .  .  .  .  .  .  .  .  .  .  .  .  .  .  
 206  226 A G  T < 5 +     0   0    0  25 .  .  .  .  .  .  .  .  Eh .  .  .  Rh .  .  .  .  .  .  .  .  .  .  .  .  .  .  .  .  .  
 207  227 A L      < -     0   0    0  16 .  .  .  .  .  .  .  .  .  .  .  .  .  .  .  .  .  .  .  .  .  .  .  .  .  .  .  .  .  .  
 208  228 A D  S    S+     0   0    0  18 .  .  .  .  .  .  .  .  .  .  .  .  Lt .  .  .  .  .  .  .  .  .  .  .  .  .  .  .  .  .  
 209  229 A E  S    S-     0   0    0  21 .  .  .  .  .  .  .  .  .  .  .  .  Et .  .  .  .  .  .  .  .  .  .  .  .  .  .  .  .  .  
 210  230 A I        -     0   0    0  25 .  .  .  .  .  .  .  .  .  .  .  .  St .  .  .  .  Fh .  .  .  .  .  .  .  .  .  .  .  .  
 211  231 A P        -     0   0    0  23 .  .  .  .  .  .  .  .  .  .  .  .  L  .  .  .  .  Qh .  .  .  .  .  .  .  .  .  .  .  .  
 212  232 A E  S    S+     0   0    0  35 .  .  .  .  .  .  .  .  .  .  .  .  .  .  R  .  .  Eh .  .  .  .  .  .  .  .  .  .  .  .  
 213  233 A D  S >> S-     0   0    0  39 .  .  .  .  .  .  .  .  .  .  .  .  S  .  V  .  .  Gt .  .  .  .  .  .  .  .  .  .  .  .  
 214  234 A I  H 3> S+     0   0    0  47 .  .  .  .  .  .  .  .  .  .  .  .  Qt .  P  .  .  .  .  .  .  .  .  .  .  .  .  .  .  .  
 215  235 A A  H 3> S+     0   0    0  50 .  .  .  .  .  .  .  .  Ih .  .  .  Vt .  Nh .  .  R  .  .  .  .  .  .  .  .  .  .  .  .  
 216  236 A E  H <> S+     0   0    0  48 .  .  .  .  .  .  .  .  Ch .  .  .  Dh Ah Ah .  .  D  .  .  .  .  .  .  .  .  .  .  .  .  
 217  237 A L  H  X S+     0   0    0  48 .  .  .  .  .  .  .  .  Rh .  .  .  Lh Kh Sh .  .  Ih .  .  .  .  .  .  .  .  .  .  .  .  
 218  238 A F  H  X S+     0   0    0  51 .  .  .  .  .  .  .  .  Fh .  .  .  Ah Ih Lh .  .  Hh .  .  .  .  .  .  .  Wh .  .  .  .  
 219  239 A D  H  X S+     0   0    0  48 .  .  .  .  .  .  .  .  .  .  .  .  Sh Th Ah .  .  Th .  .  .  .  .  .  .  Dh .  .  .  .  
 220  240 A A  H  X S+     0   0    0  41 .  .  .  .  .  .  .  .  .  .  .  .  Kh Rh Ih .  .  Eh .  .  .  .  .  .  .  Lh .  .  .  .  
 221  241 A I  H  X S+     0   0    0  42 .  .  .  .  .  .  .  .  .  .  .  .  Lh Eh Ah .  .  Th .  .  .  .  .  .  .  Et .  .  .  .  
 222  242 A G  H  X>S+     0   0    0  41 .  .  .  .  .  .  .  .  .  .  .  .  Ih Ch Lh .  .  Ah .  .  .  .  .  .  .  Dt .  .  .  .  
 223  243 A E  H  <5S+     0   0    0  38 .  .  .  .  .  .  .  .  .  .  .  .  Sh Mh Eh .  .  Sh .  .  .  .  .  .  .  .  .  .  .  .  
 224  244 A K  H  <5S+     0   0    0  35 .  .  .  .  .  .  .  .  .  .  .  .  Mh Nh Lh .  .  Wh .  .  .  .  .  .  .  .  .  .  .  .  
 225  245 A R  H  <5S-     0   0    0  34 .  .  .  .  .  .  .  .  .  .  .  .  .  Lh Th .  .  Mh .  .  .  .  .  .  .  .  .  .  .  .  
 226  246 A G  T  <5 +     0   0    0  37 .  .  .  .  .  .  .  .  .  .  .  .  .  Gt Gt .  .  Fh .  .  .  .  .  .  .  .  .  .  .  .  
 227  247 A C      < +     0   0    0  36 .  .  .  .  .  .  .  K  .  .  .  .  .  Le Lg .  .  .  .  .  .  .  .  .  .  .  .  .  .  .  
 228  248 A L  B     +F  234   0B   0  34 .  .  .  .  .  .  .  Q  .  .  .  .  .  .  Sg .  .  .  .  .  .  .  .  .  .  .  .  .  .  .  
 229  249 A M        +     0   0    0  33 .  .  .  .  .  .  .  Nt .  .  .  .  .  .  L  .  .  .  .  .  .  .  .  .  .  .  .  .  .  .  
 230  250 A S  S >  S-     0   0    0  28 .  .  .  .  .  .  .  Kt .  .  .  .  .  .  R  .  .  .  .  .  .  .  .  .  .  .  .  .  .  .  
 231  251 A G  T 3  S-     0   0    0  32 .  .  .  .  .  .  .  .  .  .  .  .  .  .  Rg .  .  .  .  .  .  .  .  .  .  .  .  .  .  .  
 232  252 A G  T 3  S+     0   0    0  34 .  .  .  .  .  .  .  .  .  .  .  .  .  .  Vg .  .  Eg .  .  .  .  .  .  .  .  .  .  .  .  
 233  253 A L    <   -     0   0    0  34 .  .  .  .  .  .  .  .  .  .  .  .  .  .  Dg .  .  Ag .  .  .  .  .  .  .  .  .  .  .  .  
 234  254 A I  B     -F  228   0B   0  30 .  .  .  .  .  .  .  .  Kh .  .  .  Yt .  .  .  .  V  .  .  .  .  .  .  .  K  .  .  .  .  
 235  255 A N     >  -     0   0    0  44 .  .  At .  .  .  .  M  Nh .  .  .  G  .  Kh .  .  D  .  .  .  .  .  .  .  P  .  .  .  .  
 236  256 A Y  H  > S+     0   0    0  43 .  .  Rt .  .  .  .  Ls Ah .  .  .  Ah .  Gh .  .  Rh .  .  .  .  .  .  .  V  .  .  .  .  
 237  257 A D  H  > S+     0   0    0  45 .  .  Ah .  .  .  .  Ks Ch .  .  .  Qh .  Dh .  .  Rh .  .  .  .  .  .  .  P  .  .  .  .  
 238  258 A K  H  > S+     0   0    0  48 .  .  Eh .  .  .  .  K  Kh .  .  .  Eh .  Yh .  .  Ah .  .  .  .  .  .  .  .  .  .  .  .  
 239  259 A T  H  X S+     0   0    0  45 .  .  Ah .  .  .  .  .  Lh .  .  .  Ah .  Ah .  .  Ah .  .  .  .  .  .  .  .  .  .  .  .  
 240  260 A T  H  X S+     0   0    0  49 .  .  Dh .  .  .  .  De Kh .  .  .  Vh .  Eh .  .  Kh .  .  .  .  .  .  .  .  .  .  .  .  
 241  261 A E  H  X S+     0   0    0  49 .  .  Vh .  .  .  .  Ke Ah .  .  .  Rh .  Ah .  .  Th .  .  .  .  .  .  .  .  .  .  .  .  
 242  262 A V  H  X S+     0   0    0  50 .  .  Ah .  .  .  .  Me Ih .  .  .  Vh .  Lh .  .  Ih .  .  .  .  .  .  .  .  .  .  .  .  
 243  263 A I  H  X S+     0   0    0  52 .  .  Ah .  .  .  .  Fe Lh .  .  .  Vh .  Ih .  .  Nh .  .  .  .  .  .  .  .  .  .  .  .  
 244  264 A I  H  X S+     0   0    0  50 .  .  Ah .  .  .  .  .  Sh .  .  .  Sh .  Ah .  .  Fh .  .  .  .  .  .  .  .  .  .  .  .  
 245  265 A R  H  X S+     0   0    0  49 .  .  Gt .  .  .  .  .  Kh .  .  .  Rh .  Kh .  .  Gh .  .  .  .  .  .  .  .  .  .  .  .  
 246  266 A D  H  <>S+     0   0    0  50 .  .  L  .  .  .  .  .  Wh .  .  .  Sh .  Ah .  .  Vg .  .  .  .  .  .  .  .  .  .  .  .  
 247  267 A I  H ><5S+     0   0    0  48 .  .  E  .  .  .  .  He Lh .  .  .  Lh .  Wh .  .  Lg .  .  .  .  .  .  .  .  .  .  .  .  
 248  268 A R  H 3<5S+     0   0    0  47 .  .  Ps .  .  .  .  Fe Eh .  .  .  .  .  Lh .  .  Yg .  .  .  .  .  .  .  .  .  .  .  .  
 249  269 A T  T 3<5S-     0   0    0  37 .  .  .  .  .  .  .  We Eh .  .  .  .  .  Mt .  .  G  .  .  .  .  .  .  .  .  .  .  .  .  
 250  270 A E  T X 5S+     0   0    0  34 .  .  .  .  .  .  .  Ve A  .  .  .  Lh .  Gt .  .  M  .  .  .  .  .  .  .  .  .  .  .  .  
 251  271 A K  T 3 <S+     0   0    0  22 .  .  .  .  .  .  .  .  .  .  .  .  Ah .  Ls .  .  .  .  .  .  .  .  .  .  .  .  .  .  .  
 252  272 A F  T 3  S-     0   0    0  18 .  .  .  .  .  .  .  .  .  .  .  .  Mh .  Is .  .  .  .  .  .  .  .  .  .  .  .  .  .  .  
 253  273 A G    <   -     0   0    0  16 .  .  .  .  .  .  .  .  .  .  .  .  Nt .  .  .  .  .  .  .  .  .  .  .  .  .  .  .  .  .  
 254  274 A R  S    S-     0   0    0  19 .  .  .  .  .  .  .  .  .  .  .  .  L  .  S  A  .  .  .  .  .  .  .  .  .  .  .  Fh .  .  
 255  275 A L        -     0   0    0  20 .  .  .  .  .  .  .  .  .  .  .  .  Mh .  Eh Re .  .  .  .  .  .  .  .  .  .  .  Lh .  .  
 256  276 A S        -     0   0    0  17 .  .  .  .  .  .  .  .  .  .  .  .  Eh .  Rh Ve .  .  .  .  .  .  .  .  .  .  .  Vh .  .  
 257  277 A F  S    S+     0   0    0  17 .  .  .  .  .  .  .  .  .  .  .  .  .  Q  Eh Ee .  .  .  .  .  .  .  .  .  .  .  Nh .  .  
 258  278 A E        -     0   0    0  15 .  .  .  .  .  .  .  .  .  .  .  .  .  L  .  .  .  .  .  .  .  .  .  .  .  .  .  .  .  .  
 259  279 A Q        -     0   0    0   9 .  .  .  .  .  .  .  .  .  .  .  .  .  Pt .  .  .  .  .  .  .  .  .  .  .  .  .  .  .  .  
 260  280 A P              0   0    0   9 .  .  .  .  .  .  .  .  .  .  .  .  .  Gt .  .  .  .  .  .  .  .  .  .  .  .  .  .  .  .  
 261  281 A T              0   0    0   5 .  .  .  .  .  .  .  .  .  .  .  .  .  .  .  .  .  .  .  .  .  .  .  .  .  .  .  .  .  .  

## ALIGNMENTS   241 -  270
SeqNo PDBNo AA STRUCTURE BP1 BP2  ACC OCC .  .  .  .  :  .  .  .  .  :  .  .  .  .  :  .  .  .  .  :  .  .  .  .  :  .  .  .  .  :  
   1    9 A H     >>       0   0    0 101 .  .  .  As Yt .  .  .  .  Nt .  .  .  .  .  .  .  Pt .  Mt .  .  .  .  .  .  .  .  Yt .  
   2   10 A M  T  45 +     0   0    0 128 .  .  .  Ns Te .  Sh .  Q  Sh .  .  .  .  G  .  .  Gt .  Ft .  .  .  .  .  .  .  .  Qh .  
   3   11 A A  T  >5S+     0   0    0 159 .  .  .  Is Le Eb Sh .  Pt Ih Ah .  .  .  E  .  .  Ts .  As .  .  .  .  .  .  .  .  Ph .  
   4   12 A K  H  >5S+     0   0    0 170 .  .  .  As S  I  Lh .  Qh Sh Vh .  .  .  Sh .  .  Gs .  G  .  .  .  Ng .  .  .  .  Lh .  
   5   13 A A  H  X5S+     0   0    0 168 .  .  Lh H  H  N  Ah .  Lh Vh Sh .  .  .  Lh .  .  Kh .  Kh .  .  .  Th Vt .  .  .  Rh .  
   6   14 A R  H  ><S+     0   0    0 167 .  .  Et G  Hh Lh Th .  Yh Ah Ah .  .  .  Lh .  .  Th .  Th .  .  Vh Eh Dt .  .  .  Dh .  
   7   15 A R  H  X S+     0   0    0 182 .  .  Yt .  Sh Dh Gh .  Rh Eh Ih .  .  Vh Hh .  .  Ih .  Ah .  .  Eh Rh Es .  .  .  Ah .  
   8   16 A E  H  X S+     0   0    0 197 .  .  It Kh Qh Nh Sh .  Fh Hh Ah .  .  Ah Lh .  .  Fh .  Eh .  .  Ah Vh M  .  .  .  Ih D  
   9   17 A V  H  X S+     0   0    0 198 .  .  Vh Fh Ih Ah Th .  Lh Vh Th .  .  Fh Lh .  .  Sh .  Lh .  .  Gh Lh .  .  .  .  Vh Ph 
  10   18 A T  H  < S+     0   0    0 200 .  .  Ph Yh Mh Ih Vh .  Kh Vh Kh .  .  Vh K  .  .  Qh .  Ih .  .  Rh Eh .  .  .  .  Ah Sh 
  11   19 A E  H >< S+     0   0    0 213 .  .  Dh Dh Sh Dh Vh .  Yh Mh Fh .  .  Eh A  .  .  Qh .  Rh .  .  Qh Lh Ds .  .  .  Qh Eh 
  12   20 A K  H >< S+     0   0    0 216 .  .  Ih .  Eh Mh Gh .  Ch Mh Lh .  .  Yt A  .  .  Fh .  Rh .  .  Hh Vh H  .  .  .  Lh Vh 
  13   21 A L  G >< S+     0   0    0 216 .  .  Vh .  Ih Ih Ih .  Nh Ih Ks .  .  G  P  .  .  Lh .  Lh .  .  Yt Gh V  .  .  .  Rh At 
  14   22 A K  G <  S+     0   0    0 225 .  .  Gs F  Sh Rh Eh .  Eh Lh P  .  .  Ks .  .  .  Wh .  Hh .  .  Gs Eh D  .  .  .  Eh Dt 
  15   23 A L  G <  S+     0   0    0 225 .  A  D  K  Dt Eh .  .  Ss Sh Pt .  .  N  .  S  .  .  .  .  .  .  .  Rh .  .  .  .  Rh H  
  16   24 A I    <   -     0   0    0 213 .  V  Y  P  A  A  .  .  .  .  St .  .  Ge .  Q  .  .  .  .  .  .  .  I  Ts .  .  .  Ls .  
  17   25 A D  S    S+     0   0    0 310 .  I  Ts D  Gs Ns Ie .  Ks M  S  G  .  .  .  Ke We Ge P  Ye S  .  K  R  P  .  .  A  T  Ys 
  18   26 A I  E     -a  115   0A   0 325 .  P  He Ae Ae Se Le .  Te He E  Te .  Ie As Ye Ge Ie A  Le L  .  We Ne Fe .  .  He Ae Re 
  19   27 A V  E     -ab 116  45A   0 326 .  Ie Le Te Ve Ie Ye .  Ve Ve Ve Ve .  Ie Re Le Le Ye Se Ve Ie .  Ve Fe Ve .  .  Fe Ve Ie 
  20   28 A Y  E     -ab 117  46A   0 326 .  Le Ve Ve Ie Ie Ie .  Le Ge Le Ve .  Ie Ie Fe Ce Ve Le Fe Ve .  Le Ve Le .  .  Ve Le Ve 
  21   29 A E  E     -ab 118  47A   0 327 .  Ve Se Ie Ve Ie De .  De Te Ce Ce .  De Le I  Ie Ae Le Ke Te .  Te Ve Ve .  .  Le De De 
  22   30 A L  E     +ab 119  48A   0 323 .  Ie Ie Ve Ge Te L  .  Ce Ve Ie He .  Me Ee .  Ve Ls Ie Pe Ve .  Ae Ae Te .  .  Ie Ie C  
  23   31 A V  E     - b   0  49A   0 320 .  Ae Ge Ae S  Pe Ds .  Gs A  Le Ve .  Gs Ie .  G  Es Le K  T  .  G  S  Y  .  .  H  Gt R  
  24   32 A D  E >   - b   0  50A   0 238 .  .  Ge T  P  .  As .  .  .  G  A  .  Ts G  .  .  .  N  I  N  .  L  Vs T  .  .  .  .  Y  
  25   33 A A  T 3  S+     0   0    0 134 .  as Rt Vh T  .  Hs .  .  .  .  Et .  .  T  .  .  .  Gs D  P  .  .  Ss .  .  .  .  .  S  
  26   34 A R  T 3  S+     0   0    0 116 .  Ds .  Rh Hb .  .  .  .  .  .  Gt .  .  At .  .  .  .  Tg Se .  .  .  .  .  .  H  .  Ls 
  27   35 A I  S <> S+     0   0    0 125 .  R  Qt Ah Gb .  .  .  .  .  .  D  .  .  It .  .  .  Ks .  .  .  .  .  .  .  .  G  .  .  
  28   36 A P  T  4 S+     0   0    0 173 .  St S  Lh I  G  .  .  .  .  A  V  .  .  Gs R  .  .  Ss .  .  .  Gs .  .  .  .  Ag .  .  
  29   37 A M  T >4 S+     0   0    0 211 .  .  Nh .  L  Yh .  .  .  .  Gs .  .  .  Yh Db .  .  Tt .  Ge .  Gt .  .  .  .  Wg .  Dt 
  30   38 A S  T 34 S+     0   0    0 229 .  Tt Qh .  Ph Gh .  .  .  .  Vh H  .  .  .  Gt Rh .  Dt .  Gs .  Mt .  Qb .  .  .  .  Ht 
  31   39 A S  T 3< S+     0   0    0 239 .  Vh .  Nh .  Lh .  .  .  .  Qh D  .  .  .  Tt Lh .  .  .  Kh .  Gt .  V  .  .  Ig .  Gt 
  32   40 A R  S <  S-     0   0    0 233 .  Rh .  Lh .  .  .  .  .  A  Ah Ih .  .  .  Lt Gh .  .  .  Gh .  .  .  P  .  .  Wg .  St 
  33   41 A N     >  -     0   0    0 234 .  Rh .  Eh Vh .  .  .  .  Gs Yh Gh .  .  .  .  Sh .  Lh .  .  .  .  .  Ah .  .  Ht .  Yh 
  34   42 A P  H  > S+     0   0    0 237 .  Dh .  Kh Ah .  .  .  .  Rh Eh Nh .  .  .  .  Ah Vh Rh .  .  .  .  .  Qh .  .  Kt .  Ah 
  35   43 A M  H  > S+     0   0    0 191 .  Kh .  .  Gh .  .  .  .  Ih Ih Ih .  .  .  .  .  Qh Eh .  .  .  .  .  Sh .  .  .  .  Kh 
  36   44 A I  H >> S+     0   0    0 229 .  Lh .  .  Th .  .  .  .  Vh Fh Vh .  .  .  Qh .  Vh Ah .  .  .  .  .  Fh .  .  Lh .  E  
  37   45 A E  H >< S+     0   0    0 257 .  Lh .  Eh Lh .  .  .  .  Lh Th Th .  .  .  Lh Y  Rh Ih .  .  .  .  .  Lh .  .  Kh .  H  
  38   46 A D  H 3< S+     0   0    0 258 .  Hh .  Nh Qh .  .  .  .  Rh Eh Ah .  .  .  Lh Ps Qh Mh T  .  .  .  .  Eh .  .  Ph Dh .  
  39   47 A I  H << S+     0   0    0 263 .  Yh .  Ih Yh .  .  .  Ih Rh Qh Lh .  .  As Kh G  Nh Lh Ss .  .  .  .  Kh .  .  Lh At .  
  40   48 A L    <<  +     0   0    0 267 .  R  .  Gh Ih .  .  .  Fh Lh F  Lh .  .  L  Lh F  Mh Lh Ls .  .  .  .  Yh .  .  Lh L  .  
  41   49 A K  S    S-     0   0    0 296 .  Ps Lh Kt Kh Qt Ds .  Vh Ag S  Rh .  Se Pt Qh G  Ah Rh P  Lh .  Lh V  Ag .  .  Eh Pt .  
  42   50 A N  S    S+     0   0    0 276 .  S  Gt Gt .  Gt Qs .  Eh Dt .  Gt .  Ye Et Gt Ss .  Gt .  Gt .  At E  Hg .  .  Gt Et .  
  43   51 A K  S    S-     0   0    0 307 .  Fs K  V  K  K  Ve .  Y  V  F  Y  .  Ee A  Ye Fe Fe M  .  G  .  Gt Gs Lg .  .  H  Is Kt 
  44   52 A P        +     0   0    0 313 .  P  Ke P  Ie Ke Fe .  Ke He Ks Ne .  Ge .  Ke Ee Ae T  .  D  .  A  Ne Le .  .  Ke Te St 
  45   53 A R  E     -b   19   0A   0 321 .  Ie Ce Ae Ge Ve Ve .  Te Le Ee Ve .  Ge Te Le Le Me Ie S  Ve .  Ce Ie Le .  .  Ve Te A  
  46   54 A I  E     -b   20   0A   0 322 .  Ie Ve Ve Ge Re Le .  Ye He Ve Ve .  Ae Ie Ve Ge Ve He Ve Ie .  Se Ve Ge .  .  Te Fe Ie 
  47   55 A M  E     -bc  21  74A   0 320 .  Ve Le Ve Ae Fe Se .  Ge Ye Re De .  Ie Ve Me Fe De Ve Ee Ae .  .  Se Ve .  .  Ae Ge Re 
  48   56 A L  E     -bc  22  75A   0 319 .  Se Ie Ae Fe Ge Le .  Ie Te Ie Le .  Le Se Ie Fe A  Re Ve Te .  Ne Ve Ae .  .  Le Le A  
  49   57 A L  E     -bc  23  76A   0 304 .  Qe Qe Ie Ge Ie He .  Ee D  We De .  Pe Ie Te De Tt Ve Es Gs .  Ie T  Ae .  .  D  De D  
  50   58 A N  E     +b   24   0A   0 226 .  D  Ee Ne Se H  .  .  .  .  .  V  .  G  E  Ne .  At T  Ss Ve .  Ee H  Se .  .  .  .  Vt 
  51   59 A K    >>  +     0   0    0 165 .  at D  A  .  .  .  .  .  .  .  P  .  Fh R  Q  Vs Gt W  .  .  .  Ss .  Ge .  .  L  .  Dt 
  52   60 A A  G >4  +     0   0    0 153 .  Gt .  F  Fe .  .  .  .  .  .  As .  Mh .  .  D  It Es .  .  .  Q  H  .  .  .  At .  Tt 
  53   61 A D  G 34 S+     0   0    0 141 .  .  W  Pt Gs .  .  .  .  .  .  .  .  Mh .  .  Pt .  Kt .  .  .  .  At N  .  .  At .  .  
  54   62 A K  G <4 S+     0   0    0 142 .  .  Vs Tt Ws .  .  .  .  .  .  .  .  Vh .  .  Et .  .  .  .  .  .  Gt Kg .  .  Ss .  .  
  55   63 A A  S << S-     0   0    0 140 .  .  P  D  Ss .  .  .  .  .  .  .  .  Hh .  .  .  .  .  .  Ge .  .  Fs Vg .  .  D  .  .  
  56   64 A D     >  -     0   0    0 151 .  .  I  T  .  .  .  .  .  .  .  .  .  Sh D  Fh .  .  .  .  Gh .  .  Rs Wg .  .  Ps .  .  
  57   65 A A  H  > S+     0   0    0 146 .  H  .  Eh .  Rs Et .  .  .  .  .  .  Lh Eh Dh .  .  .  .  .  .  Qh .  Gg .  .  R  .  .  
  58   66 A A  H  > S+     0   0    0 144 .  Eh Vt Ah .  Ms Yt .  .  .  .  .  .  Fh Rh Gh .  .  .  .  Fh .  Sh .  Dg .  .  Q  .  .  
  59   67 A V  H  > S+     0   0    0 158 .  Eh Yt Eh .  Pt As .  .  .  .  .  .  Rh Rh Ph .  .  .  .  Hh .  Rh .  Ng .  .  .  .  .  
  60   68 A T  H  X S+     0   0    0 206 .  Th Nt Lh .  Gt Ft .  S  .  Ts .  .  .  Yh Hh .  .  .  .  Gh .  Ih E  Ft .  .  .  S  .  
  61   69 A Q  H  X S+     0   0    0 206 .  Ah Rt Nh .  .  Fs .  Dh .  Kh .  .  .  Eh Nh .  .  .  .  Ah .  Dh Dh .  .  .  .  Kh .  
  62   70 A Q  H  X S+     0   0    0 212 .  Qh Vs Lh .  Qh Es .  Lh .  Eh .  .  .  Eh Lh .  .  .  .  Fh .  Fh Eh .  .  .  .  Vh .  
  63   71 A W  H  X S+     0   0    0 223 .  Vh Nh Lh .  Lh Ks .  Qh L  Nh .  .  .  Ah Mh .  .  .  .  Ih .  Rh Ah .  .  .  .  Ah .  
  64   72 A K  H  X S+     0   0    0 222 .  Ih Ih Yh .  Nh G  .  Lh P  Ah .  .  .  Hh Mh Gt .  .  .  Ah .  Lh Rh .  .  .  .  Ih .  
  65   73 A E  H  X S+     0   0    0 223 .  Ah Eh Eh .  Vh .  .  Kh Eh Eh .  .  .  Kh Qh R  K  .  .  Nh .  Eh Dh Dh .  .  .  Kh .  
  66   74 A H  H  < S+     0   0    0 222 .  St Lh Lh .  Lh .  .  Kh Sh Kh .  .  .  Hh Ih Pe E  .  .  Eh .  Tt Ah Th .  .  .  Ah .  
  67   75 A F  H ><>S+     0   0    0 211 .  Yt Sh Ct .  Lh F  .  Ah Vh Fh .  .  .  Vh Fh Ve Y  .  .  Lh .  Rt Lh Ih .  .  .  Ah .  
  68   76 A E  H ><5S+     0   0    0 193 .  .  Rh .  .  Ah Lt .  Eh Eh Ah .  .  .  Kh Th .  E  .  .  Kh .  Ys Lh Sh .  .  .  Ah .  
  69   77 A N  T 3<5S+     0   0    0 194 .  Gg Ih .  .  Eh Et .  Nh Kh Dh .  .  .  Lt Sh .  .  .  .  Kh .  .  Eh Rh .  .  .  Kh .  
  70   78 A Q  T < 5S-     0   0    0 209 .  Sg Mt At .  Ah E  .  Fh Eh Th .  .  .  Gt Qt Rt .  .  .  Ah .  .  Rh Qh .  .  .  Rh .  
  71   79 A G  T < 5S+     0   0    0 212 .  Ag Gt Kt .  Gt I  .  Sh Nt Vs .  .  .  L  .  Gt .  .  .  Nt .  .  Gt Qt .  .  .  Y  .  
  72   80 A I      < -     0   0    0 237 .  Vs A  As .  V  Ne .  L  L  E  .  .  .  Et De Ge Ks .  .  I  .  V  V  V  .  .  .  Vs .  
  73   81 A R        -     0   0    0 248 .  Te De Ge T  Ig Le .  N  Te V  .  .  .  Ie Ee Ve Y  .  .  P  .  D  Ne P  .  .  .  Te .  
  74   82 A S  E     -c   47   0A   0 250 .  He Ve Ae P  Ve Ne .  Ie We Re .  .  .  Ee Ve Ie Ib .  .  .  .  Ee Ve Ie .  .  .  Fe .  
  75   83 A L  E     -c   48   0A   0 251 .  Ie Re Ee Ve Le Ie .  Se H  Ve .  .  .  Le Le Ee V  .  .  A  .  Qe Ye He .  .  .  Ce .  
  76   84 A S  E     +c   49   0A   0 252 .  Re Ve Ve Ke Ee Pe .  Ke As C  .  .  .  Le Ie He Hs .  .  F  .  .  A  Ke .  .  .  Ve .  
  77   85 A I        -     0   0    0 237 .  Q  I  Ae Ve Mh Le .  G  Ts Ss .  .  .  .  Ce Vg D  .  .  Te .  .  G  Fe .  .  .  A  .  
  78   86 A N     >  -     0   0    0 205 .  .  E  L  Ke Dh .  .  D  .  .  .  .  .  D  .  .  L  Dh .  .  .  .  H  Ee .  .  .  S  .  
  79   87 A S  T  4 S+     0   0    0 167 .  .  D  S  .  .  .  .  It .  .  .  .  .  Ag .  .  .  Ah .  Ih .  .  At Lt .  .  .  St .  
  80   88 A V  T  4 S+     0   0    0 179 .  Yh G  Wt Ns .  Dh .  Rt .  .  .  .  .  Lg .  .  .  Ah .  Sh .  .  Lt St .  .  Fh Ht Hs 
  81   89 A N  T  4 S-     0   0    0 187 .  Yh .  At Vs .  Nh .  .  .  .  .  .  Vh Qg .  .  .  Rh .  Nh .  .  St G  .  .  Dh .  P  
  82   90 A G    ><  +     0   0    0 202 .  Kh .  Kt P  .  Eh .  Ks .  .  .  .  Nh .  .  .  .  .  .  Fh .  .  Gt T  .  .  Eh .  L  
  83   91 A Q  T 3  S-     0   0    0 205 .  Ih .  .  T  Eh Fh .  L  .  .  .  .  Gh .  .  Dg Ts .  .  .  .  Ts .  .  .  .  Yh .  P  
  84   92 A G  T >  S+     0   0    0 247 .  Hh .  Gg Dh Ih Ah .  P  .  Ss .  .  Sh Ls .  Lg Ds .  .  .  .  Ds .  Dh .  .  .  .  Eh 
  85   93 A L  G X>  +     0   0    0 292 .  Yh .  Gg Yh Ng Lh .  Fs .  Vh Lh .  Vh Gh Vs Lh Ih Vh .  Eh .  Lh .  Vh .  .  Lh Rs Fh 
  86   94 A N  G 34 S+     0   0    0 306 .  Rh .  Lh Eh Hg Eh .  K  .  Qh Ah .  Yh Eh Kg Ph Rh Eh Lh Nh .  Dh .  Eh .  .  Lh L  Ih 
  87   95 A Q  G <> S+     0   0    0 311 .  Wh Nh Eh Qh .  Kh .  .  Dh Eh Ah .  Ah Kh Lg Qh Eh Eh Nh Fh .  Dh I  Lh .  .  Th Ps Dh 
  88   96 A I  H <> S+     0   0    0 311 .  Ah Ah Lh Lh .  Sh .  .  Mh .  Vh .  Lh Lh Vg Rh Fh Ah Yh Dh .  Ah A  Fh .  .  Fh Fb Wh 
  89   97 A V  H  X S+     0   0    0 300 .  Lh Lh Ah Kh .  Lh .  .  Yg .  Qh .  Eh Et Eg Vs Ih Rh Ih Qh .  Lh At Th .  .  Lh S  C  
  90   98 A P  H  > S+     0   0    0 281 .  Gh Qh Rh Th .  Eh .  .  Pg .  Kh .  Gh Lt Rg Pt Eh Kh Mh .  .  Vh Dt Qh .  .  Eh Dt .  
  91   99 A A  H  X S+     0   0    0 263 .  Qh Eh Kh Mh .  Ih .  .  .  .  Eh .  Ih Ys Yg Gt Vh Fh Ss .  .  Rh Ls Eh .  .  At .  A  
  92  100 A S  H  X S+     0   0    0 246 .  Ih Lh Vh Ah .  Vh .  .  .  .  K  .  Ih .  .  Rt Lh Gt .  .  .  Ih Is Vh .  .  .  .  N  
  93  101 A K  H  X S+     0   0    0 209 .  Hh Eh Lh Qh .  Kh .  .  .  .  .  .  Gh .  .  .  Rh .  .  .  .  Ah P  Eh .  .  .  .  G  
  94  102 A E  H >< S+     0   0    0 159 .  Nt .  Qh Th .  Eh .  .  .  .  .  .  Rh .  .  .  Qh .  St .  .  Kh Vs Rh .  .  .  .  .  
  95  103 A I  H 3< S+     0   0    0 133 .  Fs .  Th Ih .  Vh .  .  .  .  .  .  Ih .  .  .  Ah .  Fs .  .  Yh .  Vh .  .  .  .  .  
  96  104 A L  H 3X S+     0   0    0 125 .  N  .  Lh Ah .  F  .  .  .  .  .  .  Kh .  .  .  Ih .  N  .  .  Th .  Vh .  .  .  .  .  
  97  105 A Q  H <X S+     0   0    0  79 .  .  .  Eh Rh .  E  .  .  .  .  .  .  Eh .  .  .  Rh .  Dt .  .  Ah .  Th .  .  .  .  .  
  98  106 A E  H  > S+     0   0    0  68 .  .  .  Sh Ah .  .  .  .  .  .  .  .  Vh .  .  .  Dh .  .  .  .  Et .  Kh .  .  .  .  .  
  99  107 A K  H  > S+     0   0    0  71 .  .  .  Rs Lh .  .  .  .  .  .  .  .  Yh .  .  .  Ih .  .  .  .  Gt .  Sh .  .  .  .  .  
 100  108 A F  H  X S+     0   0    0  56 .  .  .  .  Kh .  .  .  .  .  .  .  .  G  .  .  .  Nt .  .  .  .  .  .  St .  .  .  .  .  
 101  109 A D  H  X S+     0   0    0  35 .  .  .  .  Ah .  .  .  .  .  .  .  .  .  .  .  .  .  .  .  .  .  .  .  At .  .  .  .  .  
 102  110 A R  H  X S+     0   0    0  33 .  .  .  .  Kh .  .  .  .  .  .  .  .  .  .  .  .  .  .  .  .  .  .  .  Kt .  .  .  .  .  
 103  111 A M  H ><>S+     0   0    0  19 .  .  .  .  Lh .  .  .  .  .  .  .  .  .  .  .  .  .  .  .  .  .  .  .  .  .  .  .  .  .  
 104  112 A R  H ><5S+     0   0    0  15 .  .  .  .  A  .  .  .  .  .  .  .  .  .  .  .  .  .  .  .  .  .  .  .  .  .  .  .  .  .  
 105  113 A A  H 3<5S+     0   0    0  14 .  .  .  .  A  .  .  .  .  .  .  .  .  .  .  .  .  .  .  .  .  .  .  .  .  .  .  .  .  .  
 106  114 A K  T <<5S-     0   0    0  18 .  .  .  .  .  .  .  .  .  .  .  .  .  .  .  .  .  .  .  .  .  .  .  .  .  .  .  .  .  .  
 107  115 A G  T < 5S+     0   0    0  21 .  .  .  .  .  .  .  .  .  .  .  .  .  .  .  .  .  .  .  .  .  .  .  .  .  .  .  .  .  .  
 108  116 A V      < -     0   0    0  18 .  .  .  .  .  .  .  .  .  .  .  .  .  .  .  .  .  .  .  .  .  .  .  .  .  .  .  .  .  .  
 109  117 A K        -     0   0    0  19 .  .  .  .  .  .  .  .  .  .  .  .  .  .  .  .  .  .  .  .  .  .  .  .  .  .  .  .  .  .  
 110  118 A P        -     0   0    0  21 .  .  .  .  .  .  .  .  .  .  .  .  .  .  .  .  .  .  .  .  .  .  .  .  .  .  .  .  .  .  
 111  119 A R        -     0   0    0  34 .  .  .  .  .  .  .  .  .  .  .  .  .  .  .  .  .  .  .  Et .  .  .  .  .  .  .  Pt .  .  
 112  120 A A        -     0   0    0  82 .  .  Gt .  .  .  .  .  .  .  .  .  .  D  .  .  .  .  .  T  .  .  .  Ds .  .  .  Gt .  Es 
 113  121 A I  E     - d   0 147A   0 176 .  Ps H  .  .  .  Es .  .  .  .  .  .  L  P  Ag .  .  .  K  Qt .  .  Es .  .  .  E  .  Ls 
 114  122 A R  E     + d   0 148A   0 200 .  Ae K  .  .  .  Ve .  .  Ds .  .  .  P  L  Ng E  Re .  Ve A  .  .  E  .  .  .  K  .  P  
 115  123 A A  E     -ad  18 149A   0 260 .  Ae Pe .  .  Ds Ye .  S  Ve A  Is .  Ve F  S  Ie Ve .  Ie Es .  .  Ve .  .  .  Ve D  Ve 
 116  124 A L  E     -ad  19 150A   0 263 .  Ve Ye .  .  Le Le .  Fe Ve Ds Me .  Ve Ds Ye Ae Ve .  Ge Ie .  .  Ie .  .  .  Ie Ae Le 
 117  125 A I  E     +ad  20 151A   0 264 .  Ve Pe .  .  Ve Le .  Ve Te Ve Le .  Le Ve Ve Le Ve Ie Ie Ve .  .  Ae .  .  .  Le Ie Ce 
 118  126 A I  E     +a   21   0A   0 259 .  Ve Ie .  .  Le Qe .  Ye Le Ie Te .  Te Le Ie Le De Ae D  Te .  .  Ie .  .  .  Ve Ie Ye 
 119  127 A G  E     -a   22   0A   0 244 .  Ee P  .  .  Ve L  .  Se N  Ie Ge .  Gs Fe Ge T  .  Ge Es Ie .  .  Ge .  .  .  Ge Re D  
 120  128 A I  S >  S-     0   0    0 210 .  .  Ag .  .  .  G  .  Y  C  .  Te .  .  Ie Ds Vs .  Ge .  Se .  .  G  .  .  .  Ee Ie Ds 
 121  129 A P  T 3  S+     0   0    0 190 .  .  Gg .  .  .  Ts .  Gs P  .  A  .  .  De Rs P  .  Gs Qg Gs .  .  Ts .  .  .  St Ys Es 
 122  130 A N  T 3  S+     0   0    0 183 .  .  .  .  .  Ns Dt .  .  L  .  Mt .  .  Ag Ah Rh .  Dh Fg S  .  .  As .  .  .  .  .  Gt 
 123  131 A V  S <  S-     0   0    0  99 .  .  .  .  .  Dg Pt .  .  .  .  Yt .  Gt .  .  Eh .  Gh Fs L  .  .  Ws .  .  .  .  A  A  
 124  132 A G  S  > S+     0   0    0 170 .  .  .  .  .  Tg .  .  .  .  .  Ah .  Qt .  Th Ah .  Th D  Fh .  N  Gs .  .  .  Ct P  G  
 125  133 A K  H  > S+     0   0    0 189 .  .  .  .  .  Vg .  .  .  .  .  Fh .  Ss Fh Dh Ah Vs Ih .  Yh .  Ah .  .  .  .  Gh C  Gh 
 126  134 A S  H  > S+     0   0    0 218 .  .  .  .  .  .  Lh .  Ih .  .  Kh .  Kg Fh Ih Qh Tg Nh Dt Qh .  Ah .  .  .  .  Gh K  Ch 
 127  135 A T  H  > S+     0   0    0 235 .  .  .  .  .  E  Kh .  Dh Ht .  Eh .  Ig D  Qh Kh Tg Eh Rh Eh .  Eh .  .  .  .  Lh .  Rh 
 128  136 A L  H  X S+     0   0    0 237 .  .  .  .  .  Vg Ah .  Eh M  .  Vh .  Vg Y  Lh Ah Lg Vh Ih Lh .  Ih .  .  .  .  Nh .  Lh 
 129  137 A I  H  X S+     0   0    0 238 .  .  .  .  .  Wg Fh .  Ih Ib .  Nh .  Kg S  Ah Ah Yt Sh Ch Vh .  Lh .  .  .  .  Ih Ah Wh 
 130  138 A N  H  X>S+     0   0    0 241 .  .  .  .  .  Kg Nh .  Kh Ns .  Dh .  Dg P  Eh Dh .  Th Eh Qh .  Ph .  .  .  .  Ah Eh W  
 131  139 A R  H  <5S+     0   0    0 221 .  F  .  .  .  .  Ih .  Rh Et .  Mh .  Mg V  Nh Lh .  Ah Vh .  .  Eh .  .  .  .  Ih Eh .  
 132  140 A L  H  <5S+     0   0    0 213 .  Wh .  .  .  .  Vh .  Vh Tg .  Lh .  Is .  Mh Lh .  Lh Ah .  .  Lh .  .  .  .  Ah Lh L  
 133  141 A A  H  <5S-     0   0    0 196 .  Dh .  .  .  .  Rh .  .  Lg .  Lh .  .  .  Gt Vh Mg Ih Nh .  .  Vh .  .  .  .  Ah Ah Ng 
 134  142 A K  T  <5S+     0   0    0 146 .  Dh .  .  .  .  Eh .  .  Kg .  Et .  .  .  .  Ah Ah Qh Ih .  .  Kh .  .  .  .  Dh .  Sg 
 135  143 A K  S   <S-     0   0    0  39 .  Wh .  .  .  .  .  .  .  .  .  .  .  .  .  .  .  Rh .  .  .  .  .  .  .  .  .  .  .  .  
 136  144 A N        +     0   0    0  29 .  Mh .  .  .  .  .  .  .  .  .  .  .  .  .  .  .  Sh .  .  .  .  .  .  .  .  .  .  .  .  
 137  145 A I              0   0    0  29 .  Rt .  .  .  .  .  .  .  .  .  .  .  .  .  .  .  .  .  .  .  .  .  .  .  .  .  .  .  .  
 138  146 A A              0   0    0  29 .  .  .  .  .  .  .  .  .  .  .  .  .  .  .  .  .  .  .  .  .  .  .  .  .  .  .  .  .  .  
 139  159 A Q              0   0    0  24 .  .  .  .  .  .  .  .  .  .  .  .  .  .  .  .  .  .  .  .  .  .  .  .  .  .  .  .  .  .  
 140  160 A W        -     0   0    0  24 .  .  .  .  .  .  .  .  .  .  .  .  .  .  .  .  .  .  .  .  .  .  .  Re .  .  .  .  .  .  
 141  161 A V  E     -E  149   0A   0  47 .  .  .  .  .  .  .  .  .  .  .  .  .  .  .  .  .  .  .  .  Hh .  .  Ie .  .  .  .  .  .  
 142  162 A K  E     -E  148   0A   0  63 .  .  .  .  .  .  .  .  .  .  .  .  .  .  .  .  .  .  .  Lh Ah .  .  He .  .  .  .  .  .  
 143  163 A V  E >>  -E  147   0A   0 104 .  .  .  .  .  .  .  .  .  .  .  .  .  .  .  .  .  Lh .  Ah Qt .  .  Ee .  .  .  .  .  .  
 144  164 A G  T 34 S-     0   0    0 109 .  .  .  .  .  .  .  .  .  .  .  .  .  .  .  .  .  Kh Gs Eh Et .  .  .  .  .  .  .  .  .  
 145  165 A K  T 34 S+     0   0    0  86 .  .  .  .  .  .  .  .  .  .  .  .  .  .  .  .  .  Rh Ds Nt .  .  .  .  .  .  .  .  .  .  
 146  166 A E  T <4 S+     0   0    0 119 .  .  .  .  .  .  .  .  .  Rt .  .  .  .  .  .  .  Vh D  Gt .  .  Gt .  .  .  .  Eg .  .  
 147  167 A L  E  <  -dE 113 143A   0 154 .  .  .  .  .  .  G  .  Pt Gt .  I  .  K  .  .  .  Lh I  F  .  .  V  .  .  .  .  Kg Pt .  
 148  168 A E  E     -dE 114 142A   0 189 .  .  .  .  .  .  Es .  Gt Ae .  K  .  H  .  .  K  .  P  Ve .  .  R  .  .  .  .  Ie Gt D  
 149  169 A L  E     -dE 115 141A   0 228 .  .  .  .  .  Ks G  .  G  Ye .  I  .  Es .  Is Ge Se Ae Ve V  .  P  .  .  .  .  Ae G  Ae 
 150  170 A L  E     -d  116   0A   0 240 .  .  .  .  .  Q  Ve .  Le Ie .  P  .  Ie G  Ne Ie Ie Le Ie Ke .  V  .  .  .  .  Ae We Ye 
 151  171 A D  E     -d  117   0A   0 243 .  .  .  .  .  Ve Ye .  Ae Ve .  Fe .  Fe Le Ge Le Fe Ge Ie Ve .  P  .  .  .  .  Ae Ve Ve 
 152  172 A T        -     0   0    0 239 .  .  .  .  .  Ie Le .  Ce Ne .  Ae .  D  Ie Le Ne Ve Ie Se Le .  Tb .  .  .  .  Ve Ie Ie 
 153  173 A P        -     0   0    0 225 .  Rs .  .  .  Ve G  .  Ie T  .  Ce .  Dt Le Re F  Se Le G  Le .  F  .  .  .  .  Fe Te Gt 
 154  174 A G        -     0   0    0 215 .  Te Cg .  .  Me G  .  Ne As .  Ge .  Lh Se Y  As Qe Pe L  De .  Db .  .  .  .  He Ae Gt 
 155  175 A I        -     0   0    0 143 .  Me St .  .  Le .  .  .  .  .  Gs .  Th De Db .  .  L  .  T  .  Y  .  .  .  .  Ns Te Ft 
 156  176 A L        -     0   0    0 102 .  Te Et .  .  Le .  .  .  .  .  Gt .  Ih .  Rt .  .  .  .  .  .  Gs .  .  .  .  .  Pe Qh 
 157  177 A W        -     0   0    0  77 .  .  Hs .  .  Gs .  .  .  .  .  .  .  .  .  Et .  .  .  .  .  .  .  .  .  .  .  .  .  .  
 158  178 A P  S    S+     0   0    0  78 .  .  .  T  .  D  .  .  .  .  .  .  .  .  .  Tt .  .  .  .  .  .  .  .  .  .  .  .  .  .  
 159  179 A K        +     0   0    0  80 .  .  .  Qt .  .  .  .  .  .  .  .  .  .  .  .  .  .  .  .  .  .  Gb .  .  .  .  Tt .  .  
 160  180 A F        +     0   0    0  76 .  .  .  Yt .  .  .  .  .  .  .  .  .  .  .  .  .  .  .  .  .  .  P  .  .  .  .  Lt .  .  
 161  181 A E        +     0   0    0  78 .  .  .  Ss .  .  .  .  .  .  .  .  .  .  .  .  .  .  .  .  .  .  Fe .  .  .  .  Cs Eh .  
 162  182 A D    >>  -     0   0    0  66 .  .  .  Mt .  .  .  .  .  .  .  .  .  .  .  .  .  .  .  .  N  .  Re .  .  .  .  G  Ah .  
 163  183 A E  H 3> S+     0   0    0  54 .  .  .  Tt .  .  .  .  .  R  .  .  .  .  .  .  .  .  .  .  P  .  .  .  .  .  .  Ph Vh .  
 164  184 A L  H 3> S+     0   0    0  46 .  .  .  K  .  .  .  .  .  Dg .  .  .  .  .  .  .  .  .  .  Vt .  .  .  .  .  .  Eh Ah .  
 165  185 A V  H <> S+     0   0    0  40 .  .  .  L  .  .  .  .  .  Eg .  .  .  .  .  .  .  .  .  .  Gt .  .  .  .  .  .  Eh Lh .  
 166  186 A G  H  X S+     0   0    0  44 .  .  .  .  .  .  .  .  .  Yg .  .  .  .  .  .  .  .  .  .  Sh .  .  .  .  .  .  Yh Lh .  
 167  187 A L  H  X S+     0   0    0  46 .  .  .  .  .  .  .  .  .  Le .  .  .  .  .  .  .  .  .  .  .  .  .  .  .  .  .  Eh Q  .  
 168  188 A R  H  X S+     0   0    0  46 .  .  .  .  .  .  Y  .  .  Gt .  .  .  .  .  .  .  .  .  .  .  .  .  .  .  .  .  Lh T  .  
 169  189 A L  H  X>S+     0   0    0  38 .  G  .  .  .  .  H  .  .  Th .  .  .  .  .  .  .  .  .  .  .  .  .  .  .  .  .  Ah .  .  
 170  190 A A  H ><5S+     0   0    0  43 .  R  .  .  .  .  Ph .  .  Gh .  .  .  .  .  .  .  .  .  .  .  .  .  .  .  .  .  Kh .  .  
 171  191 A V  H 3<5S+     0   0    0  46 .  Ks Ce .  .  .  Yh .  .  Ah .  .  .  .  .  .  .  .  .  .  .  .  .  .  .  .  .  Mh .  .  
 172  192 A T  H 3<5S-     0   0    0  38 .  Gs Ce .  .  .  .  .  .  Hh .  .  .  .  .  .  .  .  Ts .  .  .  .  .  .  .  .  Lh .  .  
 173  193 A G  T <<5S+     0   0    0  42 .  .  Vs .  .  .  Ah .  .  .  .  At .  .  .  .  .  .  As .  .  .  .  .  .  .  .  T  .  .  
 174  194 A A  S   <S+     0   0    0  63 .  .  Ts .  .  .  Lh .  Fe Sh .  V  .  .  Nt .  .  .  N  .  .  .  Gt .  .  .  .  .  .  .  
 175  195 A I  S    S-     0   0    0  81 .  .  Gs .  .  .  Ah .  Le Y  .  N  .  .  Vt .  .  .  Dh Kb .  .  Vt .  .  .  .  .  .  .  
 176  196 A K    >   -     0   0    0 108 .  Fh Th .  .  .  Rh .  Te S  .  Qh G  .  Lt .  .  .  .  N  .  .  G  .  .  .  .  .  .  .  
 177  197 A D  T 3  S+     0   0    0 116 .  Dh Kh .  .  .  Lh .  Tt K  .  .  A  .  F  .  .  .  .  Ft .  .  Mt .  .  .  .  .  .  .  
 178  198 A S  T 3  S+     0   0    0 102 .  Qh Eh .  .  .  Kh .  Kt Gs .  .  M  .  .  .  .  De .  Kt .  .  Gt .  .  .  .  .  .  .  
 179  199 A I  S <  S+     0   0    0 101 .  Ht Qh .  .  .  Sh .  Ds N  .  .  Gs .  .  .  .  Ee .  Gs .  .  Fs .  .  .  .  .  .  .  
 180  200 A I  S    S-     0   0    0  90 .  .  F  .  .  .  Is .  Yt .  .  .  .  .  .  .  .  Ie .  .  .  .  S  .  .  .  .  .  .  .  
 181  201 A N    >>  -     0   0    0  83 Le .  T  .  .  .  .  Ht Nt .  .  .  Ah .  .  .  .  Dt .  A  .  Ah Qe .  .  Ph .  .  .  .  
 182  202 A L  H 3> S+     0   0    0  78 Ge .  Le .  .  .  .  Pt K  .  .  .  Fh .  .  .  .  Gt .  D  .  Qh He .  .  Eh .  .  .  .  
 183  203 A Q  H 3> S+     0   0    0  73 Ys .  De .  .  .  .  St Gs .  .  .  Rh .  .  .  .  .  .  Yt .  Ah Se .  .  Vh D  .  .  .  
 184  204 A D  H <> S+     0   0    0  70 Ns .  .  .  .  .  .  Lt Ee .  .  .  Qh .  .  .  .  .  .  Nt .  Ah .  .  .  Eh Vh .  Ft Ah 
 185  205 A V  H  X S+     0   0    0  70 De .  .  .  .  .  .  Ah Fe .  .  .  Kh .  .  .  .  .  .  Ds .  Sh .  .  .  Eh Th .  Ag Dh 
 186  206 A A  H  X S+     0   0    0  65 Lh .  T  .  .  .  .  Ih Le .  .  .  Lh .  .  .  .  .  .  .  .  Gt .  .  .  Ah Vh .  Wg Rh 
 187  207 A V  H  X S+     0   0    0  68 Lh .  Rt .  .  .  .  Ph Qe .  .  .  Vh .  .  .  .  .  .  .  .  Eh .  .  .  Rh Vh .  Rg Fh 
 188  208 A F  H  X S+     0   0    0  70 Dh .  Ft .  .  .  .  Eh L  .  .  .  Sh .  .  .  .  .  .  .  .  Eh .  .  .  Eh Nh .  A  .  
 189  209 A G  H  X S+     0   0    0  62 Vh .  As .  .  .  .  Lh E  .  .  .  Qh .  .  .  .  .  .  .  .  Lh .  .  .  Lh Eh .  .  .  
 190  210 A L  H  X S+     0   0    0  61 Mh .  Yt .  .  .  .  Mh G  .  .  .  Ih .  .  .  .  .  .  .  .  Ah .  .  .  Vh Lh .  .  .  
 191  211 A R  H  X S+     0   0    0  57 Rh .  .  .  .  .  .  Rh E  .  .  .  Eh .  .  .  .  .  .  .  .  Vt .  .  .  Eh Vh .  .  .  
 192  212 A F  H  X S+     0   0    0  53 Ah .  P  .  .  .  .  Vh K  .  .  .  Dh .  .  .  .  .  .  .  .  At .  .  .  Eh Th .  .  .  
 193  213 A L  H  X S+     0   0    0  49 Ch .  N  .  .  .  .  Lh .  .  .  .  Ah .  .  .  .  .  .  .  .  Vt .  .  .  Fh Ah .  .  .  
 194  214 A E  H  < S+     0   0    0  48 Yh .  Eh .  .  .  .  Vh .  .  .  .  Mh .  .  .  .  .  .  .  .  A  .  .  .  Eh Fh .  .  .  
 195  215 A E  H  < S+     0   0    0  43 Ah .  Gh .  .  .  .  Lt .  .  .  .  Rh .  .  .  .  .  .  .  .  Es .  .  .  Qh Kh .  .  .  
 196  216 A H  H  < S+     0   0    0  41 Lh .  .  .  .  .  .  Et .  .  .  .  Kh .  .  .  .  .  .  .  .  Rs .  .  .  Ah Kh .  .  .  
 197  217 A Y     X  +     0   0    0  44 R  .  Th .  .  .  .  R  .  .  .  .  Ah .  .  .  .  .  .  .  .  .  .  .  .  Eh R  .  .  .  
 198  218 A P  H  > S+     0   0    0  39 P  .  Ih .  .  .  .  L  .  .  .  .  G  .  .  .  .  .  .  .  .  .  .  .  .  Gs Ph .  .  .  
 199  219 A E  H  > S+     0   0    0  39 Et .  Eh .  .  .  .  .  .  .  .  .  V  .  .  .  .  .  .  .  .  .  .  .  .  Rs Eh .  .  .  
 200  220 A R  H  > S+     0   0    0  34 Gt .  Ah .  .  .  .  D  Ne .  .  .  .  .  .  .  .  .  .  .  .  .  .  .  .  R  Eh .  .  .  
 201  221 A L  H  X S+     0   0    0  30 Is .  Ih .  .  .  .  Wh Dt .  .  .  .  .  .  .  .  .  .  .  .  .  .  .  .  P  Vh .  .  .  
 202  222 A K  H  <>S+     0   0    0  27 .  .  Rh .  .  .  .  Dh Gt .  .  .  .  .  .  .  .  .  .  .  .  .  .  .  .  .  Eh .  .  .  
 203  223 A E  H ><5S+     0   0    0  25 .  .  Th .  .  .  .  Kh Le .  .  .  .  .  .  .  .  .  .  .  .  .  .  .  .  .  Ah .  .  .  
 204  224 A R  H 3<5S+     0   0    0  26 N  .  Ch .  .  .  .  Ah .  .  .  .  .  .  .  .  .  .  .  .  .  .  .  .  .  Re Wh .  .  .  
 205  225 A Y  T 3<5S-     0   0    0  23 W  .  Ah .  .  .  .  Wh .  .  .  .  .  .  .  .  .  .  .  .  .  .  .  .  .  Ie Lh .  .  .  
 206  226 A G  T < 5 +     0   0    0  25 P  .  Eh .  .  .  .  .  .  .  .  .  .  .  .  .  .  .  .  .  .  .  .  .  .  Le Dh .  .  .  
 207  227 A L      < -     0   0    0  16 E  .  .  .  .  .  .  .  .  .  .  .  .  .  .  .  .  .  .  .  .  .  .  .  .  Le .  .  .  .  
 208  228 A D  S    S+     0   0    0  18 G  .  .  .  .  .  .  .  .  .  .  .  .  .  .  .  .  .  .  .  .  .  .  .  .  .  .  .  .  .  
 209  229 A E  S    S-     0   0    0  21 L  .  .  .  .  .  .  .  .  .  .  .  H  .  .  .  .  .  .  .  .  .  .  .  .  .  .  .  .  .  
 210  230 A I        -     0   0    0  25 P  .  .  G  .  .  .  .  .  .  .  .  Ss .  .  .  .  .  .  .  .  .  .  .  .  .  .  .  .  .  
 211  231 A P        -     0   0    0  23 S  .  .  L  .  .  .  .  .  .  .  .  Ks .  .  .  .  .  .  .  .  .  .  .  .  .  .  .  .  .  
 212  232 A E  S    S+     0   0    0  35 .  .  .  P  .  .  .  Ph .  .  .  .  S  .  .  .  .  .  .  .  .  E  .  .  .  .  .  .  .  .  
 213  233 A D  S >> S-     0   0    0  39 .  .  .  Ks .  .  .  Rh .  .  .  .  .  .  .  .  .  .  .  .  .  K  .  .  .  .  .  .  .  .  
 214  234 A I  H 3> S+     0   0    0  47 .  .  .  Rs .  .  .  Hh .  .  .  .  Sh .  .  .  .  .  .  .  .  Dh .  .  .  .  .  .  .  .  
 215  235 A A  H 3> S+     0   0    0  50 .  .  .  .  .  .  .  Lh .  .  .  .  Kh .  .  .  .  .  .  .  .  Sh .  .  .  .  .  .  .  .  
 216  236 A E  H <> S+     0   0    0  48 .  .  .  .  .  .  .  Qh .  .  .  .  Dh .  .  .  .  .  .  .  .  Gh .  .  .  Th .  .  .  .  
 217  237 A L  H  X S+     0   0    0  48 R  .  .  P  .  .  .  Ih .  .  .  .  Mh .  .  .  .  .  .  .  .  Fh .  .  .  Ah .  .  .  .  
 218  238 A F  H  X S+     0   0    0  51 Lh .  .  Ag .  .  .  Ih .  .  .  .  Eh .  .  .  .  .  .  .  .  Fh .  .  .  Yh .  .  .  .  
 219  239 A D  H  X S+     0   0    0  48 Eh .  .  Ag .  .  .  Yh .  .  .  .  Sh .  .  .  .  .  .  .  .  Lh .  .  .  Ah Dt .  .  .  
 220  240 A A  H  X S+     0   0    0  41 Hh .  .  Cg .  .  .  Eh .  .  .  .  Hh .  .  .  .  .  .  .  .  Rh .  .  .  Dh Tt .  .  .  
 221  241 A I  H  X S+     0   0    0  42 Lh .  .  Nt .  .  .  Ih .  .  .  .  Vh .  .  .  .  .  .  .  .  Fh .  .  .  .  Q  .  .  .  
 222  242 A G  H  X>S+     0   0    0  41 Th .  .  I  .  .  .  Nh .  .  .  .  Fh .  .  .  .  .  .  .  .  Ih .  .  .  .  E  .  .  .  
 223  243 A E  H  <5S+     0   0    0  38 Kh .  .  .  .  .  .  Qh .  .  .  .  .  .  .  .  .  .  .  .  .  Rt .  .  .  .  .  .  .  .  
 224  244 A K  H  <5S+     0   0    0  35 At .  .  .  .  .  .  Rh .  .  .  .  .  .  .  .  .  .  .  .  .  .  .  .  .  .  .  .  .  .  
 225  245 A R  H  <5S-     0   0    0  34 I  .  .  .  .  .  .  Fh .  .  .  .  Lh .  .  .  .  .  .  .  .  At .  .  .  .  .  .  .  .  
 226  246 A G  T  <5 +     0   0    0  37 E  .  .  .  .  .  .  Lh .  .  .  .  Kh .  .  .  .  .  .  .  .  Rs .  .  .  Ie .  .  .  .  
 227  247 A C      < +     0   0    0  36 H  .  .  De .  .  .  Ls .  .  .  .  A  .  .  .  .  .  .  .  .  K  .  .  .  Ye .  .  .  .  
 228  248 A L  B     +F  234   0B   0  34 S  .  .  Ie .  .  .  Ve .  .  .  .  Ks .  .  .  .  .  .  .  .  Fs .  .  .  T  .  .  .  .  
 229  249 A M        +     0   0    0  33 Ns .  .  D  .  .  .  Ee .  .  .  .  .  .  .  .  .  .  .  .  .  .  .  .  .  Pt .  .  .  .  
 230  250 A S  S >  S-     0   0    0  28 .  .  .  As .  .  .  E  .  .  .  .  .  .  .  .  .  .  .  .  .  .  .  .  .  .  .  .  .  .  
 231  251 A G  T 3  S-     0   0    0  32 .  .  .  Ds .  .  .  Gs .  .  .  .  .  .  .  .  .  .  .  .  .  .  .  .  .  .  .  .  .  .  
 232  252 A G  T 3  S+     0   0    0  34 .  .  .  .  .  .  .  .  .  .  .  .  .  .  .  .  .  .  .  .  .  .  .  .  .  .  .  .  .  .  
 233  253 A L    <   -     0   0    0  34 .  .  .  .  .  .  .  Re .  .  .  .  .  .  .  .  .  .  .  .  .  .  .  .  .  .  .  .  .  .  
 234  254 A I  B     -F  228   0B   0  30 .  .  .  .  .  .  .  Ie .  .  .  .  .  .  .  .  .  .  .  .  .  .  .  .  .  .  .  .  .  .  
 235  255 A N     >  -     0   0    0  44 Ah .  .  .  .  .  .  Ne .  .  .  .  Ts .  .  .  .  .  .  .  .  N  .  .  .  .  .  .  .  .  
 236  256 A Y  H  > S+     0   0    0  43 Dh .  .  .  .  .  .  Mh .  .  .  .  Rh .  .  .  .  .  .  .  .  Vh .  .  .  .  .  .  .  .  
 237  257 A D  H  > S+     0   0    0  45 Vh .  .  Ve .  .  .  Ah .  .  .  .  Dh .  .  .  .  .  .  .  .  Gh .  .  .  .  .  .  .  .  
 238  258 A K  H  > S+     0   0    0  48 Yh .  .  Ie .  .  .  Hh .  .  .  .  Eh .  .  .  .  .  .  .  .  Rh .  .  .  V  .  .  .  .  
 239  259 A T  H  X S+     0   0    0  45 Ah .  .  T  .  .  .  Lh .  .  .  .  Yh .  .  .  .  .  .  .  .  Ah .  .  .  Ih Ts .  .  .  
 240  260 A T  H  X S+     0   0    0  49 Th .  .  G  .  .  .  Ch .  .  .  .  Lh .  .  .  .  .  .  Nt .  Yh .  .  .  Ph Rh .  .  S  
 241  261 A E  H  X S+     0   0    0  49 Ih .  .  .  .  .  .  Ih .  .  .  .  Sh .  .  .  .  .  .  R  .  Eh .  .  .  Eh Gh .  .  T  
 242  262 A V  H  X S+     0   0    0  50 Ah .  .  .  .  .  .  Ah .  .  .  .  Lh .  .  .  .  .  .  P  .  Lh .  .  .  Sh Th .  .  Rs 
 243  263 A I  H  X S+     0   0    0  52 Mh .  .  .  .  .  .  Gt .  .  .  .  Vh .  .  .  .  .  .  Y  .  Lh .  .  .  Ah Vh .  .  P  
 244  264 A I  H  X S+     0   0    0  50 Ah .  .  .  .  .  .  S  .  .  .  .  Ah .  .  .  .  .  .  .  .  Rh .  .  .  Ih Kh .  .  Y  
 245  265 A R  H  X S+     0   0    0  49 Kh .  .  .  .  .  .  Hs .  .  .  .  Rh .  .  .  .  .  .  .  .  Gh .  .  .  Sh Lh .  .  .  
 246  266 A D  H  <>S+     0   0    0  50 Lh .  .  .  .  .  .  .  .  .  .  .  Lh .  .  .  .  .  .  .  .  Yh .  .  .  Lh Lh .  .  .  
 247  267 A I  H ><5S+     0   0    0  48 Vh .  .  .  .  .  .  .  .  .  .  .  .  .  .  .  .  .  .  .  .  Vh .  .  .  Vh Rh .  .  .  
 248  268 A R  H 3<5S+     0   0    0  47 Kh .  .  .  .  .  .  .  .  .  .  .  .  .  .  .  .  .  .  .  .  Nh .  .  .  Kh Eh .  .  At 
 249  269 A T  T 3<5S-     0   0    0  37 Th .  .  .  .  .  .  .  .  .  .  .  .  .  .  .  .  .  .  .  .  .  .  .  .  Kh .  .  .  At 
 250  270 A E  T X 5S+     0   0    0  34 Rh .  .  .  .  .  .  .  .  .  .  .  Ih .  .  .  .  .  .  .  .  .  .  .  .  Lh .  .  .  .  
 251  271 A K  T 3 <S+     0   0    0  22 .  .  .  .  .  .  .  .  .  .  .  .  Hh .  .  .  .  .  .  .  .  Fh .  .  .  .  Fh .  .  .  
 252  272 A F  T 3  S-     0   0    0  18 .  .  .  .  .  .  .  .  .  .  .  .  Fh .  .  .  .  .  .  .  .  Rh .  .  .  .  Lh .  .  .  
 253  273 A G    <   -     0   0    0  16 .  .  .  .  .  .  .  .  .  .  .  .  Rh .  .  .  .  .  .  .  .  Lh .  .  .  .  Dh .  .  .  
 254  274 A R  S    S-     0   0    0  19 .  .  .  .  .  .  .  .  .  .  .  .  Dh .  .  .  .  .  .  .  .  Qh .  .  .  .  E  .  .  .  
 255  275 A L        -     0   0    0  20 .  .  .  .  .  .  .  .  .  .  .  .  Ih .  .  .  .  .  .  .  .  Pt .  .  .  .  .  .  .  .  
 256  276 A S        -     0   0    0  17 .  .  .  .  .  .  .  .  .  .  .  .  .  .  .  .  .  .  .  .  .  Es .  .  .  .  .  .  .  .  
 257  277 A F  S    S+     0   0    0  17 .  .  .  .  .  .  .  .  .  .  .  .  .  .  .  .  .  .  .  .  .  Ls .  .  .  .  .  .  .  .  
 258  278 A E        -     0   0    0  15 .  .  Ag .  .  .  .  .  .  .  .  .  .  .  .  .  .  .  .  .  .  Fs .  .  .  .  .  .  .  .  
 259  279 A Q        -     0   0    0   9 .  .  Pg .  .  .  .  .  .  .  .  .  .  .  .  .  .  .  .  .  .  .  .  .  .  .  .  .  .  .  
 260  280 A P              0   0    0   9 .  .  Ag .  .  .  .  .  .  .  .  .  .  .  .  .  .  .  .  .  .  .  .  .  .  .  .  .  .  .  
 261  281 A T              0   0    0   5 .  .  Lg .  .  .  .  .  .  .  .  .  .  .  .  .  .  .  .  .  .  .  .  .  .  .  .  .  .  .  

## ALIGNMENTS   271 -  300
SeqNo PDBNo AA STRUCTURE BP1 BP2  ACC OCC .  .  .  .  :  .  .  .  .  :  .  .  .  .  :  .  .  .  .  :  .  .  .  .  :  .  .  .  .  :  
   1    9 A H     >>       0   0    0 101 .  .  .  .  .  .  .  Gs .  Ah Dh Lh .  .  .  I  N  Ve .  .  .  .  .  .  .  .  .  .  .  .  
   2   10 A M  T  45 +     0   0    0 128 .  .  .  .  .  .  .  Fh .  Fh Lh Ih .  .  .  S  Lh Le .  .  .  .  .  .  .  Qh .  .  .  .  
   3   11 A A  T  >5S+     0   0    0 159 .  .  .  .  .  .  .  Hh .  Nh Gh Rh .  .  .  Eg Eh Le .  .  .  .  .  .  .  Ah .  .  As Vh 
   4   12 A K  H  >5S+     0   0    0 170 .  .  .  .  .  .  .  Nh .  Vh Xh Lh .  .  .  Dg Kh Ve .  .  .  .  .  .  .  Th .  .  Gs Gh 
   5   13 A A  H  X5S+     0   0    0 168 .  .  .  .  .  .  .  .  .  .  .  Lh .  .  .  Mg Qh .  .  .  .  .  .  .  .  Nh .  .  Vh Vh 
   6   14 A R  H  ><S+     0   0    0 167 .  .  .  .  .  .  Ih .  .  Eh .  Ih .  .  Fe Kg Rh .  .  .  .  .  .  .  .  Fh .  Cs Vh Fh 
   7   15 A R  H  X S+     0   0    0 182 .  .  .  .  .  .  Vh Qh .  Kh Th Eh .  .  G  Re Ah .  .  .  .  .  .  .  .  Gh .  Gt Ph Eh 
   8   16 A E  H  X S+     0   0    0 197 .  .  .  .  .  .  Vh Th .  Ah Ah Eh .  .  D  Ge Yh .  .  .  .  .  .  .  .  Rh .  Gt Ah Ah 
   9   17 A V  H  X S+     0   0    0 198 .  .  .  .  .  .  Ag Ah .  Lh Ah Ah .  .  V  .  Lh Ah .  .  .  .  .  .  .  Ah .  Ft Vh Mh 
  10   18 A T  H  < S+     0   0    0 200 .  .  .  .  .  .  Pg Kh .  Qh Ih Lh .  .  .  .  Sh Yt .  .  .  .  .  .  .  Vh .  At Fh Kh 
  11   19 A E  H >< S+     0   0    0 213 .  .  .  .  .  .  Yg Eh .  Ah Eh Nt .  .  .  .  Mh Et .  .  .  .  .  .  .  Qh .  Mh Nh Ah 
  12   20 A K  H >< S+     0   0    0 216 .  .  .  .  .  .  L  Vh .  Ah Ih Et .  .  .  Re Mh E  .  .  .  .  .  .  .  Qh .  Ph Ah Th 
  13   21 A L  G >< S+     0   0    0 216 .  .  .  .  .  .  Q  F  .  Rh Lh .  .  .  .  Me Ah .  .  .  .  .  .  .  .  Vh .  Ih Vh Vh 
  14   22 A K  G <  S+     0   0    0 225 .  .  A  .  .  .  .  Es .  Lh Q  .  .  .  .  Ee Kt Pt .  .  .  .  .  .  .  Nh .  Gt Eh Ah 
  15   23 A L  G <  S+     0   0    0 225 .  .  As .  .  .  .  Ns .  Ht V  S  .  .  .  Ee Rt Tt .  .  .  .  .  I  .  Ah E  Ks Fh Hh 
  16   24 A I    <   -     0   0    0 213 .  .  Ps .  .  .  Gs Es .  C  P  K  .  .  Qt Ve V  Ce .  .  .  .  .  E  T  Mh A  A  T  .  
  17   25 A D  S    S+     0   0    0 310 Le N  Le .  K  K  Es .  T  K  Ds Ie .  .  St .  Ds Ee .  .  .  C  .  Ae S  Cs R  Q  K  L  
  18   26 A I  E     -a  115   0A   0 325 Ke L  Ae .  Re T  Re Ke Re Le We Ce .  .  Te Le Ge Ve .  .  .  Re .  Ve Fe Te Re Ee Ge Te 
  19   27 A V  E     -ab 116  45A   0 326 Ve Ve Ie .  Ie Ie Fe Ie Ve We Ve Ge .  .  Ce Ve Le Ge .  .  .  Ve .  Ie Ke Ie Ve Ie Ve Ve 
  20   28 A Y  E     -ab 117  46A   0 326 Ae Ie Le .  Le Ae Ie Ve Me Ce Ie Ve .  .  Ae Ae Le Le .  .  .  Le .  Fe Ie Fe Le Ye Ie Le 
  21   29 A E  E     -ab 118  47A   0 327 Ie Ne De .  Le Ve De Ve Le Ve Ve Se .  .  Le Fe Ve Ie .  .  .  Se .  D  Ae Le Ve Ie Ie Ve 
  22   30 A L  E     +ab 119  48A   0 323 Ie G  Le .  Ie Vs Ve Ie Le Fe Pe Ie .  .  Fe Ie M  Ve .  .  .  Ie .  Ws Fe Ge Ye Ve I  Qe 
  23   31 A V  E     - b   0  49A   0 320 G  T  G  .  Ge Ns Gt Fe G  G  G  Ve .  .  Le Se C  Gs .  .  .  Qe .  Ab Ie Ye Gt Ae Ts G  
  24   32 A D  E >   - b   0  50A   0 238 .  P  As .  Ge .  T  Q  .  C  Gs Rt .  .  Se V  Ss Ts .  .  .  Se .  .  Qe T  .  S  .  .  
  25   33 A A  T 3  S+     0   0    0 134 .  .  Gs .  .  .  Gt P  .  G  .  .  .  .  Lh Eb .  Gs .  .  .  .  .  .  Ag .  .  Gs .  .  
  26   34 A R  T 3  S+     0   0    0 116 .  .  .  .  .  .  .  Hb .  Gs .  .  .  .  Rh Kg .  .  .  .  .  .  .  .  Yg .  .  .  .  .  
  27   35 A I  S <> S+     0   0    0 125 .  .  .  .  .  .  .  .  .  .  .  .  .  .  Yh .  .  .  .  .  .  .  .  Rg Eg .  .  .  .  .  
  28   36 A P  T  4 S+     0   0    0 173 S  R  .  .  .  Tt .  .  .  .  .  .  .  .  Hh .  .  .  .  .  .  .  .  Yg Ih .  Rt Es .  L  
  29   37 A M  T >4 S+     0   0    0 211 Gs Kt .  .  .  Gs .  .  Gs Rh .  .  .  .  Pt .  .  .  .  .  .  Y  .  A  Ph St Gs Mh .  Gs 
  30   38 A S  T 34 S+     0   0    0 229 Nh Ht .  .  Eh Rh .  .  Eh Ph Ns .  .  .  Dt .  .  .  .  .  .  Vs .  S  Lh Nh Ah Mh .  Ah 
  31   39 A S  T 3< S+     0   0    0 239 Ih G  .  .  Vh Qh .  .  Lh Lh Lt .  .  .  Yh .  E  .  .  .  .  Gt .  .  Hh Lh Lh Ah Ps Vh 
  32   40 A R  S <  S-     0   0    0 233 Gh Rh .  .  Gh Ah .  .  Gh Xh Gh Sg .  .  Ih .  Y  .  .  .  .  Nh .  Pb .  Ih Gh Lh V  Gh 
  33   41 A N     >  -     0   0    0 234 .  Th .  .  Lh .  .  .  Kh Gh Nh Mg .  .  Hh .  P  .  .  .  .  Rh .  I  .  .  Sh Yh Y  Gh 
  34   42 A P  H  > S+     0   0    0 237 .  Ih .  .  Th .  .  .  Eh Ah Yh Eh .  .  Gh .  Eh .  .  .  .  Ah .  Nt .  .  Rh Nh Yt Sh 
  35   43 A M  H  > S+     0   0    0 191 .  Ah .  .  .  .  .  .  .  .  Ah Sh .  .  .  .  Ah .  .  .  .  .  .  At .  .  .  Nh Ph .  
  36   44 A I  H >> S+     0   0    0 229 .  Ah .  .  Rh .  Lh .  Vh .  Fh Gh .  .  .  .  Mh .  .  .  .  Ah .  Vh .  .  Ch Ih Fh .  
  37   45 A E  H >< S+     0   0    0 257 .  Sh .  .  Lh .  Sh .  Ah Eh Yh Lh .  .  Qh .  Lh .  .  .  .  Th .  Kh .  .  Vh Sh Fh Sh 
  38   46 A D  H 3< S+     0   0    0 258 Rh Yh .  .  Yh .  Ih .  Ih Eh Kh Ah .  .  Sh .  Eh .  .  .  .  Fh .  Eh .  .  Qh Kh Mh Lh 
  39   47 A I  H << S+     0   0    0 263 Nh Ih .  .  Kh .  Vh .  Eh Fh Gh Vh .  .  Lh .  Et .  .  .  .  Ph .  Vh .  .  Ah Gh Ah Ah 
  40   48 A L    <<  +     0   0    0 267 A  Ah .  .  Lh .  R  .  Ch A  Fh Cs .  .  Gt .  Yt .  .  .  .  Lh .  Ih .  .  Fh Ih Ih Ah 
  41   49 A K  S    S-     0   0    0 296 Ks Ah Gs .  Pg Vt Pt .  Qh .  Kh Rt .  .  Kt .  Rt .  .  .  .  Qh .  Ah Tt .  Rt Qh Kh At 
  42   50 A N  S    S+     0   0    0 276 Ys Ht Q  .  Tg Gt Et Qt Gt .  I  Gt .  .  Ns .  Ht .  .  .  .  Gt .  .  Gs .  Nt .  Et Gt 
  43   51 A K  S    S-     0   0    0 307 Le T  Ie .  Gt H  As Lt V  Ds P  V  .  .  Fs .  Is .  .  .  .  F  .  Ke R  M  W  Re R  A  
  44   52 A P        +     0   0    0 313 Ee D  Te .  C  H  He As Ee Ve Re R  .  .  Le .  P  .  .  .  .  Ee .  Ie Y  V  We Le Ke Qe 
  45   53 A R  E     -b   19   0A   0 321 Ge Le .  .  Ke Ve Fe Ds Ve Ae Xe Ie .  .  Re .  Me .  .  .  .  Ve .  Ge As Ds Ve Ge Ie Le 
  46   54 A I  E     -b   20   0A   0 322 Ae Ie .  .  Le Re Te Ee Ie Ve Ve Ge .  .  Ve .  Ve .  .  .  .  De .  Se Ae Ve Ae Ge Ie Le 
  47   55 A M  E     -bc  21  74A   0 320 Me De .  .  Te Ae Le Ve Ae Ve Ce Ke .  .  Le .  Ve .  .  .  .  Ae .  T  Ie Le Se Ie Ee Ve 
  48   56 A L  E     -bc  22  75A   0 319 Ve Lt .  .  Le Qe Le Ve Ve T  Ae Ie .  .  Le .  Me .  .  .  .  Ve .  T  Ve Ve Ie Ie C  Ae 
  49   57 A L  E     -bc  23  76A   0 304 G  St .  .  Ve Ve De Ve De D  Qe Le .  .  Ve .  De .  .  .  .  Ne .  .  Ge .  De Ce E  D  
  50   58 A N  E     +b   24   0A   0 226 .  .  .  .  Se Hs .  T  Rs Ds Ae Ie .  .  .  .  .  .  .  .  .  Se .  .  Ae Te .  Ne L  .  
  51   59 A K    >>  +     0   0    0 165 .  .  .  .  Pe .  .  E  .  N  .  Qe .  .  Qe .  .  .  .  .  .  Ve .  .  Ae T  .  .  Le .  
  52   60 A A  G >4  +     0   0    0 153 .  .  .  .  De .  .  V  .  .  .  .  .  .  V  Dg .  .  .  .  .  .  .  .  .  Ah .  S  .  .  
  53   61 A D  G 34 S+     0   0    0 141 .  .  .  .  .  .  .  Yb .  .  .  Re .  .  D  Eg .  .  .  .  .  .  .  .  .  Gh .  R  .  .  
  54   62 A K  G <4 S+     0   0    0 142 .  .  .  .  .  .  .  D  .  P  .  D  .  .  Vs Kg .  .  .  .  .  .  .  .  .  .  .  Ks .  .  
  55   63 A A  S << S-     0   0    0 140 .  .  .  .  .  .  .  S  .  Rb .  Et .  .  .  N  .  .  .  .  .  .  .  .  .  .  .  Vs .  .  
  56   64 A D     >  -     0   0    0 151 .  .  .  .  .  .  .  .  .  Tt .  Tt .  .  P  .  .  Yt .  .  .  .  .  .  Vh .  .  As .  .  
  57   65 A A  H  > S+     0   0    0 146 At .  .  .  .  .  .  .  .  Es .  .  .  .  Qh .  .  Ss .  .  .  W  .  .  Ah .  .  N  Ke .  
  58   66 A A  H  > S+     0   0    0 144 At .  .  .  .  .  .  .  .  .  .  .  .  .  Qh .  .  Lt .  .  .  K  .  .  Th .  .  .  Dt .  
  59   67 A V  H  > S+     0   0    0 158 S  .  .  .  .  .  Kh .  .  E  Nt .  .  .  Ah .  .  Nt .  .  .  Ge .  .  Ah Mh .  .  Gt .  
  60   68 A T  H  X S+     0   0    0 206 Dh .  .  .  .  K  Rh .  .  Ph As .  .  .  Lh .  .  .  .  .  .  Qe .  T  Vh Ih .  E  Ye D  
  61   69 A Q  H  X S+     0   0    0 206 .  .  .  .  .  Gs Vh .  .  Rh Ns .  .  .  Kh .  .  .  .  .  .  .  .  Rh Ih Ah .  Yh .  Th 
  62   70 A Q  H  X S+     0   0    0 212 .  .  .  .  .  Lh Rh .  .  Ah Pt .  .  .  Eh .  .  Gt .  .  .  .  .  Eh Nh Rh .  Eh .  Eh 
  63   71 A W  H  X S+     0   0    0 223 Gh .  .  .  G  Ih Fh I  .  Ih Lh .  .  .  Lh .  Gs Ks .  .  .  .  .  Mh Gh .  .  Lh .  Rh 
  64   72 A K  H  X S+     0   0    0 222 Lh .  .  .  Kg Ah Lh Wh .  Ih Yh .  .  .  Ah .  Es Q  .  .  .  .  .  Mh Mh Vh .  Lh .  Vh 
  65   73 A E  H  X S+     0   0    0 223 Ah .  .  .  Fg Eh Rh Dh .  Nh Lh .  .  .  Kh .  A  Rh .  .  .  .  .  Dh Mh Yh .  Dh .  Ah 
  66   74 A H  H  < S+     0   0    0 222 Rh .  .  .  Ig Eh Qh Sh .  Dh Hh .  .  .  Mh .  K  .  .  .  .  .  .  Ih Qh Yh .  Ah .  Hh 
  67   75 A F  H ><>S+     0   0    0 211 Ah .  .  .  .  Lh Vh Lh .  .  Yh .  .  .  Ch .  A  .  .  .  .  .  .  Vh Vh Wh .  Fh .  Ah 
  68   76 A E  H ><5S+     0   0    0 193 Qh .  .  .  N  Qh Qh Kh .  .  Kh .  .  .  Ih .  .  .  .  .  .  .  .  Ah Qh Ah .  Ah .  Vh 
  69   77 A N  T 3<5S+     0   0    0 194 Rh .  .  .  Pt At Hh Sh .  .  St .  .  .  Lh .  .  .  .  .  .  .  .  Kh Lh Qh .  Kh .  Ah 
  70   78 A Q  T < 5S-     0   0    0 209 Mt .  .  .  Nt Is Eh Lt .  Gg Gt .  .  .  Ah .  Ds .  .  .  .  .  .  Eh Eh Kh .  Eh .  Lt 
  71   79 A G  T < 5S+     0   0    0 212 Gt .  .  .  W  Pt .  Gt .  Hg .  .  .  .  Dt .  Fs .  .  .  .  .  .  .  E  Nt .  Gt .  Gt 
  72   80 A I      < -     0   0    0 237 V  .  Ae .  I  Ve Ie K  Hs As G  .  .  .  C  .  Ts .  .  .  .  .  .  .  V  Ht Ss S  .  H  
  73   81 A R        -     0   0    0 248 T  .  Ve .  Ys Te Ee E  Re Ke Ie .  .  .  Te .  De .  .  .  .  .  .  F  P  I  Ae Q  .  Te 
  74   82 A S  E     -c   47   0A   0 250 Te Et He .  Ee Le Pe Ae Se Ve Ve .  .  .  Le .  Ae Yh .  .  .  .  .  L  Ve P  Se Le .  Ae 
  75   83 A L  E     -c   48   0A   0 251 Te Fs Le .  Ye Fe Ve Ye He X  Ee .  .  .  Ie .  Ve Eh .  .  .  .  .  V  Le Ve Ve He .  V  
  76   84 A S  E     +c   49   0A   0 252 Ys V  Ae .  Ie Qe Qe Fe Ve Es Ee .  .  .  Le .  Ie Kh .  .  .  .  .  T  Se Fe Ie Fe Te A  
  77   85 A I        -     0   0    0 237 As L  G  .  R  Gs S  V  I  G  Ae .  .  .  Ae Eh D  Mh .  .  .  .  .  Pt Ve S  V  Ve I  Lg 
  78   86 A N     >  -     0   0    0 205 .  P  .  .  Ss P  R  E  N  Rh Eh .  .  .  Ws Vh .  .  .  .  .  L  .  .  .  Pt K  P  D  .  
  79   87 A S  T  4 S+     0   0    0 167 .  V  .  .  .  L  Vt Ks Mt Ah Lh .  .  .  Ss Sh .  .  .  .  .  N  .  .  .  .  .  R  Fh .  
  80   88 A V  T  4 S+     0   0    0 179 .  F  .  .  .  Lt .  Lg .  .  Xh Pe .  .  Ph Lh He .  .  .  .  Sh .  .  Kh .  .  S  .  .  
  81   89 A N  T  4 S-     0   0    0 187 .  N  .  .  .  Nt .  Pg .  .  Dh Ke .  .  .  .  Q  Sh .  .  .  Dh .  .  Vh .  Qh Ph .  .  
  82   90 A G    ><  +     0   0    0 202 .  .  Eh .  .  N  Et Eg Gh .  Ah Le .  .  Eh .  P  Rh .  .  .  Qh .  .  Kh .  Ah .  .  .  
  83   91 A Q  T 3  S-     0   0    0 205 .  .  Kh .  .  Ph Et .  Dh .  .  Ie .  .  Eh Kh Kh Rh .  .  .  Eh .  As Gh .  Dh .  Qh Eg 
  84   92 A G  T >  S+     0   0    0 247 Gh Kh Vh .  K  Lh Fs .  Ah .  .  Ye .  .  Ah Ah Lh Ah .  .  .  Lh .  G  Ah Dh Qh Eh Kh Dg 
  85   93 A L  G X>  +     0   0    0 292 Lh Vh Fh .  Dg Mh P  Eh Lh Vh .  Ee .  .  Gh Ih Gh Ah .  .  .  Yh .  Rs Ah Lh Vh Yh Lh Vg 
  86   94 A N  G 34 S+     0   0    0 306 Ih Qh Th .  Eg Dh .  Kh Rh Th Fh .  .  .  Rh Eh Eh Qh .  .  .  Dh .  Ps Hh Rh Ah Rh Eh Lg 
  87   95 A Q  G <> S+     0   0    0 311 Kh Eh Nh .  Yg Th .  Vh Rh Ch Kh .  .  .  .  Eh Th Lh .  .  .  Gh .  Ys Ah Lh Eh Eh Kh Sg 
  88   96 A I  H <> S+     0   0    0 311 Ls Lh Ch .  Lg Lh S  I  Vh Ah Lh .  .  .  .  Ih Ah Ch .  .  .  Lh .  .  Ah Ih Vh Lh Lh T  
  89   97 A V  H  X S+     0   0    0 300 .  Kh Lh .  D  Fh E  S  Vh Vh Rh .  .  .  .  Sh Fh Gh .  .  .  Kh .  Ps Lh Nh Gh Ah Sh P  
  90   98 A P  H  > S+     0   0    0 281 Pg Qh Rh .  L  Et Ps .  Eh Xh Gt .  .  .  .  Kh Nh Ah .  .  .  Ht .  Wh Qh Th Kh Rh Kt .  
  91   99 A A  H  X S+     0   0    0 263 Eg Rh Ah .  .  Gt P  .  Lh Qh Vs .  .  .  .  Vh Mh Gh .  .  .  V  .  Mh Ih Qh Lh Kh D  .  
  92  100 A S  H  X S+     0   0    0 246 Fg Vh Lh .  .  A  .  .  Eh As Is P  .  .  .  Ah Lh Mh .  .  .  N  .  Ch Vh Ah Lh Vh Kt .  
  93  101 A K  H  X S+     0   0    0 209 Ag Th Rs .  .  .  .  .  K  .  A  At .  .  .  Eh Lh Ah .  .  .  Q  .  Yh Sh Ih Gt Dh .  .  
  94  102 A E  H >< S+     0   0    0 159 .  Kh Qs .  .  .  .  .  .  .  .  Dt .  .  .  Qh Dh Ah .  .  .  .  .  Kh Eh Ft .  Ah .  .  
  95  103 A I  H 3< S+     0   0    0 133 .  .  Vs .  .  .  .  .  .  .  .  Ig .  .  .  Vt Rh Vh .  .  .  .  .  Nh Rh .  .  N  .  .  
  96  104 A L  H 3X S+     0   0    0 125 .  .  .  .  .  .  .  .  .  .  .  .  .  .  .  Kt Ih Vh .  .  .  .  .  Ah Sh .  .  E  .  .  
  97  105 A Q  H <X S+     0   0    0  79 .  .  Ss .  .  .  .  .  .  .  .  .  .  .  .  .  Vh Dh .  .  .  .  .  Mh Rh .  .  .  .  .  
  98  106 A E  H  > S+     0   0    0  68 .  .  Pt .  .  .  .  .  .  .  .  .  .  .  .  .  Nt Kh .  .  .  .  .  Eh Is .  .  .  .  .  
  99  107 A K  H  > S+     0   0    0  71 .  .  Gt .  .  .  .  .  .  .  .  .  .  .  .  .  K  Ih .  .  .  .  .  Lh A  .  .  .  .  .  
 100  108 A F  H  X S+     0   0    0  56 .  .  G  .  .  .  .  .  .  .  .  .  .  .  .  .  .  Rh .  .  .  .  .  Gt A  .  .  .  .  .  
 101  109 A D  H  X S+     0   0    0  35 .  .  .  .  .  .  .  .  .  .  .  .  .  .  .  .  .  Eh .  .  .  .  .  .  .  .  .  .  .  .  
 102  110 A R  H  X S+     0   0    0  33 .  .  .  .  .  .  .  .  .  .  .  .  .  .  .  .  .  Nh .  .  .  .  .  .  .  .  .  .  .  .  
 103  111 A M  H ><>S+     0   0    0  19 .  .  .  .  .  .  .  .  .  .  .  .  .  .  .  .  .  Rt .  .  .  .  .  .  .  .  .  .  .  .  
 104  112 A R  H ><5S+     0   0    0  15 .  .  .  .  .  .  .  .  .  .  .  .  .  .  .  .  .  Gt .  .  .  .  .  .  .  .  .  .  .  .  
 105  113 A A  H 3<5S+     0   0    0  14 .  .  .  .  .  .  .  .  .  .  .  .  .  .  .  .  .  .  .  .  .  .  .  .  .  .  .  .  .  .  
 106  114 A K  T <<5S-     0   0    0  18 .  .  .  .  .  .  .  .  .  .  .  .  .  .  .  .  .  .  .  .  .  .  .  .  .  .  .  .  .  .  
 107  115 A G  T < 5S+     0   0    0  21 .  .  .  .  .  .  .  .  .  .  .  .  .  .  .  .  .  .  .  .  .  .  .  .  .  .  .  .  .  .  
 108  116 A V      < -     0   0    0  18 .  .  .  .  .  .  .  .  .  .  .  .  .  .  .  .  .  L  .  .  .  .  .  .  .  .  .  .  .  .  
 109  117 A K        -     0   0    0  19 .  .  .  .  .  .  .  .  .  .  .  .  .  .  .  .  .  Ds .  .  .  .  .  .  .  .  .  .  .  .  
 110  118 A P        -     0   0    0  21 .  .  .  .  .  .  .  .  .  .  .  .  .  .  .  .  .  Rs .  .  .  .  .  Y  .  .  .  .  .  .  
 111  119 A R        -     0   0    0  34 .  .  Dt .  .  .  .  .  .  .  .  .  .  .  .  .  .  Le .  .  .  .  .  Ps .  .  .  .  .  .  
 112  120 A A        -     0   0    0  82 .  .  I  .  Nt .  .  .  .  Et Tt Eg .  .  .  .  .  Ne .  .  .  .  .  Mg .  .  Dt .  .  .  
 113  121 A I  E     - d   0 147A   0 176 .  Ds A  .  D  Hs .  Es .  Nt D  Rs .  .  .  Es .  Ve .  .  .  .  .  Ng .  Ks Q  .  Nt .  
 114  122 A R  E     + d   0 148A   0 200 .  As Fe .  A  Le .  Ns Hs D  R  We .  .  .  Ne .  Te .  .  .  .  .  Me .  Cs K  .  Ne .  
 115  123 A A  E     -ad  18 149A   0 260 De Ie Ve .  We Ae De Te Ye Ve Te Ve .  .  .  Ve .  Ve .  .  .  Ds .  Ie .  Te Ve .  Ke Ds 
 116  124 A L  E     -ad  19 150A   0 263 Fe Ve Ve .  Ie Fe Ge Ve Ie Ve Ve Me .  .  .  Fe .  Ge .  .  .  Ye .  Ke .  Ge Ae .  Ae Ve 
 117  125 A I  E     +ad  20 151A   0 264 Ve Le Le .  Ie Ie Ve Fe Ve Le Ve Le .  .  .  Ve .  Ve .  .  .  Ve .  Ve .  Me Ie .  Le Fe 
 118  126 A I  E     +a   21   0A   0 259 Fe Le Ve .  Xe N  Ie Le Pe Ve Ve Le .  .  .  Ye .  De .  .  .  Le .  Ge .  Ie Le .  Le Ae 
 119  127 A G  E     -a   22   0A   0 244 De Se Gs .  Te T  S  Ve E  Ae Se D  .  .  .  Pe .  G  .  .  .  Te .  .  .  Ie Ce .  Fe Pe 
 120  128 A I  S >  S-     0   0    0 210 A  Pe .  .  C  T  Rs G  .  .  T  Ps .  .  .  .  .  .  .  .  .  G  .  .  .  Le V  .  Ce .  
 121  129 A P  T 3  S+     0   0    0 190 Ts E  .  .  I  Ss A  As .  .  Ab Me .  .  .  .  .  .  .  .  .  Y  .  .  .  Gs .  .  Ss .  
 122  130 A N  T 3  S+     0   0    0 183 S  G  .  .  Ps Qt Fs Gs .  .  H  Ce .  .  .  Mh .  .  .  .  .  T  .  .  .  G  .  .  Ps .  
 123  131 A V  S <  S-     0   0    0  99 .  S  Gg .  .  .  .  .  .  Gs .  .  .  .  .  Dh .  Th .  .  .  .  .  .  .  Gt .  .  Hb .  
 124  132 A G  S  > S+     0   0    0 170 Ah Gh Sg .  .  .  .  Dt Is K  .  Sh .  .  .  Ih .  Lh .  .  .  .  .  .  .  Vh Wh .  .  .  
 125  133 A K  H  > S+     0   0    0 189 Hh Ah Sg .  Sh .  .  Ih Es Gt .  Vh .  .  .  Lh .  Yh .  .  .  .  .  Ds .  Kh Th .  .  .  
 126  134 A S  H  > S+     0   0    0 218 Vh Kh Lg .  Ah Ih Sh Ih A  Ht .  Ch .  .  .  Nh .  Kh .  .  .  .  .  Ts .  Hh Sh .  .  .  
 127  135 A T  H  > S+     0   0    0 235 Qh Nh Es .  Rh Ah Wh Yh Is S  .  Kh .  .  .  Rh .  Lh .  .  .  Mh .  Vh .  Hh Th .  Kh G  
 128  136 A L  H  X S+     0   0    0 237 Nh Ah Ih .  Ih Ih Ch Sh A  Dh .  Ah .  .  .  Vh .  H  .  .  .  Vh .  Sh .  Ih Ih .  Ih V  
 129  137 A I  H  X S+     0   0    0 238 Eh Lh Ph .  Yh Gh Ht Sh Th Rh .  Ih .  .  .  Yh .  .  .  .  .  Vh .  Dh .  Ah Sh .  Kh Ib 
 130  138 A N  H  X>S+     0   0    0 241 Ah Dh Qh .  Hh Kh Ht Rh Dh Vh .  Eh .  .  .  Qh .  Ht .  .  .  Dh .  .  .  Nh Sh .  Dh T  
 131  139 A R  H  <5S+     0   0    0 221 Lh Fh Lh .  Lh Dh .  Rh Mh Th .  Vh .  .  .  Gh .  Fh .  .  .  Ih .  .  .  Ah Hh .  Ih Eh 
 132  140 A L  H  <5S+     0   0    0 213 Lh L  Ih .  Ch Lh .  Fh Lh Vh .  Lh .  .  .  Lh .  Sh .  .  .  Vh .  .  .  Nh Lh .  Vh Vh 
 133  141 A A  H  <5S-     0   0    0 196 Rh S  Th .  Kh Ah .  Vh Ih Ah .  Lh .  .  .  Kh .  Rh .  .  .  Qh .  .  .  Lh .  .  Lh Ah 
 134  142 A K  T  <5S+     0   0    0 146 Qh .  Eh .  Eh Dh .  Eh .  Rh .  Rh .  .  .  Eh .  .  .  .  .  .  .  .  .  .  .  .  Kh Rh 
 135  143 A K  S   <S-     0   0    0  39 .  .  .  .  .  .  .  .  .  Gt .  .  .  .  .  .  .  .  .  .  .  .  .  .  .  .  .  .  .  Eh 
 136  144 A N        +     0   0    0  29 .  .  .  .  .  .  .  .  .  Vs .  .  .  .  .  .  .  .  .  .  .  .  .  .  .  .  .  .  .  Ah 
 137  145 A I              0   0    0  29 .  .  .  .  .  .  .  .  .  I  .  .  .  .  .  .  .  .  .  .  .  .  .  .  .  .  .  .  .  Ah 
 138  146 A A              0   0    0  29 .  .  .  .  .  .  .  .  .  A  .  .  .  .  .  .  .  .  .  .  .  .  .  .  .  .  .  .  .  Sh 
 139  159 A Q              0   0    0  24 .  .  .  .  .  .  .  .  .  .  .  V  .  .  .  .  .  .  .  .  .  .  .  .  .  .  .  .  .  .  
 140  160 A W        -     0   0    0  24 .  .  .  .  .  .  .  .  .  .  .  K  .  .  .  .  .  .  .  .  .  .  .  .  .  .  .  .  .  Lh 
 141  161 A V  E     -E  149   0A   0  47 .  .  .  .  Fh .  .  .  .  .  .  Eg .  .  .  .  .  .  .  .  .  .  .  .  .  .  .  .  .  Hh 
 142  162 A K  E     -E  148   0A   0  63 .  .  Lh .  G  Kh .  .  .  .  .  Eg .  .  .  .  .  .  .  .  .  .  .  .  .  .  .  .  .  Ah 
 143  163 A V  E >>  -E  147   0A   0 104 .  Qh Sh .  Kt Rh .  Yh Eh .  .  .  .  .  .  .  .  .  .  .  .  Kh .  .  .  .  .  .  .  Rt 
 144  164 A G  T 34 S-     0   0    0 109 .  Fh Ht .  Qt Ah .  Qh Eh .  .  .  .  .  .  .  .  .  .  .  .  Qh .  .  .  .  .  .  .  .  
 145  165 A K  T 34 S+     0   0    0  86 .  Kt Yt .  .  Gs .  Sh Et .  .  .  .  .  .  .  .  .  .  .  .  Qh .  .  .  .  .  .  .  .  
 146  166 A E  T <4 S+     0   0    0 119 .  Yt Gt .  .  T  .  Sh Gt .  .  .  .  .  At Gt .  Ne .  .  .  N  .  Gt .  Nt Kh .  .  .  
 147  167 A L  E  <  -dE 113 143A   0 154 Pt K  V  .  .  I  Ee .  L  .  .  .  .  .  Y  F  .  Ve .  .  .  Pt .  Ms .  Gs Hh .  .  .  
 148  168 A E  E     -dE 114 142A   0 189 Gt Pe Ve .  .  He Qe .  Ne .  .  Rg .  .  E  Ne .  Se .  .  .  Rt .  W  .  Ab Le .  Ds Gt 
 149  169 A L  E     -dE 115 141A   0 228 I  Ve Ae .  Qs Ye Ge .  Ve .  .  Ie .  .  Qs Ve .  Fe .  .  .  L  .  Te .  Ds Ke .  L  I  
 150  170 A L  E     -d  116   0A   0 240 Re Ae Ge .  Le Ie Re .  Vs .  .  Ie .  .  .  Ge .  Le .  .  .  Ve .  Ve .  Ye Le .  Me Le 
 151  171 A D  E     -d  117   0A   0 243 Le Le Qe .  Ve Ye Fe .  Ps .  .  Fe .  .  .  Ke .  Le .  .  .  Ye .  Ge .  Ae Le .  Le Ye 
 152  172 A T        -     0   0    0 239 Ie Le G  .  Ne Se Ye .  .  .  .  Ve .  .  .  A  .  S  .  .  .  Ve .  Ve .  Ve Te .  We A  
 153  173 A P        -     0   0    0 225 De .  .  .  Ve Se Ae .  Ps .  .  Ne .  .  .  P  .  Et .  .  .  Ce .  I  .  Ye Le .  Se P  
 154  174 A G        -     0   0    0 215 L  Ae .  .  At .  Le .  Rs .  .  Ie .  .  .  Ft .  Dt .  .  .  D  .  Lt .  Ie Ae .  De Dh 
 155  175 A I        -     0   0    0 143 Ts Ve .  .  Dt .  .  .  P  .  .  .  .  .  .  Gt .  G  .  .  .  P  .  Gt .  N  .  .  E  Nt 
 156  176 A L        -     0   0    0 102 Pt A  .  .  .  .  .  .  H  .  .  .  .  .  .  Ye .  Ss .  .  .  V  .  .  .  Ah .  .  It At 
 157  177 A W        -     0   0    0  77 At G  .  .  .  Ae .  .  Mg .  .  .  .  .  .  Ye .  Gh .  .  .  .  .  .  .  Sh .  .  .  Gh 
 158  178 A P  S    S+     0   0    0  78 .  Ie .  .  .  G  .  .  Vg .  .  .  .  .  .  .  .  .  .  .  .  .  .  .  .  Lh Le .  .  Gh 
 159  179 A K        +     0   0    0  80 .  De .  .  .  Ie .  .  Th .  .  .  .  .  .  .  .  .  .  .  .  .  .  .  .  Vh De T  .  .  
 160  180 A F        +     0   0    0  76 .  Vg .  .  .  Ye .  .  Lh .  .  .  .  .  .  .  .  .  .  .  .  .  .  .  .  .  T  Qh .  .  
 161  181 A E        +     0   0    0  78 Ae Eg .  .  .  Ng .  .  Ih .  .  .  .  .  .  .  .  .  .  .  .  .  .  .  .  .  Ph Eh .  .  
 162  182 A D    >>  -     0   0    0  66 Se Ng .  .  .  Ng .  .  .  .  .  .  .  .  .  .  .  .  .  .  .  .  .  .  .  .  Mh Rh .  .  
 163  183 A E  H 3> S+     0   0    0  54 Ie .  .  .  .  F  .  .  .  .  .  .  .  .  .  .  .  .  .  .  .  .  .  .  .  .  Nh .  .  .  
 164  184 A L  H 3> S+     0   0    0  46 Se .  .  .  .  Tb .  .  .  .  .  .  .  .  .  .  .  .  .  .  .  .  .  .  .  .  Rh .  .  .  
 165  185 A V  H <> S+     0   0    0  40 .  .  .  .  .  .  .  .  .  .  .  .  .  .  .  .  .  .  .  .  .  .  .  .  .  .  .  .  .  .  
 166  186 A G  H  X S+     0   0    0  44 Sg .  .  .  .  .  .  .  .  .  .  .  .  .  .  .  .  .  .  .  .  Ds .  .  .  .  .  .  .  .  
 167  187 A L  H  X S+     0   0    0  46 Kg .  .  .  .  .  .  .  R  .  .  .  .  .  .  .  .  .  .  .  .  Q  .  .  .  .  .  .  .  .  
 168  188 A R  H  X S+     0   0    0  46 Sg .  .  .  .  .  .  .  R  .  .  .  .  .  .  .  .  .  .  .  .  R  .  .  .  .  .  .  .  .  
 169  189 A L  H  X>S+     0   0    0  38 As .  .  .  .  .  .  .  L  .  .  .  .  .  .  .  .  .  .  .  .  N  .  .  .  .  .  .  .  .  
 170  190 A A  H ><5S+     0   0    0  43 .  .  .  .  .  .  .  .  Ge .  .  I  .  .  .  .  .  .  .  .  .  .  .  .  .  .  .  .  .  .  
 171  191 A V  H 3<5S+     0   0    0  46 .  .  .  .  .  .  .  .  .  .  .  Gs .  .  .  .  .  .  .  .  .  .  .  .  .  .  .  .  I  .  
 172  192 A T  H 3<5S-     0   0    0  38 G  .  .  .  .  .  .  .  .  .  .  D  .  .  .  .  .  .  .  .  .  .  .  G  .  .  .  .  Es .  
 173  193 A G  T <<5S+     0   0    0  42 Ph .  .  .  .  .  .  .  .  .  .  Fh .  .  .  .  .  .  .  .  .  .  .  L  .  .  .  .  Gb .  
 174  194 A A  S   <S+     0   0    0  63 Gh .  .  .  .  .  .  .  .  .  .  Gh .  .  .  .  .  .  .  .  .  .  .  T  .  .  .  .  Ts .  
 175  195 A I  S    S-     0   0    0  81 Th .  .  .  .  Gh .  .  .  .  Kg Dh .  .  .  .  .  .  .  .  .  V  .  Et .  .  Ve .  Ys .  
 176  196 A K    >   -     0   0    0 108 N  .  .  .  .  Yh M  .  .  .  Fg Rh .  .  .  .  .  .  .  .  .  P  .  Vs .  .  Ve .  Le Lh 
 177  197 A D  T 3  S+     0   0    0 116 Ih .  .  .  .  Rh P  .  Kh .  Th .  .  .  .  .  .  .  .  .  .  Dg .  Et .  .  Te .  .  Vh 
 178  198 A S  T 3  S+     0   0    0 102 Dh .  .  .  Ls Eh Eh .  Hh .  Qh .  .  .  .  .  .  .  .  .  .  Dg .  Nt .  .  Te .  .  Gh 
 179  199 A I  S <  S+     0   0    0 101 Eh .  .  .  S  Qh Dh .  Ah .  .  .  .  .  .  .  .  .  .  .  .  .  .  Ms .  .  Dt .  .  Rh 
 180  200 A I  S    S-     0   0    0  90 .  .  .  .  Ph Lh .  .  Ah .  .  .  .  .  .  .  .  .  .  .  .  .  .  D  .  .  Gt .  .  Eh 
 181  201 A N    >>  -     0   0    0  83 .  .  .  Qh Rh .  .  .  .  .  .  .  .  .  .  .  .  .  .  S  Eh .  Eh .  .  .  Ke .  .  .  
 182  202 A L  H 3> S+     0   0    0  78 .  .  .  Lh Fh .  .  .  .  .  .  .  .  .  .  .  .  .  D  Mh Kh .  Lh .  .  .  .  .  .  .  
 183  203 A Q  H 3> S+     0   0    0  73 .  .  .  Nh .  .  .  .  .  .  .  .  Dh S  .  .  .  .  Ph Th Vh .  Sh .  .  .  .  .  .  .  
 184  204 A D  H <> S+     0   0    0  70 .  .  .  Lh .  .  .  .  .  .  .  .  Eh Nh .  .  .  .  Th Dh Kh .  Ah .  .  .  .  .  .  .  
 185  205 A V  H  X S+     0   0    0  70 .  .  .  Lh .  .  .  .  .  .  .  .  Eh Ah .  .  .  .  Dh Qh Ah .  Sh .  .  .  .  .  .  .  
 186  206 A A  H  X S+     0   0    0  65 .  .  .  Yh .  .  .  .  .  .  .  .  Lh Ih .  .  .  .  Qh Qh Lh .  Vh .  .  .  .  .  .  .  
 187  207 A V  H  X S+     0   0    0  68 .  .  .  Vh .  .  .  .  .  .  .  .  Eh Rh .  .  .  .  Lh Ah Eh .  Yh .  .  .  .  .  .  .  
 188  208 A F  H  X S+     0   0    0  70 .  .  .  Qh .  .  .  .  .  .  .  .  Kh Sh .  .  .  .  Sh Eh Eh .  Nh .  .  .  .  .  .  .  
 189  209 A G  H  X S+     0   0    0  62 .  .  .  Ah .  .  .  .  .  .  .  .  Eh Ih .  .  .  .  Vh Ah Kh .  Rh .  .  .  .  .  .  .  
 190  210 A L  H  X S+     0   0    0  61 .  .  .  Rh .  .  .  .  .  .  .  .  Ah Wh .  .  .  .  Mh Rh Vh P  Vh .  .  .  .  .  .  .  
 191  211 A R  H  X S+     0   0    0  57 .  .  .  Dh .  .  .  .  .  .  .  .  Eh Eh .  .  .  .  Kh Ah Kh S  Lh .  .  .  .  .  .  .  
 192  212 A F  H  X S+     0   0    0  53 .  .  .  Dh .  .  .  .  .  .  .  .  Eh Nt .  .  .  .  Th Fh Ah Pt Nh .  .  .  .  .  .  .  
 193  213 A L  H  X S+     0   0    0  49 .  .  .  Ih .  .  .  .  .  .  .  .  Lh Nt .  .  .  .  Ih Ls Ls At Yh .  .  .  .  .  .  .  
 194  214 A E  H  < S+     0   0    0  48 .  .  .  Lh .  .  .  .  .  .  .  .  Ah Gt .  .  .  .  Lh .  .  Qt Vh .  .  .  .  .  .  .  
 195  215 A E  H  < S+     0   0    0  43 .  .  .  Nt .  .  .  .  .  .  .  .  .  Fs .  .  .  .  Kh .  .  .  Lh .  .  .  .  .  .  .  
 196  216 A H  H  < S+     0   0    0  41 .  .  .  Gt .  .  .  .  .  .  .  .  Ph G  .  .  .  .  Et .  G  .  Nh .  .  .  .  .  .  .  
 197  217 A Y     X  +     0   0    0  44 .  .  .  Ss .  .  .  .  .  .  .  .  Fh .  .  .  .  .  Kt S  G  .  Ht .  .  .  .  .  .  .  
 198  218 A P  H  > S+     0   0    0  39 .  .  .  Hs .  .  .  .  .  .  .  .  Wh .  .  .  .  .  Ns Eh Gs .  .  .  .  .  .  .  .  .  
 199  219 A E  H  > S+     0   0    0  39 .  .  .  P  .  .  .  .  .  .  .  .  Gt .  .  .  .  .  I  Eh Gs .  Ls .  .  .  .  .  .  .  
 200  220 A R  H  > S+     0   0    0  34 .  .  .  V  .  .  .  .  .  .  .  .  .  .  .  .  .  .  .  Mh Rs .  Lh .  .  .  .  .  .  .  
 201  221 A L  H  X S+     0   0    0  30 .  .  .  .  .  .  .  .  .  .  .  .  .  .  .  .  .  .  .  Ih Ih .  Eh .  .  .  .  .  .  .  
 202  222 A K  H  <>S+     0   0    0  27 .  .  .  .  .  .  .  .  .  .  .  .  .  .  .  .  .  .  .  Ah .  .  Vh .  .  .  .  .  .  .  
 203  223 A E  H ><5S+     0   0    0  25 .  .  .  .  .  .  .  .  .  .  .  .  .  .  .  .  .  .  .  Eh .  .  Nh .  .  .  .  .  .  .  
 204  224 A R  H 3<5S+     0   0    0  26 .  .  .  .  .  .  .  .  .  .  P  .  .  .  .  .  .  .  .  Fh .  .  .  .  .  .  .  .  .  .  
 205  225 A Y  T 3<5S-     0   0    0  23 .  .  .  .  .  .  .  .  .  .  Ve .  .  .  .  .  .  .  .  Kh .  .  .  .  .  .  .  .  .  .  
 206  226 A G  T < 5 +     0   0    0  25 .  .  .  .  .  .  .  .  .  .  De .  .  .  .  .  .  .  .  Ah .  .  .  .  .  .  .  .  .  .  
 207  227 A L      < -     0   0    0  16 .  .  .  .  .  .  .  .  .  .  Ve .  .  .  .  .  .  .  .  .  .  .  .  .  .  .  .  .  .  .  
 208  228 A D  S    S+     0   0    0  18 .  .  .  .  .  .  .  .  .  .  Ke .  .  .  .  .  .  .  Kt .  .  .  .  .  .  .  .  .  .  .  
 209  229 A E  S    S-     0   0    0  21 .  .  .  .  .  .  .  .  .  .  As .  .  .  .  .  .  .  Kt .  .  .  .  .  .  .  .  .  .  .  
 210  230 A I        -     0   0    0  25 .  .  .  .  .  .  .  .  .  .  .  .  .  .  .  .  .  .  F  .  .  .  .  .  .  .  .  .  .  .  
 211  231 A P        -     0   0    0  23 .  .  .  .  .  .  .  .  .  .  .  .  .  S  .  .  .  .  E  .  .  .  .  .  .  .  .  .  .  .  
 212  232 A E  S    S+     0   0    0  35 .  .  .  Ch .  .  .  .  .  .  .  .  Dh S  .  .  .  .  .  .  .  .  .  .  .  .  .  .  .  .  
 213  233 A D  S >> S-     0   0    0  39 .  .  .  Eh .  .  .  .  .  .  .  .  Rh K  .  .  .  .  .  .  .  .  Qh .  .  .  .  .  .  .  
 214  234 A I  H 3> S+     0   0    0  47 .  .  .  Fh .  .  .  .  .  .  .  .  Ah T  .  .  .  .  Ph .  .  .  Lh .  .  .  .  .  .  .  
 215  235 A A  H 3> S+     0   0    0  50 .  .  .  Ah .  .  .  .  .  .  .  .  Kh .  .  .  .  .  Rh .  .  .  Kh .  .  .  .  .  .  .  
 216  236 A E  H <> S+     0   0    0  48 .  .  .  Gh .  .  .  .  .  .  .  .  Sh T  .  .  .  .  Th .  Kh .  Lh .  .  .  .  .  .  .  
 217  237 A L  H  X S+     0   0    0  48 .  .  .  Yh .  .  .  .  .  .  .  .  Lh Dh .  .  .  .  Ih .  Kh .  Ah .  .  .  .  .  .  .  
 218  238 A F  H  X S+     0   0    0  51 .  .  .  Qh .  .  .  .  .  .  Xh .  Vh Fh .  .  .  .  Lh .  Wh .  Kh .  .  .  .  .  .  .  
 219  239 A D  H  X S+     0   0    0  48 .  .  .  Ch .  .  .  .  .  .  Dh .  Kh Dh .  .  .  .  Gh .  Eh .  Rt .  .  .  .  .  .  .  
 220  240 A A  H  X S+     0   0    0  41 .  .  .  Qh .  .  .  .  .  .  Vh .  Ah Yh .  .  .  .  Th .  Eh .  .  .  .  .  .  .  .  .  
 221  241 A I  H  X S+     0   0    0  42 .  .  .  Ih .  .  .  .  .  .  Lh .  R  Wh .  .  .  .  Ih .  Lh .  .  .  .  .  .  .  .  .  
 222  242 A G  H  X>S+     0   0    0  41 .  .  .  Qh .  .  .  .  .  .  Kh .  Qh Ih .  .  .  .  Sh .  Kh .  .  .  .  .  .  .  .  .  
 223  243 A E  H  <5S+     0   0    0  38 .  .  .  Fh .  .  .  .  .  .  Sh .  .  Sh .  .  .  .  Ah .  Kh .  .  .  .  .  .  .  .  .  
 224  244 A K  H  <5S+     0   0    0  35 .  .  .  G  .  .  .  .  .  .  Yh .  .  .  .  .  .  .  Ah Gs Kh .  .  .  .  .  .  .  .  .  
 225  245 A R  H  <5S-     0   0    0  34 .  .  .  .  .  .  .  .  .  .  Lt .  .  .  .  .  .  .  Kh Gs Ih .  .  .  .  .  .  .  .  .  
 226  246 A G  T  <5 +     0   0    0  37 .  .  .  .  .  .  .  .  .  .  Gt .  .  Dh .  .  .  .  Nh De Eh .  .  .  .  .  .  .  .  .  
 227  247 A C      < +     0   0    0  36 .  .  .  .  .  .  .  .  .  .  S  .  .  Fh .  .  .  .  Et Ie .  .  .  .  .  .  .  .  .  .  
 228  248 A L  B     +F  234   0B   0  34 .  .  .  .  .  .  .  .  .  .  N  .  .  Eh .  .  .  .  Lt Se .  .  .  .  .  .  .  .  .  .  
 229  249 A M        +     0   0    0  33 .  .  .  .  .  .  .  .  .  .  Ts .  .  Kt .  .  .  .  .  Tg .  .  Ys .  .  .  .  .  .  .  
 230  250 A S  S >  S-     0   0    0  28 .  .  .  .  .  .  .  .  .  .  Ls .  .  .  .  .  .  .  .  .  Gs .  S  .  .  .  .  .  .  .  
 231  251 A G  T 3  S-     0   0    0  32 .  .  .  .  .  .  .  .  .  .  .  .  .  .  .  .  .  .  .  Gs Gs .  Lh .  .  .  .  .  .  .  
 232  252 A G  T 3  S+     0   0    0  34 .  .  .  Gt .  .  .  .  .  .  .  .  .  It .  .  .  .  .  S  Gs .  Eh .  .  .  .  .  .  .  
 233  253 A L    <   -     0   0    0  34 .  .  .  Nt .  .  .  .  .  .  .  .  .  Gt .  .  .  .  .  G  Et .  Eh .  .  .  .  .  .  .  
 234  254 A I  B     -F  228   0B   0  30 .  .  .  M  .  .  .  .  .  .  .  .  .  A  .  .  .  .  .  Te .  .  Lh .  .  .  .  .  .  .  
 235  255 A N     >  -     0   0    0  44 .  .  .  S  .  .  .  .  .  .  .  .  .  S  .  .  .  .  .  Ie Kh .  Ah .  .  .  .  .  .  .  
 236  256 A Y  H  > S+     0   0    0  43 .  .  .  Eh .  .  .  .  .  .  .  .  .  Qh .  .  .  .  .  .  Vh .  Vh .  .  .  .  .  .  .  
 237  257 A D  H  > S+     0   0    0  45 .  .  .  Ih .  .  .  .  .  .  .  .  .  Kh .  .  .  .  .  .  Eh .  Hh .  .  .  .  .  .  .  
 238  258 A K  H  > S+     0   0    0  48 .  .  .  Eh .  .  .  .  .  .  .  .  Dh Eh .  .  .  .  .  De Eh .  Eh .  .  .  .  .  .  .  
 239  259 A T  H  X S+     0   0    0  45 .  .  .  Ah .  .  .  .  .  .  .  .  Lh Ah .  .  .  .  .  Fh Eh .  Yh .  .  .  .  .  .  .  
 240  260 A T  H  X S+     0   0    0  49 .  .  .  Kh .  .  .  .  .  .  .  .  Rh Eh .  .  .  .  .  Eh Vh .  Wh .  .  .  .  .  .  .  
 241  261 A E  H  X S+     0   0    0  49 .  .  .  Vh .  .  .  .  .  .  .  .  Eh Qh .  .  .  .  .  Eh Kh .  Rh .  .  .  .  .  .  .  
 242  262 A V  H  X S+     0   0    0  50 .  .  .  Rh .  .  .  .  .  .  .  .  Eh Lh .  .  .  .  .  Fh Kh .  Sh .  .  .  .  .  .  .  
 243  263 A I  H  X S+     0   0    0  52 .  .  .  Yh .  .  .  .  .  .  .  .  Lh Ih .  .  .  .  Yh Lh Lh .  Mh .  .  .  .  .  .  .  
 244  264 A I  H  X S+     0   0    0  50 .  .  .  Vh .  .  .  .  .  .  .  .  Rh Vh .  .  .  .  Qh Vh Eh .  Nh .  .  .  .  .  .  .  
 245  265 A R  H  X S+     0   0    0  49 .  .  .  Kh .  .  .  .  .  .  .  .  Wh Kh .  .  .  .  Qh Mh Eh .  Rh .  .  .  .  .  .  .  
 246  266 A D  H  <>S+     0   0    0  50 .  .  .  Lh .  .  .  .  .  .  .  .  Ah Ah .  .  .  .  Rh Mh Eh .  Yh .  .  .  .  .  .  .  
 247  267 A I  H ><5S+     0   0    0  48 .  .  .  Ah .  .  .  .  .  .  .  .  Ih Ih .  .  .  .  Lh Vh Ih .  Sh .  .  .  .  .  .  .  
 248  268 A R  H 3<5S+     0   0    0  47 .  .  .  Rh .  .  .  .  .  .  .  .  Lh Eh .  .  .  .  Lh Rh Kh .  Kh .  .  .  .  .  .  .  
 249  269 A T  T 3<5S-     0   0    0  37 .  .  .  Sh .  .  .  .  .  .  .  .  Kh Ih .  .  .  .  Rh Qh Kh .  Qh .  .  .  .  .  .  .  
 250  270 A E  T X 5S+     0   0    0  34 .  .  .  Ls .  .  .  .  .  .  .  .  .  Ah .  .  .  .  Nt Mh L  .  Vh .  .  .  .  .  .  .  
 251  271 A K  T 3 <S+     0   0    0  22 .  .  .  .  .  .  .  .  .  .  .  .  .  .  .  .  .  .  .  .  .  .  .  .  .  .  .  .  .  .  
 252  272 A F  T 3  S-     0   0    0  18 .  .  .  .  .  .  .  .  .  .  .  .  .  Ih .  .  .  .  .  .  .  .  .  .  .  .  .  .  .  .  
 253  273 A G    <   -     0   0    0  16 .  .  .  .  .  .  .  .  .  .  .  .  .  Dh .  .  .  .  .  .  .  .  .  .  .  .  .  .  .  .  
 254  274 A R  S    S-     0   0    0  19 .  .  .  .  .  .  .  .  .  .  .  .  .  Ah .  .  .  .  .  .  .  .  .  .  .  .  .  .  .  .  
 255  275 A L        -     0   0    0  20 .  .  .  .  .  .  .  .  .  .  .  .  .  Nt .  .  .  .  .  .  .  .  .  .  .  .  .  .  .  .  
 256  276 A S        -     0   0    0  17 .  .  .  .  .  .  .  .  .  .  .  .  .  .  .  .  .  .  .  .  .  .  .  .  .  .  .  .  .  .  
 257  277 A F  S    S+     0   0    0  17 .  .  .  .  .  .  .  .  .  .  .  .  .  .  .  .  .  .  .  .  .  .  .  .  .  .  .  Mh We .  
 258  278 A E        -     0   0    0  15 .  .  .  .  .  .  .  .  .  .  .  .  .  .  .  .  .  .  .  .  .  .  .  .  .  .  .  Qh Ie .  
 259  279 A Q        -     0   0    0   9 .  .  .  .  .  .  .  .  .  .  .  .  .  .  .  .  .  .  .  .  .  .  .  .  .  .  .  Yh De .  
 260  280 A P              0   0    0   9 .  .  .  .  .  .  .  .  .  .  .  .  .  .  .  .  .  .  .  .  .  .  .  .  .  .  .  G  F  .  
 261  281 A T              0   0    0   5 .  .  .  .  .  .  .  .  .  .  .  .  .  .  .  .  .  .  .  .  .  .  .  .  .  .  .  .  Rg .  

## ALIGNMENTS   301 -  330
SeqNo PDBNo AA STRUCTURE BP1 BP2  ACC OCC .  .  .  .  :  .  .  .  .  :  .  .  .  .  :  .  .  .  .  :  .  .  .  .  :  .  .  .  .  :  
   1    9 A H     >>       0   0    0 101 .  .  R  .  .  .  .  .  .  .  .  Lh .  .  .  .  .  .  Y  .  .  .  Ah .  .  .  .  Kh .  .  
   2   10 A M  T  45 +     0   0    0 128 .  .  L  .  Ih .  .  .  .  .  .  Rh .  .  .  .  .  .  D  .  .  .  Kh .  .  .  .  Gh .  .  
   3   11 A A  T  >5S+     0   0    0 159 .  Ys Rh .  Nh .  .  .  .  .  .  Kh .  Ie Eh .  .  .  Gt .  .  .  Kt .  Ae .  .  Lh .  .  
   4   12 A K  H  >5S+     0   0    0 170 .  Ss Kh .  Eh Fh .  .  .  .  .  Ah .  D  Eh .  .  .  Gt .  .  .  Nt .  Gh .  .  Vh .  .  
   5   13 A A  H  X5S+     0   0    0 168 .  Gh Eh .  Lh Lh .  .  .  .  .  Lh .  Yh Lh .  Pt .  D  .  .  .  Ae .  Ah .  .  Rh .  .  
   6   14 A R  H  ><S+     0   0    0 167 .  Sh Ih .  Ah Vh .  .  .  .  .  Fh .  Eh Vh .  Eh .  Hg .  .  .  .  .  Th .  .  Rh .  .  
   7   15 A R  H  X S+     0   0    0 182 .  Ph Rh .  Gh Nh .  .  .  .  .  Dh .  Qh Eh .  Eh .  Sg .  .  .  .  .  Sh Es .  .  .  .  
   8   16 A E  H  X S+     0   0    0 197 .  Ah Yh .  Ah Vt .  .  .  D  .  Yh .  Ah Lh .  Eh .  Lg .  .  .  .  .  Ah Ah .  .  Qe .  
   9   17 A V  H  X S+     0   0    0 198 .  Nh Fh .  Wh Ws .  .  .  Ih .  Lh .  Ah Ah .  Lh .  Th .  .  .  .  .  Nh Vh .  .  Gs .  
  10   18 A T  H  < S+     0   0    0 200 .  Fh Kh .  Kh K  .  .  .  Vh .  Rh .  Fh Lh .  Lh .  Vh .  .  .  .  .  Eh Ah .  Eh D  .  
  11   19 A E  H >< S+     0   0    0 213 .  Ah Dh .  Ht I  .  .  .  Kh S  Lh .  Dh Eh .  Ah .  Ah .  .  .  Eh .  Th Kh .  Ah Ig .  
  12   20 A K  H >< S+     0   0    0 216 .  Vh Vh .  Ss T  .  .  .  Eh Fh Rh .  Ah Lh .  Kh .  Ah .  .  .  Th .  Fh Ah .  Lh .  .  
  13   21 A L  G >< S+     0   0    0 216 .  Yh Th .  .  Ks .  .  .  Ah Eh Y  .  Vh Ih .  Lh .  Lh .  .  .  Lh At Ih Vt .  Eh Eg .  
  14   22 A K  G <  S+     0   0    0 225 Ee Th Th .  R  .  .  Ne Fe Ah Rh Pt .  Qh Yh .  Kh .  Rh .  .  .  Gh A  Fh Gt .  Rh F  .  
  15   23 A L  G <  S+     0   0    0 225 Pe Ah R  K  A  .  .  Pe K  N  Vh Rt .  Sh Gt .  Et .  Ah .  .  .  Ct T  Ch I  Et Et Q  Pe 
  16   24 A I    <   -     0   0    0 213 L  Lh .  Re R  .  .  Ne P  P  Ft R  .  Lh I  .  Rs .  .  .  .  .  T  Rs Lh L  A  Gt Gs Ne 
  17   25 A D  S    S+     0   0    0 310 Gs G  Ne Ie Ps .  .  Se As Ms G  G  .  Ns K  .  P  Dt Le Le M  .  S  Ys Ee P  Rs V  Ds Se 
  18   26 A I  E     -a  115   0A   0 325 Ve Re Ae Ge Fe .  .  Ve Re Ve Ke Re .  Ie Te .  L  Gt Ae Re Te .  Ve P  Ae D  Ns He Ae Ve 
  19   27 A V  E     -ab 116  45A   0 326 Ce Ie Ve Ve Ve V  .  Se Ve Ie Re Fe .  Ae Ve .  Te R  Ve Ve Ie .  Ie Ve Ve Ve Ae Ae Ie Se 
  20   28 A Y  E     -ab 117  46A   0 326 Ae Me Ie Le He He .  Ve Ie Ve Ve Le .  Fe Ae .  Ve Ve Ve Le Ye .  Ce Ie Le Ve Ae Ie Ve Ve 
  21   29 A E  E     -ab 118  47A   0 327 Ge Ge Me Te Ie Ie .  Se Le Ne Ie De .  Ve De .  Ke Ve He Ee Ve .  Se Le Ie De Le Le Ne Se 
  22   30 A L  E     +ab 119  48A   0 323 Ie Le Ge Se Me Ve .  Ge Qe Ae Ie Pe .  Se Ie .  Le Le Le Le Ve .  De Ve Pe At Ve De Ae Ge 
  23   31 A V  E     - b   0  49A   0 320 L  D  Rh Gs Qe De .  Le Dh A  Le Ft .  Gs Gs .  Ge Ve D  Yt Te .  Ks H  Ts Tt Te Le Ae Le 
  24   32 A D  E >   - b   0  50A   0 238 A  .  Kh Gs D  Gt .  At Fh N  Ge A  .  T  T  .  Ae Gt As S  Pe .  Tb G  .  .  Ge Fh .  St 
  25   33 A A  T 3  S+     0   0    0 134 Ws .  .  .  Ks C  .  .  .  .  .  Gs .  .  Gt .  D  At .  Gt Te .  .  .  .  .  Gt Qh Ne .  
  26   34 A R  T 3  S+     0   0    0 116 Ns .  .  .  .  Gt .  .  .  .  .  .  .  .  .  .  P  Gt .  .  Y  .  .  Gb .  .  Dt Rh Nt .  
  27   35 A I  S <> S+     0   0    0 125 Ys .  .  .  .  Yt .  .  .  .  Ih .  .  .  .  .  .  Gs .  .  .  .  .  Ts .  Gt R  Gh Yt .  
  28   36 A P  T  4 S+     0   0    0 173 Ph .  .  .  D  Gt .  .  .  It Ah .  .  .  .  .  .  Gh .  .  Lh .  Lt Ds .  Lt .  Lh L  .  
  29   37 A M  T >4 S+     0   0    0 211 Fh .  .  .  Ih Yh .  .  Vh Ht Eh .  .  .  .  .  .  Rh .  .  Vh .  Tb Ke .  G  Sh Lh K  .  
  30   38 A S  T 34 S+     0   0    0 229 Mh .  .  .  Eh .  .  .  Ph L  Ah .  .  Et .  .  Hh Ah .  .  Rh .  T  Fe .  Rh Dh Eh G  .  
  31   39 A S  T 3< S+     0   0    0 239 Ih Gt .  .  Eh .  .  .  Ah K  .  .  .  Es .  .  Ah Yh .  Gh Lh .  N  .  .  .  Lh Lh As .  
  32   40 A R  S <  S-     0   0    0 233 Ah G  Eh .  Nh .  .  .  Vh H  .  .  .  Ph .  .  Vh .  .  Mh .  .  .  Ys Y  .  Lh .  Gt .  
  33   41 A N     >  -     0   0    0 234 Ah H  Sh Mh Ah .  .  .  Vh G  .  .  .  Ih .  .  Vh .  .  Hh .  .  Vh Ws Y  .  .  .  Vt .  
  34   42 A P  H  > S+     0   0    0 237 Wh Lg Is Nh Qh .  .  .  Dh Gh .  .  .  At .  .  .  .  .  Hh .  .  Mh Yt Pt .  .  .  Gh .
[truncated: 738,476 more chars]
