# Supplementary material for: CPSARST: an efficient circular permutation search tool applied to the detection of novel protein structural relationships
Source: Genome Biol. 2008 Jan 18;9(1):R11. doi: 10.1186/gb-2008-9-1-r11 (PMC2395249; doi:10.1186/gb-2008-9-1-r11)
Supplement: Additional data file 6 — A collection of 20,000 in silico random CPs. [file gb-2008-9-1-r11-S6.txt]

>1a0cA_cp269_iden100(438)
NHATLAFHDFQHELRYARINGVLGSIDANTGDMLLGWDTDQFPTDIRMTTLAMYEVIKMGGFDKGGLNFDAKVRRASFEPEDLFLGHIAGMDAFAKGFKVAYKLVKDRVFDKFIEERYASYKDGIGADIVSGKADFRSLEKYALERSQIVNKSGRQELLESILNQYLFAENKYFENVSKIKYEGPKSNNPYSFKFYNPEEVIDGKTMEEHLRFSIAYWHTFTADGTDQFGKATMQRPWNHYTDPMDIAKARVEAAFEFFDKINAPYFCFHDRDIAPEGDTLRETNKNLDTIVAMIKDYLKTSKTKVLWGTANLFSNPRFVHGASTSCNADVFAYSAAQVKKALEITKELGGENYVFWGGREGYETLLNTDMEFELDNFARFLHMAVDYAKEIGFEGQFLIEPKPKEPTKHQYDFDVANVLAFLRKYDLDKYFKVNIEA
>1a0cA_cp269_iden099(438)
NHATLAFHDFQHELRYARINGVLGSIDANTGDMLLGWDTDQFQTDIRMTTLAMYEVIKMGGFDKGGLGFDAKVRRASFEPEDLFLGHIAGMDSFAKGFKVAYKLVKDRVFDKFIEERYASYKDGIGADIVSGKADFRSLEKYALERSQIVNKSGRQELLESILNQYLFAENKYFENVSKIKYEGPKSNNPYSFKFYNPEEVIDGKTMEEHLRFSIAYWHTFTADGTDQFGKATMQRPWNHYTDPMDIAKARVEAAFEFFDKINAPYFCFHDRDIAPEGDTLRETNKNLDTIVAMIKDYLKTSKTKVLWGTANLFSNPRFVHGASTSCNADVFEYSAAQVKKALEITKELGGENYVFWGGREGYETLLNTDMEFELDNFARFLHMAVDYAKEIGFEGQFLIEPKPKEPTKHQYDFDVANVLAFLRKYDLDKYFKVNIEA
>1a0cA_cp269_iden098(438)
NHATLAFHDFQHELRYARINGVLGSIDANTGDMLLGWDTDKFPTDIRMTTLAMYEVIKMGGFDKGGLNFDAKVRRASFEPEDLFLGHIAGMDAFAKGFKVAYKLVKDRVFDKFIEERYASYKDGIGADIVSGKVDFRSLEKYALERSQIVNKSGRKELLESILNQYLFAENKYFENVSKIKYKGPKSNNPYSAKFYNPEEVIDGKTMEEHLRFSIAYWHTFTADGTDQFGKATMQRPWNHYTDPMDIAKARVEAAFEIFDKINAPYFCFHDRDLAPEGDTLRETNKNLDTIVAMIKDYLETSKTKVLWGTANLFSNPRFVHGASTSCNADVFAYSAAQVKKALEITKELGGENYVFWGGREGYETLLNTDMEFELDNFARFLHMAVDYAKEIGFEGQFAIEPKPKEPTKHQYDFDVANVLAFLRKYDLDKYFKVNIEA
>1a0cA_cp269_iden097(438)
NHATLAFHDFQHELRYARINGVLGSIDANTGDMLLGWDTDQFPTDIRMTTLAMYEVIKMGGFDKGGLNFDAKVRRASFEPEDLFLRHDAGMDAFAKGFKVAYKLVKDRVFDKFIEERYASYKDGIGADIVSGKADFRSLEKYALERSQIVNKSGRQELLESILNQYLFAENKYFENVSKIKYEGPKSNNPYSFKFYNPEEVIDGKTMEEHLRFSIAYWHTFTADGTDQFGKATMQRPWNHYTDPMDIAKARVEAAFEFFDKINAPYFCFHDRDIAPEGATLRETNKNLDTIVAMITDYLKTSRTKGIWGTANLFSNPRFVHGASTSCNADVFAYSAAQVKKALEITKELGGENYVFWGGREGYDTLLNTDMEFELDNFARFLHMAVDYAKEIGFEGVFLIEPKPKEPTRHQYYFDVANVLAFLRKYDLDKYFKVNIEA
>1a0cA_cp269_iden096(439)
NHATLAFHDFQHEVRYARINGVLGSIDANTGDMLLGWDTDQFPTDIRYITLAMYEVIKMGGFDKGGFLNFDAKFRRASFEPEDLFLGHIAGMDAFAKGFKVAVKLVKDRVFDKFIEERVASYKDGIGADIVSGKADFRNLEKYALERSQIVNKSGRQELLESILNQYLFAENKYFENVSKIKKEGPKSNNPTSFKFYNPEEVIDGKTMEEHLRFSIAYWHTFRADGTDQTGKATMQRPWNHYTDPMDIAKARVEAAFEFFDKINAPYFCFHDRDIAPEGDTLRETNKNLDTIVAMIKDYLKTSKTKVLWGTANLFSNPRFVHGASTSPNADVFAYSAAQVKKALEITKEEGGENYVEWGGREGYETLLNTDMEFELDNFARFLHMAVDYAKEIGFEGQFLIEPEPKEPTKHQYDFDVANVLAFLRKYDLDKFFKVNIEA
>1a0cA_cp269_iden095(438)
NNATLAFHDFQRELRYARINGVLGSPDANTGDMLLGWDTDQFPTDIRMTTLAMYELIKMGGFDKGGLNFDAKMRRASFEPENLFLGHIAGMDAFAKGFKVAYKFVKDRVFDKFIEERYASYKDGIGADIVSGKADFRSLEKYALKRSQIVNKSGEQELLESILNQYLFAENKYFENASKIKYEGPKSNNPYSFKFYNPEEVIDGQTMEEHLRFEIAYWHTFTADGTEQFGKATMARPWNHATDPMDIAKARVEAAFEFFDKINAPYFCFHDRDIAPEGDTLRETNKNLDTIVAAIKKYLKTSKTKALWGTSNLFSNPRFVHGASTSCNDDVFAYSAAQVKKALEITKELGGENYVFWGGREGYETLLNTDMEFELDNFARFLHMAVDYAGEIGFEGQFLIEPKPKEPTKHRYDFDVANVLAFLRKYDLDKYFKVNIEA
>1a0cA_cp269_iden094(439)
NHATLAFHDFQHELRYARINGVLGSIDANTGDMLLGWDSDQFPTDIRMTTLAMYEVIHMPGFDKGGLNFDAKVRRASFEPEDLFLGHIAGMDAFAKGFKVAYKLVKDRVFDKFIEERYASYKDGIGADIVSYKEDFRSLEKYFALERSQIVNKSGRQELLESILNQVLFAENKYFENVSKIKYEGPKSNNPYSFKFYIPEEVIDGKTMEEHLRFSIAYWHTFTADGTPQFGKATMQRPWNHYVDEMDIAKARVEAAFEFFDEINAPYFCKHDREIAPEGDRLRETNKNLDTIVAMIGDFPKTSKTKVLWGTANLFSNPRFVHGNSTSCNADVFAYSAAQVEKALEITKELGGEQYVFWGGREGYETLLNTDMEFELDNFARFLHMAVDYAKEIGFEGQFVIKPKPKEPTKHQYDFDVANVLAFLRKYELDGYFKVNIHA
>1a0cA_cp269_iden093(437)
NHATLAFHDFQHELRYARINGVLGSIDANTGEMLIGWDTDQFPTDIRMTTIAVYEVIRMGGFDKGGLNFDAKVRRASFPPEDLFLGHIAGMDAFLKGFKLLYKLVADRVFDKFIEERYASYKDGIGADIVSGKADFRDLEKYALERSQIVNKSGRQELLESILNQYLFAENKYFNNPSKIKYEGPKSNNPYSFKFYNPEEVIDGETMEEHERFSIAYWHTFTADGTYQFGKATMQRPWKHYTDMDIAKARVEAAFEFFDKINAPYFCFHDRDIAPEGDTWRETNKNLDTIVAMIKDYLDTSKTKVLWGTADLFSNPRFVHGASTSCNDDIFAYSAAQVKKALEITKELGGEKYVFWGGREGYETLLNTDMEFEKDNFARFLEMAVDYAKEQSFEGQFTIDPKPKEPTKHQYDFDVANVLAFLRKYDLDKYFKVNIEA
>1a0cA_cp269_iden092(437)
NHATLAFHDFQHELRSARINGVLGSIDANTGDMLLGWDTDQFPTDIRMTTLAMYEVIKMEGFVKGGMNFDAKVRRASFEPEDLFLGHIAGEDARAKGFRVAYKLVKDRVFDKMIPERFASYKDGFGADIVTGKADFRSLEKYALERSQIVNKSGRQELLESILNQYLFAENKYLENVSKIKYEAPASNNPYSFKWYNPAEVIDGKTMEEHLRFSINYWHTFFADGTDGFGKATQSRPWNHYTDPMDIAKARVEAAFEFFDKINAPYFCFHDRDIAPEGDTLRETNKNLDTIVAMIFEYLKTSKTKVLWGTANLFSNPRFVHGASTSCNSDVFAYSAAFVKKALAETKQLGGENNVFWGGREGYETLLNTDMEFELDNFARFLHMAVDYAKEIGFETKFLIEPKPKEPTKHKYDFDIAVLAFLRKYDLDKYRKVNIEA
>1a0cA_cp269_iden091(438)
NHATLAFHDFQHELRYADINGVLGTIDANTGEMLLGWDTDQFPTDIRMTTTAMYEVIKMRGFLKGGLRFDAKVRRASFEPEDLFLGHIAGMDAFTKGFKVAYKLVKDKVFDKYINERYASLKDGIGADIVSGKADFRSREKYSLERSQIHNKSGRQELLESILNQYLFAENEYFENVSEIKYEGPKSNNPYSFKFYNPEEVIDGKTMEEHLRFSIAYWHTFTADGTDQFGKATMQRPWNHYGDPMDLAKARVRAAFEFFDKINTPYFCFHDIDIAPEGDTLREANKNLDTIVAMIKDYLKLSKTKVLWGDANLFSNPRFLHGASTSNNVDVFAYSAAQVGDALEITKELGGENYVFWGGREGYETLLNTDMEFELNNFARFLHMAVDYAQEIGFEGQFLIEPKPKAPNKHQYDFPVANQVAFLRKYDLDKYFMVNIEA
>1a0cA_cp269_iden090(440)
NHATIAFEDFQNELRYARINGVLGSIEANTGNMLLGWDTDQFPTDVRMTTLAMYEVIKMGGFDKGGLNFAAKVRAASFEPTDIFLGHIAGMDAFGKGFKLAYKLIKDRVFDKFIEERYASYKDGIGPDVVSGKADFRSGLKYSLERSQIVNKSGRQELLHSYLNQYLFAENKYFERVSKIEKYEHPKSNNPYSMRFYNPEQVIDQKTMEEHLRFSIAYWHTFTADGTDQFGKMTMQRPWNHFTDPLDVAKARVEAAFEFFDKINAPYFCFHDRDIAPEGGTLRETNKGLDTIKAMIKQYLKTSKTKVLWGEANLFSNPRFVHGASTSCNADVFAYSQDYQVKKALEITKEEGLENYVFWGGREGYETLLNTDMEFELDNFARFLHMAVDYAKTIGFEEQFLIEPKPKEPTKRQYDFDVANVLAFLRKYDLDKYFKVNIPE
>1a0cA_cp269_iden089(438)
NHATLAFHDFQHELRYARINGVLGSIDANTGDMLLGWDTDQFPTDIRMTTLSMYEVIAMGGFDKGGLNLDAKVRRASFEPEDLVLGHNAGMDAFAKGFKRAYKLVKDRVTDKFIEERYISYKDGIGADIVSGKADFRHLEKYALERSQIVNKSGRQPLLESILNQYLFPDKEYFENVSKIKYEGPKANFPYSFKFYNPEPIIDGKMMEEHLRISIAYWHGFTADGTDQFGKATMQRNWRHYTSPMDIAKARVEAAFEFFDKINAPYFCFHDRDIAPEGDTLRQTDKNLDTYVAIIKDYLKTSKTKVLWGTANLCSNPIFVHGAETSCNADVFAYAASPVKKALEITKELGGEPYSFWGGREAYETFLNTDMEFETDIFARFHHMAVDYSKEVGFETQFLLEPKEKEPTKHQYTFDVANVVAFLRKYDLDKYFKVTIEA
>1a0cA_cp269_iden088(437)
DHATLAFHDFQHELRYARINSVLGSIDADTGDMLLGWDLDIFPTDIRMTTLAIYEVIKMGGFDKNGLDFDVKVKTASFEPDLFLGHITGMDAFAKGFKVAYKLAKDRVFDKFMEERYASYKDKIVADIVSGKADFRSLEKYALFRSQIVNKSKRQELLESILNQTLFLENQYFTNQGKIKYEGPKSNNPYSFKVYNPEKVIGGKTMREHLRFSIAQWHTFTADGTDQFGKATMARPWNHYYDKMDLQRARYLAAFEFFDFINAPYFCFHDRDIAPEGDTLRELNKNLDRIVAMIKDYLVTSKTKVLWGTANLFSNPRFVHGASTSCMADVFAYSAAQVKKALEIGKELIGENYVFWGGREGYETLLNTQMEFTLDEFARFLHMAVDYAKEIGFEGQFLIEPKPKEPTKHQIDFDVANVLAFLRKHDLDTYFKVNLTA
>1a0cA_cp269_iden087(439)
GHATLAFHDFSHELRYARTNDVLGSIDANTGDMLLGWDTDQFPTDIRMTTLAMYEVEKMGGFDKGGLNSDAKVRRFYFQPGDLFLGHIIGMDAVAKGSKVAYKLVRDRVFDKFIEERYGSYQDGINGADIVSGKAWKRSLEKYAGERSQIVNKSGRQELLESILNQYLFAENKYFEIVSKIKYEGPKSNKPYSFKFYNPEEVIDGVTMEEYLRFSIAYWHTFTAHGTDQFGKAVMQRPWSHYTDEMDIAKARLEAAFEFFTKINAPYFCWHDRDIAPEGQTLRETNNNLDTIVAMIKDYLETSKTKVLWGTANRFSNPRFVHEASTSCNADQFAYSAAQVKKALEITKELGGENYVFWGGNEIYETTANTDMEFELDNFATFLHMVVDYAEEIGFEGQFVFEPKPKEMTKQRYPFSVALFLAFLRKYDMDKLGKVNIEA
>1a0cA_cp269_iden086(439)
NQATLTFHDDQHELRGARIAGVLGSVAANRGDMLLQWDTDLFPTEVRMTTVAMYEVIKMGGLDKPGLNFDAKVKRASNEPEDMVLGHIAGMDAKAKGFKIAYKLVKDRVFHKFIEERYAAYKDGIGADIVSGKADFRSLEKYKLERSGIVGPAGSQELLESILANQYLFAENKYYENVSKIKYDGPKSNNPYSGKFYNPEEVIDGKTMEEHLRFSIKIWHTFTADGLDQFGKATMQRPWYHYTDPMKIAKARVEAAFEFFQKINAPYVCFHDRDTAPEGDTLRETNSNIDAIVAMVKPALKTSKTKVLWGTANLFSNPRFVHGASTSCNADVFQYRAAQVKDALEINKELGGENLVFWGGRERYETLLNTDMEFELDNFARFLAPMVDYAAEIGFEGQFTIEPKGSEPLKHQMDFNVANVLAFLRKYDLDKYFKVNIEA
>1a0cA_cp269_iden085(437)
NHAGLAFHEFQHELRYAKVNGVLGSIDANTGDMLLGWDTDQFPTDVRMTTLRMYEVIKMGGFDKGGLNFDAKVRQASFEPEDLFLGHIAGEDPLAKGFKVAYKLVKDRVFDKFVEERYASYKDGIGADEVSGKATFRNLEKYALEESQIVVKSGLKEMLQIYLNQMLFLENCYFENVSKIKYEGPVSNDPYRFKFYNPEEVIDGPTKEEHSRFSIANWHTFTADGTDQFGKATMQRPENHYDMPMPIAAKARVEAAFDFFDEINAPYFCFHDHDIAPEGDSLRETNRNLDTVVAMLDYLKTSKPKVLWGTANLFSNPFFVHGASTSCNADVFASSAAQVKKAEEFTKELGGENYVFWGGREGYETLLTTLEFELDEFARFLAMAVDYTKEIKTEGQYLIEPKPMPPTKHHDDFDIANVLAFLRKYDFDKYLKVNIVA
>1a0cA_cp269_iden084(440)
NHATLSFHDFQHELRGARINGALGAIEANTGDLLLGWDTDQFPTDIRMDTLAMFEVIKMGGEDKGGLVFKDAEVRRASFRPEDLFLGHIAGMSAFIKGFTVAYKYVKDRVSDKFIEEKYASYKDGNGADIKSGKADFRSLEKYALKRIQIVNRSGRQELLESILNQYLFAENTYLENVSKIKYPDPKLNNPYVFTFYNPEEVIDKKTMEGHLRFSIPYWHLTFTSDGTDHFGHATMDRPWNHYVDPMDIAKARVETFFKFFDRINAPYFCFHDRDLAPEPETERETNKNLDTNVAMLKDYEKTSKTKVIWGTYNANPNPRFVHDASYSCNADVFAYSAAYVKKLLEITKELGLENYVFWGGREKYEDLDNSDMEFEQGNFERFLHMALDYAKEVGFEGQFLIEPKPKNPTNHQYDFDVANVLAVLRKYDLDKYFKVNIEA
>1a0cA_cp269_iden083(437)
NHATLAFHAFSHELTYARKNGVLGSIDANPGDMLEGQDSDQFPTDIRMTALAMYEVITVGGFDEGGLNFDAKVRRLSFEPEDLFLGHIAGSDAEAKGFKVAYKLVKHRVFDDFVEEKYNSEKDGIGCDILSDKADFATLESYALERSRIVNKSGRQELLTSVLNQYPSAEWKYFRDVSKIKYEGPKSNNPYSFKFYNPEEVPDGKTMKHHLRFSIAYWTTFTADGAIQFGSATMQRPWNNQTDPMDIAKARIEAAFEFFDKINADYFCFHDRDVATEGDTLRETNKNLDTIVQMIKDYLKKSKTKVLWGTGNLFSNSRFVHGASTSLNLDVFAYSSLQVKKALEIKKELGLENLVLWGGREGSETLKNTDMEFELDNFDRFLHLCVEYAKEIGFEGQFLIEPKPKEKAKHQYDFDANVLAWLRKYELDTYFKINIEA
>1a0cA_cp269_iden082(439)
NHASILFHDFNHELRYARLNGVLGSIDGNTGDMLLGWDWDQFPTDIRVIYLAMSEVIKMGGFDKGGMEFDNKRRRESAEPEDLFLGNIAGMKEFCKGFRVAYMLYRDRVFDKFIEERKASYKYGGGASIVSGKADLRSLEKYVLERSQILTKGGQHLLESILSSYLHAENKYFDNVSKIKDEGPKSNNPYSPKFYEPEEVIDGKTMEEHLRFVIAYWHTFTADGTDQFGQATMQRPWNHWDDPMDIAKASVEAAFEFFDAINAPYFCFHDRDIAAKGDTLAETNKTLDTMTAMIKDYLNTSKIHVLWGTANLFSNPSFVHGLLTSCNPDVFAYSAAQVEGALKITQSELGGENYVFWGGSEGQETLLNTEMEFELDNPARFLHMAVDYAKEIGFEGQILIEGKEKEPTKHQYDFDVANVLAFLRKYILDKTFKVNIISA
>1a0cA_cp269_iden081(439)
NHATLAIHDFQHELRYARINGPLGSIDHNTGDMLLGWDTDQFPPDIRMSTLALQEVFKMGGFDKGGLNFDAKVRRSSFEPEDLFLGHIVGMDIGAKGFQVAYQLVHDRVFYKFIEERYASYHDLVGADVVSAKSDFRSLEKYALSEVAIVKRSGRQELLESILNDLLQAENKYFENVTEIGYEGPKSNNPYSLKFYNPEDVLDGKTMEEHLRLSKAYWHTFTADGTDQFGETGMQRDWNHYTDPMDIAKARHEAAFEFFDKLNAEYPCTHDRKTGPAGDSLRETAKDKDSIVAPIKDYLKTSKTKVLWGTANLFSNPEFVHGASDICNMEVFAYSAIAQVKEGLEITKELGGDNYVFWGGREEYETLLNTDMSFILDNFSRFLHFALDYAKEIGFEDQFLEEPSPREPTKHTWKFDVANVLAFISKYDADLYFKLNIEA
>1a0cA_cp269_iden080(438)
EHATFAFHDGQHELRYAQINGVDGSVIADTGDYILGWDTDQFPTDIQMTTIALWEVIKMLGFQRGGLNFDAKVRRAGFEPEDLFLGMILGMDAFIKGFKVAYSLVKDRNANKFIEEPYASYRDLIGSDLASGRAEFRLTEFYLLLRAQVNEDGQQTLVESILNQYLFAEAKYFENVSKIKYEGPKSENPYSIKFYNPEEVIDGKTAEEHPRFALAYWHLFTAQGTDQFGKATLQDPWNHYTDPVDIAKARVEAAFEFFSKFNAPYFCFHDQTIPPEGDTLRETIKVLDTYVSMINDYLKTVYTKVLWGGANNEFSNPRFVHHGASTSCNADVAAYDAAAVKKALEITKELGGKKYVFWGGRKGYETLLNSDMEFILDNFVRFLGMVDYAKEIGFDGQFLIEPKPKEPTKHKYDSDVANVLAFLRKYDLDKKFKVNYES
>1a0cA_cp269_iden079(438)
NHATLAKHQFQHQLRYARINGVLGSIDANTGDGLLGWSTDQFETDIRITTLAMFEVIKMGGFRKGGLNFDAKVGRASEEPEDLFLGHIAGMDNFAKGFKVAYKLVKDRVFDKFIEERYASFRDGIGAPIISGIADFRSLGKFAKQRSTIVNKSGRQELLESILLQYDFAENRYFENVSKIKFEGPKSANPYSFEFYNAEEVIDGKTMEEHTSFSIAYRITFTADGTYTLGEATKQRPQNHYTDPMDSAKIQVAAVFEFFDKINASYYCVHDQHIAPEGDNCRETNKTLKTIVARVKDYLKTDRTKVLWGQANLFSNPWFVHCLSTACSTDIFANSYAGVKKALELTAKEGGGENYIFWGGKEGYDTLLQTDMILEVDNLARFLHMCVDYAKSIGFEGGFLEPKPKLPTKHQVDFDVVNVLALLRKNDPDKYVKVNINA
>1a0cA_cp269_iden078(437)
NQALLAFLDLQHELRYARINGALGNLDANTGEMLLGWDTDQFPTDVRMTTLAMYEVIKMGGFDKGGLNFDAKVRRSSFEGQDLFLGHIAMMDIFAKEFKSIDKLVKDRVFSKFVEERYNSYKDKLGRDIVAGHADFIALIKYALIRSQIVNKSGPQTQLESILNQKLIVELKYFENVSKSRYEPPKSNNPYSFKFYNPEEVIDGKTVEEHLRQEVAYHAFTEDGEDQFGKATMVKPWNHYTDPMDIAKAQVEAAAEIFDKSNAPYFCTHDRDIAPEGITLRELDKELDTIVVMVKDYKKTSEGGYLWGTSNLFMNPDFEHGASTICNADVYAYSVARVKEALEITKAAGGENYVFWFGREGYETVLNSDKEFELTKFAPFLHTALEYAEEIGFEGLFLIKPKPVEPTKHQYDFDSPNVLAFLRKYDLDTYFKVNTEA
>1a0cA_cp269_iden077(437)
NHATLAIDTFQGELRYARINGVLGSMDANKIDDVLGWGTDNEPTDLIRLTTLAMYEFIKMGGFDKGGMNFDAGVKRAKFEPERLFAGQAAGMDALATGFKVMKKLVSDGVFDKFEEQRLASIKDGIGDIVSGPGDVRSVEDYALERSQIVNKSSRQDLLMSILDYYLFPENKYFENLPKIKYEGPDLNNTYRFKFYNPEEVIEGKTMELHLQFSIAYWHTNTADGTDQFGYATQQKPWNHYTDPIDIAKARVEASFEFFDTLSAPYFDFHDRDLAPEGDTARLTNKNLDAIVAMYKDFLKTSKLKVLWGTTNLFSGPRFVHGASTARNADVFAYSAAQVKKSLENTKELGGVNYVTWGGREGYELRSYKMQFELSNHTRFLHMSVDWAKDTPFEGQYLIEPKPKQPKKHAYDFDVANVLNFLRKYDIEKWFKHNIEA
>1a0cA_cp269_iden076(439)
LHATFEFHDFQHEYRYTRINGVLGSVDANDGLRLFGWDTDMFPTDLRFTTLAMYEVIKLGGFDKGSLNPDAKVRRATEEPESGFRMGKHAGLNAFAHGFKVGYLVKDRVFDKFIEERHTSYKDGIGAEIVSGKAQERSLEKYALLERSQIINKSGREELLESILNQYYFAENSYFENVSRIKYEGPKSTNPYVFKFYGPEEVIDGPKCQSHLRFSIAYWYYFTAKGTDQFGKATMKRPWNHYTDPTNTCAMRVSAAGEQWTKINRPYFCFHDKEIAEEDDPLRRTSKNLDTVMAMIKDYLKFSKTKVLWGTANLYANPRFVAGAPTSANADVFGYSATQVKKALEITREIGGENYTMWGGKETYQTLLMDDMYFNLDAFARIVHMAFDYAKEIGWEGQLLIREKPKEPTSHQFTFDVANELAPLRKYDADKYLKLNIEA
>1a0cA_cp269_iden075(438)
NHTTLGFTDPQHELRIARELGVLGSVDAKVGDMLLGWKIDQTETDIRMTHLAMYEVITMVSFDEGGLNFEAKVRRASLEPEDLFSGYIAGMNVFGKGFHVAYKTVNDRVFDKWIEERYASYKDGIGADIVSGKAGFQSLEEYAMKRSHIVNKSGRQQLLESILTQHLFAENRYFENVSYIKEEGAKSDAPYSFKFDSPDFVLRGQTCEEHLRFSIAEWHSREADGTDQFGKALMQAPWNHYLKDPDIAKARVEFAFEFWDKIKAPYFCFHDRDILPEGDTLREEPNNASPIFAVIKDYLKTSPTKVLWGTANLFSNPRFVHGASTGCNILTFAYSAAQTRKALEITKELGGESIQFWGRIEGFETLLRTDQEFELHNNSRFLHLSVDYLKEIGFEGQFLTEPRPKEPNKSQYSFDIATVVAFPELVDLDKFFKVNIDA
>1a0cA_cp269_iden074(437)
HHATLIFDFQHEARYARWNGVLGSVDANTGDMLLGWDTGQYPTDIRMTTLAMYEKAKMGDFDTGGLNFDAKVRRASKEQEDLFLGHTPGMDAFAGGFEVVYEYVADRIFNVAIEERYLSYKRGEGADIKVGKADFKSLEKGALERSQIVNKFGRQTLVEGLLNQYLFATNKYLENMSKIKYESPTSNIPYSFKSYNSAEVIDGKWMEEHLKLSIAWWRTFTASGFDQYGKATNYRPWNNYTEPMGIAKARVEGPFEFFDKINAPAVLVHDRPKAPEGDTLKDTNKNQDTIVAMINDYLKTSKTKVVFNTADLASNSRFVHGASTSCNLDSFAASAAQAKKALEIVKDLGGENYVFWGVREGLESLLNTKMEFENEKFRRPCKLAVDDAKEIPLQGQFLIEPKPQEEPIPQEAQDVANVSAFLRKYDLDKYSSANIEA
>1a0cA_cp269_iden073(437)
NHESLAFYYFSQELRVARIEGVLGSIVLNTDDMLFGWDLEYFPGDIRMVLLAHYEGIKMGGFQLGGLNWDTKVRRASFEGEDLFLGHDAGMGAFAKAFKVAYKLVFSRAFDKFIEESDASKHDSIGADIVGGKADFRKLEKVALKRDQIENKSGKQEMGESILNQYLFADNKYFENVKLIKYEGPKANNPYSFKLYNPGEVVDGRWMEEHLRFSFVKWHKFTADQTDQFNKAYMQRPWNHYFFLMKQVKAIVEAAFYFFAKIDKPYFCFHDRDILPEGETDPESNKNYDVTVSMKLDYLKTSKPKVLWGTASWFKNPRFNDGASFSCNADEYAYSAAQVKKKLITVKYHGENHVFWACREGYETYLSTDMKFELDNFERFLHMAVDYAKEIGDEGQFLIEEKPVAPVKFQRDFDVASVLAFLKKYDLLKNWKVNIEA
>1a0cA_cp269_iden072(438)
GHATLALHDVQLQLRYAKINGVTGSIDLGTGDMLLGWVTDAIPTDIRTTTFAMYEVIKMKGFDKSGIMVDTKRRVASWYPEDLDLSHIAGYDAFAKGGKVAYDLLKQRVFEKFIEEYDWYLSGIGARRIVSGKADFRSLEVYALERSDIVNKSGRNDFLESGNLYLFASNDYFENVAKIKLEGPKDNNPYSFKVYNPDEVIDGKTMEQHLRASIAYWLTISANGTKQVGKSDDNREWNHYTDPMDNAKARVEATIEGFDKIGVPYFCFVDKDLAPDNDLLRETPKGKDCLLAMIKDYLETSETHVLVGTANLFSNPRFVHGVSTEVDADVFAVFARQDRQASEITKALDGENWVFWTGKCEYETLNNTDMEFEKLDNFEKWLHAKVDYAKELCFEGQFLIEDLPKEGTDHQYDSDVANVPAFARKYDLDKTFQVNIEA
>1a0cA_cp269_iden071(437)
NHGQLAFHDVLHELRYPRNNGVLGTLDAKTGDPLLGWDTQFPTDARMVTLAVYEVSKMEGFDKGGLHFDSKVRAASFEPEDLYLGHIADMDAFAPIFKGAYKAGKDRVFAHFKIQEECLLYKDGVCAESVSGKADFPSLERYALERARIVNKSGLPKLLEYLLDQYSFAENFYFQNSKIKEDSPTSNNPYSFKVQNAEWVIDGKTWKEHLGWSADIWGTFQADLTSQFGKATMQRPWNNYTDPMSIAKAEVEAAFEFFGRLNIPYFCFSERDIAYEGDTLRITDKNVDEIVAIIKNYLKESEPIVLWGVVNLFSNPNFEHAASTKCNADVFAYMAAQTKKALTFTKEAGPKNYVRWVGRDGRRTLLNTDLELALDNFAEFPGMAVDGAKDGGFEGLFLIEPLPKELDKHPTDPFVANVVGFLRKYDLDHYFKVNIEA
>1a0cA_cp269_iden070(437)
KHGTLAFHDTQSNLRYARIHTVLGEIDENEGKKLDGWDTDAYPTSILSTTIQMYEVIDNGVHEKSGFNFDEKVKRASFEPKDLGQGHIIIMDAYAAGLKVAYKLVADQVFDKFIKERYASYKNDRKADIVSGKARFQSDEKYALERKQFSHKSSTQELPESILNQILFRENKYFEAVSEPKYEGPPSVFPASFKFYEPEETIDGKTMVEHKRFAIAYWHAFPADGTDQFGKATEQRPWEHYTDPPPWSGARVKAAFAFFDQCDAPQFCFHDEDNAPELDYLQQTNKNLDTIVAYIKDYAMEKTKVLWRTGNPFSDPRFATGASLECNADVLAYSRAQVKNKLEITREVGGENYVFWGHGEGVETLLNLDVECQMDNFARFLHLAVDYAKEIGFEGGFLEEPKPKEFDKHKYTKPVANQLAFLRKYEIDLQFKVNIEA
>1a0cA_cp269_iden069(436)
NHATVAFDDFQHSLRYARITGVIGSIDANTGNMLSEWETLNFPRDVRMYTLAMYEVIQMGGFDKAAVNFDAKLQKADFNPEDFSGHIAGMTFAEEFGASWKLVKDRVFDKFIGPRYAIFKDDIGSDILSQEADFRSLEMYTLEERSKVVYKSPRQELVEGILNQYRFAEFFYFDNVDKIKSETPASYNPESFKFPKPEFIDPSTMGEHLRFSSAHWETKTAGGTDQFGKAVSQRPRQSYIDRMNIAPAFVEMNFEYFDKINQPYFCVHDKDIAQEGDTQRETNKNIGTITAMVTDHLKTSHTLALIGTSNLTSNPRFVHGASTACNALLFAYASAQVKDALRIEKELGGEKEVAWTFREGYDTLLNTKMSFQCQNFARFLHMRVDYAKEIGGEMQFLNTPRPKEPMKHQYDFDLANVIAFLRKYYLQAYMSYNIEA
>1a0cA_cp269_iden068(439)
NHATEAFLDFQHLRYARINGVLWTLDAHTGDVLLGWDTDQFPTDNRYTTLAMYEVIKMGGFDKMGIIGDTKVRRAVFGPEVLSVGEINGMDAFAEGFKSAYKIVKDRVFDRDIEKRYFSLKGGIGSQAVSGKGADVPSLSKYALSDTQILNRSGLKEVLESMINQVLESEAKYNENVSSVMHEGPKSNNPPSFKYKNPDEVIDGKVLSEHRFKLAYWHTYTSDGTDQFGKATGQRDKNRYVEICDVAKAAHEGAREAFDKINAPPYFCFHDRDECACGDTMRETEKNRETIVAMYKDGLTTNRYKVLWGTSHLFSHFRLVYGSSVKQNALWSAWSSVKVKMVLNITKEIGGDDYVFQLGNWEGYETILNQQLEFELDNFYRFIHMAVVYAKEPGFEGQFLLEPKPKEMVKHEYSFDVANVLAFLRKYDVEPRAEVNIEA
>1a0cA_cp269_iden067(435)
NHATKAAHGFQFYLRYVLINRLLGFIDANTGDMFSGWDTKQFPIDIKMTTLAMYEVIKMSTFHKGNLNADAKVRRASLSPEDHFTGHGVGMDAWEPGFFVVLKLQDKLFDTPVEERYASYVDGVRKDIVSGKAIFRSLEKYLFERSIIVEKNGRQHLLQSLLNQYHFAANKYEEVSSDGVSGPTSNPYSRKWYNPELVVDGKTIEEHLRFSIAAYHTYAADDTDQFGPAKMQRQWNVYTDPMDEAKARVQATFEFFEAYSAPYYCFHPRDIAPNGDALRETNHNHLTIVYMTRDYLKPGKTVILWGPARLFGNPDFVFGASTSCNADVFAYSLAQYKTALEIMKEIGGKNHPFWGTRDAKSTRLLTGMLAKEDNFQRFVMLAVSYSKELGFEGIFEIEPKGKELTFHQYDRGAVSALSFLRKYDLDSYFKVNDEA
>1a0cA_cp269_iden066(440)
NKATAAFPGFQTELRYQRINCALGSIDAKGKEDELGWDADQEVTDLRMYALFMYEISKMGGFDKGGLIWDAKLRRQNLEPEDMFSQEIAGMDAFAKQVKVAPKLVSERQTEKFIQDRYASDKDNIEADVVKGKVNFRSLEKYAYQDSEIGRLVSRQELIRMTVNQYLFAENKLFKNVSKIKYEGPKRNNPYSFAFLTPDEFRDGMVMEQHVKFSIQYWHTFSADGTDQFGKATMKREWNGYKDKIDIAAEAVSAAFMMHMKINAPYFCSHDRDIHAPGGDTVKEVNTLLGTWVAMIKDYLKSCKTRVLLGSANLVSNPNNGTGASTACNADVFKWSAALVFKSLGITKELGGSNYIFWGGTEAYESLANTDMEFETDEFAGFLHMAVDYSTECASEAQWFLIEFGKKEPTQHQMDFKVQNVLAFLGKRDLDRFFHMNVEA
>1a0cA_cp269_iden065(438)
NHFWLSYEDFTHILRTAEINGDLGSTGATTGDYLLGWDDQFYTDVRMTTITMEELAEMSGFDRGGLHFDAKVRRASNEPLDLFAGYTAGMDAFALSFEVNYKIVKVRVEMKYKHKRASYRDEQNADIVAALHDFRSYAKHAIERTQIANESGSQEELESILNQYMFAENKYFEKSLNIKYEGPKSGLPFSFGFYNDEERIDGETMEEGLRMFVSYYHEEFTPDGVNQFAKLTMQRPPQHYVDPMDIDRETLEAAFEFADQESAPYFCHVSEDIEPTTDTLNETNKNLDEILAMIKDYAKTSKTKVLWGEANTFSVPKFVHVASSSANANVVAYDGTQVKAVLQLSGEANGEDYVLWGGREGYEALLNTEMSFEIDDFARFYHAGIELARKTGFEGQPLLEPKPKDPTKKQYDFDTANKLKFLRKYDALDKARKVNIHA
>1a0cA_cp269_iden064(443)
NAATMAVHDGQHELKYVRIAPMSGSAEALTGDMFLGWATDEFPVDILWNTLFMYETIQMGGFTKGEFNDDQKMKRANFEPGDFLMARIAGMDAFANGFEIVQKAVKDAIVFDKFIWTRYASYTDKPGGDLVDGQSDQRKLPKRACFRAPLVEKDGRQLLAEVILDQYVVAEAKYFFLVSRIKQLGPKRNNPYLFKFYKPEEVQIDGKGAREFLRGASVAYFHMFVADGQTDNFGKRTMQRWNHYTDPMDIAKSKVHFAENLFDKINAPYFCFHDRDIAPVGDLLIGPTNNKPLETIMAMPKDYSEPMKINLLDSTANTFSNPRFIAGASTSCNVDVFARSALQVKEALEITPELGGEGYVLWGGRKGIETLLASNQLYELLNFARFLHSLVDYTFEIDMFGQFLIESKPPSPRRHETDVDVGNVLARARKLDLDKKFSVEIEA
>1a0cA_cp269_iden063(439)
NHATLAFTDFQHHDRHTRIRGVDGSICAAIGDILTGWDEDLRPTDIRVTTLPMYDVSKMGGRSSYGDNFTATVRPPVFEPEDLPLGHIAGHETFAKGIEVAYPLFRQDVFDLFAEENHDSYKDGIGADILTGKGPFRALEKYAIERQQIVNKFGRHLLINEILGQYDRAEHKYFNNVTKAHLEGPYSNGPYSFKFYNPERVIDGNTIEIHKLFSIAFNHTFFQGGKDQFGKKTMTRPFQHYTDPMDIALARVEYELEYFDSINAPVFWIHDADIAPPGDTIIEDNKRFDDIYAITKDYAETTQTEVLWGTANLLELPRFVHGMGTACEPDVIIYSASQIEKKAMKITKVYQGENLYYAWGNRQGIEKKDPDMEFELDNFARFLHGAVDHAKGIKFEGQFSWLPRPGLPKKGEYQIDVAAVLAFLRDEDVAEYFKMNLEA
>1a0cA_cp269_iden062(438)
NEKNGLIMPFQHELRIARVHMVLSSIVGNTHVQLLGVDTLLYPPDPRGTLVMMYHLIKNGIFRAGGIKFDAAVFRAGPKPELLFLGYLAGMKQFKKGLDVGYKHVGDRVFDQFIDERLASYKDVIGLDIVQGKADFRSLEKVAVERFQIFNRSGRVQLLKSVKNQYLTAQNPYFEEVVKIPYEGPKSSNPYSWAAYNPELFVDGKMIEHLIFSIATWDPFTSDGADQFEKARLQRPWNHYSDAMDVNKSRVEAGAEIISQINAPHVCFHDPDILPVGDSLREVLLNLDTIVQMQRKFLKTSKVRVLWGRPNIYSLPHFEHAAAAGCNERTFAYSAAQDRKALEISNELPAENYLFWGFRRIYETLSRTDMSPELGFAEFLHMAVDYSYEIGFKGQHLEEPKPGRQPTKHPYDFDVANVIAFVEDYDLDKRLKLGSIEA
>1a0cA_cp269_iden061(439)
NHATLAFNKFQHELRIMREQGNLGSIDARAGDMLTGWSFDQFPTAGDLFTMAMFEVIRSGSDDQQNLNFAKNIRRACFKPEELFLNHIAGMHAFWKGFKSAYALPRHALFDKFIEHRYRSHKDSIGADVVANGKADFGSLEKYLTEDPTIVNKSERQKGLESILAQLLFAEVHYYKNVSKLNYWGDTVILNSYSFDFYGTEEVIEGGSMEEDRCFSWAYWHFKSADVTDQSGEATMKRPSEHYTDPMEIATAQEQEEFSWFDKIMAPVFGFHDRDMLPEGDNTRETKKNLDTLVAMDKPYLDTGSTKVYGTITLFANPRFVDGLSSECNSAVSAYDAPEVRKALEASKELGGLNFVFEGGRESFETVLNSGQEFKFQNLARFKHIMVDYAKPPGFEDQFHIKPKPKDPTKHQFDIVAVNILASYRTDDDDKNFKYNNEE
>1a0cA_cp269_iden060(439)
KHAPLGFHDFKLSLRYKRIHFLWGSIDGKFGDMFLGADSDAFPTDIRLTTLAMYEVIKEGGGDSGGFNLSAKARRESFEPLPLFTGHIAGMAERAKGFSDQAKLVRDRYADKFIEERYASKKQGLGEALVSLKAEFRSLEKGPLERTDIVQDSGRLELLESVLNQTLFLGRKYCKYDSTIKYDGPKGNNLYSFKLYNPEDDIANKTTSIHLRFSHALWHDFSAEGTNQFGKDSMQKRPWKQLTDGINIGKMRVDAIPKFFDLYNETYFAFHKEDIAPEAKVIRETNKMISTILVAMLKDRLKTLQKKELWNRFNRLTNPSGHNASTQCNQDVFAFSSAQENSAMDVGEELGGENYLTWGGREDLETLVSTDMEYELTNIARFAYTQVDIASEVRFLAEFNIETKPKEPIKHQQDFYVASAADVLREDDLDEDFYVSHEA
>1a0cA_cp269_iden059(437)
NKLTLVCHQKKMDRFERVNLENNRIANTLDMFDIWELDAQFELDFRADGDAMDDTIKMGGFQKGGLNFDGKVDRDSKEPEDLFIGHAGLPGFAKGLLLEYNLDVKLRVFDKFMEERERSYKMGLGADIVSAKFDFRALHKLKRERSEIVAKEGRQELLEDIVDSYEEAENKYFENLVKIKYDAPKANNPTSFKFYNPEEIIDAKKIEEQKDYSVSYTETFTADGIDQFGKHRQQVKWHHYNNPMDEEKARVEVAVHYFGKVGLPRFCYHDRDYAPEGAALRRQHKNLDTSVVMIKLSAAPNKTEVIWGTAGLITNPRDFHGGSTSCNFDSSSYSQAQIKTALGITAELAGENYVFYGESEGNETLLNTTREFNLRNFAEVVHSGADYAEAIYVEGQFLIDPKPKKPRKHQPDFDVESMVTKLRETEFLASYKINIEA
>1a0cA_cp269_iden058(440)
GHTTLGFHQYQSQLRYSRILNVLGELDGESSDMLLGWDTDRFPLIIRMETLAVYAPIKIVGWDKGAKNFEAQLRRAQFEPRDGLLAGHIKGMDEYQWSLVVGYTVLRDRVFDSLIEGCYVRLKDGYKDDIVSGKVDYRALRKVTLLRTAMVAKSGKQELVESVNNPYLLALDKPFENRSRSAFERPLSLRPYAFKFYNHEESIDGKNTYEHLRFSIAYWHTVTAIGQQEFGRADMQRPWRMLENPGDILKARIELADEFFEKIDAVYDCFAKGDFKPGGDGIRELNKKVTSLVSMLKDYIETSKVKVAYGVATKLFSNPRTVTGAQDQCNADLTEYSALQTKPAMAFTKLLFGENYVFWGGRYGYIVLESTETEFELTNKANFLHSAVDFRKSICFEGQFVFEPSPKRPTKRQWDFPLAKVLTFLVSYLLDKYPKKSIEA
>1a0cA_cp269_iden057(437)
NSQLKLHVTNHELNYAHINGVLARIDAKFGTRVIGWQTADFFPTDISQTTVAVYEVIKYGGQDGGGLHFDALVARDMFEREDDKYLNDVTGTNAKAKGFKVAKDVTKERSMDVYIEERILSNDFGLGASSYSGKGDYRVLEAYANERSIVSVSGTQELPSSILDQYLLTHSRGWENVNKIKYKGPKGNQGLTIKSYKPESIIDGATMGEWYRFSGGYWHTQTAKSTVEFVKATMQRDWLHYFDTMDLAFANVEAAITFFDKINADDNEFHDADIAPSGEKLRHTNKNSKTPVALPFDYFGICKTKIEWRTGNLFSSPRFMHIKASECDADVFRYSAAETKKKMEITVEGMENNPFWGTKEHGVERLLNALLEFELSSAARYLSLAVNYPKEIGFSGQFLVEPNPKEPTKLQYDTDVFNALYLRSHDVDRDFHVNLFK
>1a0cA_cp269_iden056(438)
GHEILKKTRYQHDVAYGRINLPLLSVDIFPGPMPLGWPMDGFPTEIKMSTWAMEEVVKMGNSEKIGYIFDAEVQRAAFKSEDEFSSHQIPMDAFARWPKVAVRLIEDRIISKDIEDKQPAYEHGPGADVVSGPDDFKDLSRYTLPRSQIVNKSGDQELVESIMFQYLAAETYQFEEVNKEEWEAPESDNPYKFKFYAPDAVLDGGEIRERLPMMINYWHTFTKLGTDVFTKAKVQSPWQHYTDPMDIARAKVKAAFEFPTMIEARYFHFHTREIAPEGDTLKDNKNFVCLIVTMIKDYLKTVRVKVLWGTAHEVSNSRIRHGMSVSCNLGIFAYEATHGKKTLAITPNLENENYTTWGGREGIKTLLNAEMRFEEDNFTRVLHITVDYGKEIGKEDQKDIFLKAKEPPKKFKDGDVANPLARLRKYDFDPYDYLEIQK
>1a0cA_cp269_iden055(437)
THGVLWFHDFQHSLTYAVIQGVLLSLDANTGDSLYYWGTHQFPTDLKHTINLAMFEVITKFDGYDPGPLNTILKIMRPSFEMEDAFIGHLSGTDAFNREYSLAYKLAKRTVHDKFIEERYTVLGQGHGPHVAGPAKTRSVDRYALSRSELVNDEGRQNRLRLIMHQQTFAVNEYYLNASTVHKEGPKSDLGYNFEFYNPPDVVDGDSMQIRLRSSYAYWHTFVEGGGDKLGLATMQRPKNHLNDPGDNQWARVELAQEQLDKSDAPYFCFDDRDHAPQDKVTEEVKGFDTIAMGKDYMKTSPTKNTWGVRNLGSNPEDDAGASTSKNADNFAYSQNEISKQVEITKAHGEENYVIWGGREWEETHLNMDVELEFDNFEPFGHTAVDFKKSFGVDGRFCVKEQPLSPNKHQPEFDLLNWMVTLRRVDRQGYFAVNINA
>1a0cA_cp269_iden054(437)
HHATLAFQDGMREVVYAGIYGFLGMVDASTGLMGIGWYTFQFPTNCRLVCETMQEVQEMGPFEELLVCLDAEIARTDDMEGFFEGHAAQQKALANRFVVAYLPKPRVFDKTIFHRMLSAMDFIKADVRSKTKDFRDLEKYSLHRSQKVNRGGTSDILEDILNTYNIAQRKYFEKLLKIDYEGPKSEPYSIFFYNPELLIGMYTMEFHLRFNIAYLHEFTFSGPDALGQATLSRPWLLHYADPMDKIKARLTSYFEVFDKIDAEYFCIHDRSIVPEGDEQRSKNRNRTTIVMQICDYLRMIKTKELWGTPKLFSRPKFSHGISISCKAQIFDKSAYFIIKAFPIPKELGRSESVLWAGREAFQQRLNTHMEFEFDMRSRFLHMAVAYAVEIDFEGQFLIAPKQFQPTVEELDFQCQSKLAFENRYGDLDSYFKFNSRC
>1a0cA_cp269_iden053(435)
DHDTLQFHDAAHPMRIPPINPVDLSVDAEQGDMLLGWDTVQAPTIVQKTFLIMSGMCKIGGKGQVGLNLDAHVRGSSEQADDLFLGEIGGMGVKPKNFKFIYKNVKPRITDKFISFQHRATFSFNEGAGIVQGKSDFRPEAKEYAHEAQIVKTSGRRWLLELKNQQLNFESKYREDVSKIKAEGSKDDNPVAKYGPGIVIRGKTLDDHLRVEIAFWHTFTQGGVDYFNDSTLQRMWNHYTKPVRSNSARVEAEVESISQSNEPSICFGDELLAPEGDTIRRTKKNIDTIVALKDEVKTSRTTVSWGTASEFSNPVFVHGAHTKCLDKKYSFSAAQVKKAGEITKHLGGHTFVNWLGAKGYPTLLSTDMAFDKDNFARTGPIAATKTKAIKFESEKLVEDEPSEPTKYDYDFHVREVGNGIRPYFLDTIFTENIEA
>1a0cA_cp269_iden052(440)
NYATLTFHDFQHELPYATTSLVNGSIDANVGPLLLGWATGQFPDYIKSRNSLAMYSQIKVEGVDALGGFNFDVGVRRGAVYPEDLFLKNIEGWSAFRKTIAVAFKLIEDKSFRELSEARLAGQKRDKLPAATVSMQVYFRQLEKYADERSQIVLKGGRELLTSILNTYLFAENKRDTNVSTGVYSAPETGIPYSFKFFHPISVYEAKTMEHALAFPIRYWNTFGKDGDDFFGYKTGSRRWSHRVDPMDIAKVMVTSDFGLFLALQAQYFCFGDRSVFSCGDTGRITNKDVPTLVKFTKFYLSHSKAQVTWGAANLFSNAKPADGAYVYDPSDKNKFSAAQIKSTRELANERAAQDYLKLGREPGTETSLETDMEVLKDNFAQNPHPAEEYAKQLGLEGQFLVAINTKHPDKHQYHYEVSNLLVFKRKYEPDVKFKTQVAA
>1a0cA_cp269_iden051(439)
TNATTASFDFGEELFYLRVDGVIGSFSANFISHHRGLWSTEFRTADLQMLPLDMYERISYIGSDRRNLNFDAKYRRGASEPMKWYLGHTVGMDALAKSPYVAYKNLSDDVFGKILASSNTAPYKHGAFADLASGKEDGDEVEKAGAERLQIVNESGRQELLESKGARYPSGPNIYYEVGSPLKKEAPKDANNYSLKSYNPLEVIQGEEEDKHLTTSIAEWQTLTADTDGQFGDNVQIRPPWVHSNPMPAWALPEAIFERFDKLRADYFCAHDTDVAPEHDTLKNTNKDCKTVYADIKAVLKTKKDKLLWAPAVLEYDEFFFVLGASTSCNNFTSAWNTADKMALDIKEPLAGRNYVVWHGAENSSFLLNTDFEFESLNGMLFIHMAVDYAQLIGLEGHFGHESKPQGLLVHQYDFDVANCLAYARKNNLSREFKVNDEN
>1a0cA_cp269_iden050(436)
GIFGFAFHDYSLEHRLASPNGVLGSLDDMIHDMLLKWATDQRSLSIDMEYLLMTEVIEMGRDQGGLVFVEKVHKTPMNPETMVLPKDLGMDAVNPAYVAYSLVADLIFDDFSDDKYAPYKYGINSGIPNALADFDRILKKELGRSLEMFNGSGRRERLESVLHKPLFAKNKYKLRISKILIEGEEADLPYSEAFYEPYELVNGVKTDTHLRFTIAYWHSFSADGTDQFGKATMACPLGFYALEVYIASAGVEANFEFFGKIDAPFFFFHDKDLAPEVDTSRNTNKNLDTLPAMIEDYVFTTKCAIPWGTQNFLEDPRFVQFLNLSCNGGYFQYSHNRVKAAVQLTRELGGEHAHMWGEQAYDVLITTGCRFERHNFAAFENMAVDYCKNIDLEIQEHIAVSPVQRLKHQYFFPIANVLAFNDYYELRRAFVDCVNA
>1a0cA_cp269_iden049(439)
KSHEKLFIEFFETDLGFLAEHGDLASIALKAKDRALGPDTPDVPTDRMLTSLAMEPVLDLGAAQAKMDVVTTVRRAKLSPEDNFVGHTAGSNAFAQPMMVAKKLVKDQARDDFIERYAAYKDQIKLDIMVGETDFETLAAYTTEKDWIGPKHHPEKEEYILGQYQYAVHKYYPEYSKIKYASPQFNNPVDLKFPKPEQVIDDATAMELSLPFLISYWHLFWATGTDPFGWQTVKEPWAHYTDEMDIRIADVGFTNAFCWDEKINAHLFCCHSQDEMPKGDTLVGANKNLDTAVGGPKRYRKTAVTEVLDGTKRGDSQPRAIHGAEERCNYDVRYYSHAQVKKVLEIFKDLGDLNIVKNAGREGHSTLLGEDMDFQSNLFGRVLLMAVDYSDEPSLEGQYETEPKPHKPADHGYDFKVANKMAFAPTYNVDKYCSENIPS
>1a0cA_cp269_iden048(436)
ANATLTVNDFAHELAVIRCNGFLGQIAITTGEMVLVWDTDTFDSDLAATTLEAGSLGKNGFPRGGLNLQAKRQRATFEEKDRFLGHVASVDDFSPEFKLAYREIFDRVSGVFRKEEIAYNDDGVKSDIVIDEAFSSKPKFAEEILQLTNKKGNYQELESILKRLRFAESSYFNDHALMKHRGEHSFNPLSFEPFDALKVANRRTISRHMRFHIHYWEGFFADGPPSNDEAKAQFPWAHYTNPMNIPDAKMELGLEYFHAINANYACFHDKNIAPEASTPLEANDNLKGIIAMFKKRFKLKETMTHWGHANIHSEPRYITGASTSCISKVAEASPAQHVKAAEEPKEGGGENYAFWGERKGRVTLLNKDEEFELDDFARKLHGAVDYGKDIGFEGQRIARTRDHKPAKHEVTIRVALAIDFLRKHSSDKQFRCTVDA
>1a0cA_cp269_iden047(438)
KHATIAFHRFFHRLRLQSGLDELGESESNTTGLLHLGVQVEQTPTFYDERTLAMQGTLKMGGYSKAGFNFDNGVDESALEPEDLFLIIAGRDDYAEMPKGAYACQEPRLYHKPIRPYYVSLAEVIGANVERSKKADVRKYNILNNERLQQVSKNGRGILPQNNNVEYLTFENRYKQNEWPITYEGPKYNLMGFQFFNPEEILDGKTYEEHLMMEIGTYWTTMIASSEWQFGKEGMTDPWNKLYPMAFATAGYEAYLEFKAAINADYYLFEDRDDRSAGDHCEETNVNLPTILVELIRGDDKTKDTKVLWAGLAGLHSNVRFVRLASTSEYAQVFAYTARQVMKALAIIPEINGEHYVLALGTEISTLRSTDESFQRFRFARFLRIKSNYVINLGLPGQCLIVPAPKKMITIQYDLSVANSISMRKYDLTVYFRFNQAY
>1a0cA_cp269_iden046(436)
NKPTLAYFHDFNGEDKLASLHGAFGQMKAPVGDLNAGWDTDTPSSIRMNTLAHYSKARAGGWGKGGTNFDDTVRQSFEGLKAVFLGHVARMNAFAKGFSFATRAVKDCLVDAFIETKSKSYDDPMGFLNLVAKEDFRSIEQQDLAASSIINGSKRAELMESVENQKLRAEKRFENVSAIKVFGPESNKPYSLDEYNSEEVIEHTVDTHFYFRIVRWYKFKVPGGRVLGRLTEQAPWEHYTDENDAIKARVEATFEYTAKVRAPLFSMYENEIAHEGDTFHEADDQMNTGADAGVDENKKQSSKGIWAMNELINNPRAPVGEPVPIINDQVGHKEAPSKKYIAIQEEISGETMVFWCGREGYETIGTTKMDFELSGVTTFGHMNVLWGHVIAFEGIFLIHGKDQEFEEHEYSVDGANVMLYFRKYDLDHAFKLQAEG
>1a0cA_cp269_iden045(437)
AHTVYRFYDKLQKVRNLRYNGWLISMDAETRPPVAQGWNTDTGPTMIKASTEGLYETADYGGFDCVDPLFDGKYKRCDFEASDFDLGHIAGMNSLADGYRVAYKLTKDRAVDKFVRDRKKAMNDGMGENISGKADKRELRPWAGNRSQIQNKQTRQILLNSIMLPYLYAREGYFKNVSKIKYEGERSNNPPDAVKIMDPELDIKNKGERLELRLGVKYWETKQIGGSHEAGALENAPPTNYAKDVMDSYARKGASEDLFEIDAEFSCDHDRPISEAGDHLKETKKTEDTIAAMITDAGKTKVTRALWTTFSLFGEPYIAHGAPSTYCIAELFQYSKAQSKSELPIVKGIGGELKLFWGGRRQRKQLLSFDARFDIKDLVSSLHLRVDTADTAGLGAPFMAEWEGEPTQHSDDALIANVLAYDSKYKLLNYIQINLAI
>1a0cA_cp269_iden044(436)
NQAITMFQQFQDNMLYAEINGTGGDIEANTGQAYLSLDGNEKPRQILLTDMALLWDLGEGGLLMGGPSFPASAREHFEPDIFLGLVLGNDAIEAPFKVAAPIFKSVFEKATEERYGSFDDGVGAELNTYAVLQYLEKFAAKHKKQVVTESGRQALEESLLRNYLSAEAYVFEAPWRITYEGHKQKDDLGFQVYNEVEVISGFTRENRVNFNVYLHAFTDDGTAHFGDATRRYVNHYTLPYNVALAKLEGALEFLDRMNAPLFCFYDLRELLADDTITEKNKNLDVVVAPIVDSLPAFVKEKVVWDPINLFANPFKVHGIGTSKNKDVTFHYVWKVILNDPSSEELGGDNGAVWGAQSAAEVERIGDMANDVSGRARFHHIVIVKFKEIPDEEEFNVPHKGGDQKRHQEDFNVVEKGLAFLRKYDYDAIFQWTNIDA
>1a0cA_cp269_iden043(438)
NSGTEAFLDFQHGLRARLKHVTLSIKANTADMLLEWDTHDFPTQHPMTTHSMHKISTLTCGFDENGKNWAAKVRLQVFKPEKHFLGHSAGDQSFHVKAAALFWIALKDANLDKFIEEHYVSFKRGAGLFVAVGQSDQLICQYEALENSQVIDCNGKHELKQSILTLNLVAENKYFPPCNKLIYEKPYSKNVPSASFRSRTQLILCTIVEEYLTPLIAMWHTLEAGDADQWIKHAAMQRPWNHLGPSIMVQEERVEASFEFFWKAIAPALFHDGNIIPQQDPFRESGMNADSLVGYINDVGYVQGLDVMYGMCSFFPNPSFVHGEIKSLSAGESRAGAALRDLALELARERGPDNYVYWTTREEYEKILFSMEFEIVNFQRELAMGLDYDYPISVESDTLIFDHLQLRKDSVKFHNLVLLLLWEKRYDWDHKEKVNVEQ
>1a0cA_cp269_iden042(438)
NHATYAFVSLLDKLRYKRRFLYRGSIDTYVGNELLGWDKDEFTEIEGFTEAHLEFLEAGSWDKGMLGGGASGKKATFAPETMGLEHTAYTDANKKEYPENFSLVKAFERVDAYAEKRVQTQRNGIWADVSPKKLNFRSGVKRLVKLIDYLDKRGRMDSLESNAPHELAKEPYFETSVRHLIHTPPSSNDNSFSFYIEEEQNDGKDQEPHKRFSSAYWNTFRADKTRYFGKGGYQVEYNHYGDIYKIALQQVHAATELFDKIKAEVFCVHDVDVSPHGTSLAELFANWRTVDAFIKDLLKLSGTSFMGGIASLFEAPADRHLGHFALNFVDFMVSEARVKCDLAISGEAAQRTYMGWVHESLYEELLNTELSFEAHPFGRGLHMIVELAIGLPQNKQYLSEPSPPEPTGLTYDYNAARVLAVGRKYDDHKYGAADVSEQ
>1a0cA_cp269_iden041(435)
TQAPYAFEDSQHRLRYHNGPHIGSRVISSRATSSWESDQFPTDIVMTLAMYEEIKLGGFDPGWNNWNLKVARVGFDLEWKALAFVQPLKRYGFTFESLEALVFDRVEVKDIDDRYASDDRGVGLDAIYNKEDSKSAAMWAIERSMIGRKSGRQELLRSSIQEQLIDERWLNSEVVLKASEEIEKSAAPLNSAALYSKEDFIEYKTLKVLITLSMSYWHTSTSDSTVQFGEAGVAEMWDKSTDPVSVSLPATEPFSTFDDVKGPYACLQFRDIIPQPVVVRKMEDNADNINHMVKEYLQQYKKKVLWWDPATEYAVSRLVHGAHTSMPAVNAYSSFQCKKELVILAPFGGLITTFWGGSPDVEMILDFDHSFENEDRLGFLHLAMTMSVEIAIAGELFFQTEPKPPIKHFDFGGCTVDTELPKYRYHKYLKREIRA
>1a0cA_cp269_iden040(440)
IYPVVEGHDFQDVLESDQAIGTYIMPDENYGLMLMGWPQDQVDQYKKMNPLLAIKALKMGGMLMWKKEDLANNKSASFGQDHVKYVHSDLMHNWSVGFSVAYNLPDSRLRLYGTTMERARSLKDGVDQHLFYSEADVKGIEKYLLSRNRSCNKIGRNRISESVENGYYLFETKNFAPVSRIKMDLVCAGNPFSFSFVHPCGLQIDGKTHEEHLLSLLAYWYGSLNEGVLQLGATSMQDPWYYYFDGMTIGFAQVEASRDFFPRANAPYMCLPDRDIAPEGDALEETNQALDLITALAAEYYETYATLVVGGDQRLMEGNRKIHAKETPIKADVFVFSGRVAPYALRAFAESGGEATMTWPGREGYEINLSTDINNGGDQYAKIMKAMIDYAYEFLWEGEYLNFPVPKLPHKHLYDKRFADLTEPGQKTDLDKTFRVELEV
>1a0cA_cp269_iden039(438)
ADTLERHKFQHPLVLANIPGLMSSDGANGAEEAGGYKGDEVMKQVRAENVAMYRAIGSYGIDGVSYFDADVRDALLKEEALFLSNNCMNAYAHTYGVMEEWLSRPEFEYWIFRFAVKKEGIGCRITRSKIFDTRSIEIQAMERSQLDNRSYRNKLIETISNQKLEGRSNVVGEASKYAYEGFEFKNNPSLKYGNEEGFSHWRRVEEYIGASILYWHKDTAMHTHQFYKSSRQRPWVHTVSPHRIYEMWVEGHFKWFVKNISAKGFVWDEEDKPKDPALIRETDKRLGTYVELIQDYGYTSDPKVIWLSKDLFVAPSFIHRGPRTDCTAVGAGTTHATVVSACDIDPKFGAEDYEFWLEGSGYCPCLETREETEHYKNWTRSYHMISDTALEIGYQLQFETECYPVEPHKHEKDYEGETVSAFQRRSDLAEYKSSNMEE
>1a0cA_cp269_iden038(434)
NIKAQLLHDYQDARGTADRNDLLGSIEGNTGDMHLGWDGRLRPTDDLLTATAMWEELEMYKDVGGAVDNLPYHRASADPEDILLGFIAGQEAFISGFLVAFKLVRQIIEKFEAQRLEVQYSWIQYDSIGGGGHDSTMEKPAMMLSKLIAKQVANLLLDSMIQAYLLAPPKLLGGKIAFEAPSQNRWQHKLIHQEDLSVLYTMSNHVTRFRYTYWRYVTLDGTDQLEHLTDDGPWQYLTFQSAIVKKIELEAALWLGNQVVAPNFGVTFRATAPSGDTLRINKNASMLRSPVKDTVLIYSKTKKMWGITALDSMPIFNHGAEFGCFQDPFEYGKAQLQRKFVITSEAVTDRPTIWGMTELQETVLNVNVEIELERAQRSMIFAVDYTKDAFQGQFLVKSNPEVANEFHSDADDPNSLCFEEIYQRDWMFNDADKA
>1a0cA_cp269_iden037(437)
NAGELAFHDFRYILGLARVSGTFGSQQANGSDMALFADADSFPTAIRHTTVEKFLHVCMGQGFRKGDYKRGSKVNQVSFEPEEDFNGEMKGEWVFVDQFNIDTKLVSAYLFDKFIEGTFTAFLNNVGVDVVDGYMGIQTLKVYNLERYSIVIKSIMDERADRPINPYLWKATQLSQPFASVSWTCPTDPNQNTLFNNPTEVNIYREFEENLFLGIAWWHSMTAQQDIRLGCALVQRPTNHRLDRQDMARAKYEDLGCHFDKYNAYVLCFKDMDISPTGERLDKKLYNLYTLAALAKPLKDYSRSEVRAELAEIFENSDIIHREVAECKDIITSQFAKTKLKITEIVGDTTHRNYSRWGVLGGCQTITDTRMEEFDAMAQAVHYTKLYAVNIGWESAFLLGPSSQWGTKHKNHVLVANVLFVLLDRAYKSARKFHVER
>1a0cA_cp269_iden036(440)
NYGIVALHETQNAYQTAKLTLLLGFVEKVPGDMLVMWNNDCFPLDIDMLELIGGYEVTNLGEFDILGSEFINLVRSAEFENEVLFRTHLSGNDHYGKNRRVRYKVLKRRVRELNDDEYTPTKHPVGADSIMDKKAVFKVDDLMSLGESAIVNGFGRQEAPLKWMNLIRRANGKLVENVAEIQLEFDHDASPCSLKLSGPEGMIPGRLLDEKLVQSEENWESAGADDGTDELGAITMQTPWNLTDRSMPRSKSKVQAALHFNDHERNRFRCYLNDDKHPFGSTIRKDGDPLDTITVMPPDEEVGDKMKSCWATANTFGNPAPQGPVVELWCGQDQKIVSEPVSLAFAYTKEAYGALYVFFGAREKYLAFQATDKAFETDRFSNSVPLVVDNGEEIEAEARMVVDVHPAIPQRHRFDNIGSGVDQLRKTWGINDYFSYSKEV
>1a0cA_cp269_iden035(440)
FNAMHADYYYEFLLKNKRYNDVKQAIDVNTGSLQLEWEGYVPTDGKLITYIKWQVMKEGGLDKGGLQFDKPDSRRAYLEIQDILPLDHEAGIATFSKLLPAAIEAMKSYVFGLQFPLNDADWKSGITDEISSMESDPESYEPHWLTDQIVNERASNRELQESISNLYLFLENDFFLNVQRRKARGPGVPNPYCSLFYNEGHESAPFAPTDNVQFSRHALGLNRFFETDKFVDGTGQKPKNDIEGEMPVAGARVEDAFEFYDKEESAFILCHDKHIVPSLKTSRKYSDGFDPILIFEIKGYLEQFATKASLPQNVFAVPRHVYGANSKRFSLPFWQVQGDTAGALPLPTFRFLGKNAVWWGEQDGYVTIMITDMQYLKDFLAFIYAAGIVAERTVFVKSTKIMTNPTPPDKHVFIFAVSYFAFAFLNSYVLDPFFALTLST
>1a0cA_cp269_iden034(435)
AHASLQFAFQHDWTFALNDVLGSADIEDLESMLGWVDSVCRHSRPTPDAAYEKIDMEGELSGSVDTKVIKASGPPEGLLYANPYAYEEKEKAWKRNYAVVKPLVFAKGPNVWHGSRKLGITARVTKGRGEFQLLTKYQVLESRSVNRMGKVKAISDMAGERTGADNRFVENDHDTAFELEQENDIYPFRRYMPPHVPNNNGLCEAKRVVGYWHTYTSDGYERPAEKHTRMRPWAAYRDWMYADQRTYVAPWFLWGGWIVIPIKCLMDLDPNPEVLLLHDEPHQREAFDARMVKKYLKLITHLVWGAANLFNNKRFEHSLAIDLNDRQGEAINEAQMTRGYKMAKQAGAEDGVKWGGQFTALKVLYDQDIDSKVDQANALLYWNLGEAKEQKLDGQTLSKPWPEPEKHEEDVHFEEVSSFLSYTDLGEKFGLNVLA
>1a0cA_cp269_iden033(440)
GRFNLLKSMDHNILRPKRGNGMVLGTSIVEISGELALPFDTGQFGISIREDTFSRMFDSENMGLDKVAGRNFDGYGRKYNFAWRLLSVGVIAGLEAFARGGIVVTTLEKLIKDDIEDTTTAHEQDYGAADIVHGKTTFRHKHGAMLYLQTTKWMERMFVLDIRTNRLLKLKSSYFASAYQPGYSVPKSAAYFTIKHYDPVPDLQLKAMEAQLVYSSGYFETYKIESGDNFHEAVLTKPWSPATDPCTSSERRIVAGFEIIDKADKIGLCLHDDRTVRPSGDTLHLEDKHGGGRAIMHRNSVENEPIACNSGSASLIIGLYFVFAVAANGSLGGYYSTGTIGKILGDLGELGGETYVKYSGTEGQVTLLDTDRNYDIEVWARTGHHNAVGYDKEIGLEGHLIRMPRPPRTVPKQNDFGCAAWTAGEQRSDKEMYFILNVVT
>1a0cA_cp269_iden032(439)
NYALIWESDKELSMRRARVNGVIPVIDRQSGEMLLVWDTYAFETKIAQTVVAMYFHLKMTSALHGGGHLAIFWRFSSEHEKEALYVMRLAHAQDVGAAIAFELDCQDDVTESQDRERQHTARDEIGADPVWAQNDFVHPFQKVTLDSSYIVGHKPMREVLNSELSRQEVFVDPKIFGNSRKLKHEGPKDFEMWGGKTTEEDSEYFGDTDEKVDESPIQCWSEMTADMADYYDVYQMWRKGSIDSDRKDQVQERIQLAFKLFQTRVKPYWYFHSPEHKPTLETGTETKHAQQTALQVIREDLVQGKDKVLWLQGGNYYDSRTLHGGTGAVNADVFTYYAHNSFMKTGDILFKLKHESRMFYSKRAFHETIANGLVIEKITGLHKAGLASEQVRNLKADGFFGIEPKDRTPASLQDADIANLKASIRKIYHCSKILIAVTW
>1a0cA_cp269_iden031(433)
NTVPLFHSGQAYAKSQKIGDVGAVDKSTQKLFVGYPAVWFPDDLQMTKIKRAPSIYNDEFPVGGLNYGNPLKDPSFEHEDLFATHLADIADNERAVKLMLQKQMNGEFPPFMENRYASHQPSLCDELLEGRGGVTTKKFALERTGEVVHIGQSNHLDHAIVNDRLLFRIKYLHDIETSKFEGSKMTLPRVFVCSSPEDVADMKLMSNHMVSGHVWRSFTLYVDKLPKSSRQRPWNIYSQPAKVVLSFKDRKASEFLICKYLPRLEFHLADRAPEGPTLGESYQNFGVIGMSFKDKDRICNGEAAGEIYDIPKVFLMRAQTSFSNLYLARIMAGRKKHLELTKEISYEHRCYWIMVNLYTDAWNSDVEVEATETTLFLHIPVDEVYDFRFEWKSRQPGKFTEPHAHYYATLVGGISADIRAAHIDRYFESNRAA
>1a0cA_cp269_iden030(431)
LHASEAWQDYFHSIRYFHDANGEENLKLASNGAVKYSRSPDDPSDASHEELSMYELVAGEHQGTGGKPDALVSRKGFVQTIFIGVVAGLAQAKMAKENYDSVKSFFLIKFIEDRRSHEKDGVPSGIWASYKEMIDIGAERLPYSQNVHESGLEPLHAVCHEQYWFPEIFTFDNVQTITYHADKSKPLSEEKNKEIVIDDPRAKNFNEFELPPWQTKTIAPVDACSNKNMARVHEHYTNALDGAKTRARIADGFGIEIEASPFCFWQKFQMLIGNDAQSTNDQEDPGVAMLGNDVVANKTNGAEMTGDSRSSARYDHGATTSVNRKFFSQDYAEVVAGKLITRPCEPEQYEMYMGAPRLVTIVTDTGMWTLDSAARIQMDLRISDTFGNDYTGLLQKKPILNERWTYDFQEAWTLNMIGEWVVDTPYITITA
>1a0cA_cp269_iden029(443)
NSSQDAFYSSDAVGVFVRLYEVLAPLMRQRPALDIYWHLEQTTTTLRLSIAAVVNGTQWMAKMRRGGPLSRSKARRGNTSPEDEENRDIENKLTRHKPRDVTYRLAKNRATDLFADPEGARDGDPRGLAHLFSKKAELPSQSVIGLDGSQFVTRPGDQEETSGTIWGQYVFRHEGLSEDIPKSQLLPQKTHSYLDSGFFGVFTIAISPTVWEKHHRLAQALWHTYSNNRAKMFGKITNRKWNHQTNPTAFAGEDVRAVFNLFEKWNAPLRYFDSRFITPENSASYSTSLRLDFANPVMAAEKYGGTSQPLWDTAAEPCPPRVVAGELVSIIRQSENQAERTVYDMLDIKKLELNGRQYGVWGDGDGVHTLIVHTWKFDFIVRNDGSYIAVTNCAEEGYEGNPFRTKSKPYEPERANYALAITNEHNFHPHYELHELCAADIPS
>1a0cA_cp269_iden028(435)
APVHRTFFEGFTLVQKGGSIRGFNGHLNEPKELDLLGWQASQLEVEVPMTALQRGEGIIKGAFHLAGLNYNAEVRKAQGEPDRFSHLRISMNEIFNGLVEKTSWLLKRFIDSFIEGANIGSWDNVTGPRLIPGTSTHNANENYKLFRNWLSTNAERAEDLAGLLVLWLAAVKLILYVTLEVLTKRKHSNFSMKYFHKIPLIYGMKEQHALQMQVDAWLDAEEPEALFAHATMSFWVIYSDPHDVTIGTLELLFHVFGKVEAPKRWINLWDIIEQNEFRSHKLKIPAFALIQKFLRKSDTKSVAAWTGGGLGSGARFVHGAEDTCAMYRSLYKKPKDEATSEIGHAISSEMSVFWGGLSKKLSLLSMDQEKTMQSFKAPQHFALEYHWEIDSLHYARFHQNLEPKSDYEHKSMVTAAAFLEKGDTTRTFNVDDKIN
>1a0cA_cp269_iden027(443)
GDVTLEVLHHISSMEAIILLIGVFNGSNDVTVKDVLLLWDTTDISKEVDNATVEGYRDIIKERAFKTGGCNINFGVASLNRIRERPLFVSNPGAKQWAQGFCVAAIVRHDRGFANEGERNYMAYVHACSAGEKWCMLIRWYQMWYESRRQRRLGNKLGRTCALYILLEEALYIMATYLDDGGYFTRYPNLGAPENFKEISPEEIETMEIIEEHPNLWFAYQHDITGDGLEHKHKKSIALPWGYDQTPFDILREQLEPTLTIFDRVGEPRVHFLNRMLAYNFPQVRGKGDQNIAFFLTWKKEDDRMKRKSEELGLSSRMDEAEFVLYGVMAMNALAVAILFRGAFPFLTIAKEYDSETTARWPESGYYEPLNADGKFELETPKRKYVSLAVNYKAYVGRANDMIVQPKPRFPTKHPLDVRLCCDVASLEKKDLDEEFYGSLPEE
>1a0cA_cp269_iden026(435)
NQTPRSIKEHMLEDVRAILNRVHGTVNYNTNDNMMRWNTTEFDDSRSTYEMFVAEELGAHMETGNSEDKRASRADFSNTKSELGTIYGEHSGLQAFRWWLKIVVPVEFPKFYEGEYAAYADELAADVSIMARFAGGTTDSYTLEPITTRAGYNRLMESYIHTLGLAENKGFVFKLNVLPRENNNNEYQLRFINIDEGLSDETMAGQNQEFGEGLWGRSLVDRGPNFSANTPKKIFCGHTTPAVMFPAVTELEEGKRKKSDYCKAADIRNLQSYFDDPKKDDRQGTEILALNQDFEKPLIIKVVSSCTVLLKNPEFVTGRSGSCDAEGTEIEETRANSTLANMKAMGDEEVFWGCREPAFPDIAVIGIKLGNLKSVMDIALKVAAPMAYFIGKTTAVEPPDGEDGAHPKGMTKAKQMFKTTREAKRYHIDKEEEPE
>1a0cA_cp269_iden025(435)
SITTQAFGLFVKTSLRWLRASGPTGVVEANEGHIYTGWLVESPPMSLLEATDNNYQQVAMGKHSRNSLNATVDLRVSLFQSRYNAIGAILKLGLLSKLYANIKGYRVKVLVRCEKEKRDYSATHVYISVRQRWDARLIFENGALEESKFVAMVALPQYCDESLTNWPFEDRKDYENHQVGLLPWDRVNAPYEFVMKEPEPGGNIPTLCRYDFAIRKWLTETTHLELQNVKVTAQYPAGTNETRPLKLAKLSFYLGIIFFIKLYAAYTECWADEAHFSEANTIRPQIRNTLRKFGEIEYICKGSVLQSAKIKWSVHNTRAHAGKSNEKRAFVVRWEEADVQGENSKHSHDEDRRLWLESRRHSIHPDSFSKEFKKIRQAWRHKIVDFFADERSRNQLLGQPKKLEQSKHQYEVLPTVVDIEIALKVPLYEKVGLQA
>1a0cA_cp269_iden024(428)
VHVFFASEAYGVQLKFSRFNEVLRILPADLETRAQIWDTMNVVQPPHALAETSMSGLMKEQGYERSGLEDDRMFNSNFKSDDGYLVYAAKIKGFWIGFYNYDGVLQFSENDHSIRYQDVTYMDLVPGDVKAGDLTLRCNLKYAREPGQDLNMASAIIKERQANQELYAVNDVYDTYRNISVEAPAQSFMAQKFYTVELITAAKRPEALVHVNKIRITVIICDQDWDGKKVVPWQDLPNSFFIARLNFDLVYEFFVGTGSAPSPEEEREWSGLEEFSCVAKANHFFDKAMLELNYGSDQLKEVNRGERRYQGDIEVIPGAYGTCHEVDAISHVQHLELVEIVSATGGDAKTLGGRPVASELGQTPHILADFRILSVMGVDYAYEFGLGQIVLMVKPCQSSEMAYDFEVTTGLAAFAFRDKKINQVTLSV
>1a0cA_cp269_iden023(438)
AENISAFYDFNHDIPETLDVMCSVPIPDLTFATKKLLWNTPLRVLIIVMTYGKEHAIVKLTAGEESVQTWDKPSGPAESQDKYVKLGYPVATILYAGVEVPIVNVDDEVVIAVLGKCYHLGRNCAYNKDAAHLEFESEKISEHDLLYLLTYSLLNVHEIVLSGLGARENTSFINESKTWYHHGSEARAYQSTKMFSPNSIASGETLGPEIYRVPFYFRQTTAAGSDSIKKDQSYGLVWTEMTRPLKINEKKILGAPPPHQVFKRGLTWNGRDIMQSSNDKHGSDISVRTDVAMFDFERKTLIGRALWMTQEVFGNWELVHDFYRNDVIQAYYSNYAAKMRVSNKVWKENNRANYEKNGSRGGVELKSAIKDEREGDKWHPFLYSALNGAHGTSFENAFLVSDDPKSGTQFPGQHDPAGLNIEVTKVDVIGYHLMKISE
>1a0cA_cp269_iden022(436)
RHASVGFYSGGHHLLGSRRTDILGRVALEADKEVHAPEGPFLRDPVLHTLAIADVLCGGGFHQQENEPNSIARASIGCQEDKSVTHATGVTECVAGWKFSEFLKTQQFRDEEFYMQQQYKDFAQDDAIITIHRPGLLEQFRLVKAEVVYPTLDQEGAEALKKQVEIAIRALLGVKIGEVLFKRDESFEKKKHANVSECGGAKTKEWHIGLTTLLAHGFTAEEQSVVLSQIGLDSPWNANEWKMDPMSKDRDVRNDFVDAQAPVWEEVSLQSFHMNPLYERDEIRYDGFIQTHIQVWQQKEKSVLILPSNISSLMRNYIGTQSQKNTWKFMRKAQQVKISAENKKEGLSAIWAWFWHKFKHAKPTNIMPDMDYTDVTGRVAIASLRWEVALNRAYGAFLPNGKPVDPPVHGGSGDMARHLVGSYAGNSDGVAQIGQA
>1a0cA_cp269_iden021(441)
NQATLALGDFRDDRSQEGYMKGPGGEINSRAGLVVFGWVQQIDTRDARLTLAMRILLPFSIFKQGVLIYRLNKLYFDTIGPEKCISGNLHCFRHHVKGYHNLAPFSSYNNWWGYILGTASHDLSAKTELVVQRSFFVSLMKLALESNLTLAITGMYSLNSHTPFFSPITYRRFEAIKAPTVDASSSGNDFSIRDKDKDLAITVPGLVPRDVFFLISVWQAVKPGPPQKARKAESLLVSWIEYSGSMDMHHACPKSNYIVFSDLKVMLNCDGKHESIHQGAAGLQDQTHDDQGSNPSYYKVAIGTLAEVENESKTKLLGSHPGSYKAVLFMCLLLVDVYSVMDGLDGYEIWNDDDSNLGSYRLGHQEYKVRSQAIMPFHYNVNRTFLFMAFGFPEEGTEGCRMPEPRKEEIIHQQPENDQNPEASGYGNYHPRAMFWERGFL
>1a0cA_cp269_iden020(441)
AIALWAKKKLPHTSNIEMPYVVIGNVQAEIGSMLVGEDREDIPREEPAAECICEHLTIRHLTVTDSFTQAGVNRKLAQYAPFDTKLGHHKMNIDSKAGFKMLVYMRVKNGLFAVMVALHQDKFVRFAKKELYGEDLDYPGPTEWTELRVIIVRAKDLQKSVKYITNLTLFYHAQASTNVMIAWVDNKPIGNPSSYNHYHPSIKNGKELDAEKAGPKRHNTVELIGNGLGKQTAKRSLELPVNGLPVHAFAKSLYHGETFPRLTNGDASVFCLSQSHIPPGIPFNEGSRMGVDVRCLPKLLVQQVEMVEAVVIYSNFFNQPGLVLEAESYCDVTSYGYGMLTIAKSDNILRVKAGDQQIQTGGALGFCPAPPEIDPKPVADSLMRHLNLRTMQRADRLKGGGVYHEKVVPKEADKHHMNFYQLGVRAFKPGRTHSRIDRMCY
>1a0cA_cp269_iden019(436)
LHDPIKFTDFLTELANGTVMGLLVTVYAVTRDLGSELYMSLLPLIRWTLANFFSLLQVRKGESTKLLGNADLGLAFATAVHEAQCNVEKSAQMQEDAIEYKQSEMKDKAKLFGREIEEGQRKSEDLHGIDIVFGKAKCGSAGEAVMAWILVEEFQCMLDESLNTAKQAMPGGNDYKAIIAARLVCGRVQRIEYSLNDFADSYMTDPNMGRYCAGRAITTYFRVGSTIRGSKENATATHPLNGDTKGSTLSAAATKGRSPWASIMNIKLVSESTAQPEISASTLTHKMAPLFWQVEMIAVGVCLSETDSYFRPSKELGDAVYVAIKFDIAVKKGIWLKRVTGALYVTPEMPGIPEKVWGQKKKYDQLLTADLLNQPHAKRVWAAPFQKAGAYNYNGDMLIVPESHGEKAAHFPQQGSNIAISNRRPEDRKVNLHMRP
>1a0cA_cp269_iden018(434)
NAVIQQIKDLDKGQYLEMSQLNGGQAETAFAVVGWDEHLPSRETMLTAYDYKLRQIKKGFFRPGIRTEHAILPRELIEIDYYIKGLHEFFLYAKLFFRAERPEEIFVNVFPRGSSAPNRFWIKAGVRSLTSSRTNPHASGINQGSKEIRMSDVEFTYAAVVSSLVDNNEYLAVSQYVEDEGLPYELEAAVESPFEMHLLHDVSPKFLIFNHYQFITGRSSKMNPVGQVNRLKDWEHYDAPVIIHSDTSVQNAFKRGKAYLEPYFTLHATKVVRQEDVLANFTQKLLTTMTGVQLYFLSIHLGKVLWDCKLLVCPLFLAGTCLFPLNIATGPDLSHCASSHICESTKGPRLYAESKSRQMYSKRIDTNDTALGGKLAYEMVLGENIIDDVEAAGPLTGPAKEPPEQNELDFFPEGERGFPREGPPPPYQRGVLKN
>1a0cA_cp269_iden017(440)
GQARLFIKDKRHDMQAVRDIRKCHAVEVQTNVDLTAHQAFDGNSPLDHKCVLSPCSINQHGDLPPVVILGDNFISHKSDDDIEGLTLHHMQAADVIGEDEKPAKELHKNKAFDKGSAIHQFSLWDLGNIRETSKQCDEADCENHACNTEEFEVREIHMNSLPGLTDERFSQDAPYGSTLFKLNTEGPKLPEDDVLTSLFPTEWVILEDEFHHTLTADLTLRGDLEPRQERAKDEEPTTWYHLTDPLRKHFHALELKRLETDEEHPPARCTLDKQYQPLGGKTAPTNAQSIERCFKFLNDDTEKALPPVHRYLENYFAKKPQKMHSIEAQEEITIFPYKDTSVAKKIPIAKRMWEEKEETWNKPFDTITATTIRFEPDVIKYALDLVMDLCSPNDTGILDLRAPRVELTLHNAHLQLANGSHTMNLEAVHEDFLGLLGINE
>1a0cA_cp269_iden016(435)
THEWLVGEEIAKTCKQEPEIGILKYILADTDAVTEEWQTGYQILPQHILAAFDVEIDERKMTLARQEVAAQPNLWGVAPLPRSPAEQTIATVAWGVGTKPNQKAPGDEHDRSFLYRDEAVCSGMCSTGVDGYHATSFGTMMKDVDELDIIHKNLQDNVLEIFLPLQKFDDDKYYETEGIYPLDDKRPHYQWARLGFSPRQGPEKKRAQNHAAFSKSEWHDPYCWTIVLRDAGQTRPYNNLQRAHRLRKGAPAVFKNFRLLLPRFMDVVFDECRDVANQDQGFEHWDQVLLGNTNDWVGSRCLRWAWATGEIFYAQVRCFHSIDANWYSEDKSRAAIFFTFGEGIGRDKEEYPKWTSLLLTYQTHVSGKLYFGVILKGTHLGMRSASTKYGVKAVTYIEFDAAHAEFIDLGSYNWHRLALLERKQYHKFFPKEGDA
>1a0cA_cp269_iden015(434)
LPDQSWLRMRHLEYRTYRHEAILFFTAAEQILEVYILTDNARVPHDLPNRHVISDKMKFELTDTGTSTLTEAIVEPEDGFSRQGSLALLAHKDASTDGSKTTPKHRVDTVCRWSYNDHREKKNSDNGFERTDDAHERTREDNGANGSDRPDVPKLKVLIQMVGTEPLTSLNILYSERKTLVDAGKTRVDNWIMGRLIGHHNYWGVYSTLEKLKEVSHTKRLPPSPGEDNYLMMSIPHSWIHVKDFRAVARSQDEFEHSLLMKYPGAFVCCMIRQRRDLNADLTQGVNCEMFFVRGIAQDLFGEKNETFYHVCSNLVRTAGIFHFNIAKTDAETVVTQMSQDKDPSPNTIGSDEAITAGVNFPGDRATSDYCGEWVGSQLGQAAGIPYNKMNSLQAYMLVEPYPKNNTLFPPNLVKANVIVTFDLSVYSAALKRL
>1a0cA_cp269_iden014(434)
VGAVETKHSIEELIRSTECEVNEVALWATMETYKPAVFVAIPESLLYVRIAPDNVYVRDIDNGWTKSRVMDDDVHYVFAWLFHGSAEWTFVLANETPSDLNEFRSQRIFVRWLTLTGMSTAEGAMKIIKKGADLESLKNVVLGGPYAPGKAYTFGKLGGGEHKHLEIDMEVLKKRSEIKISMGLTELPEEHPLHIDEFIIVHRQPRMRLENGNVVQWESLKVSNRQCLSASAQNPLLHKQKPKTGLMLPPDLDTVALLIASFKPFYCELEPALPLFVLPSGISKFHQKQSSTDDLYTSNPSSSWNLRTWITRATFVAFAELPQHMMIFAWSRAKAMGTVTTRGNPNSNPHQKFGIAEGKIVDSAETGLGFDGHEMAFMQVDYLRAQSFGSEESKLFDMALVALIKSRYCLFYEKVGNQSLLENMDKIFKSFENE
>1a0cA_cp269_iden013(436)
QMITTKAVDKSKHRLRRDKIPDGCVTDKTGHPAGTKGKWANAMLDSESRLVYKGEIQLIFRYGQDKLDIIADYQKILSFMNGGMVAGLDPLMGGMLNSWRQNDAVHDGVHNPFTLEGNGPMSGIVSMYVILDNFFKKQVKIQAESADEVNEFLQETQLFSALTEYHLYTSNLLEPNEDVKVMDAEFLRHAHELTYPSGAYKLDEVLLRGHMRRDTAPWQTFFRFSYDSPYKVMAGSIQKIDSNPSDEEGIVTRRRNNDLEKVEFDMYQNFTDISVVNDDYVRTVLEQHPETREALGLDNGPKVVNQAACWKRSKDEVVPKTVCDNSFGEFAEQPVTDSAQLPTDEASTGGSGRLLVDTKKTDVMTCAGWGGVDQNHVGKHINVVKLEYVSFCTSSKAICRPKAPDYQGADFYFAGEMSRHEAVSVILSPVIRGAET
>1a0cA_cp269_iden012(439)
FRLELGIILFAIRDDYLYTALDMIIEGNLPIYPVLIGSSKNIKMKATVFAMDCEAVRRFQPISGELDDAGHGVKKFPDLGDGKLAAIEEYRAIHKKGRDILMSNLSGRLLLIFIKKGVSERDFLGDEGEHSKRTPPSNLYAQKKGDAESFNPEQAKNRPSPEAITTLIFHEYARPLKNINSAYMLIKSGSHHYYSDEFAVAHEEVPGRTITAHFSISRAYWERNFSVTDYFWSCDYLKRTWGTYTIHPDPADIRYMAALEVFVALHGTPFVGDESYIPKLDLVSSTSARKEVIAENFRRSETAKDTETEWALANLPIIDGKLVVLAFSSIDSAKFSEAAQRSWVDRVGPTIDVEDVIWSGLRTGEQRILSELKFLKSRAGITLARMVDYFGMDDMEFKANTMIGCERDTLAEQISTYPKMLATPWRVDTDHAFQSETVE
>1a0cA_cp269_iden011(438)
LHMSEVSAVFDCEWIKLWNGIRARPRVLQQEVLASWYGKHLPQPILLLFFASLFGNNPAEPANGGALPAVQAPTAVRGELFTAFFTADDTMEYKVKLMNFDVTFGYQGPFITMRIEGWDGIGHQVSPSHMEFKSAPDMRLVKDGPGATFSACSLDGYRKYALPAFVGQTTGNEKRLKIYIASPLPHSPWEYLSPDALGEDSQEGIHPFINIRVEYTYEIKLTNEGEPSCGGEAWKDTANEVLAPFSGTIDILLSPRWGCPAVRPYQLLDSRPYVSARGQINENTSTELVYTEAYILNHLGKTLFDAAEYRRWKTDAFVVAEEFGGASHLRSKLPFKVTTVNWKIIDGGHNADDQFSEEVCVEAVDIDKELTDTNAKDVAGALNSPGRFEIRLAGIYIVRVRALVKSGKVGPWLDRLAVSDFEEGIDDAIRQMVKDSDP
>1a0cA_cp269_iden010(437)
SDHRGPLGYIGRKQDIYHGRPDDLWARESRLLFFHANGKNMQLNETFHLPTNFEYLRHQVMTFGKGLDPLRVIRVEICVQAVRANMNEMFQAEVESSKSTEIAYHVSEKLIDTLAESGASLMKDGEGSSVDTNFGPNGKYLRHALLQLPHVNKFVNQQYAERLDAPPLGKRLKIAGTKFTVVTIEKVHAVSKFQGQRPRAGREPDHTACMYYFGAKDWDHEVVARITDLLKGSIRRPPVQIPEPIINAIVMLHEESNFPKIENHYWATGLVAWAGAARTLTTRLLDTEIYGLGGKENQDTTGVQLNLNLLKGLIIKIFVGGVIAGIISSMQRFYLEGNDEISDLHEDVCGSSFMSEPGAWGRVTIRYHVTVEPPEHNKPFEFMATLQTVACEFNRTMEQDIKVWTALVHMDVTPRRNLLAVLVWFLEGVGFLMLDTQ
>1a0cA_cp269_iden009(442)
YTATRRERLLKLCNLNQSAEGNDSGIDKCLAVMLLIWWSGPAELGDVRRNKVPKERTWPIVGLGVLAFGLLFGLKQAGLKWNSYLECSTEGFEYEDERVYKTVDHLASVMDLFYRDADKEQRGDGVGAVHTKGYEELRGAERLPVSSEQPNRQIGALHGITDLSANLMLTEITATKLDLDIREVGSPHTAFLDSFFSDLFVEGTNGVYLPESWKEAPELHVLLIEADGVAPEANQQLLRILSSTISPPNDQAPEEDQLAYTLINDNWCGEWFKLESEQTIIMINGNPGLHRDLFDTSLIWERDPVEQGETADWLHQNFTLRWHRADSGGENTGNQNPLFPYLKLQRILDHDGGKIWKAVGYYNAMKTPPAFFVDTIHKGAVAETAEYPHLIDALKVCLSAHAYIKEDVPHPFDFCTGDCKRIVGPVSKNRGPETYPGVRLVT
>1a0cA_cp269_iden008(433)
NMGIVPTEFLMEWLAVLFIETIGKGVAFVALQVLADPDDRYAQVAQTPAECGDHSRTQAGDVVVTALAGGQKMRRLYDQPPFNRHVWILNSENDFGVGTRLMVVLSEAAALQSKGRRAVEPIERNIYSKFGAATPYKALDLRELERHEINMANRSPALSHNYDAEVFAKELVIEDVVPGAADNVRNDDFWPAKDNPPTHVNKKVVEHSRLNYKMWGDTTQSMRDRLALEEPYAWEIYNKAGSQTDERNVPEPNGMSIDSIELIEDFNFAGHPEGKATARYEHTLGSLFICIFYPLDKPTVAAVEWIMIPDSVMYVFDEGCNSGQIPVLALQPAEGDKPEPLNVFNKSGWTNIVANGAQLLRSKSRALIECIRTQGDYLGDGTDFPNEVFADTLYGQPPMQIEGIHMHETTGSQSAHLGRVNTALLYEKMKIST
>1a0cA_cp269_iden007(437)
KHKCRASMLTFHQNIEGHPVRTLSSYPGYREAQSGWQWDPQPDSSAYITAEMRPTLKGIDTSSKKGLLFYNNMRGQLRIGGPFTSELGANERYVPPGNGQRVPEGLDTDGKQNFTEIYGKADSGVNFDAARTYLESVDVKNVNYVRRMRELNDQAFARVQQVFKGTAFVPWVVEEVAAPAHQFALWALGKLAVKAAEEATDAPVLAEHYDTGVASWEEVQIDSTEREPPNRMRIKFNHFVDPIRMISGLYARSTVFFCQTWTDGYKTTSNVESAYGGSFLSPNSYHKTWVMMWNVLADGTARLSLFGERTRVSLTAKLMNGVSQRCNRKISTVPAAKPVSSKTSSILAEYGPRTSTGADFKEINIDWFIFGEPRKYHTEAAKKQGILPYGLTNKDALFDLPDDSEPPAPEMIDLTGPMEELWVSQGCPDIFQVVSGT
>1a0cA_cp269_iden006(444)
WTFTYISELYLPQLHEKRWTSYDGVKDTSSILGWLWDDLLKFRILLIITLMSGDSFEHVNETIGPNGHALPTQGYVGVAHIGPSKYLVGIRKKHDLKANQSWQDNADIAAECWKKWLQCLHSPHAVIARHGKLQGGAHDLTQLAWWKSGANFRNVTFLDHFIVQSFLKNGSYIFYVEDISQDPYLQQLDIQQSLHEAAAYIQLPFYKTTLFVMPCGIAIVAMWVTPPMRKGTYIYASRHGNLYILSVPSMDLSSALVFAVEGDYPLGAFIHRNETSKIDPPAVNVFRQRSQRHIETVVDVKSEGDRNENGLVLWEIAVLLTAPKDAGKGRHNMKEDLRYMAATNMFEDETSWQNSSGGKELRETQSREAKGANVQQDTEFELLAADTFFNNDTGFLAARIVLLWLFTLTSRSSWLKPFEDGLARNGTFVLQYRSETRFKWYLFA
>1a0cA_cp269_iden005(438)
MDQEFGVDHISTLSLNYRSPGVDSKPVRSTRGPVRLGWESSFPTHCLMQEDCLLVLNDIMGYIGQAVMNDEITLATESKVSPQLYFQRWMLGDEIPKLFGASWVATGKVANGFLEDRLTTAQMLLFSASIISPHPKYEAGMFHRENAIGSKNGIPVVIQGAITNKSVQISLVAQFGDIEGIIIAESNGHELYHMFPEADVPGVLNAEPIHWNRIKVLGPSSVIAYPIEAIESSPTKASEDETWETALPETIRIVCYLGFKLYIFQDPFIEESDTKATDEGGGMDTLDEHWSEDDIQKFELGADIMLGVFCIRVDVLSEEFFEHVGVPNGIDTYNVIARAGKYLHVARQLAAALGFKVILVAKRSQDLKDVVFAHENVFTHQHGWALASDFPFSFEIFKPDSKITEGRNFIYDFYLSAVLLWFNGDYECNFENQGSREY
>1a0cA_cp269_iden004(442)
SKAKEFFESILRACALGCVNQLVNSEHPDGGNVEVILDIALNDTWPRHRTLKLYIGYTWGPKGDGDFAPDSHEWPCKMRCQALKLEVARHQSLALDTGVAAQESGILCDAIQSLRLATIALPTASAHNKQVADAGNLPILGGEQGTQMGDVLPMREKIEDLDFHGYIETLIGKGDAVISSEPNSKAVTNGQFPDLVNPTKNDNSGRKFRKQLRSSINQYYVGASACKIRKMNKCARFPIYFHFNVVQVTGPLFPKEPNKTTVQKSDKGHEANNFQSLSPDPDTGIRGRADLGPDTQGILIREDRDSDYDAGISQDVWYPKKLPAVKINDTCSHLQFAKSDAPHKEETITREFAKAGYSNLLGDIQMLVTRDDLNVTVVPQESRHLSAEDEHARIVGYDKQQSNKSNRNKCMAEIQWDRRRAKNLLGSKKHRLTTGQIRDIRT
>1a0cA_cp269_iden003(442)
NTRVTSLHADYWRTDYTTFNRVVSMAAIYTSQESLWARASIDFSQPLIVSTGTPSIGLRFYSSAIRLSAKFDLKEAEAKTKMDQEPFLKHGTQYEMNTKVSGNDLLAAQLYEDKVVHLRKPTLNRAGGTNGVHKIDLQPIVAYADSRERQEQDNTRILIEPAEVLSGDIFEFHSIFFNVGFNNYTSAESHNEIFKGDDTIGLDSEKSTLIEVKRRIIERLQPGLVNLTEAINRAGYGRWEHPRRRALAYYKGVEISDDVTYGVQNTVVIEVHNDLYDDIGMEPHAEGHGRYAMWELYCHSRVINTGRREYWMKAGEFPMLLTQMRLRTSHSLVVYAHKQVARGRRSVVSEAVRPFRDIWLGGDCPVETRNEAQTEQDHKGEIVFSGEGTGPEGDIQIVPMLTNLDAALERSKDIFIDEHTNLLERNSPAGVLLPMAAVGSMD
>1a0cA_cp269_iden002(442)
VEADAVHNGDGLDGTATVYWGIEYRVQSEGTGGDFLYPKKSKGPGDGLDLVFCVKDMSWEKPSGDWISDFRPVTMEQPGISEIYCSKLISSNSDQRVCDDSDVLVEAKSFEAVNASREATRTSMITTHDLQPGEGIRACHKFREERDLQIQYTFKDFIDGAHDLGPDLYTLTKYRDAFMAEAISSLSIPIDITSNLPGSVFGPGNRSTLYLNKNTRGQHGSKHDAMYALGLASTPLGDKQHTVEYIRKISASFIFSIPLAAKVGCVVLSEFRPLTAARIVESTYTGHDHIKITLAAWAGAEGEKQGETVVWPKLNPIIGHIEKGRPLVYAYRLHLNDNMAPSEWLYIVQNKAAPRGHGWGGQSHIDYVLVRFSPKNIIARAFGLATWLALMSEVTVDLRAAFGRIGDFTPLANQAAYSREVIYPFTIYGAAGLTLLTFMLLA
>1a0cA_cp269_iden001(437)
NAIHVGLHTVYLVFIVCWKIILDIMALDPYPFDLLHDDLWTWRAVDWDRSLSYSELCEPAVADDGVDAAAYIHEYKIDFQGLSSHSLRNQLEDVSEYLKEVLTFSIGTYIYLHKPYHSLWDGAREGGRLLISAGRPWAEHPPYMLVETEEDPIHTEPKALVGKIRAAPIKKAVQSGWMHSPLQFYALFRAVFSKPLVAPFSGYFEHTRTNSGPDVSDLEVTKRTLYSFKIGRHVKAWWMETDMGTDDHLVMTLMEGQTILGLKASDYIYEVIHNWMSNNKYEQSFVTIVIVAGLKDKYGAGGLRAVWVSQLYGTLGLRYHAGILYGILYYSEGKSYQDFQKGRNQIQGHSRNCQSESTAVAAPTSGITRRLIEKNQAMDIDHTGIEVNVVLKRFCKEWKLCPVLPKNPNDIETEFIVNEGLRLLGLKLDKLFGGSVV
>1a0cA_cp269_simi100(438)
NHATLAFHDFQHELRYARINGVLGSIDANTGDMLLGWDTDQFPTDIRMTTLAMYEVIKMGGFDKGGLNFDAKVRRASFEPEDLFLGHIAGMDAFAKGFKVAYKLVKDRVFDKFIEERYASYKDGIGADIVSGKADFRSLEKYALERSQIVNKSGRQELLESILNQYLFAENKYFENVSKIKYEGPKSNNPYSFKFYNPEEVIDGKTMEEHLRFSIAYWHTFTADGTDQFGKATMQRPWNHYTDPMDIAKARVEAAFEFFDKINAPYFCFHDRDIAPEGDTLRETNKNLDTIVAMIKDYLKTSKTKVLWGTANLFSNPRFVHGASTSCNADVFAYSAAQVKKALEITKELGGENYVFWGGREGYETLLNTDMEFELDNFARFLHMAVDYAKEIGFEGQFLIEPKPKEPTKHQYDFDVANVLAFLRKYDLDKYFKVNIEA
>1a0cA_cp269_simi099(438)
NHATLAFHDFQHELRYARINGVLGSIDANTGDMLLGWDTDQFQTDIRMTTLAMYEVIKMGGFDKGGLGFDAKVRRASFEPEDLFLGHIAGMDSFAKGFKVAYKLVKDRVFDKFIEERYASYKDGIGADIVSGKADFRSLEKYALERSQIVNKSGRQELLESILNQYLFAENKYFENVSKIKYEGPKSNNPYSFKFYNPEEVIDGKTMEEHLRFSIAYWHTFTADGTDQFGKATMQRPWNHYTDPMDIAKARVEAAFEFFDKINAPYFCFHDRDIAPEGDTLRETNKNLDTIVAMIKDYLKTSKTKVLWGTANLFSNPRFVHGASTSCNADVFEYSAAQVKKALEITKELGGENYVFWGGREGYETLLNTDMEFELDNFARFLHMAVDYAKEIGFEGQFLIEPKPKEPTKHQYDFDVANVLAFLRKYDLDKYFKVNIEA
>1a0cA_cp269_simi098(438)
NHATLAFHDFQHELRYARINGVLGSIDANTGDMLLGWDTDQFPTDIRMTTLAMYEVIKMGGFDKGGLNFDAKVRRASFEPEDLFLRHDAGMDAFAKGFKVAYKLVKDRVFDKFIEERYASYKDGIGADIVSGKADFRSLEKYALERSQIVNKSGRQELLESILNQYLFAENKYFENVSKIKYEGPKSNNPYSFKFYNPEEVIDGKTMEEHLRFSIAYWHTFTADGTDQFGKATMQRPWNHYTDPMDIAKARVEAAFEFFDKINAPYFCFHDRDIAPEGATLRETNKNLDTIVAMITDYLKTSRTKGIWGTANLFSNPRFVHGASTSCNADVFAYSAAQVKKALEITKELGGENYVFWGGREGYDTLLNTDMEFELDNFARFLHMAVDYAKEIGFEGVFLIEPKPKEPTRHQYYFDVANVLAFLRKYDLDKYFKVNIEA
>1a0cA_cp269_simi097(439)
NHATLAFHDFQHEVRYARINGVLGSIDANTGDMLLGWDTDQFPTDIRYITLAMYEVIKMGGFDKGGFLNFDAKFRRASFEPEDLFLGHIAGMDAFAKGFKVAVKLVKDRVFDKFIEERVASYKDGIGADIVSGKADFRNLEKYALERSQIVNKSGRQELLESILNQYLFAENKYFENVSKIKKEGPKSNNPTSFKFYNPEEVIDGKTMEEHLRFSIAYWHTFRADGTDQTGKATMQRPWNHYTDPMDIAKARVEAAFEFFDKINAPYFCFHDRDIAPEGDTLRETNKNLDTIVAMIKDYLKTSKTKVLWGTANLFSNPRFVHGASTSPNADVFAYSAAQVKKALEITKEEGGENYVEWGGREGYETLLNTDMEFELDNFARFLHMAVDYAKEIGFEGQFLIEPEPKEPTKHQYDFDVANVLAFLRKYDLDKFFKVNIEA
>1a0cA_cp269_simi096(439)
NHATLAFHDFQHELRYARINGVLGSIDANTGDMLLGWDSDQFPTDIRMTTLAMYEVIHMPGFDKGGLNFDAKVRRASFEPEDLFLGHIAGMDAFAKGFKVAYKLVKDRVFDKFIEERYASYKDGIGADIVSYKEDFRSLEKYFALERSQIVNKSGRQELLESILNQVLFAENKYFENVSKIKYEGPKSNNPYSFKFYIPEEVIDGKTMEEHLRFSIAYWHTFTADGTPQFGKATMQRPWNHYVDEMDIAKARVEAAFEFFDEINAPYFCKHDREIAPEGDRLRETNKNLDTIVAMIGDFPKTSKTKVLWGTANLFSNPRFVHGNSTSCNADVFAYSAAQVEKALEITKELGGEQYVFWGGREGYETLLNTDMEFELDNFARFLHMAVDYAKEIGFEGQFVIKPKPKEPTKHQYDFDVANVLAFLRKYELDGYFKVNIHA
>1a0cA_cp269_simi095(437)
NHATLAFHDFQHELRYARINGVLGSIDANTGEMLIGWDTDQFPTDIRMTTIAVYEVIRMGGFDKGGLNFDAKVRRASFPPEDLFLGHIAGMDAFLKGFKLLYKLVADRVFDKFIEERYASYKDGIGADIVSGKADFRDLEKYALERSQIVNKSGRQELLESILNQYLFAENKYFNNPSKIKYEGPKSNNPYSFKFYNPEEVIDGETMEEHERFSIAYWHTFTADGTYQFGKATMQRPWKHYTDMDIAKARVEAAFEFFDKINAPYFCFHDRDIAPEGDTWRETNKNLDTIVAMIKDYLDTSKTKVLWGTADLFSNPRFVHGASTSCNDDIFAYSAAQVKKALEITKELGGEKYVFWGGREGYETLLNTDMEFEKDNFARFLEMAVDYAKEQSFEGQFTIDPKPKEPTKHQYDFDVANVLAFLRKYDLDKYFKVNIEA
>1a0cA_cp269_simi094(438)
NHATLAFHDFQHELRYADINGVLGTIDANTGEMLLGWDTDQFPTDIRMTTTAMYEVIKMRGFLKGGLRFDAKVRRASFEPEDLFLGHIAGMDAFTKGFKVAYKLVKDKVFDKYINERYASLKDGIGADIVSGKADFRSREKYSLERSQIHNKSGRQELLESILNQYLFAENEYFENVSEIKYEGPKSNNPYSFKFYNPEEVIDGKTMEEHLRFSIAYWHTFTADGTDQFGKATMQRPWNHYGDPMDLAKARVRAAFEFFDKINTPYFCFHDIDIAPEGDTLREANKNLDTIVAMIKDYLKLSKTKVLWGDANLFSNPRFLHGASTSNNVDVFAYSAAQVGDALEITKELGGENYVFWGGREGYETLLNTDMEFELNNFARFLHMAVDYAQEIGFEGQFLIEPKPKAPNKHQYDFPVANQVAFLRKYDLDKYFMVNIEA
>1a0cA_cp269_simi093(440)
NHATIAFEDFQNELRYARINGVLGSIEANTGNMLLGWDTDQFPTDVRMTTLAMYEVIKMGGFDKGGLNFAAKVRAASFEPTDIFLGHIAGMDAFGKGFKLAYKLIKDRVFDKFIEERYASYKDGIGPDVVSGKADFRSGLKYSLERSQIVNKSGRQELLHSYLNQYLFAENKYFERVSKIEKYEHPKSNNPYSMRFYNPEQVIDQKTMEEHLRFSIAYWHTFTADGTDQFGKMTMQRPWNHFTDPLDVAKARVEAAFEFFDKINAPYFCFHDRDIAPEGGTLRETNKGLDTIKAMIKQYLKTSKTKVLWGEANLFSNPRFVHGASTSCNADVFAYSQDYQVKKALEITKEEGLENYVFWGGREGYETLLNTDMEFELDNFARFLHMAVDYAKTIGFEEQFLIEPKPKEPTKRQYDFDVANVLAFLRKYDLDKYFKVNIPE
>1a0cA_cp269_simi092(438)
FHATWAFHDFQHELRYAFINGFLGSIDANTGDMLLGWDGDQFPTDIRMTTLAMYEVIKMGGHDKGGLNFDAKVRRASFEPEDLYLGHIFGPDAFSKGFKVAYKLVKDRVFDKFIEERYASYADIIGADIVSGKWDFRSLEKYALERSQIVNKDGRQELLESILNQYLFALNKYFSNLSKMDCTGPKSNNPYSFKFYNDEEVIDGKTMEEHLRYSIAYELTFTADGTTQFGKATMQRPWNHYEDPMDIAKARVEAGFEFFIKINAPYFCFHDRDIAPEGDTLRSTNKNVMIIYAMIKDYLKTSKTKVLWGLANLFSNPRFVGGASTSCNADVFNFSAAQVKKAHEITKELGGENYVFWGGREGDETLLNTDMEFELSNFARFDHMAVDYAKEIGFEGQFLIEPKPKEPTKHQYDFDVANVLAFLRKYDLDKYFLVNIEA
>1a0cA_cp269_simi091(438)
IHATLNFHDFQHDLKYARINGVLGSIDANTSDMLLNWDTDQFPTDIRLTLLAMYEVEKMAGFQKGGLNFYAKVRRASFPPEDLFLGHIAGMDAFAKGFDVAYKLVKDRVFDDFFEERHASYKDGIGADIVSGKADFRSLEKYALERSQIVNKSGRQELLEGILNQYVFAENKYFENVSKIRYEGPKSNNPYSFKFYNPEEVIDGKTMEEVLRFSIAYWHTFTADGTDQFGKATMQRPWFHYTNPMDIAKARVEAAFEFFPKINAPYICFHDRDIAPSGDVIRGTNKNLDTIVALGKIALKTSKTKVLWGTANLFSNPRFVHGATTSCTADVFHYSAEQVDAALEITKELGGENKVFWGGREGYETLLKTDMEFEYDNFARVLSMAVDYAKSIGFEVQFLIEPKPKEPTKHQYDADVANVDAFLRKMVLDKYFKVNIEA
>1a0cA_cp269_simi090(439)
GHATLAFHDFSHELRYARTNDVLGSIDANTGDMLLGWDTDQFPTDIRMTTLAMYEVEKMGGFDKGGLNSDAKVRRFYFQPGDLFLGHIIGMDAVAKGSKVAYKLVRDRVFDKFIEERYGSYQDGINGADIVSGKAWKRSLEKYAGERSQIVNKSGRQELLESILNQYLFAENKYFEIVSKIKYEGPKSNKPYSFKFYNPEEVIDGVTMEEYLRFSIAYWHTFTAHGTDQFGKAVMQRPWSHYTDEMDIAKARLEAAFEFFTKINAPYFCWHDRDIAPEGQTLRETNNNLDTIVAMIKDYLETSKTKVLWGTANRFSNPRFVHEASTSCNADQFAYSAAQVKKALEITKELGGENYVFWGGNEIYETTANTDMEFELDNFATFLHMVVDYAEEIGFEGQFVFEPKPKEMTKQRYPFSVALFLAFLRKYDMDKLGKVNIEA
>1a0cA_cp269_simi089(439)
NQATLTFHDDQHELRGARIAGVLGSVAANRGDMLLQWDTDLFPTEVRMTTVAMYEVIKMGGLDKPGLNFDAKVKRASNEPEDMVLGHIAGMDAKAKGFKIAYKLVKDRVFHKFIEERYAAYKDGIGADIVSGKADFRSLEKYKLERSGIVGPAGSQELLESILANQYLFAENKYYENVSKIKYDGPKSNNPYSGKFYNPEEVIDGKTMEEHLRFSIKIWHTFTADGLDQFGKATMQRPWYHYTDPMKIAKARVEAAFEFFQKINAPYVCFHDRDTAPEGDTLRETNSNIDAIVAMVKPALKTSKTKVLWGTANLFSNPRFVHGASTSCNADVFQYRAAQVKDALEINKELGGENLVFWGGRERYETLLNTDMEFELDNFARFLAPMVDYAAEIGFEGQFTIEPKGSEPLKHQMDFNVANVLAFLRKYDLDKYFKVNIEA
>1a0cA_cp269_simi088(437)
NHATLAFHAFSHELTYARKNGVLGSIDANPGDMLEGQDSDQFPTDIRMTALAMYEVITVGGFDEGGLNFDAKVRRLSFEPEDLFLGHIAGSDAEAKGFKVAYKLVKHRVFDDFVEEKYNSEKDGIGCDILSDKADFATLESYALERSRIVNKSGRQELLTSVLNQYPSAEWKYFRDVSKIKYEGPKSNNPYSFKFYNPEEVPDGKTMKHHLRFSIAYWTTFTADGAIQFGSATMQRPWNNQTDPMDIAKARIEAAFEFFDKINADYFCFHDRDVATEGDTLRETNKNLDTIVQMIKDYLKKSKTKVLWGTGNLFSNSRFVHGASTSLNLDVFAYSSLQVKKALEIKKELGLENLVLWGGREGSETLKNTDMEFELDNFDRFLHLCVEYAKEIGFEGQFLIEPKPKEKAKHQYDFDANVLAWLRKYELDTYFKINIEA
>1a0cA_cp269_simi087(439)
NHASILFHDFNHELRYARLNGVLGSIDGNTGDMLLGWDWDQFPTDIRVIYLAMSEVIKMGGFDKGGMEFDNKRRRESAEPEDLFLGNIAGMKEFCKGFRVAYMLYRDRVFDKFIEERKASYKYGGGASIVSGKADLRSLEKYVLERSQILTKGGQHLLESILSSYLHAENKYFDNVSKIKDEGPKSNNPYSPKFYEPEEVIDGKTMEEHLRFVIAYWHTFTADGTDQFGQATMQRPWNHWDDPMDIAKASVEAAFEFFDAINAPYFCFHDRDIAAKGDTLAETNKTLDTMTAMIKDYLNTSKIHVLWGTANLFSNPSFVHGLLTSCNPDVFAYSAAQVEGALKITQSELGGENYVFWGGSEGQETLLNTEMEFELDNPARFLHMAVDYAKEIGFEGQILIEGKEKEPTKHQYDFDVANVLAFLRKYILDKTFKVNIISA
>1a0cA_cp269_simi086(438)
NHATLAKHQFQHQLRYARINGVLGSIDANTGDGLLGWSTDQFETDIRITTLAMFEVIKMGGFRKGGLNFDAKVGRASEEPEDLFLGHIAGMDNFAKGFKVAYKLVKDRVFDKFIEERYASFRDGIGAPIISGIADFRSLGKFAKQRSTIVNKSGRQELLESILLQYDFAENRYFENVSKIKFEGPKSANPYSFEFYNAEEVIDGKTMEEHTSFSIAYRITFTADGTYTLGEATKQRPQNHYTDPMDSAKIQVAAVFEFFDKINASYYCVHDQHIAPEGDNCRETNKTLKTIVARVKDYLKTDRTKVLWGQANLFSNPWFVHCLSTACSTDIFANSYAGVKKALELTAKEGGGENYIFWGGKEGYDTLLQTDMILEVDNLARFLHMCVDYAKSIGFEGGFLEPKPKLPTKHQVDFDVVNVLALLRKNDPDKYVKVNINA
>1a0cA_cp269_simi085(437)
NQALLAFLDLQHELRYARINGALGNLDANTGEMLLGWDTDQFPTDVRMTTLAMYEVIKMGGFDKGGLNFDAKVRRSSFEGQDLFLGHIAMMDIFAKEFKSIDKLVKDRVFSKFVEERYNSYKDKLGRDIVAGHADFIALIKYALIRSQIVNKSGPQTQLESILNQKLIVELKYFENVSKSRYEPPKSNNPYSFKFYNPEEVIDGKTVEEHLRQEVAYHAFTEDGEDQFGKATMVKPWNHYTDPMDIAKAQVEAAAEIFDKSNAPYFCTHDRDIAPEGITLRELDKELDTIVVMVKDYKKTSEGGYLWGTSNLFMNPDFEHGASTICNADVYAYSVARVKEALEITKAAGGENYVFWFGREGYETVLNSDKEFELTKFAPFLHTALEYAEEIGFEGLFLIKPKPVEPTKHQYDFDSPNVLAFLRKYDLDTYFKVNTEA
>1a0cA_cp269_simi084(437)
NHATLAIDTFQGELRYARINGVLGSMDANKIDDVLGWGTDNEPTDLIRLTTLAMYEFIKMGGFDKGGMNFDAGVKRAKFEPERLFAGQAAGMDALATGFKVMKKLVSDGVFDKFEEQRLASIKDGIGDIVSGPGDVRSVEDYALERSQIVNKSSRQDLLMSILDYYLFPENKYFENLPKIKYEGPDLNNTYRFKFYNPEEVIEGKTMELHLQFSIAYWHTNTADGTDQFGYATQQKPWNHYTDPIDIAKARVEASFEFFDTLSAPYFDFHDRDLAPEGDTARLTNKNLDAIVAMYKDFLKTSKLKVLWGTTNLFSGPRFVHGASTARNADVFAYSAAQVKKSLENTKELGGVNYVTWGGREGYELRSYKMQFELSNHTRFLHMSVDWAKDTPFEGQYLIEPKPKQPKKHAYDFDVANVLNFLRKYDIEKWFKHNIEA
>1a0cA_cp269_simi083(436)
NKATIAFHEFQNELYSARIDGVLGSITANKGDMLLGWDTDQFPTDIRPTRLAMYEVIKMGGFDKDGLNFIAKVKKASMVPEDLFLGHAAGVDAFAKGVKVGYKLVVDGVFDKFIEERYAGYKLGIGADIISGVADFRSWRIYAKEGSQIVIKSGRDELLLSLGEQYLFKTYKSFENVSKIKYEGPKSANPYSFRFYNPEEVIDSKTAFEHLRFSIAVWHNLTADGTDQTVKQTMQRPWLRYMDPIDIAKADVEAAFLFYDKINVPYICFHDQDIAPEGDTAREPNTNLDLIAAIKKYLKRSATKVLWGVANLFRNNRFVHGATTSCNLDVFAYPAAQVMKSLEITKELGGENYVFWGDREGNETLRNTDMKFEGENFARKLHMAVDYAKEIGYEGQFSIWPKPVETKHTFDPDVANVLAFLRKYKLDKYLKVNIEA
>1a0cA_cp269_simi082(439)
NHATLAMHHFQHELRYAMINAVLGSIKTNTFDGEMGWDQDQEPGMIAMITLAIYEVIKMTGFDEGGLNFDADVRRASFRPEDLFLGHVAGEDVFADGFKVAYKLNKDRMFDKFIEESEATYKDGIGAGNVSGSADFRSVEKYQGERSSIVEASGLQELLSSILNQYLFAENKYVENVSKAKYQGPPPNPPYSFKFYWPEERIDEKTMEEHLRFSSAYWHMFDADGTDQFMKATMDRPWVHYTDPMDIAKASIEAPFENFTKINAPYLCFHDRDIAPEGDTLQDTLKNVDTIVAEIKDYLRFSKTKLIWGTANLFSNPRFNHGASTSCNADVFAYSAQNVDGALEITKPKGTENYVFWWGGHEEALTPLNTDMEFEADDYARFLHLAVDYAKEMGFEGQFLIEDKSWEPTKHSYDTDGASKLAFLRKYDLPKLLRVNIEG
>1a0cA_cp269_simi081(437)
HHATLIFDFQHEARYARWNGVLGSVDANTGDMLLGWDTGQYPTDIRMTTLAMYEKAKMGDFDTGGLNFDAKVRRASKEQEDLFLGHTPGMDAFAGGFEVVYEYVADRIFNVAIEERYLSYKRGEGADIKVGKADFKSLEKGALERSQIVNKFGRQTLVEGLLNQYLFATNKYLENMSKIKYESPTSNIPYSFKSYNSAEVIDGKWMEEHLKLSIAWWRTFTASGFDQYGKATNYRPWNNYTEPMGIAKARVEGPFEFFDKINAPAVLVHDRPKAPEGDTLKDTNKNQDTIVAMINDYLKTSKTKVVFNTADLASNSRFVHGASTSCNLDSFAASAAQAKKALEIVKDLGGENYVFWGVREGLESLLNTKMEFENEKFRRPCKLAVDDAKEIPLQGQFLIEPKPQEEPIPQEAQDVANVSAFLRKYDLDKYSSANIEA
>1a0cA_cp269_simi080(438)
GEATLKFHSEQHELRYAKIQGVLGSIDANLGDMLLGWDTDQFPTDIKLTTLLMYEVIKMGNFHKGGLNFHLKVRRASYEPDLLYHGEIAGMDAFAKGFKVAEKLVKDDYFSKFIECRYETYKDGIKAPMDSGKADFRSLEKYELYRHQIVNKSGRQELLESYLNYYLFGEHKYFQRVSKIKYEGPKVLNPYSFCNYADNEVVRGKHMREHLRFSLAYWLYFTKDGADQFGKATSQAPWSHYTDPMDVAAARVEAAYEHFDKINGSALCFHDRKIPPRGETLFPTNKSLDTVVADIKDYLKTKKTSALWGTAKLFSDPREVHTFESTMCNMDVFAYSAAQVKKALEITKELGENYYGWGFEEGYETLSNPHMEFELDNFAGFLHMAVDYAKEIGFIGKFRIEPVPVEPTKIQVDFDAADVLAQLRDWDLDSEFAVNIDA
>1a0cA_cp269_simi079(437)
NHESLAFYYFSQELRVARIEGVLGSIVLNTDDMLFGWDLEYFPGDIRMVLLAHYEGIKMGGFQLGGLNWDTKVRRASFEGEDLFLGHDAGMGAFAKAFKVAYKLVFSRAFDKFIEESDASKHDSIGADIVGGKADFRKLEKVALKRDQIENKSGKQEMGESILNQYLFADNKYFENVKLIKYEGPKANNPYSFKLYNPGEVVDGRWMEEHLRFSFVKWHKFTADQTDQFNKAYMQRPWNHYFFLMKQVKAIVEAAFYFFAKIDKPYFCFHDRDILPEGETDPESNKNYDVTVSMKLDYLKTSKPKVLWGTASWFKNPRFNDGASFSCNADEYAYSAAQVKKKLITVKYHGENHVFWACREGYETYLSTDMKFELDNFERFLHMAVDYAKEIGDEGQFLIEEKPVAPVKFQRDFDVASVLAFLKKYDLLKNWKVNIEA
>1a0cA_cp269_simi078(437)
KHGTLAFHDTQSNLRYARIHTVLGEIDENEGKKLDGWDTDAYPTSILSTTIQMYEVIDNGVHEKSGFNFDEKVKRASFEPKDLGQGHIIIMDAYAAGLKVAYKLVADQVFDKFIKERYASYKNDRKADIVSGKARFQSDEKYALERKQFSHKSSTQELPESILNQILFRENKYFEAVSEPKYEGPPSVFPASFKFYEPEETIDGKTMVEHKRFAIAYWHAFPADGTDQFGKATEQRPWEHYTDPPPWSGARVKAAFAFFDQCDAPQFCFHDEDNAPELDYLQQTNKNLDTIVAYIKDYAMEKTKVLWRTGNPFSDPRFATGASLECNADVLAYSRAQVKNKLEITREVGGENYVFWGHGEGVETLLNLDVECQMDNFARFLHLAVDYAKEIGFEGGFLEEPKPKEFDKHKYTKPVANQLAFLRKYEIDLQFKVNIEA
>1a0cA_cp269_simi077(440)
KNVTLAAHEFQSETRASIINGTLGSIPANTDDMLPGWSTDPFPTDNRMRTLAMYEVIKMGGFDKGGLNFDAKIRRASFEPTILFTGAFAGMDAFPKGFEVENKLVNDRVFRKFIEEEKYASLYVDPDGADIVDGRSDFKWTKRYAIEREQVVQKSGRDQLLWIDENQYLWALNKFNYVHSLKYGGPKKNNLYSFDFYNPEEVSDGKSISTHLRFSIALWHSHTADGTDRVGKATMRREPNDYTDMMDIARVRVEATFEFFDKIEAPYFVFHDKDDAPIDDTLRETNMFLDTIVALIKDYLETSKEKVIWGTANCISNERFVHAASISCNADLFAYNAAQVLKALEITKEWGGEKYLLDSSGSEGYETLLGTDIDFEFDGFAGFGHHVADLAKEIGVEGQRLIPPKPSEPNKHQYDTDVANLAAVVHTDDLDPYFKVNILS
>1a0cA_cp269_simi076(438)
NHATLAFHMFESELRWEMINGVIGRFKANTGDMLRGWVDDPFGTDARMINLAMYKVLKMGGFDKGGINFDAKDRGPMFEDMDLFLGQWIRMDAFAEGSLVGYKLVPIRVFDKGIEETYAQYDDGIGQEIVFDKALFSPHEKYALRREQIINKSVTQEQLESPVNGRLHAKNKYFESVSKQKAEGLSSNNESSFKLYNAEEVIDGKTLEEEVRFSIVYWHTYTADGIDQFGEATMILPWNHPTSPIEIPEARVETAFEFFPATNAPIPCFHDQDAAPEARTLRETNKNLCCIVSMIKDVYGTSKTVDLWSGLNILSNPRFFHLDSTSCNADVFAYSFAQVIYALEIPLELGGENYVFWGGREGYNTLKNDDMVSELDNFARRLHMAVDFAKEIGFEGAFLVEPKPKEPTKHWHIFDVANVLAFLRKYDRGNLFKENIIA
>1a0cA_cp269_simi075(435)
NHATKAAHGFQFYLRYVLINRLLGFIDANTGDMFSGWDTKQFPIDIKMTTLAMYEVIKMSTFHKGNLNADAKVRRASLSPEDHFTGHGVGMDAWEPGFFVVLKLQDKLFDTPVEERYASYVDGVRKDIVSGKAIFRSLEKYLFERSIIVEKNGRQHLLQSLLNQYHFAANKYEEVSSDGVSGPTSNPYSRKWYNPELVVDGKTIEEHLRFSIAAYHTYAADDTDQFGPAKMQRQWNVYTDPMDEAKARVQATFEFFEAYSAPYYCFHPRDIAPNGDALRETNHNHLTIVYMTRDYLKPGKTVILWGPARLFGNPDFVFGASTSCNADVFAYSLAQYKTALEIMKEIGGKNHPFWGTRDAKSTRLLTGMLAKEDNFQRFVMLAVSYSKELGFEGIFEIEPKGKELTFHQYDRGAVSALSFLRKYDLDSYFKVNDEA
>1a0cA_cp269_simi074(436)
NEATAIFHDNSHVLREANINGVYGSIDANVGDQWLGWDNDQFLADRMDLVAMWQVDKMIAEDQGGFDFDTEIRRASTEPEDLFLGVIAWMLAFAKGVEHAKELVHDRVFNLFNEEKYASYKDGIGAQFVSVGADPRALEKAALERSLYINKSGRQEYEESILDQWLFAEDGYFLNVSKVKHENPESNPQYPFKHEHKEIVNSGDTEDPHCRESIAYWHAFLADGTDEFGRATNQRPPNHYTAPMSINEGELEPAEDFFDDPNAPFFCTHVMDITPEGDTDTETNKGVDTIVAMVKMLKTPKTEPLWGTANGFSLPDAVHGDSNSCNADVLAYSAAQIKKDLDITDAVGGECLVFWGGDEHYEFLLKTDMEFELDNFTRVLHVAVDYAAYIDIEGQFFIGPKPKEPTKHPHDFRVCLLQAFLRKYDEDKYETVDIEA
>1a0cA_cp269_simi073(439)
NHATLAFTDFQHHDRHTRIRGVDGSICAAIGDILTGWDEDLRPTDIRVTTLPMYDVSKMGGRSSYGDNFTATVRPPVFEPEDLPLGHIAGHETFAKGIEVAYPLFRQDVFDLFAEENHDSYKDGIGADILTGKGPFRALEKYAIERQQIVNKFGRHLLINEILGQYDRAEHKYFNNVTKAHLEGPYSNGPYSFKFYNPERVIDGNTIEIHKLFSIAFNHTFFQGGKDQFGKKTMTRPFQHYTDPMDIALARVEYELEYFDSINAPVFWIHDADIAPPGDTIIEDNKRFDDIYAITKDYAETTQTEVLWGTANLLELPRFVHGMGTACEPDVIIYSASQIEKKAMKITKVYQGENLYYAWGNRQGIEKKDPDMEFELDNFARFLHGAVDHAKGIKFEGQFSWLPRPGLPKKGEYQIDVAAVLAFLRDEDVAEYFKMNLEA
>1a0cA_cp269_simi072(439)
NHATLAFNKFQHELRIMREQGNLGSIDARAGDMLTGWSFDQFPTAGDLFTMAMFEVIRSGSDDQQNLNFAKNIRRACFKPEELFLNHIAGMHAFWKGFKSAYALPRHALFDKFIEHRYRSHKDSIGADVVANGKADFGSLEKYLTEDPTIVNKSERQKGLESILAQLLFAEVHYYKNVSKLNYWGDTVILNSYSFDFYGTEEVIEGGSMEEDRCFSWAYWHFKSADVTDQSGEATMKRPSEHYTDPMEIATAQEQEEFSWFDKIMAPVFGFHDRDMLPEGDNTRETKKNLDTLVAMDKPYLDTGSTKVYGTITLFANPRFVDGLSSECNSAVSAYDAPEVRKALEASKELGGLNFVFEGGRESFETVLNSGQEFKFQNLARFKHIMVDYAKPPGFEDQFHIKPKPKDPTKHQFDIVAVNILASYRTDDDDKNFKYNNEE
>1a0cA_cp269_simi071(439)
KHAPLGFHDFKLSLRYKRIHFLWGSIDGKFGDMFLGADSDAFPTDIRLTTLAMYEVIKEGGGDSGGFNLSAKARRESFEPLPLFTGHIAGMAERAKGFSDQAKLVRDRYADKFIEERYASKKQGLGEALVSLKAEFRSLEKGPLERTDIVQDSGRLELLESVLNQTLFLGRKYCKYDSTIKYDGPKGNNLYSFKLYNPEDDIANKTTSIHLRFSHALWHDFSAEGTNQFGKDSMQKRPWKQLTDGINIGKMRVDAIPKFFDLYNETYFAFHKEDIAPEAKVIRETNKMISTILVAMLKDRLKTLQKKELWNRFNRLTNPSGHNASTQCNQDVFAFSSAQENSAMDVGEELGGENYLTWGGREDLETLVSTDMEYELTNIARFAYTQVDIASEVRFLAEFNIETKPKEPIKHQQDFYVASAADVLREDDLDEDFYVSHEA
>1a0cA_cp269_simi070(438)
NHANAAFHDFLHPLFLARVNGYLGSISANTGDVILLGWKVDRQPMDIPMTTLAEYRVIKKGGLDVEALRFYAKVRFASTEPEDFVLAIAGPDAFAKDFKVRYKLIFDYVPDKFIEERYATFRDGIYALSISGNADLSSVEKYAEERSQAYRVNGRQAVLESIINSYLVAETKYTEYRAKMKYEAPKSNFPYEYPFYNPTERVDGKYINPKARFSIAYWISFTSDGTSAEGNATMQQPWTHYADLLDIAKARVNILYAQFDKINAPYGCAHDRDVAPETDITQETNNNMDTIVALVDDFLKESNDRVGWGTAVINGNKRHKHGAVTSCNADWTEYEGYQVKKSLKITGHHGGLNYILWGRRNGFETYLGMRMDFELSNTAREIHMAADKKIELGNEGSELPKPPPSEPTKHYMDFDDHNVLFFIINYDLDGEFVVREEA
>1a0cA_cp269_simi069(437)
NSQLKLHVTNHELNYAHINGVLARIDAKFGTRVIGWQTADFFPTDISQTTVAVYEVIKYGGQDGGGLHFDALVARDMFEREDDKYLNDVTGTNAKAKGFKVAKDVTKERSMDVYIEERILSNDFGLGASSYSGKGDYRVLEAYANERSIVSVSGTQELPSSILDQYLLTHSRGWENVNKIKYKGPKGNQGLTIKSYKPESIIDGATMGEWYRFSGGYWHTQTAKSTVEFVKATMQRDWLHYFDTMDLAFANVEAAITFFDKINADDNEFHDADIAPSGEKLRHTNKNSKTPVALPFDYFGICKTKIEWRTGNLFSSPRFMHIKASECDADVFRYSAAETKKKMEITVEGMENNPFWGTKEHGVERLLNALLEFELSSAARYLSLAVNYPKEIGFSGQFLVEPNPKEPTKLQYDTDVFNALYLRSHDVDRDFHVNLFK
>1a0cA_cp269_simi068(439)
NVFVLAFIDAELELESSREQAVGGTSIFTNTGDMLLGWCTDQFETGIQMETFKMYESVKMGGFDKGGANSDAKVRRAAFGPEDKALGTIADYNAFAKGYGTTYELVKDPSFDWFLEDRYASYKDKIGAEDVETKVRGRSLDYYALKRKRIVNKSGNQELLKLILQLALFVEDKYTESVFFLKGDVPFSENPYKRKMVRPEEMMDGKAMEEYELFSLVIWGNFLEDDTDRFSKLTAQRPWANSKDPTDIDKITVEAALEFFKKYNAPLFSFTDDDIALEGDALRETGKPQNEIVAMLNAFLKTSKTVVLWGFATLIPNVPFVEHQNTTCEAYVGAYSPQQVHKLLKITEFIGTENLVFLSGREDYSTLPNADGEFEEDNFINFLHMQINKAKEAGFEGQFLYEKTPKEPTAHAYRFDVANALRFLGKYDLDKEERINREF
>1a0cA_cp269_simi067(436)
NHVTLDFHDFQREVKYAVCEVAGGIRANTGDMLLGWDTDQDPTDIDFALAMYAVCQMGGTDEGIFDFDAKVKRGSFDETDLLDGHIATMSWFPHNFTVDELLVKQTVFDKFIREKYAQLKDEILVVSVRKARFNSQEGQALDRSQPNNIQIWRFTLQESLLKQLFAETKYIHIISKIKQLGPKLNAPYGSGFYDVESVIKNETLNERMLRWYYAKWHTVFADGTDQFFQPNMARPYNHNSDPMTVKAREEGAFLFIDRIDAPYFCVHDRATAPEHDTLRKDNKTDHAIVAMDNGHPKTSKTKVHWPTATPFDNPRGNHGHATSFGTDTKAYAAARGRKVHTESIEFQYENFVFTGVRESYEQLLNTDLESELENFERFLGMGVDYAEEIELLGQSVILPNEKKPTDHVYEFDISNIIINFLRKADLKKYFKVNIVA
>1a0cA_cp269_simi066(438)
NFATNPFHNFSHELRYQLINPVGMIIDTNTGSLLNGWDLDQFPDDIRMKSEARMEVAKMGTDKDGLNIDEKVDRLTGEPPVLFLGHIFGADAFAKGHRTAYKMGKDRVFDAFEAITYATYIGAAWYDIVLGKEDFRSLEKYELMRSQIRSKKSGTMELLESIVNQYRTAETKYFNRSLQTAYSWGPINNPFSFFYSPEVVIGWDTILEHLRFSLALWRLFTADRDDTLGEATNTIPWKHYTVPRDDDKGRVETAFEDLNKRNGPYLCFHARGVLPEGDALRGTAVSLISGIEMADDYMEISKPKAEWGTANLFCNQRFIHSAQTSVNNDVKAYEAAWAQRAGHHTKLLSGEVYMFWGGREAYEQFPPTDLEFELVNFARFLHMALPLTKEIGFKEFQFLFEPRTDGTKHHQYDIDEHGLLAFRRFYDLDKGFKVNQEL
>1a0cA_cp269_simi065(437)
HHATLAFQDGMREVVYAGIYGFLGMVDASTGLMGIGWYTFQFPTNCRLVCETMQEVQEMGPFEELLVCLDAEIARTDDMEGFFEGHAAQQKALANRFVVAYLPKPRVFDKTIFHRMLSAMDFIKADVRSKTKDFRDLEKYSLHRSQKVNRGGTSDILEDILNTYNIAQRKYFEKLLKIDYEGPKSEPYSIFFYNPELLIGMYTMEFHLRFNIAYLHEFTFSGPDALGQATLSRPWLLHYADPMDKIKARLTSYFEVFDKIDAEYFCIHDRSIVPEGDEQRSKNRNRTTIVMQICDYLRMIKTKELWGTPKLFSRPKFSHGISISCKAQIFDKSAYFIIKAFPIPKELGRSESVLWAGREAFQQRLNTHMEFEFDMRSRFLHMAVAYAVEIDFEGQFLIAPKQFQPTVEELDFQCQSKLAFENRYGDLDSYFKFNSRC
>1a0cA_cp269_simi064(441)
NRSTLLFHDFQHLVRKAHINFVYGSLYANTEDMLLNWNTKNFWTRISLACFANLEDIDMGGNHKDGRTFELKDRIATFGPNHTFLRHAGGMHSGAKGVKTAQKFVKDGTSDKFSNESYGGHKSNRGLDGVSGKAKFRLSLARYAGSRTSIVNKSGREELLTAILNSYLWIYNKYFQNVSKKVYIHPFHNSPYEFRYPSPEETILAKHMHEHLRFIEWYAHDVTLPGKTDQADQTTMQFPGNHYTDKLLINKGKVEEAMEFFDKVVNEPLFAAHDRDIIHEGDALRPANEVLKSTVAMYLDQADLEYVKQAWGTANLVSNPEFVNGAETEHNASIFAIIMKEVEGAIWANKKDGGEDYSYWGGREVREGLLGTDISVELDLEARFLHMAIDGSKIGGEGQWDIEPKPKVEGKSKQEDFDVVSLLAYDRKVDIQKIFGNNVEA
>1a0cA_cp269_simi063(436)
NHLTLQCSNFDHTLRYAQINKLMGSIEANGIDMLLVWDDAEPTDIGMTLQISKFAIKHVGFDNGNLSFDAFVARATFIPEDALVVSIVGDDKFSAGAKVLYKVLSDDQMGAEFIERYISYTSFISAPEISPNADSRSLLSQAFELSRIVNKYGKDELFSGILNQMLYAGRNYEDVSKVKYEPPASNNQYIGRFQDPLEVILGPQNERHARFLDGGWETRTLDGHDQFGAATGAQPPSNSYTQPIDETKTRVEAAFEDFDKINMEYFCTHSKDLAKGDALKEHTKELSTIVRMWIKDELDPGFSKVVWGTSNYFSDVHFGNGFAKFANADLSSYEALQVKKALNDPEIGIENDIFWGGRTGYQTGIRTDMRFDFDNFVLLLHMVGNGYAAEIYAEGAESIEPKPKHPTNVQYVFEVAFHPAFMIGNSDVKFKIGASA
>1a0cA_cp269_simi062(439)
TNATTASFDFGEELFYLRVDGVIGSFSANFISHHRGLWSTEFRTADLQMLPLDMYERISYIGSDRRNLNFDAKYRRGASEPMKWYLGHTVGMDALAKSPYVAYKNLSDDVFGKILASSNTAPYKHGAFADLASGKEDGDEVEKAGAERLQIVNESGRQELLESKGARYPSGPNIYYEVGSPLKKEAPKDANNYSLKSYNPLEVIQGEEEDKHLTTSIAEWQTLTADTDGQFGDNVQIRPPWVHSNPMPAWALPEAIFERFDKLRADYFCAHDTDVAPEHDTLKNTNKDCKTVYADIKAVLKTKKDKLLWAPAVLEYDEFFFVLGASTSCNNFTSAWNTADKMALDIKEPLAGRNYVVWHGAENSSFLLNTDFEFESLNGMLFIHMAVDYAQLIGLEGHFGHESKPQGLLVHQYDFDVANCLAYARKNNLSREFKVNDEN
>1a0cA_cp269_simi061(439)
KSHEKLFIEFFETDLGFLAEHGDLASIALKAKDRALGPDTPDVPTDRMLTSLAMEPVLDLGAAQAKMDVVTTVRRAKLSPEDNFVGHTAGSNAFAQPMMVAKKLVKDQARDDFIERYAAYKDQIKLDIMVGETDFETLAAYTTEKDWIGPKHHPEKEEYILGQYQYAVHKYYPEYSKIKYASPQFNNPVDLKFPKPEQVIDDATAMELSLPFLISYWHLFWATGTDPFGWQTVKEPWAHYTDEMDIRIADVGFTNAFCWDEKINAHLFCCHSQDEMPKGDTLVGANKNLDTAVGGPKRYRKTAVTEVLDGTKRGDSQPRAIHGAEERCNYDVRYYSHAQVKKVLEIFKDLGDLNIVKNAGREGHSTLLGEDMDFQSNLFGRVLLMAVDYSDEPSLEGQYETEPKPHKPADHGYDFKVANKMAFAPTYNVDKYCSENIPS
>1a0cA_cp269_simi060(434)
NVAHGVNHDFQQELRAWQINGALGKIETNSGDELLGWEDDFWPLSMRMLTLAGVHDIEMGQFHEGGNFDVKVRSASPHPEDCVLGVIAPMHLIGVGFALSFKLVSDPLLDKFTSQRLPFDVDGGADLNIVSAHYRSAETIELQREYNKSGLELRLLSILWQFNSEQKLYFQRRSKIRKESPTRNRPMTFKTRNWDESIEGQHTEEHLDTFIDIWHTNVSVGIEQVQETMLLPKVHYELPEEVAGPRVNGAFEAFVKNHAPYFFCFHRRDVFAEQDTLSVTRKRVDTRVAGTEDYFKQSKTKVGWATANIFSSPRFAHDDKQKVAGDSVEISAWQFRKALGIREEYRGEQSVEWGLRDGVFLHLNNAMEFVVNNFAQVLLLAPDYAEDSLFQGQFLIEPDPVEPDKHQYIYDKILAENSLDTYDFDKTFGVNAEP
>1a0cA_cp269_simi059(438)
KHATIAFHRFFHRLRLQSGLDELGESESNTTGLLHLGVQVEQTPTFYDERTLAMQGTLKMGGYSKAGFNFDNGVDESALEPEDLFLIIAGRDDYAEMPKGAYACQEPRLYHKPIRPYYVSLAEVIGANVERSKKADVRKYNILNNERLQQVSKNGRGILPQNNNVEYLTFENRYKQNEWPITYEGPKYNLMGFQFFNPEEILDGKTYEEHLMMEIGTYWTTMIASSEWQFGKEGMTDPWNKLYPMAFATAGYEAYLEFKAAINADYYLFEDRDDRSAGDHCEETNVNLPTILVELIRGDDKTKDTKVLWAGLAGLHSNVRFVRLASTSEYAQVFAYTARQVMKALAIIPEINGEHYVLALGTEISTLRSTDESFQRFRFARFLRIKSNYVINLGLPGQCLIVPAPKKMITIQYDLSVANSISMRKYDLTVYFRFNQAY
>1a0cA_cp269_simi058(435)
NAILLAFKVFEHDLRALRIEKNQETIDTKFEKDLSGWDSDQFPGDVRLTDLAMRQVSKEGGSDRGVLNYTAIRYTPSPTEPLFLISSAVMVAVATGKLVAYEGEKDLVYAKFVQVGYASERDCTEGVLVHEEAHFRGADKRALEGHQIVIRSNRIRVLNSILFEYKQNEEAYSEVMTMILHSGHNSQFPYSFKFLNDEDSIGGEAMNVHWRFSVWIFHRGTDDTILQGKAGETRPWRHYTTYDTVRSGVEAAFEFFEVLTASYFNFDDHDRAPWEGTLKELNRNVSKGVTEAPDYFNCVKYDLRWRATNPYANPISLHYASTDCNAPGFNYAHAQVKEATEDTKQSYMGIKGLFWGSRGFRQAVMTDVTFELDHFAMFVKEEVGDAKNVLFEIAFLIEPKPDQVTSHFLDFVIAQVLVFLDKYKLHKYDKVNIEG
>1a0cA_cp269_simi057(437)
NLGTCWFEDKQAEVDHRRMHANLESGVRSAQDSFDWDTVRFPSKIKTEALAMLEVIQGGFDGMAPNAPAKVSKVPFQPQDLYLGHQVGMWAFEKDQFLSLYMEYNDGEYNKLIAEKRAYAQNGVGADVSSGKPDEKGEEERGETSQQFAKRGQQSLARVGLTQHHFSEAKYFTNALSKKLDKPKAGLRLSQKFLNPESVLSGKNTNENMWCFKLSFFHVIFVDFTVQFGRNTRQRPWMAMSDPADIIKARVELAFRFFDKIQAPDFYAFARHTAPERDTIDEINKRIGTIAALWKKYISGSKTKILWGTDALRLTETFMGGASTGCAFDVGRMYSAAQAAKKLEMPKLLPGYNIAFCGGRIIYKTWICQDMKYSLKVDAIAALAYTEFAMNIDFSGTIVEPKLREPTLLQLDKKKAEVHVFLRKYGLDKTFHLNARS
>1a0cA_cp269_simi056(438)
NHAELLFHQNTPETFYGAIGGELGIIPANTLDELEGWDCREFPTNIFRAPLGMIEVEEIYGFDKGGDGLDDKVYWPSAEPEDLYMGEQWKKMALFNRGGGDAYARVKDPLFDRFIEEKFFVFKDAFGYDIPPVGWDNVNMSKAILEFSEITKKSGRDDLDEWIIGQPLLNEFKLMINVRVVKSKGERNNNVGNVSFVNAFGVVDDQATLTEAQFSIDYWETFESERTDNFGAVAGARGWNNYLDTLDMAEFRAKTSFEFSALGAPYFQIHDRLFESAGKRLRELEKDEATLRISPDNFLLTSERREILWNGANLGNNPKAKHGESTSTFEVVTYSAKQVKAALCGAKRSGGHQLDKWFKALGNEFLLNTAGTASLDNFVLFMHMGVDYTFEIGIEGNWGVVPDEEEPALHSRIFDDSKVLKCRRKYDLDTVYRYKLIA
>1a0cA_cp269_simi055(438)
NHATYAFVSLLDKLRYKRRFLYRGSIDTYVGNELLGWDKDEFTEIEGFTEAHLEFLEAGSWDKGMLGGGASGKKATFAPETMGLEHTAYTDANKKEYPENFSLVKAFERVDAYAEKRVQTQRNGIWADVSPKKLNFRSGVKRLVKLIDYLDKRGRMDSLESNAPHELAKEPYFETSVRHLIHTPPSSNDNSFSFYIEEEQNDGKDQEPHKRFSSAYWNTFRADKTRYFGKGGYQVEYNHYGDIYKIALQQVHAATELFDKIKAEVFCVHDVDVSPHGTSLAELFANWRTVDAFIKDLLKLSGTSFMGGIASLFEAPADRHLGHFALNFVDFMVSEARVKCDLAISGEAAQRTYMGWVHESLYEELLNTELSFEAHPFGRGLHMIVELAIGLPQNKQYLSEPSPPEPTGLTYDYNAARVLAVGRKYDDHKYGAADVSEQ
>1a0cA_cp269_simi054(440)
KLDNYYAAHKFSHELRSEKVNGANSDGDLNVGEVLDSVPTRQLPDKHIAKALIVEAIKMGGHDRSMRLELGKVKVAGNEDNRLGLGHIHAYMLQFAGGFKVAARLAFVRTFDRIFDYEALGWEDGINLKKQSGKAAQPREKYLLDRSPVHNRETVQEFLEQFKTNHSYAENKLLAETALRIRERGSTSDNKFAFIFHNPEVFSDNTTLGLHLMERASANWHATVVAIDQLGKSTIEKGWRHYGLPHDISKPREAETSFLKKPNAPLFCFLDVDIAPEGKTLLSNTKMLDDLFDMNKLYLQTGLCDMCWGASAVVLNPEFVEEKTQSCNAQIEIVNAAQRDAALQQSSELGGEAYVIWGGVGTSYNTYLNVDGEFELAKQIDASLHKQVDFNSAIEFSSPFKLRHRPKPKRKDQEDFSKVKVWTFLQNYQADKYFTINIIA
>1a0cA_cp269_simi053(438)
RTALLLHDWVPSFGYAEDNGIDGSIDACTGAAINKYDTGHFDTDVESSNVEKLYIPMGAFKLGLLNFDLTTEESLVEPLGLFPAHIKFMDANATGFRVPHEPVKDRLFTETIERNYVTYLMLIFADMVDGLLYATRLEKRNQDRVVEAHNVSLRGEKLNRSLVFDFFANDDYGERVAKLKALQKQHNVPSGADIYLPEEVIDGRTMAEGSPFSIFVWHTLDCEGIDHPGLAWVQRIWNHAAFPVDAVKEEVQNAFRFFDEGAAQYGTFRDRRNLSHEQPTLRFETKESNDSIMAMESDYLRTCNDKFKNTNAVLLTPPYHGRGLTSSQINDIVHRSVNQVKKVKPFLEEYGGHNYVFWPGRVGLEKIAACKIAFELPNYTFFIRLKHQHTKDMMDGNKLTHPKPDIPTEHLRVFMTNGLMGARHPYRIDPQIKVKFDH
>1a0cA_cp269_simi052(438)
KHASTFYHPTHKEFIYAAINQWVGSGDANAGPRPLGWVGQQFPDAMRTDERRVLAAMTMSGFDEGGLTMRLHVKFTGIDNTYAKLGDIVTVADAFAWGFFLCYKVQKDMVTDKFIEQMVATYQLSPGRKAESAKAHFTTQEQNSTERTFGMEKVGAQELVKSGRQMMVPGENKFFPPTDRIHSVGSIQNCPEAFAKYAPVELKDGKTLHKFVRFIASWTITTDGTQGFGLLRIIPFKAYTDPLDLLKARVRLAFGKVDKILAPQGCFEDRDNEQASKTLRGPRKNVRHDEHMLKKYLAFYAVTKTNCAGDASTIVDPSIEHGTPDDPTGKIVFYKLVHKIKNLDKDKDLGGMNGVLQRGREGFQKSLPMPLTFCLDFRKGLPPAVNYAAPAGFTMQRFEFVPFPDCKTKEQWPMTYLNKMYFGSKFGLIEYFGVKIDA
>1a0cA_cp269_simi051(440)
SLASISLQDSEARARIIFAGTLGAIDAPIGNTLNGWDTKQQPPGVVLPMTLVMYEEIAEGAYDKEGTVANAPVYYYSREPDALFAPHWYGTDMPQTFKLHESAAKDRLFDDAKLDMASLLFPKGADKSNGIGQVRALENYALGLRQVVNKKDEDRQCLERIVNIAGAEKFYCPAVSPVPQRGVAVPNPGGTGYWNPGPILGGNAETQHIYVEPAAVLRFSEDSDTDQLVGPVKDRCCVHYVSPMELRRDQVRSAVEDTDAGKYSQNLCWQDRCIGEEGLYSRRGTDEFDPLLAKNKKGRRTRHTLVMWRTANSWSNPRLVEGERTGANDADSYSNAWLKKMTQTNKEAGPENYLRWGGREFPHDYFMIGQEFRGRNLWVLEHMAVDNDKLIKGIEPEQVQEPPEPKKESQQHQYGGIDAGFLAKIKFEDMKDWEKFALEA
>1a0cA_cp269_simi050(441)
FHDYLAVHDFQALRHARVNSVAGPGAENEQTQVTPQSTTVKPPDPRQIPDNILHKVFKMNIMAIAGNDFDGKIRATQDEPLMYFLAELAGMDPLASSVKVGGKLGSEVIFGKTIEGRLISLYDGIAADIFINEADFNGKAPHGIVADDIVGKGGKCQTLESEDLQYSEKVEKYSEGVSIFAHPRPGSVTNVLPRSKMANEIVRKLDNEVLDFNMQQSHKFTFDCTDRFGERQVLAEWNHVESHMKIYSVIVPRAPSFSDKTNRPYTCVHAKKINKGADTLLETADNRDDALAMGEDYLHRRKKAALWGVADIPINPRFVHEAAFSHAADLGILSALTAAGKDVNEITKKIDAESYKTWGNLDGKFEFELNVDGLVEFGNFAGAMHVFDDYIYSGLGYLWLLGTDPGPQAPTKHQYNVGQPQIVSETVMATLDKYFTLGIEF
>1a0cA_cp269_simi049(435)
NHQQGAFHSKLEKHVYARIPGRLVVKDNITGDTLLPWDADQAPTLIQTEDMNIDIVNYKPGFDRAGLQLNIKMVFFSFTPEILFIAHDHGLGVWEQGFNVSTRSTFTRVGEKKVLELQDSHKYDRGADIVLPIVDGKNLSKLAIYLSYIAAREGRAEALELLSSECLAEKKGFEKVVKIKLILRKENGPLYPKQWNGEMVITDKDTPRLQRVVIYFWHTFKLSGTDNFSMETMKMPKLLKVGPYDAGKIRVMIAFAHGDRITTNVAPFLDWKHLKSLFDGAMENAKEVKPLPLAMKSYLLTSGDKNTWPVQLLVSNEKSVHGLDRSCYTDVFVTGPNDELFLELAKELGVEEYSVPGEADSDATVLSTTLEVKIECFKRFLHMAVNAGKSYGKGPFEIEPRTAPMYHHAEPKEVYNYNAFTRQFEGSALCVRQGI
>1a0cA_cp269_simi048(433)
RLPTVECHDTHTPFSFIKEAVYALEIQGENGSMLMGWDTEPFPKDLRMAITDINEINREGHESEGALNTDARKRLATFESRGLFTTHIKHLSMYHKGWQINYDLICTPATKKFYEERIPTELDIFWDPVSGKADFVFESYHVFFNVPERSLHSILNFIYNQYYIKPENVHVRNTSVYQLESEKQTDYEFIFYLTENAVHFEAMESYLDRTIIDKWYTFDDGGGFATSNTSSNRWPNAEREAQFFGSVMGEPGFAAKDTLNQNGFCLAERENAHQARCMVEALRRDTCIAMDKAYDVRERTEALSGKLYLILNNRFVRCASLSCVEEFFAYGRLEVKDALDMTNEEQVERMTFFGGREQYGTIVKVSMQWGSDNYAGNQEEAKHYLSNIGFFNHFELEPAAELPTSHSYSFDIAAMIAKLVTTPSSKIEVVNHL
>1a0cA_cp269_simi047(436)
KHAYVLEIKGFQGDNRYGEPNDVIACMDLVGHHMHLFWSADDFDQDHRMGAAAGAYFRKNAFEESEGLGYAAVEMAVKYNGFDTSVNHSSQMTEFGHRFKITVKVPKARKFDEFPLDKYAVYKEGDPLAAVQGRADHRGIMTVAYCREEIPNNRTLLEELCSIVNLFFLTENKYFEGLQKEIIEYPWSNTVSSKALAKIEIIDGSTKGESEKYSIAYWYEFTAIGDIQFLKEVVSRNWIDYTPMLLRSPGRVEAAVTLVLLVEVPYECFHSGLLEIMEDDVRDSNAKGMTIVARAKSYYETSRSGERWNVDTLFGNDVNSHSFKSPACVRFTFRTAENQAKEAAKITMEIKGETLYLWLGDYKFVLQARPTQFETYLIYRFMPLRDYEKIITLEAPFFLQEKPAMKLKIDHKHNVAGVVLLVREKDTVYKQVGTTA
>1a0cA_cp269_simi046(440)
EHDVFAPASFCSKVTVLEIKGLELASIKVRDGLSRIGDDVPEPPMSILLLKLSYYSKILMTGFDRGGIASDLTFRCKSVKPESLFFPEIAGSDKLSQSLKDKALKCPKIYGDDSEIEKKYCASDDRRSGAKYVSEIRGSFTPDRSAVEREHSTNFCLWQLSNDDVIAEYEFPINKNGYGVPKSLIPTQVPHPNRFKLYGMTKVKDAQALTMHRRSYIKGHPFIFHTGKIGGEVTMLYPWVAWDMPMDIAQITHKAPVKTFRKKEEAHYLLYHNWNTKQAGGVLMFRNKMSDGIMGMWRHYLKITPSDVVWRRKNHFSFDRFVLPAVVSCNEAKFAYGSAIKDPIDANLRMLDLFTYVFWVGGIDADTLLDCEKELKLVVMASFKAPPTETASESGCYESFFKGPAPLEQAKDYHSAGVDDTTGYVWMYDLDNQFNVNLWS
>1a0cA_cp269_simi045(431)
LHASEAWQDYFHSIRYFHDANGEENLKLASNGAVKYSRSPDDPSDASHEELSMYELVAGEHQGTGGKPDALVSRKGFVQTIFIGVVAGLAQAKMAKENYDSVKSFFLIKFIEDRRSHEKDGVPSGIWASYKEMIDIGAERLPYSQNVHESGLEPLHAVCHEQYWFPEIFTFDNVQTITYHADKSKPLSEEKNKEIVIDDPRAKNFNEFELPPWQTKTIAPVDACSNKNMARVHEHYTNALDGAKTRARIADGFGIEIEASPFCFWQKFQMLIGNDAQSTNDQEDPGVAMLGNDVVANKTNGAEMTGDSRSSARYDHGATTSVNRKFFSQDYAEVVAGKLITRPCEPEQYEMYMGAPRLVTIVTDTGMWTLDSAARIQMDLRISDTFGNDYTGLLQKKPILNERWTYDFQEAWTLNMIGEWVVDTPYITITA
>1a0cA_cp269_simi044(434)
EHNGRAGHHATHHIQLGQANLLFYGTNGASILEFSRTFFATGERILEARFYDVINMKHFDKLGGENLPAQSTLRNIKPETLVLSHEHDMDEFGKTFKDEKKAGDGVAGNCREVYEDRPAEIGGIWTSGKPGKAFLSDGIEGQSRLLSKDNRQNVVVIILDQFWTKELMFRSDVEKYYQRAPEQENPALENLYRPCIVTDRKTFYSSHLLHGSTSWFAFGVRGEAYQFSKSMDWEWNKEHNIPAEAQSILQDTDERIAVGGAPEHCCHDIKIVLNWAGVYEKNKAVEDIVAMVTIVRLTQKTKISWTIGIYHNEPTVAETDRVGESDIMPYEAAGVKKATEIPKESAAEFVIDWLGMADLETLISVLMEVQLGNNTCGLQISLDHAKVTGYTGSAIIEKTSVEKVTLQQVTVEIVKLAIIFADDWNATFNRTLKK
>1a0cA_cp269_simi043(434)
GCAVRSYYESEHRRSYAFIDSFGINQYGPQGGLSGMYKFLLQPEDIRTTQVKMYSFLGSGGVDEKIARVLQKVKRPEKPYLIIEDRTTGMDVFKQKPAKAFAVYSVRQFDKQFINIANAMLLDLGADHFYGSDHHFQIGDYAASSYASYPTSKEATLLQSVVKYAQFAGNKYFEAHLNIVKHSKGKNPTDFETENSNEIIDRTEPPEHLRARILVWLVIENETKDAFSNLASASHNHRKPEDPFVAARRESEFEINGPVIAVYQCEHFLDVSVLDENIVPSSQYGNSTGAAVHEKLNTFRARILPGTRLLIQNYHWVHMFALSSMHDGAIGEKLVAYGAEIHEEYDIQQFFWIKVKNVESTLHGSDLEYEWQFAEFPVMAIKQSSEATFTEGALSYIVAPKKRIDGQMDHTVNNECGCIRKVHLMKVFVVNIDI
>1a0cA_cp269_simi042(443)
GDVTLEVLHHISSMEAIILLIGVFNGSNDVTVKDVLLLWDTTDISKEVDNATVEGYRDIIKERAFKTGGCNINFGVASLNRIRERPLFVSNPGAKQWAQGFCVAAIVRHDRGFANEGERNYMAYVHACSAGEKWCMLIRWYQMWYESRRQRRLGNKLGRTCALYILLEEALYIMATYLDDGGYFTRYPNLGAPENFKEISPEEIETMEIIEEHPNLWFAYQHDITGDGLEHKHKKSIALPWGYDQTPFDILREQLEPTLTIFDRVGEPRVHFLNRMLAYNFPQVRGKGDQNIAFFLTWKKEDDRMKRKSEELGLSSRMDEAEFVLYGVMAMNALAVAILFRGAFPFLTIAKEYDSETTARWPESGYYEPLNADGKFELETPKRKYVSLAVNYKAYVGRANDMIVQPKPRFPTKHPLDVRLCCDVASLEKKDLDEEFYGSLPEE
>1a0cA_cp269_simi041(438)
NRDLIAFMGSAFLALGLEHMIEGTFSAATFMGPPWQSDQNPTVAKHTVTLANPDEIPGIDILRGLHPMYAGNSHRSFKGECLGLSNPQSDNREVSFRKECCVVKDVHPTDKEEKPRLGYYDVLHWDIAKSEVDKHSSFKAIKLCESILFERSRKHSKLLLAEKDYAHEHEAKKLSDLTIIEERGPAFYVDYSWPNPMPDEGVGITRHNVDHGLFINFLVGFDKNHLQDFTNATGDRFWNILVKPMHFAGFAVEITFAETHKFVGAVIIVFIERDPADWSTLRQRMKDTDTLVAMSVPDWLKASKGYMLWASSNVFKKPGLVHQALSSCSTEVTGVTMSWNELKRWAKLASLLKFEVFTMLGGRAEIEVTGKEGTLNDLLDDSSMRWYWAKVSLAVGECRIDNCIPKHPITYISPEGARVHRSARAWSQNPFFRDSDLA
>1a0cA_cp269_simi040(438)
NLESDVRLNYWSDEAGWLHILVVLGAYKANGGILLLSAGGNQPHCCWYASTVTHFYLQRNGCYRKEKLMSVAFTRRLRGDPRDLFPGVNLGLEGIDKDDQSDNAIKCDEIYDRRPKKELNIHAGIWGEVDLGSHHAPALLKYGLEFSSIVQTPNGKTLLEIHTHEKWFLDSAMFSLTKAHEMEGAYDRPLYSQKFGYVVPAIHLGATEHWHAESAPNQDDTMAVDAPCWADRTMQRWGEFVKEGDVSATRVRATVLFAGVHEAPYICYADGSPAKRGDTGREHEPGLVNTVGMVLKRLKEFNQDVLWLRIDEVTKPRNGRAPTILCSAEVGVLTKIGSVNWLESIDVLGNEIVVLLAGGPAYNLFGSTALRSVGSNFNRFSHLQSDEAGEIIFPFEIATRFPKWRPTKYNYDAKVCQAVDIPRWYEHLDNYFNSRREY
>1a0cA_cp269_simi039(437)
GFAQRNQSGEHSLRIKTPNGAEKEDSMLPGTVLYKWAKAISYADWKMTTFLNFMLTDPQIFTRGGDVYDEVRDKFMFSKFEDNIGGDVQFLAGEKGTPRSQTLNKYEVFDAMIEENNGSKKDDFGRLIVRQREYTRSIEFYTASEFILPVKANNKNQNPEFLRCVSMYGTKYMHSFSISVFELPRESNACSSTISNTYPEIDQAVGGHMYFGFFTAGRTEFELIGTDHTKSAGMQLRWKRHLEGVQAARYIVEAICEKLDSENVQPFCGSDDDIAPEGGDEVKKRRNVVQKSRQIDKGEVASRKDKSWGAENLFSDPNYFVGRVKGGDDETKAPPAQAVKAASEIYVTPNTEGGYSTLDLCYEFLMPALYPKLAEFIRKPHMIRHAKAKGLFPGEQELQAPHKQDELHHVTRFDVNVARLEARGVRVAKYFGVHQSS
>1a0cA_cp269_simi038(446)
HYHPFGGMKLFKDAFKDMFGVGFNHITDIDFDTLLMGWDGDLYRFTCRKQTLNQLGKVRTLHSYEKSVPNKSHVKARPTNKEPPRLFVAIMIGYMWIENSQKVIAYDLMKFKELDNVDFLRSALAFNGLGADPLGIDLFYIDNTDAIVRAYETVAHSSNELCKSLPSQTAFAEYEWGDDRNVLLTEGDLRIGEYPAMVYEPREHVWFGGYMQSVHLEQDGWGCGEWHGFVDDSVDPEMLPQPGPVADFVTHHTGAKQLKFGDEEHFFGDAIDAYCVTDRQDAPSADEIPETSKIQGTKPTKEKDVAIRLCITIEWRFAGKEEGPDVVHAATEKETLETVYPAEKAPNAEISATRFVTVRANMETGGGGHLHRALIDDVMKEHFDQLNESLVMEFPDYRDQGKQINTNSGWAPDAPTNYHYHHNDPKTITFLHAVAADKYFKILNEK
>1a0cA_cp269_simi037(439)
AQPPVTLASDGYCGDQIERAEEVLLMSRNLGDLLLVWPLIAFPPDFLLNGLYKFHECNKHLTAHTGNMPAGYLPLIQKFLPEGELIEHIIDMAAQAEMGQIDSIHHVDEGLWNWRVSTQRCSNADGTSDCVTPSPAEMLKILQWQIESFQIDVGHSGSREDNVPLETVKYVERVRKFRDKNWVAGKRASFLLKNRLEGQIEKFITDGKTNDWGDRAGVIKGKKRNTAGLIESFNYTSSPQVLETYVWYLVTDEPEELAFRFMDSFEVPYFAFHQFARAIPWKTLKGAMELLNQIVHVGDAWIKEAPEHGVWNISLSTDALGYHNLVYSVEESLEEKDAPTKVKALNPVDHFGTTAPLWGESSREETGYHNRAEFVELTFSSWFHLKFNVQKDITYEVEFLIEPEPCSYTKNDREFLVAGEGWTTGMRQGFRLSNNETNL
>1a0cA_cp269_simi036(440)
IHVVYYAQITHKAREIQLCAIVESVVAQLALRQILGDTNRRFTIDMLIQIDSGQYNGANMNGRSGGGHAKNAAAVTWREYELLDLPIRSLNNMGKFEIAPKNRLKAPRAFTHNKYGQQEDLISNPAIAYDLAQVSNDGVALGLFLIIKTLGQCPGRFPLWGRWQEFLMGNNDTTVEDGNPPIELTRGLEDSSRKLYMETAVEGEFPEHLGLSRALMGMVELDADDKNKSGRFLKSKDGNMAEPPAYTWRLIELAFKQDDKPVAEPHDRFPSRFQAHSKKTKYSQSLERVPESFPEGPKKIGLLVICTWAAVKVDSEPRNEEGPIAFTVAAQFDLTTLLLTHLLAASAGLIFEESRQWAFDTKKAFILTTDHIGFNWGINVLTGAPEVFLAGGPGALMELGVEPPHMKKEWKWQFVFDVAVLTINQLKEHLETTLVAFIQG
>1a0cA_cp269_simi035(436)
NHYPSRVHDVQDAQKETIGSSLPVFSASTGQLNEVRWQAHELPLDMEAMRLLVCALITYGPKVVEGLFDDDRGIIGLVAAPTVLEKQIQLNTDRNKDNVLHAMQAQEQFAALMSSQRNSESGLRPPTWMQTEPPRPAFKYQDRTQVRVLTGARANIEVYSRNPESNEDDKWHEPGSIVAPPPKATDKLNNYSVGPTEKHDLDVEEEFHLRTRVALWHVAGVYDLHTGNTMMDRFWPDYGPKMRLGTFRDDSKHFAMDNPLSRQLFDDALYGMIPERYRPLESEFETLAVVAKTDEGEDYHLGTISTMGIITSGPQLWDGALNSCGHGTFLYSATKLEKKALYVYSGFGKAEGVSQEAREGFNNFLLTSLPPDLDAAKRFIHPDNMLAKVLDGYQFVFAHQHKVATEYYITKRGVIGKRSRLDDGERTLYWKVQAHG
>1a0cA_cp269_simi034(436)
LHDPIKFTDFLTELANGTVMGLLVTVYAVTRDLGSELYMSLLPLIRWTLANFFSLLQVRKGESTKLLGNADLGLAFATAVHEAQCNVEKSAQMQEDAIEYKQSEMKDKAKLFGREIEEGQRKSEDLHGIDIVFGKAKCGSAGEAVMAWILVEEFQCMLDESLNTAKQAMPGGNDYKAIIAARLVCGRVQRIEYSLNDFADSYMTDPNMGRYCAGRAITTYFRVGSTIRGSKENATATHPLNGDTKGSTLSAAATKGRSPWASIMNIKLVSESTAQPEISASTLTHKMAPLFWQVEMIAVGVCLSETDSYFRPSKELGDAVYVAIKFDIAVKKGIWLKRVTGALYVTPEMPGIPEKVWGQKKKYDQLLTADLLNQPHAKRVWAAPFQKAGAYNYNGDMLIVPESHGEKAAHFPQQGSNIAISNRRPEDRKVNLHMRP
>1a0cA_cp269_simi033(437)
ACKSIAAGTLHQFVQYVLDGVIGFDKWNKQAAIGWYKDALRADANLLSSRGTQVGEDDGWDDVRAEFTDRSIEGAWVHYLVLDDTTACFQACYIGPSEPHVLEYLSFMQLIKRYYVQTEAQGLPQLEGKECIEGLNRRMIVRSGLDDKIIWVEIELWNLHLYVFPFEHYLADGVECSLKRPPYALEGGKWFWEDQIKLEKQMRDDWAEFASDKIYLSRTVDIIWGQERRGFEVRRWRFYTDCGQWNTADGKRNSDDVPMDGIDKFTFVLRDAANEGLWDHHFNFPGQLPTERKMALRRRGYVPKGDERNVILPNPVLLHTVFLMYKEAIHSQRKADEKETFQRDFPEGEPGQYGLRLKFWHHLVKAVAEAFKTDEIAELQNPALQLQLRHIGDLAVSYFEAANITEWLANMTYKRFNCLVLYRIFGECKAFEYNAKG
>1a0cA_cp269_simi032(441)
DDANVALNNCFHLVKPTLPPRTVGESKRRIHNMDTSWNKGTLTDLRMGTLGTTENGPRGEVQDNGGFGFDALFQTRKHFGFQWLLDGNYTVEKFVLLAVVGTWVSNDSSEDKLTLIEYMYQTWADVHKRIDIIMEPQHMRYSTEFVNIAEVVPKSGRTHIGQSLDFTTRTWGDMTFRDRQVSVPFKAQSKDFYRQADMANPQHGKLVGAIEDLEKSEALSFIAYATLAITVFLAQSIYYTGEKYTTNMPLINVDSGGAIDSFVLAAAPYKCFLKLPKMTERPTQTPVNQGKTVTVFYMSGYFDVEDIIDSEYCKDVTEYHKANGVGTREMTDNMCYFPDTASPARVSLLGRGIEKGEWILRGEFQEYYYVLGGCETDDGDARYNYKLVRFLEFATAYQYALESSLMPESAGYINLRLWTFYQIMRAYTDSGQRYFTHHKRI
>1a0cA_cp269_simi031(444)
TNSAVANEGLQCEPRRSKASNHSAKKKINGNDTHTLFAIITGPMAPDHHSMSIARVVLIIALPQAMENALESEFAVRRGIIKEKAKTKISIDNMLELSRIAKGGPLILTDPAWERVLGERNAINIALKIGLKGLSNVANFHVPVLNAPTGTPTFLKWVGHMDIVEILENEPLGGPLRFVSRVAKVQEVWKSLRILDFFFFSPSDLPLPTMEEHIRFHPGRAILFGARDEDFGEAKVAHDPWFHLLHSFAIRGHMVTVGFEFFEGITHRYFCYWRTDIAKDWETLEERSKTRVTPLPWQFGYDQFRDYVNGAGAAPMAGNQPVFLHIGTEPCGEYMIRCYDFSRVHHPVARIFIESEGTHLNWGIIDWFKIHDSTKKFTKDEDDSPRNTHPGLLGYMVIWRAKGAMQGLRNPDVPRQKKPPATEKRFLGAKVANSAELHKNFSAD
>1a0cA_cp269_simi030(441)
YHDELQHMIERQLTDNEAVMKLYYQLVQIPLGVQIHAWFSRGYNVDTRDTELVGNTVCRQSGVWTEAVLYEIRQQRFFGVKIFVAFGHEWYHDALQDQYTAMMVIFRPDILYDDEEPEGERAIAIDTRLLFQKDSQYHTERIFGVYVLGRTSIVDKSGMVWLAVPYYTLAEAGKAYQESQMKYWESEERKEPHSLADVRGDEPVIARQTSLDVKQLLSTIKHSISPTDPGFHGIKVHDEPWMKSLRKSDQNRLNGLWKPRMNKEDAPTPNLAIIGAPPLPYNKSDLHNLCTVEKDPASACAPRQEFVTLWNPINDFSPTSFREFESYELNFQTDCAAASVKAVGKDSQALGLDSMTNWSDASVQKQDDELEDPLVDLDHGFGEELQKPELNGCASLVIRILARAGNPELSAGHLEGANCYAVEMFICKADLKQMSGCNMAA
>1a0cA_cp269_simi029(440)
GQARLFIKDKRHDMQAVRDIRKCHAVEVQTNVDLTAHQAFDGNSPLDHKCVLSPCSINQHGDLPPVVILGDNFISHKSDDDIEGLTLHHMQAADVIGEDEKPAKELHKNKAFDKGSAIHQFSLWDLGNIRETSKQCDEADCENHACNTEEFEVREIHMNSLPGLTDERFSQDAPYGSTLFKLNTEGPKLPEDDVLTSLFPTEWVILEDEFHHTLTADLTLRGDLEPRQERAKDEEPTTWYHLTDPLRKHFHALELKRLETDEEHPPARCTLDKQYQPLGGKTAPTNAQSIERCFKFLNDDTEKALPPVHRYLENYFAKKPQKMHSIEAQEEITIFPYKDTSVAKKIPIAKRMWEEKEETWNKPFDTITATTIRFEPDVIKYALDLVMDLCSPNDTGILDLRAPRVELTLHNAHLQLANGSHTMNLEAVHEDFLGLLGINE
>1a0cA_cp269_simi028(434)
GRAAIIFDKLQLKLSDRLHEIKLGSKMWKALIRLLLDFGDLWKGVPVVSEFTAFHNRVEDVSLYGFVGSEDTAAGFKMRDVKRKLTYHQDGHFKAFAIYIGIVQNVRVDEDIHTDYPDYDKGLYPTYTCAQVDTREQETFDMDRHGAFNDKLTRHTGHKFLGSRIRALERDIIDGLGESEHLNDNNQYDKTLVPNEKFGGKMRDDHKAGQTPWWKVGKENGQASSDHAYGNPQGHEVYQMGIGGARIHHGHLQSPRSTKPIGVPHYKIIDHEESAQDYLNIHSSAIIAILNDGEADDYTTANWLNKISLKTPGFIGAMAMKDRLKTFKTESPRLEKAIEITYVSLKGDQCNYSAKPEGPKELLPVDALFVWDGVNRLFWIAKKDYVKVRGVDQRFRGKDKPGLAESGWDKLGFANGRAGDDGMDEILAAENHPA
>1a0cA_cp269_simi027(434)
LPDQSWLRMRHLEYRTYRHEAILFFTAAEQILEVYILTDNARVPHDLPNRHVISDKMKFELTDTGTSTLTEAIVEPEDGFSRQGSLALLAHKDASTDGSKTTPKHRVDTVCRWSYNDHREKKNSDNGFERTDDAHERTREDNGANGSDRPDVPKLKVLIQMVGTEPLTSLNILYSERKTLVDAGKTRVDNWIMGRLIGHHNYWGVYSTLEKLKEVSHTKRLPPSPGEDNYLMMSIPHSWIHVKDFRAVARSQDEFEHSLLMKYPGAFVCCMIRQRRDLNADLTQGVNCEMFFVRGIAQDLFGEKNETFYHVCSNLVRTAGIFHFNIAKTDAETVVTQMSQDKDPSPNTIGSDEAITAGVNFPGDRATSDYCGEWVGSQLGQAAGIPYNKMNSLQAYMLVEPYPKNNTLFPPNLVKANVIVTFDLSVYSAALKRL
>1a0cA_cp269_simi026(444)
EYFLSVFHCDLSTRPLKLLNCVKCSGKHEYLDKILDWWILDRMRNINMRPVVLKKIDASMPLLLKWVEGFEKPISASTLRWAVCQTTKEHAERGRKGSYFLKTPAKKRGFIKAHDKWNDFKTEYGRKPGDDHPDFLTSLREVQELRRCVIGSRVWPQYLMKLLSTKVNGIRDYLANPLGALKSPGRKGANKEFFEKENTWYVSRTKTRNIEILKLGLGIWALHEQAEYPLNGRYALRWPAERRVHEMSRIGMALLESMNFVYAIFPCFKLETALEEIEMELDLLKEEGNCPLTTLEFVRSKTLNKIVNPKEIWARPNITEIIPIARGVTVFNSTYSKPKCWACKIHIEIGGSAYNGNYCMEANNHSSMARLDRQDVCANRFNQSVDYVKPLAYDLNAYTGELNLTIIEKEKPQYKIYGGYNQNPLLNFEIMIRIEKVFALTVPR
>1a0cA_cp269_simi025(435)
TRWYVIGALESHTKLFTSVRGALNSLNYSSFLIQWTQVAYNALIKVMMGKILIDQEGKLQGYIKFRARLTLPSRGASYQIDCPVPGYLYGDMALKTGKILRHREALATWAVSLGDQNKKDEGLQGCSDHCFAKLESLRIAVTSAHNGFAGLDNWSRWTLCKGGHKPPQGAEAIYYDVWAMQTQLEGPDLRSVNFFYYPGANRDNLNELEANVIRGVVLNGMVSDSWDYHRSPVHRKIVYKSRVEDVAKHFLLKNIGRHIVSAKVCFAASKTWPCVEDFKKLEESTNPFLLRLYLDVLKTRVTCGALQSLDTIRRNALLTRYQESVSITKDEFDVGDKALEKNASMKWRNMVVFGHVLGGQQLLLKTSLEIEQPATAYPFCELWLNVKQHPLGRAFKDSPRSDRRIATHHHFQFKALTGEVESYARLHDFEDNEWA
>1a0cA_cp269_simi024(434)
APEMIVRHDSEWYIGDGRAERSTMIEDGAFGGIEIDKLSDGVNTKAGTMGNGAYGMTCRFKDQGRGPRNKDAARRAHVPPLAATAHIGAGFKAFKPIGMDSKKLVLAHVGNGVEVKFVGWLDVINGKASVQASLAAFDAGVFRQSSHARLSPQLGNLLPKYHFPSVYAEANEEDNGLPRLTIGGKKNTPNSVREVVQLEAVAARPMELDVFFSMSYWVLDAQAGLQALEVGIQFVPFQYSGPIYLGQRGQELISEIINVRIIANSSGSNDSTPLKSDQPYLNNLWFAKKRLVKPDDSSWLPQTEWLGVALASLLRNELYNQAIWRDGNIFRISNAFIIFEYVLGWEIAKLYFVVWYGYPRTGMICQHHGPIDVVHVKSQPLAKDGISIDYLWDREMPPARNSLGPKEENWTIWGIPDFFGRWEGDRVVTILKLP
>1a0cA_cp269_simi023(448)
TSGKYMHLIFQDEEYTQMKGGVKGSYTVSYNEVLIEMYTSATEQLKKGLIETGSKLAKDDPGNLCNFGGKVPKDYKVPRSVFLYTHAANYESAVSPEEVGLKSVTMKLNVGDILEPYDSQTSDMGLWLSGGSVDASSLAAPDYQITIAIEVLVELPTFGPIIAMQAKLAHYFLEEVTADASIIGFLSGNKPYKKKRKEKKTSVLALDGFIYDEYVTFPVMLWDGKCMKPGTSVGTLRAENPHVALGNADYLFYIEKVHMNLDSLNAVLNDDLSEEHDPFKNPLEQLLALAGIKQPTPLAYIREILEDTGLVRMDIEVNTGFLEPHVAMSGVHLSFVDPGWSSVVLVLAFYDTIDPLIQGEEIMIWTDTWSGIIVACETFTKEYFGGNNWEGILVTVLIAPLEGSTVGYVLVPGNELLELGGTMGNTTTLYSVDKVHNISEEYELPIAF
>1a0cA_cp269_simi022(440)
YLGLAFRAFLHLGRVQRIRGTLWPAEDEAGRTGLQMAPDLLPHGIKIMVFPPMDLTCLSHMEQDESIFPASELIGAFKQEKTIHHDPAGVGDLFISATIKIKEKGDIDKYPSLPGSEVKSSMHFDFDGAFFHLCSLIKLVDWNVFRCHVAQIHKEANRSRNSLEEYYFISIDVIIKTRKQPRGQKTQPGTLRAIKYMSMKLADRPKPTPVKSKKSMFHPFNSTDNGAGECLMVGEAIGTAARHMTTTRIRRQQVWAETAITGQTPLSYAGELSLKSFPYPANVLEMVINGKADALSRFRDFGVPKETWSPTAHAAAPIYGKQGTDTQRVPSKHISKSKGKQEITSHGDVIAVRCIDFWEGASAPEPQLVKNARFIVDQPSKHAMFVEETFMSVQGDGTWGDVPERRRMLTNQRGFHEGHDLKGMKKAVDVNAFIIDEGAL
>1a0cA_cp269_simi021(432)
DAGQVRGRHEAIELDHQFRNDYVGSVEMTADKFHYPMHEPSAPAKWAATLTHDKTPELLCKQGCGTIGDPCFRSIIFPDILFEESELGQIPGQGFKKKTKLITRPHIVPFKSWVFTIWDMDDELKNRDAWAPQKIDEQPHVEVSVVSFVRGYGEKITPLREHSLLERETYAVLATIYTQEFDKTSQQPDRYNFKAFGQRGTTTAGIDCWFGFGTILHDVLQTKGFVPLTWPSDDKTSDQDEGAKNAVDGAFKDFSRIEDLACRYIATLMPVQTTVEDTKKEIPVISAYEEKSFELDQENMVTGATRLLAVTPCTLHEIVMDAGDHAVQYAEPAINRMLWVDNHVGMKNFTMWANREHLLIAKIKELTKIVDDYESFLHVAGAIGQLVAGYEWGIELPSHAPEKKTIVTAVALVEGKMQVTLWGSEFVMKVAC
>1a0cA_cp269_simi020(439)
FRLELGIILFAIRDDYLYTALDMIIEGNLPIYPVLIGSSKNIKMKATVFAMDCEAVRRFQPISGELDDAGHGVKKFPDLGDGKLAAIEEYRAIHKKGRDILMSNLSGRLLLIFIKKGVSERDFLGDEGEHSKRTPPSNLYAQKKGDAESFNPEQAKNRPSPEAITTLIFHEYARPLKNINSAYMLIKSGSHHYYSDEFAVAHEEVPGRTITAHFSISRAYWERNFSVTDYFWSCDYLKRTWGTYTIHPDPADIRYMAALEVFVALHGTPFVGDESYIPKLDLVSSTSARKEVIAENFRRSETAKDTETEWALANLPIIDGKLVVLAFSSIDSAKFSEAAQRSWVDRVGPTIDVEDVIWSGLRTGEQRILSELKFLKSRAGITLARMVDYFGMDDMEFKANTMIGCERDTLAEQISTYPKMLATPWRVDTDHAFQSETVE
>1a0cA_cp269_simi019(432)
NMMEVAWSVTDHKTDRTETWPYWVDPLSYDSGYSIVKAEGYGIERVDALQLYLVTKYGSQKGPRSEVSHSSFCEKSDTRTNQRTYPCMRAAFQRWARVMPMRDLDLDFNDTLDALTVNPTRIFPCSRHISDERAANAFEDMGTEVMNVSYIYATAESIMVFFLFQDAKVLDAKLNQMVAGKDTHPPGFWCLILPEGDDPAGVGMHIQFWQVHWHTFCLPRDNGRFLFLYRNKHDTEDMDLSYRKRGCWVTQTKQSEVAMTLIGADAVDVDILLFKRMGYANAEYKGNIFDYDRARNKLPKVMWSEPVSRLVHGKIVLCPGKAGAYKLRVRTNFFLRPEPPQKLFYADVHRTEGYQLRQQVTEDVTDRYGIYPNSYGPSYENENAGSRDDSLQIGTFYNEYNAYFSPYERYEDSRLVRTAVKYPDVICNNLGE
>1a0cA_cp269_simi018(433)
LTEEMNEEASRPKDIIYSELNDHVPSFETPFFGRIVAPWRSSGNLGELGRLGFVACRLWMSLKLNDPMFFLYKATGARLHEQFLGTGVVGLESVMEKGVADEINLIKGSEVFFITENNQLFRCSLKEHADGGLKKRDVHDGVVYRDIKNDIFGMTLFSTYCSDTLLGISKWYVAIGSTSHYGPASRDQTDENFAKIERCTLDPDNVGVINLRFELVSGLDASIEWDSSVVKAVTEGGVIGWLTFEGPEIRINTGFVLVVPLMAKIVFTYIREIKKEEPMMVGTDKVNTYVCLFQKIEPPTAPKIILRHMLMMSGGATTAKSSVELTRKSFKVDASCIDYALLLLGQITSGGGKSGNLQNLPQIPNRLYELDLGNGQLDDIRPVVYLRISGFWLNLLGNKRDARYMHKTHGGQLLNKGGGKEIMVRRLDKLYKV
>1a0cA_cp269_simi017(437)
SDHRGPLGYIGRKQDIYHGRPDDLWARESRLLFFHANGKNMQLNETFHLPTNFEYLRHQVMTFGKGLDPLRVIRVEICVQAVRANMNEMFQAEVESSKSTEIAYHVSEKLIDTLAESGASLMKDGEGSSVDTNFGPNGKYLRHALLQLPHVNKFVNQQYAERLDAPPLGKRLKIAGTKFTVVTIEKVHAVSKFQGQRPRAGREPDHTACMYYFGAKDWDHEVVARITDLLKGSIRRPPVQIPEPIINAIVMLHEESNFPKIENHYWATGLVAWAGAARTLTTRLLDTEIYGLGGKENQDTTGVQLNLNLLKGLIIKIFVGGVIAGIISSMQRFYLEGNDEISDLHEDVCGSSFMSEPGAWGRVTIRYHVTVEPPEHNKPFEFMATLQTVACEFNRTMEQDIKVWTALVHMDVTPRRNLLAVLVWFLEGVGFLMLDTQ
>1a0cA_cp269_simi016(439)
EEAYKRSHSVLPMIELTTGDSPSNNIASGKHLNSLKIDSKSIIYNLTSRAEMRGVLLVRFNDKYMMVTAVDLQAAGIGLAQVPFEFQDKLSMDAGADPVVDEASYRAVATGNNMALEEAKLTYIDEVRWAPNYPNKWDYVNSDDIHSKDGIKIESYGTQEELLILTAEKRVMALFIFNRASKEIFPNGTNLREGKPDQEAGVSTHIMMVTSASLKLGDPWLALEAHEALGGRVRHKAVAPWAYVKENLLISTSSNEAHEDISYTLKAIPHKCGVRAIIVFHVSLKDGGGKIILQLDKSIHQALHHLGLWGIMSMIGQKVYIETKRRSSRMAKQGDAGQTPKYKSQNFKGLRLVDLNVGRKNGKETTMNHARIEETEWDIEFDSEGLEPKTSDPIMLAFLAVEQPVYVYTVIFNITIYTLSWPAFSKLLVDNEFLVDAEK
>1a0cA_cp269_simi015(438)
VDVFHGPGQEVPLIVAWVRHKALLDSSVGELGKDKQWPWLPNIFDISGPELDMLDDCERLIREDDHSQSDRAKAKDISAHPYSNGDGTTQQSGAFPTAYFIYKAREDNNAEAEIREPGLSEIAQKTEYDDRSRTMTEKGITVRQDSFFLVPRANVNIGLSVGKTHTAKAAVFIPWSVAKIKALSQRDCFVYLEIIQLPPVNGPCRDQHMLVTNRAIGVADSSHTVEVGKKKRAPKAPWGDREPPEVKKLSTDINCLFEQRHVLNNMYGSLIHVIIDKKLPLYLREVSPIPGFLPAEHKEFNLNTYPEAKYSGRPRAHDELLDFNPLTQNTGHAAIQDIDVAPNLRFGTVADGRATTNWTTKDKAVPVNLIVLEGRVLVNRVSHHASAEPDVGSEIDQPFLTGPKLKESTSEKDDDWTWVDPWVYYRKRTENCEPNSNA
>1a0cA_cp269_simi014(434)
GQKTVTSVNISYVKCHPGKPWIIFARMNPEQSKLIGVMEIRLAGEVIITDATEYQMYSKLHGLTGDCKLTVNRLDEHEPDSYRCSIGSRMFAYCNGFIALLVMTEAEMYGTFWPARVVFYRKGSGPAAMSLEDRIITHGKYRGFDYHEHVTNARMMGWQDYDYKNCPPDIEAFIGPHQCQVVIGKRSKARFDCKELDIKYRELTNLSFQANRWMSVADGIAKALAKDISEDQMAMYTIPGMILIVTEDDTAPKENRHEIQWCIDVHSYLGDRVVPKSEATHFDNLALDLTGSTESYGMSQSADTIVLSSMPEFYYLQAAKSEIDISLCNLPDVDQGQKKDEERMGHDYENWHSHDNIQLSVPKRLEKAANRLRSERIHWKFVWINRLPMGIMHAGELPVPQLGCKLRYPRLRKYAVHCLGLVVADAVVSCRNNL
>1a0cA_cp269_simi013(436)
EPTQFYKVAPPAHWDRLAAGDNKVSTSCKKVIMATPDLYSDETPPTPNSPQFDAGQEELRQGLVLSIADGAAKEDSFGVAYKASPDHHIANILCFDKWPNGVFDLDLDRSWKKWWDNRLLNWGIEFLAGIRQGDEPHLKMERAGLVSLQLAPFFDFCEFLLSSDKGYFGFENASKLKNAFNYSYKVRSIDRGKAAQLAAHTTVPESLQEPIVIWKPKANDFLCPPNAWRGERSSKSLAIFDVYVAGSWAVEASIMEILIEGIRKYIAREHYRDVDFTPTTGLDESGGPWLFYVVLHDEIFDSWAHELFANAKTFLANGSLERFIVNAGEATSVQNEHERELIELTPLIIYGEKFGKGFKAVYEALLYPGSRGPVNNANLCVLAAQFHLYKPRVDSDFIDKKYTSYPLMSQIIDLDAGPRKGARVHDLRYIHVHASA
>1a0cA_cp269_simi012(441)
HRPAQAVWGNLEQKIFPNTVDRFKPSFERNQNDAERAHNAKAGAGKDETPRDKGYMLISDIIKTSEALFTFRSTDYSIGAGHNTATHLGAVVGDASVRKDSAFRSPKNEVHIEWSDARYASYSVFNYKAMLHEEARHLYCTLKLCTVTRAANKGAQLINHSTKAIVGFSGEFNSVPIQYDIHLKCDSGMGPISLKQPKKLDFTKGDYAALQYHIPVWILIGTSNSQPESMKQHIRVYAHELAQAIGSQALVEELFDTEGAGYPQSQTSQNEKNTTEVAWDFWSVLWIDTNTWEKTDRELSDIRYEVTGPHEYYGGNVRMVSRRVVDSCAKGLAVDYNNELAKNQIVSNPEVEWAWFNTQKLQKSFVAIYLEELSTENDKHHAKKISDIETWGSVKIEHQDHLEGPEAPLSPFHFESSGIGTKGNHDPKTEWIALIIGKLND
>1a0cA_cp269_simi011(440)
AWSGYTGPYVTSEPAERVKDILSLKKGHGLENVELGTLAWAADPLQTLLQSTEVIRSNVQHTIFLNKVGSSFQAREIGPSSNRIGKDPAGHPYQVGSRQGLELENHQYLEDNREPQSHVWANPTEADLFAARGGPSGMTVVHVLERQQWGKQYLQGYFMGVPSGNTEGLNRWYIAAFQEPTEDNPQFYVWKFLAPAQIEQYPGKETVASGAPCILVYEHFRKGAEGDLGGPKRQGEVPLRHLNIGGHAVTNGRFTHCLLLFMWLFLAAGDTEHERSRHDALAGTNQTGDSTEAALMLSSYDPIPPWIIAWPRSGGKRNRGYISHVLVRTAAQDWTLINYDGRIGAIQIEADPGLKVLQLWESQFGFLTMESEMVTEHLVYQRASRPTGSWDQFTQYGKSLKMEPVKSKCLRPGYCISVEDIYLVFLHNRNADHRKEEIWA
>1a0cA_cp269_simi010(443)
SIYPLSNCATYFSRIEHTFRRNNSRVTTVPTAAAVDVYAWVTVVLAESPPEDNKIDMIIAPLNLGRKRLMVILLGTLLAVVAGLKFDGAMEEVKLRMFGGAAFVQSGLLNAGSAGHQLELGEEYVVALTDSISHFIRVSYYSWSFQNLLDIDLLQRTTKDIRHEGTCDAGNPYTTSLTEAEQQELAYGQNEQNDEKTNQWPFRGDSIEVGHGPKTDIETNRTIQYEESFVRGGPGDNTSSLKETYHAIIRPMKPSKNPIRLDFPFWALLGSGLVGNIFQAIPANFKSSMSPTETAGRPIQAFLASVDSKQKFMAEDEKSGEPGQRCLAEMYKACNVHKKELKVAEKSNEQVYDCYMVPASSPWGIPGQYIGLGKDETTIVDFRHRPLHQLLGHCVSELPLWKLTRHFPDPKGTGMYPDQDAKIKFLILRGAELPLDSDDETSE
>1a0cA_cp269_simi009(448)
ATVYRGADNLGSDANTEVIGWKIVKTSFTEEDLKDSPDDDASPRALRFEKEHDLRDHEVLFVGYDVNLRDDGSGSKRKFKIESGRIAVTLSNNGFEPGFQLQLRSSYDGSLVVVKVALKLSRYWHSGSTRLEGQQGGHSPKGAGGDSQTRAVLREAVKFEVFQGSHVELYIKGAIIYIVLDVYLLEEMPDETPSLQLPGEHVPYEVIPSRAINEEKFRRVFKTIAWVQVRYRYFQFKKGHRYLATIMLRFSNHSPGQQGLASIFYETTVQKLSEVMGDGKNAEEADEHNRQIWGLEELEYACMITLNNTTRITIWPVHILDYEEHQTHALATGSDRSMMFYKRGQTWNTIELVYKLELASGGAVTPWGEESSRSGIIDMEMPKMLYCIQLEDPKPALKWALYRHQIHPVKEPETADFIHWFEFKMRLEQASFAEDPDEDRELPDCSDM
>1a0cA_cp269_simi008(444)
KGTQPNHHNLAREKFRISMITPVGDGIDVCQANDVNGGWSENSPEQIVNNTHTVSDNTFNELQNQDKLEHRRMNPCAVPRRPHTAAEHTQIYYSQTEGTIPCPYGDAEDTFFWHKVQSGFPELTFGNSCIQERGHDCSREIDGNCIEWDAVLLQAPGESHYEGQQSWQLVVSTQVLNENVMGQAHKVTVVLDNGKPQEQWNPPEPYTQAEGAKLKFTILLPWIGFLKGLEAASLLLSMRGWCGYEEANDAAKAKSLCRSKPMETELSGYPYCFHYDEAGTETEDRILDRVKAVFDPVPRAKLGPNYFEARWETVRPMAGALRTSPMLGLDTMNSQFVSDWSYAIYTFPAYTIKDTGGFQSRLTGAQASWLLVAVTRLYENIYGVVDYAVTTAAPKEDLAVHGRHGNLPIAFKKAVLPIDIFHFNAQEEAEGAYLGRGKAPEFRA
>1a0cA_cp269_simi007(443)
AHVDEILAPHRAVEPSKSMARKLIERENALVGPPQDSAGETNLADFSYEMALMCQRGGALLTEDGSRLPVENTKINNSDNCADLFWTHILPCPAAFILSLIDEGWFRDEQVDIFDQLGNKRDIAYRDGTEAETGDQFNEHMKPIKAQEIINHHDSAPQRFRVQPILRQMRQPANELSLKPNLKTQGEQTVRCLFVLNSATAAVLGRGGFKAYATTCALTTLTTELLLQVSKMVLLNLGLHFAFDDTSGGLTLMPYEWIFDDLNQGMIIYVAGFRRAPDPTIAKEIMGTEDKAEDAIRRKNEIDQAYRHLAHGFDPVLRSTDGGLSEFRLLEEHVTEIVSASATSGLEIIAAVPGIGRKYYLWDEQVFRDALNSQADFNMIEDCFFHYPSLVIKETIIGDDQTNNAAEMDSVVNLQHTILIEGIDSHEEDEFGDLVKVIKGAER
>1a0cA_cp269_simi006(441)
HLPRYGLVCHDLVYKVFKLAVFGSLWDWRQLIGLQEWGGPVMYYPGPVHTKWGALKEYKKNDGLEIGPVSTSRPPDQAEFEGDLPLVYAIEPHNFTAEYPREARMLCRASFIPRRTSEMIPVEYNDALRSDGVTVIVCLQGTFTLTATEDADRIPGVDEAEFLQDNLNYFKEQRVEGVYNLDLGLHKVALKKLGLDGGLEPRSSIHGYVVLNLTQLEGLKWHRSIAPVGNWGHGALYTVLTWMRPVSDRPEKWEHIHTGVFYRAGTYASFTGKGPIILPYEIKREEARHWKEGHGKHKVEKGAGQEAEWRTVYIELLYMHRAETDTTNGAGEPEGIVIDINVIWLDAGLLANFEAFLQAPLKEVDANEFLTIDKKNTVLPAGNDKPKVLNRGLMPEERHDYMDGNWKLPENRFIHVLTQNPPHSDVLAKAWAQVGIFEPSK
>1a0cA_cp269_simi005(440)
HQMAIPPPDGEAELRVTARPPPVLSKVEEQPEAHHGYGAVTLAAWKQAQEWHVYAERLVDFQEHKVNAADVRGQVYGHTGLTLEDNECHKGGRPRLGGDFLGVQPTPEGKAGVYYDQAGRAALKTGVVVIVKVSWAPGEPFQEYAEKSDSHSDHIHKPGESEPELPQVLDATSKTSKQLREPNSVRIVEEDFYGAGVYEPTAEFSASMQDDGFGESFGNWGIIIGLTQLPVATLGIFGVSPMKGMRKPPQGAPAPSVESESKLSLPYRMKRARNFSWWQGVLAARYVCKSVESAKISKGKTSDSNAQPEWVLIDFMYTEDLEDWADQTSLGSSSAIGNEEQRFTEKVATHDIVCRTDELCRSNYVGAPWQLAVRQEPSGMESIRSFPHFMTLLFRNAPFMEAHMITYAMEVKRDPVAFNSCTNRMLIDDRSNDKFYFDRR
>1a0cA_cp269_simi004(438)
SGLNTGFERFLGAQRYSMNLGVYGLYKKVNQELSPELTACQEMQQLTYWKNWNSELVVIVMYKRGGLMVALAYEPGLGKQPERGVDERYSYVDRLATGDSIFAPLARSDMFGVATIANPESAHLLDTFEAVNFDFSGPISAYALEHMEMAYQSRSEEDPKQRREYTAETNAATKWLSCTPEMAEEENEVVNIFLISKGRPCGAASVMDHRREFNAPAFPCFTVGKTGHRQMGGMAGTSDRGDEPEGWWKGHILLKRCFPNESDYDFPVNHSKNVNPLYGMVKDGLSDQNGLKGETRNVIAWHAWPLMWMKAEEVGAEVASLGERSICLVRPEIMYRLAGDPVVGHLAEPDGGTLKATMGNRHSRPLLFVQLLERDYDRSRPWPTLDAMLTIWERQQRQPQCLFPNPVLPHFVPATMDYHTDANFADALDEPARNQYDT
>1a0cA_cp269_simi003(441)
GAVAIFLGNYEVLSKNANASARDIETTKANPIDYFPSKWDDDLIVLHIAYRQKRMKRFPAGTLEGRGIGFEVKEEVSLKQLGASMSYSIIVPAGEPLINIEITRVDLVVPKYYCKMARVCEKSCPVNVKKQITMVSELKIPCLRRENVDQLRKYQATAAARMKNLLMGQNEHQVGAFIKATHTGPAQDPEVRFYKGTLTTVVIKCENIGNFTQFAALKEWAENEAGSGKEPSRMAHHYFEKVSTCPSSVMRDGINQSFDSADTIVRSDLETHKKWHENRAIEDRGVKAIAITALVTIECKFSSNLLGDGEMYVIGTEPFVINGHTENCNMTLVGQSMDWVDHAVSTVGYHIAEFPLIMQFTYPATGISGNLTEKTILKPAFVSVGKMVVDAALGYKRIQRFENERVTKWTATPYAFSVCGSLVVSLKGYYGGEMLEDNKKI
>1a0cA_cp269_simi002(437)
NAIHVGLHTVYLVFIVCWKIILDIMALDPYPFDLLHDDLWTWRAVDWDRSLSYSELCEPAVADDGVDAAAYIHEYKIDFQGLSSHSLRNQLEDVSEYLKEVLTFSIGTYIYLHKPYHSLWDGAREGGRLLISAGRPWAEHPPYMLVETEEDPIHTEPKALVGKIRAAPIKKAVQSGWMHSPLQFYALFRAVFSKPLVAPFSGYFEHTRTNSGPDVSDLEVTKRTLYSFKIGRHVKAWWMETDMGTDDHLVMTLMEGQTILGLKASDYIYEVIHNWMSNNKYEQSFVTIVIVAGLKDKYGAGGLRAVWVSQLYGTLGLRYHAGILYGILYYSEGKSYQDFQKGRNQIQGHSRNCQSESTAVAAPTSGITRRLIEKNQAMDIDHTGIEVNVVLKRFCKEWKLCPVLPKNPNDIETEFIVNEGLRLLGLKLDKLFGGSVV
>1a0cA_cp269_simi001(442)
RNETGSDELTARGSKEVVHQGDYNFDEGKTTTGTTRWDKLIEILYCCGVKASEAYVTTMKYATMGWEYDRSHPCLYTDDSKEWEFYIGLIVYEKVGNGRRETSAPEQLKGEAGSIYLPKFPRNKEVDTMYVVAEFADLTENRNAQPYCYRNKRRTITKAKEGRHFDEVIFKLFPGELSWIHEWRLAKAGFHQSAGPHVAPLIKKYCGEIEQKNSPPGLGSFAMKMYLTYFRTEAAPHIVWTRKTLKQKAKEVLKVQETISHDREYQDEEDSSVLETRGDTEMSDAVPPGHGVTLNVVQLGYLAGKKSREGWYGFNSYFECTESCSTEWWGSYEHDEIFKDPALEDERKMSTRRKPQKTFHTWSITEESHFPDGSDRLFEFYAILPLNSTEVVWHAPRHARLFYLDTLVTEFLYAYAAGESWRKTESKQHSFIYILHGLQTLP
>1a34A_cp109_iden100(159)
FEGRASNINTRASVGYRIPTNLRQNTVAADNVCEVRSNCRQVALVISCCFNMGRGKVKPNRKSTGDNSNVVTMIRAGSYPKVNPTPTWVRAIPFEVSVQSGIAFKVPVGSLFSANFRTDSFTSVTVMSVRAWTQLTPPVNEYSFVRLKPLFKTGDSTEE
>1a34A_cp109_iden099(159)
FEGRASNINTRASVGYRIPTNLRQNTVAADNVCEVRSNCRQVALVISCCFNMGRGKVKPNRKSTGDNSNVVTMIRAGSYPKVNPTPTWVRAIPFEVSVQSGIAFKVPVGDLFSANFRTDSFTSVTVLSVRAWTQLTPPVNEYSFVRLKPLFKTGDSTEE
>1a34A_cp109_iden098(159)
FEGRTSNINTRASVGYRIPTNLRQNTVAADNDCEVRSNCRLVALVISCCFNMGRGKVKPNRKSTGDNSNVVTMIRAGSYPKVNPTPTWVRAIPFEVSVQSGIAFKVPVGSLFSANFRTDSFTSVTVMSVRAWTQLTPPVNEYSFVRLKPLFKTGDSTEE
>1a34A_cp109_iden097(159)
FEGRASNINTRASVGYRIPTNLRQNTVAADNVCEVRSNCRQVALVISCCFNMGRGKVKPNRKSTGDNSNVVTMIRAGSYPKVNATPTWVRAIPFEESVQSNIAFKVPVGSLFSANFRTDSFTSVTVMSVRAWTQLTPAVNEYSFIRLKPLFKTGDSTEE
>1a34A_cp109_iden096(159)
FEGRSSNINTRASVGYRIPTNLRQNTNAADNVCEVRSNCRQVALVIGCCFNMGRGKVKPNRKSTGRNSNVVTMIRAGSYPKVNRTPTWVRAIPFEVSVQSGIAFRVPVGSLFSANFRTDTFTSVTVMSVRAWTQLTPPVNEYSFVRLKPLFKTGDSTEE
>1a34A_cp109_iden095(159)
FEGRADNINTRASVGYRIPTNLRQNTVAADNVCEVRSNCRQVALFISCCFNMGRGKVKPNRKSTEDNSNVVTMSKAGSYPKVNPTPTWVRAKPFEVSVQSGIAFKVPVGTLFSANFRTDSFTSVTVMSVRAWTQLTPPVNEHSFVRLKPLFKTGDSTEE
>1a34A_cp109_iden094(159)
YEGRASNINTRASVGYRIPTNLRQNTVAADNVCEVRSGCRQVALVISCCFNMGRGKVKPERKSTGDNSNVVTMIRAGSFPKVNPTPTWVYAIPFEVSVQSGIAFKVPVGSLFSANFRTPSFTSVCVMSVRAWTQLTPPVNSTSFVRLKPLFKTGDSTEE
>1a34A_cp109_iden093(158)
FEGRASNINTRASVGYRIPYNLRQNTVAADNVCEVRSNCRQVALVISCCFNMGKGKVKPNRKSYRDNSNVVTMKRAGEYPKVNPSATIFRAIPFEISVQSGIAFKVPVGSLFSANFRTDSFTSVTVMSVRWTQLTPPVNEYSFVRLKPLFKTGDSTEE
>1a34A_cp109_iden092(159)
FHGRTSNGNTRASVGYRIPTNVRQNTVAADNVCEVRSNCRQVALVISCCFNRGRGKVKPNRKSTGDNSNVVTMIRAGSYPKVNPTPTWVKAIPFEVSVESGIAFKVPFGSLFSKNFRTDSFTSVTVMSVRAWTQLTPPVNEYSFVRLAPLFLTGDSTET
>1a34A_cp109_iden091(159)
FEGRASNINTRASVGYRIPTNLAQSTVAADNVCEVRSNCYQVALVISCCFNMGRGKVKPSRKSTDDNSNVVTMIRAGSYPKVNPTPTWVRAIPFEVSVQSGVAFKVPFGSLFSANFRTDSFTSETVMSVRAWTQLTPPVNEYSFMRLRPVFKTGDYPGS
>1a34A_cp109_iden090(159)
FEGRASNINTRASVGYRIPTKLRQNTVAADNTCDVRSGCKGVALVISCCFNMGRGKIKPNRKSTGDKSNVVTMIRNGSYPKVNPTPTWVRAIPFELSVQSIIAFKVPVGSLFSANFRTDFFTTVTVMSVRAWTQLTPPVNEYTLVRLEPLFKTGDSTEE
>1a34A_cp109_iden089(160)
FEGAASNINYRFSIGYRIPTNLRQNTVAADNVFEVRSNCRQVALVLSCCFNMGAGKVKPNRKSSGDNSNVVTMIRAGSYPPKVNPTPTWVRNIPFEVSVQSGIAFKVPVGSLFSANFRTSSFTLVQVMSVRAWTQYTPPVNEYDFIRLKPLFKTGKSTET
>1a34A_cp109_iden088(158)
FSGRASKINTRASVGYRLSTNLRQNTMAADNVCVVRSNCRQVNSVISCCFNMGRGKVKPNRKSTGDGSNVVTMIRAGSWVCVNPTPWVRAIPFEVSVQSAIAFKVPVGSLFAAEFRTDSFTSVTRMVVRAWTELTPPVNEYAFVRLKPLFKTGDSTEE
>1a34A_cp109_iden087(159)
FIGRASNINNQATVDYRIPTNLRQNTIAADNVCEVRSNQRQVALVISYCFNMGRGKVPPNRKSTGDNSNVVTMIRAGSYIKVDPTPTWVRAIPFKASVQSNIAFKVPVGSLFGANFETDSYTSVTVMSVRAWMQLTAPVNEYSFVRLKPLFKTGASTEE
>1a34A_cp109_iden086(159)
FEGRASNINTHASVGYRIPTNLKQNTGAADNVCEVRSNCRQVALVIDCGFNMGRGKVKPNRKGTGDNSNVVTMIRAGSYPKGVLTPTWVRAIPYESSVQSGIAWKVPVGSAFSANPRTYSITSVTVMSSRAWAQLNPAVNEYSFVPLKPLFKTGDSSEE
>1a34A_cp109_iden085(160)
FEGRASPIYGRASIPFRIPTNTRYNAVAADNLCEVRSNCRQVALVISCCFNMGKGKVKPPNRKSTLDNANVSTMIRAGSYPKVNPTPTWVRAIPFEVSVQSGIAFKVPVGSLFGDNFRTDVFTSVAVMSIRAWTQVTPPVNEFAFVYLKPLFDTGDSTEE
>1a34A_cp109_iden084(160)
NEGRASNIRTRASVGYRIPTNLRANTVSANNVCEVRSNCRQVAFVISCCFNMPRGRVKPNRKETGENSNVTTINRAGSSPKVTNQTPTWVRAIDFEVSVQSGIAFKVKVGSVFSANFRTDSETSVKPMSVRAWTQLTPPINEYSFVRIKPLIETGDNTEE
>1a34A_cp109_iden083(159)
FEGQASNINTRASVGYRIPTRLAGNTIAADEVCEVKANCRQVALVISCCFNGGRGKVKPNRKSRKDNSNISTVIRYGSYPKVNPTPTWVRAIPKELSVASGIAFKVPSGKLFSANLRTDSFTKLTFMSVFLITQLTPPVNEYSFDRLKPLFKTGDSTEE
>1a34A_cp109_iden082(159)
FEGSFSNLNTRASVGYRILTNVRQNTVSADNVCEVESNCGQVAGVISACFNMGRGKLKPNRESTGPHGNVVTMIRAGSFPKYNPTPTWVRAIPFLVSVQSGIAFKVPVGSLAAANFRTDSFTEVTVMSAAAWTEISPPANEYSLVRLKPLFKTGGSTEE
>1a34A_cp109_iden081(159)
FEGRASNVLTTASVGYRIPTSLRRNELALDNTCELRSHGRQVALIISCCFNMGRGRMKPNRESTVDNSNVVTDIREGSYPKVNPTPIWVRAIPFEVSVQSGVAEYVPVGALFQANFRTDSFTSVTVMSVRAVTQLTPPVEEYAFYRLVPLFKTGDSIEE
>1a34A_cp109_iden080(158)
FEGNASNINTRASVGYRIPTNLRQQTYAADNVLEDHENVREVQTVISCCFNMGAGKVKPNRKSTGNNINVVTMIRAGSYRKFNPTPTYVRAISFEVSVQSAIAFKVPVGSLFSANFNTTSFTSLSQMIVQVWTGLTPPVNDSSFKLKPLFKTGDSTEE
>1a34A_cp109_iden079(160)
LEGRASNINTRASFGYRIPTNWRQNKCLAQNVCELRSECRQVAILTISCCNNMGRGKVKPNRKSAGDNSNVVIMYKANSYPKVNPKPTWVRAIPFEFAVQSGIAFKTPISSLYSANFATDNPAGVTVMNYRAWTQLTPPVNEYTFVRLKPLFKTGDHTRQ
>1a34A_cp109_iden078(160)
FEGRASNINTDASVGYRVPLNFRTYRIAADNVCLLRSNCREVALVISCCFNMGRGFVKPSRKSIGDNSNVAEMVRAGSYPKVAPTPAWAPVANPFEVSKQGPIEFKVQVGSLFSFNFRTDSFTSRTVMSLRAWTQLGPPVNEYDSMRLKPAFKTGDSTEE
>1a34A_cp109_iden077(159)
FEGRASEIDTRASVGDKIPRNLRQNTLAADNVCLVRTDCRQVALVISKCFRMGRSKAKPNRKSTGNNSNVVTQILAASFPKNNPTPTWVDAIPFEVAVQSGNAFKVPVAKLFSANFLNDSLISVKVMKDRAWTQLCPSVNEIDFVRLKPLFRTGDSTEQ
>1a34A_cp109_iden076(159)
FEGRGSTVNTRAKVRLLIPTNLRQNSVMADITCEVRSNPRQVALYYSCWFNMGRGKLKPNRKSTGSESRVITMIRRGSYPKSNPTRTWVGAILFEVSVQSGVAFKVPVGTLFSANMRTTEFFSVTVMSVRAWTQVTPPVNEFSFTRLKALPKTGDKTNE
>1a34A_cp109_iden075(159)
FAGRSSNINLRASVGYRIPTNLRQATVATDNVCEVRTRCRPAAVIISCCFAMGRGAVKPNRKSYLDNGNVVSMISAGSYPKISPTPLWVEAIPFELSVQDGIVFQVKVQLLFSEAFRTDSFTSVTVMSVRGWVQLTPQVNAAKFVRLEPDPKTGDSTEE
>1a34A_cp109_iden074(159)
FEGRARAVNTRLSVGYRIPTNLGQNTVLPDRVCIVKSNCRQVLLVISCTFNMPRGKVKPNRGSTGDNSPTKTAFRNGKYNKVNPTPTWVVAIPFEYSAQSGIIFKIEVGSLFSADFRTDHETSVTVMSIHAWTQLTPPVDAWHFYRLKLEFKTGESTEE
>1a34A_cp109_iden073(159)
FEGRASNITTRKAIGYRIPANIRENTVAARNVCSVRSNCRQTVLVINCCFILGRVKNKPNKKTLGSNSNMVTMIRGGDYPKVDPTPPWVRKIPFEPSIQNGIKDEVPVISLFAANFRTDSYTYVTVMSVRTWTQLTSPMNDESMVRLKPLFITGDSTEE
>1a34A_cp109_iden072(159)
FEGRASNIMTRDCGAYRRPTSLKPNTVEAGRVCHVRVNCRQVALVISLVFNMGRGKVKPRRANTGDNSNVMTEIQEGSLPKVNPTPQWVRAIPFTVSVQSSIAFTVPFGSIESANFRTDSFTSVLVMKVRAWTEDNPPVNEYGFVRLKSLLEIKDETDS
>1a34A_cp109_iden071(160)
DEGRASDINTRLGVGKRIPTILRKNTLAADNVCEVRSNCRQVSVVIKECFNDGPGKVVPRRRKSTSPNSNIVTMITAGSYPPVNPTPEWVRAITYPVHVQSGSDFKVHGGSVAASNYSTDTFTSVTIMKVGAWAQLTMPVHEYGFVRLKPLHRTGDSTED
>1a34A_cp109_iden070(160)
FEGEANNITARASRGYQIPTVLKQNTVSAESGVCEVRPNLQQVFLYISCCFNMGCGRVKPNSKRTGDNSNVVIMVRAGSYPRVNPTPAWTDNVPFEGGVQECAAYKVPVLVLFSGNFRTDAFSKITVMSVRAWSQFTPEVNESSFVRLKQLFKTGDSTSS
>1a34A_cp109_iden069(157)
ATGVANNINTRAAVGYRIPTNSRQNTVAADLVCEVRCGCNQVALVISCCFNFGRSEVGPNCYSPGDNFNVVTLIPAGYFPKVNPSDSWVGMPFEVGNRSGIANSIPEGTLFENFKDDSFSSDTAMSYRTWTQSTPPPNEYSFVKLKPLFPTGDSIEE
>1a34A_cp109_iden068(160)
FEGRASRAYTRKSVAYPIKSNEQLDTVAGDAVCRVTSNMREVALVLSCCFNKFSGKVKTNRQDTGDNQNVVTTIWAGSYPKDVNPTPTWVRAIPDEVPVQSGIGFARPVGSLFSAHFRSDTFTATTVQTVTFWTAVTPPVNLYPLVRVKPFFDHGDSTEE
>1a34A_cp109_iden067(160)
FPGPAPNITTRAAVGTGYPTNLRQETVAADNSCEVLSECQENKLVIECCFGKGKGVTLKPNRKDTGFNSDVSVMDRAASYPKVNPTPTWLRAIPGEVSVMSGIAFLYPVGSLFSAQFRTDEFTSLPLMPVRNWTQLIQPVNEFVLAREKPRFETSDSTER
>1a34A_cp109_iden066(159)
FEGVAENWDYRAQAGYTYPTNLFSNTVATCGVCESNSHCLEVALVISHIFNMGPSYNKPNRRDAGDNSNVVRMIRAGSPPKVNPTPTFVHTIPFEVTVQSDLALSVPVKSVFFGNRRTASFSSVWVMSVRAWTEITPGTNEYSFVRVRPFFKTGDSKGE
>1a34A_cp109_iden065(159)
FEGRGENIDTRAQNGQRLPSNLRRNTVAFEYVCYVKLYCLQIAVVISTCFNMGRGKVSPNRKSTGDNSNIVTMIRVGSYPKCELTPTWVRAIPRRLSVQAAKEFQRPVDSLCSANLASNEGTSVTTLGVRAGTNETPPFHNYSFVRFGPIFKTGDSNEE
>1a34A_cp109_iden064(161)
GEGRAEAIHGRASVGTRIITNKDQDTVSALNICEVSSNTRQMALVISCFCTNVERGKVKPARKSTGDTALVVITMLRPGSSPTVNTTSTWVRAKDLEVSVDCRIAYKVPVGTSSSSNFKLEGFTIVTCMEAYEWTELTDPPNNYSFVRLKPVNKTGESTEV
>1a34A_cp109_iden063(159)
FEIRASTIKTKASVGWRIPTNLRKQTVAAIEPCEVRKNCDIIGVVLSECFCLQPGKLGPNRDDTGPNKNIVNKIQAGSYRKVNPTPTWVRLIPFHISDNKPIAFSIPVGSLCSANAIVDSFTSVTFVSIRAWTQLTPPVNEYAFERLEPLFASQDNYGM
>1a34A_cp109_iden062(160)
FVGRAGNINTQASWGYQIPRELRQLTKAAIVVCEVREGCRQLILSFSCCFNMAAGKMEPDRAELGDNGNVVVTILVDGSRPKVNGTPSWIREIPYEASGLNGLWFKVPVGLMYSVNFETDSYTSVSVLVVRAWTALDHVVNEYLAIRLKPLQKTNDSTLE
>1a34A_cp109_iden061(159)
FEGRATNVNTQSRVGDNCPLNYRRNTVENESACELTSQCKQLALHISCCFGMGRGKVRPNTDSTGKISNVVFMIMSGNKKKVSPDPTGVIAPGAESQVQSSIGVCVPVGRLFDANFRTDSFRTLTWMKFRAWTQVSPPVNHCSFVRLDPLFHTEDSKEE
>1a34A_cp109_iden060(159)
FEGNASNINRRASLEHRVPVEFSQNTVAAHNEEEVELKCRKVAEVEDCCFAAGGGKSKSERKGTGDNGNIVTMLRAPSLPPTNTAPIWVRAIPFEVSVQSGVAYKVDAYSLLFAKKRTDQFIPLTIYSVRGYDVLTPEVNEYTFNSLKPLMKTGGATEE
>1a34A_cp109_iden059(158)
FEARASMIDTRGSVGYRIPTGVLVNTQAADNVCAANSDVANERVVISQILNLLRMPVKPQRKSTGDGSNVLTMFEAGSYPKFKPSQTWVRAPFSMSVETQVNFEVPKMSLFAYEFRSDAFPSGSVMSLRAWTQWTTPVDEYSKRRTKEEFRTGGTTEE
>1a34A_cp109_iden058(159)
YAGRAVNAHPRPSLGMRIPTTFLRMNTVAPDSVMELEVKCRLVNIVLSCCFNMGHGEVPLQGKSTGDNSNNVTMIRAGSKPRVNPTGTWVETVPFELSTRSDIAFHVPSGELFGANFATDSIPCKTTTGVRVWTMVTPPVGLYVFREHKPLFKKNDAEQ
>1a34A_cp109_iden057(158)
FEGMTTIINSRLYVLLKKPTNFRQNGVAADKVAKYRRGCRQAALLISCSFAIKRLLVKKRTSTGDKDFLVTEIRAGEYPKVYPKNRWVRVEPFEVAVQSLRAFPVPVGSVFSAGFRTPKWTSANFHMVRAWTELTPPETEYSLVRIKMLVQTDGEERE
>1a34A_cp109_iden056(159)
FEYLATEIRTRASVGFRTPTNLKSCTVEADQVCRLRSNCQQNSLLIACCMNMGRGKSKPDRKSEGDNRDALQSVSAEGYPEGNVLPSWHNAKRFEVSLQEEIEFQAPVGTSFSANFRLNSGPSGTVHSYRMWFQLTPTVKEYSFEVLYSNFDTTDTTNE
>1a34A_cp109_iden055(156)
FTRANGANKRAVVGPRLAGNRRENYIAMDEACEVRSNCEQVALVITCCFWKGRTHAKTRTTSDASNSNLVDLIRGSYKGLEPTPTWVRAIAEVSLDSEIADKQPVGRLSSGQFSTDSFSKMTVMTVRIALQASPEGNETTFVRLKPLYGQGSSVLE
>1a34A_cp109_iden054(160)
YSRRSGELNSRASAGYIAPTTRKNSVACDNFYELRPDCNEMALELSCKLNQGRQRLFENRTSTGDRSGVMVMVMDLGSYASQVNPTISKVSAIPFHVSVESGIAIKVPLGKLFSANFRTQGFTSVGVLILYDWLPLGDPLNEREVVRGKPLSQYGDSTEM
>1a34A_cp109_iden053(160)
FELNSSGVDSRVSVPYTPPPQARQNRVAGDAAGEPRSNCSYIAFVDPCCMNEGRGKVKPNRKSTVANFAISGLPRDLSYQGVNPSATWALANPVEVSKEDGVAFDGFVGSIYSANFGKDSFLLATVASFRAWTQVTPPVGETNFVSVKGLTFKRGLVSEL
>1a34A_cp109_iden052(160)
DDGRATKPNYRASVGYVIPSNLRCPECAATDIVKAVRSELRSIIVTSCCFKMLRSPLKSNRNTGGRVNQFVRVIRKFERDKRMPTEKWVRNIPFEIGIQVGIASKVYVGSLYSRSFFSHHTLTLVTVTSVRAWLQFTPPISVYSYARSKPLLKTGYTYGE
>1a34A_cp109_iden051(158)
FEQRHADRNTSVFVGYTIPYLLRQDSLLADSVCTVRTDPRDIALTSLCTLNMGRGRVPPNRYFIGDNPNVNTMQRAGSYPKIEMTSTWVVGIPFEAQNQSGISFIVEGSLLRANFRNTYATDVTFLFVFAYESTGHRINERNFTRQSLMFKQWDSSGE
>1a34A_cp109_iden050(159)
FEGRASGERTYASLSWNFQSTLRQNRVHTDSVPDVRPEGRKAALKQSCVRFRFGRLKVSANYKWSGDNTSVDTVIRGGGAHIKLNYSPVYVREPVEVSPNAGIVISQPVGSRYSADSAADSFTTVIVDSRAWLQLTPPANEISDDRVEVLYKRGQSTLR
>1a34A_cp109_iden049(158)
VYGEGPNVKTQIAVGYRINGDVRQNTRAADEVCYLKECLQIALGLKCCFNGGRGQIKPLELSSGSNNLLVTMIAAGSFYPKYNPLVVWVLTVPAGVDNKTGLLFSALAGMCIADGKRTIRFGSPTDMSVRAETLLAREVSEYSFVSFMPLFKSGETTE
>1a34A_cp109_iden048(157)
VEIHGSNFHMHASVGHRIPADLRQVTLTGDNFVKIKSFHRQVAKAIACCFNMPRGKVKFIAWSTGDQDNLVIRLVLKLPPKVEFISWRFTKPFRLTVDSGISFVVPVGKPFSAHFRFESLSSVAVMTVRAPTTEDPNRERSLLPALSVFRTGTSTEE
>1a34A_cp109_iden047(160)
ISGPASRWSSSDSVGVMVTMNVKCEAIVANAPCWIGRENCRQFALRSCCESAMKADGKPNRKATWDNVHVVCEIRASSYAKSNPDPTWHVGVPYQPVSVFGGGAFKTVVHTLYLANWGHDSFTDMSVMILYAWTQLGPPTNVYNLVRLTAFFAFGESAEY
>1a34A_cp109_iden046(161)
SEGRAANPNVFHHNGYTIASNHRQNTAAIDEVCEIRFQCKEIAFVSRCNRDFEWGLNEPRQKSDLVRRNVVVIIIRAQSYGAFNPGSAWIVEYIGNTLHVASGKAFQVTVEILLKAAHKLPSSFSVRSVSVRAWTCVPRPVYEFSFERLQPLGREGDLTEE
>1a34A_cp109_iden045(158)
MEGRANNINNAAAVGVIPTNKEQNVLASDEICMFLYLARQVNLVIGLLFNQGPGKVKPGRQSTHATVHGKRQDKALRVKRIGPTPTWSRGLMPVELTVDVGIARKEPVGSQASVKYIADVFKFVVIMSTPAWAYHEMPVNGLSFVQDKPGVKTRNNEL
>1a34A_cp109_iden044(159)
LEGRTPAINCRYTATYPVQDNDKQNLVADRGRRELNTGCRQTSLGISVCEAMGRGRAKLLADPTALEKNEVLMVRAGTFPKVRQTPDWVRAIPDEQAVISGVLFKGPVGCIPTANEPTQNFRNETFLSVDGWPGHQPPVNSVTFVAARPFYKTSEQRDD
>1a34A_cp109_iden043(157)
LEKGEKTTVHPRESVGRLPNDDRYNTKKAFQVAKIRSTCRKVAVIISKCFNQGTNKIKPFQNWSTKNEQVVNMPRPGSEKSEWITPTWTYLIPFAVSSASGIVLQVDVGQAFDVFITDGETSFTVNSLKSWQSAYPPVDEQKYVKLRMHFGEGGFTQ
>1a34A_cp109_iden042(159)
VRGRRAGIHTGDVKYYLYNQSLRQNKVPAVKVCLKSDCGAGLVVLCCFAMFKIFQKKRSKSLGTSMNVTVTIRFGSFPAINPNGEWGTDTEFEAHVFDGQATRYKVASVLSYVFHTTSTTRIAVLFVEAWLQLAPPVNIKTFFWIKPLVKAGEDSSDEE
>1a34A_cp109_iden041(158)
NSIRFRNVRTRLTVGYMIETRNRQNEVEADNVCKTHGALSPVALVISCSDEMGRRYVKPSRLTRSELNDVVKMNSCGMGPITMVAPTMSKAHLFELSVRYGLEAKWGISGLFNAGLFGDAFDEITKMEVHVYRQGTPNVAMFRFLRQRPLFCALPSHE
>1a34A_cp109_iden040(160)
FEGSSLNAKIRASVGYQEPTVLGQPTHAAGNVFEVTSEAIFVALILNCCENVVRGCLDPNELATLDPEKVGVHVKANNYPPDVPNPSWPGQGPNYEVAVMQGELVMFSAGTFFETNLLQQSPALDIPADPYEWFDLNPRVNGAGFRNSAYLFATGDSTQE
>1a34A_cp109_iden039(161)
EEGKGLTTDIYADLGFRIPTHDLQSSVTADFEVELKSNSELCTLLVKCHHNLGAGWVKPDRLSYGGNGNAKALARVWMFPKPVEKADGYWLLAALHISRGLSAAHGPVPVDLIESREFRLDRSQSVTRMDYRAWGQLTRPVNVYKFLRLKYSIKTGKHLAG
>1a34A_cp109_iden038(157)
YGGNDACINIRTLVELLVDVGFEMTAAVDNNCEKNSRCDSVTLVQAQLSNIGRRKLIPSREIAHMHSRAVEDLKAGSFPFLNITPTKIRSLGTSVFVSLGISFEVGRLELYSGNFPPQSRTRNTTMSLFWWNQAQKANAIEFHRVAGLVQTGDDTEE
>1a34A_cp109_iden037(159)
ASGGMQSSPIIRSSVLGFWPTGLRPDTGARSKYCGDQINCDQVFASTSDCFSMFTCKVNNYRKVGGENAEVVVFILDAVKVPPIIYQGKIRKAPEKGNIQDGVAAKVPTGPAISEKWRTISQTSQAMMIFRHWTQMTPEFNQFSRVVETILFETKPSAE
>1a34A_cp109_iden036(159)
YSVPDENVNVNVSVGWKIPKGLRQATVVYAQIEEFRTNCDQQAFILSCCFNQYLIPAVRIHAKTTQDNIAAALVRQIECQPVSPSIFYIYSVSAEVTLEKAVAESSPGGVLSSVGMGTMTFSSLTINTVRMWDPLIEPASRYSYVGLKPLTGSEPMTEE
>1a34A_cp109_iden035(157)
IHDKRSSYTVKPDIGKDAESNLRQTTVLVKELQDVRQNCRKAALTPTGVKAMPRKKVAPKRAISGQNSKQVDMLWAEQYGLLSPLPEGLRADAFESELQHCDAVKVPFGHIWSASRDDDVFVAVTRLAVKDWMQVTPAGDQYFVYAKKRDFHPTTSE
>1a34A_cp109_iden034(161)
FALDAEENKEIVTEGYRFPTVIREKSVAWADFAHTSPNTEAVALAPGCCFITGDILGQPDRDEKKDNGASMLIIKAGPQERMKASPLWVNCLPKTVSLKGAVPQKREVGSLFGEQVRAESWTDLIILGSTSLGRQITNADDFEYSFRALKMLLGTEDLTSE
>1a34A_cp109_iden033(159)
MRHRWHIIEHTTSTKDRRRDNLRDPNVALSQVREDVDNCEKYSIAVTCRYKAKLKISRSGFNRTGDNAPVVVTIRFGKKDVNPTTSMLEGIFISSHRKGGIALKVPKGSLFSAYVGDQSITTTAVHDALIASELQQPVVLKYYGFKTLPQVETLTSTEH
>1a34A_cp109_iden032(162)
FQIRATRLITKTSDAIKHARDDMPMWESNQIAYKVRGACPGIHRVGSCVITSKKSKYYPFTRKTGDDSVVVTMIRKSAYPVGNYTLTRLQELPWSNAKVMSYIEHIDALTVVCCSVAFLYKRYAEVEAMRLRAWVTLKRPTVDEYSFTVFKPHFRTWQEGND
>1a34A_cp109_iden031(161)
DKFISINLNIAHIGYSIWENIRQNSVSAHSDCEYRATGGCRQATLVVNCFFGVGVQAVAALQIIATQALLSKVTKPTKASFGAGFPALMWYNTLILCTLDPIGLIRLEVPFVELFDVQFQTDFHSGLTDLEVRPWTFLSRPEKETVFLKRKLYYFGKNFRG
>1a34A_cp109_iden030(158)
VNGRTKSHEFRISLDARLITLLRGTNAARVACSSDVETKQVILVPAKVFRMCPGEADDQNENINKEIHSRLIIRDQADLSISDAPEFFLAEAFTLSFQPKVAYWFPVNSAFTGNFRGESHTVTSIVKKHIWASVSPMLNENSGVRLKDHLRAGVSRTQ
>1a34A_cp109_iden029(158)
VIGRYAAIPRLGGQSCKIPFDLHEHTVVSDNLDEVRRNEYNGWLIIKCHQEGDDAAVEKKSSSSDNFNTVTRIRADSTEKAGFEPTPEEGIKYELAIERTLMSKLPTLTLFAAEPENASFNSVSLAAMRAWHSIEPFFIGSRITRKQLRYDDRGSADH
>1a34A_cp109_iden028(160)
YNGRNTFVKCHGSGRMKIPVNCRRNLLRIAIVLESGQSASELLSSITQCPNFRTYLIKIQRQEGGSHPDAARVIRATIEDWVKKSPTWARTIDFAEAPDQFKILWIVPVGSPFSASADLEIQEELALSPVGVWGSTTPGVKDPSYTKLGLNDKICIHASE
>1a34A_cp109_iden027(159)
FTGCMSNYITVNAATSRQSSITKTSAIRNQVCGHITNKRQTEFGRRCSEVLNVDVDPNRKDEYKNSAVTTLLLAGGKPVINQRPLAQRAESVSVTSPATDIDVGSRAQYVAANNPQSWLFCATRLVGVQAANRILNPQQRDSIMGRVDYKTGTADVTEW
>1a34A_cp109_iden026(157)
VDGLSEEIAVRKGNGYTIPAARQFALAKAQMAHFKYDAGGMQVYALQELVGVTDVRDTPSGAGLSSQVVMEAKIASYPKLGPTPTWLRGLSFQHQLHSVLLFKFKAMAELGEVWRDPKSLSTRKQQHRVKVFCSDMVSGYPSLAFSPRAPKGDITER
>1a34A_cp109_iden025(159)
YALVEYKIGPEHKCGRVYRSATTSTLVAQVAAEVRSNLKQDVVVIVLCIDLEQGRWLGNTVVYSPSDDSMARPVDLGKRMVVKLVPHWVDILPAKHGTKSGLAFEERIVGVMGVTRDEKTGTKVEFVHGLQWTAYDSPLNIYSMVRLDIAHTIGDPREE
>1a34A_cp109_iden024(160)
PIRAVFHYTRRLVGKPVPLNFPRKNTKKDPWTWHMANQLQVGIAYYCTETISETDATVVTWMFKLEGHTNMDLVVRAGQKPKVVPTHLWYIMPGENVEIHDGTLQVILGSRSLVACWKTKDMNVLMVFCIEGWTQWNEPVPALPMAKYHSAVETEEDKDR
>1a34A_cp109_iden023(161)
RAMRAVQVSRSSIQGLVAPKSLKIADSENHNICPQGILCYSAGLLECCKFDVDLNRVVRDGRSLSDGTPYVEELGVPSSVPVLEVPKWIPIAPYQTEQWSKVKFFERPTGKVFLLNRHFQEGLKPGVNPGYPYSTITPIFNPKLFFKDLGVIFKQFDSFNG
>1a34A_cp109_iden022(158)
ANHRIVLLNRSADHEREIGRNFVMEASRTHFDCFLKTLGKTVSHLLALCVSIGECKMKADADTTGAKDEVVGNTELLPEPTPDNLTGGSEYFTEILFLWLTPLKATVGTTPETSTRVDAFFSMDYINVKEILGGYPAKGEFGFARRGPLAGIGDGEGP
>1a34A_cp109_iden021(159)
FDGPYHSLDIRDNKSRLSTTNLVWTVKGFDNIELTAEGDPAKLVMSLCDYAAGSPPMVILQAHTGSSSYSPYMIPESSGWKVGSPGSVYVIARLALYTRMPLVSRKPMEPVVFVDTKVVNGYTSIATAKIANNLSVWTVGNEYSDALQDLCATKGENEG
>1a34A_cp109_iden020(159)
ACGPCSRIDEKEALLCNEYPHYLVRYGKVPTVTCFVQDKSCKQFSLTLNQWLGVGAIKDMPERGRVDNDVEFGEMIIAQHAAPNPTPFWTLKVWFDVQIDTLSPLRNEESSGVASEIARNSYGLISALSCRSETALSQPVSEVAFVKLMGSSEGDLNEP
>1a34A_cp109_iden019(158)
LPSLTDPLIRARAGWKNPLDEIRYNLVGDDIPIKQGGMRLCIIWRSSCAHIPTGAVHNTEDSFQSEGDVGCSTAGGKKKNASPTETCVNLDWFNVDEEGYLGYIETWEQLIITEFMTDFLVRLTHMLLQRWVGLIFPVIMWPLLALYKVYDVIEACFI
>1a34A_cp109_iden018(159)
FDTALSQLLTTFFKEYGRLAVKMLGHVMWPEEECEPKYGTEGRVFFYGCQGHKAHASAQGLTMLWQDSPPRVTMIRKKQLSPVNACARYITAHPKIVGVGRYITAEEIRALLFFADDKNADGTIIKLLMIQSYRQIPPGYNKIRIRFQKAGKAGESRDA
>1a34A_cp109_iden017(159)
LEVSFRKKAFVSPKGTSLPGNTGLIVFGANAFEEFFDGKREYQEIIGFCFRLGVDGLELLATQSVHRASIVGHSIPDPLFAKLKYVPQWITEAFPFEMAVYQIAGHQRTKLLPGNGRISIPTELSNFVFASWTCFWGVRRNVTIVKLGKEVKEDANELQ
>1a34A_cp109_iden016(156)
HGGRRKPILTTVGQSEWPNHVSLVVAGNDNIVSCVGADDNFDFIQAHLPKAGANKLDTSLFTEGTIANEIDQIAKLRYLKALPIPVLGRLTMEVDPAEAVAALVQLVHVRNDQRFDVAWPLIIKWLRLWSRKEMPVNPLALGAIPPGDAIKLGFGQ
>1a34A_cp109_iden015(159)
PILVVRGAGAKMWRKKFNSKDQQVQHVVYTNLAARRNQQGNRLGSSSNADFPLDKLKPSNVKSRGERTLLDNRGKEGMEPKLNRHPVLIGKIVESRVLRDSSIELSPPLEVACQRREVRPIVELPEEGLELWLQSRTPKQDYGQIHGAPAQQVGETMMT
>1a34A_cp109_iden014(161)
FNGLKRGVIYLLNILSLAARIINDREAPFKWNLLVGHRREKKQGISADGCEAGQCQVRENLECARGTEGIDTELHITPLRGMNGLKDQIDAIPASLGGLEGVATMVPQDNLLIGCITFTPAPINPTEIQPSSWWVQSPTIAFAAMSWVQSRMFPTGKSKRR
>1a34A_cp109_iden013(157)
GYGNAYSKATPVAFGESDGGLDCKAANMHRICKYLGNVNQIKVDLGNMTDTLWSITVCIETPRTGHNNGFQDKIVRAWDGMVSTPEMKVEIAVPRPLQSNDPEPVVEGGSFSKKLPGGRFITTYVDSVKNYIPMRNDTITAKIYTEPLVHFVDKQES
>1a34A_cp109_iden012(157)
YNMKAQHTEGQIITFEHVKSPRYGKVEEQTMCLEHFGCTQLTAENLALGLTDVPTADQGNNRTSMTASISKVTIAAAGKESFDYTTPWVVSEHQYPLKQAQPIPGPVTTLFIANFFSRNFIQGLEKDLKVKEEELTKIHLVKDRYPREFLTLISSTC
>1a34A_cp109_iden011(156)
LNSNGIVATQGANKGAAGPLTFTVQTTNDYVELGRSDVGESTRDIAELMQMDRQSYGRSEGADGTKTQIYLVEQVAPSERQFMLISADVRGLGVVEKSFETTSITLVPIHIISEVFQSQALAVIGALDQRIFQLSPPVEYWRFVAYPKASLDGIPE
>1a34A_cp109_iden010(161)
GENDDGKLQMDALGPQNPGIINQIADEMLPSRAAVIDVEGMATAERCDKNFLDVSECYTVKGIDRTRDWNMSSIHFNDILPPSLIDDSWARVAFPYSPHTKDFPLPALITIVERQSNKHKLDKELRIFVMRGSAYRGEDPPYVEDAIKRDPHEKRQEDGWL
>1a34A_cp109_iden009(160)
FGESKENPHGASAQQMYNSGGFIIMVTATARPEISQRKNSDDALSFREYIFAWPGGAGYSTDWDLETSRFSTEVAKIQYLAWYKQQIWDLAIPVANSETAQPIIRRPEGGTDYRMEEVGDMTTVPVIMIVGNMMQVRDEFSLYLVQRPREVGVKANIHVQ
>1a34A_cp109_iden008(157)
IRGVAPFSCAVDDLHELGLEDVYEDSSSFRNQCFLRCGTQIVLVSGHTTNSRWRGDYPAEPRAIQDNPDFLSDSSERWALEEMPTVSWLFAGFGIWYERDDASYNVPAYEFMETMDDQLLDPTIIYHRRYAAVLKLLNLNSQFADIPDRKAGQFELS
>1a34A_cp109_iden007(158)
QNPLQSRFDARPFRAECTADQEYMYRQMEGEQTEPVIDRELLSFIEDEPNHLIDPCKDKAHATLYKLYVLGDDIKNSGEVARPHKEGHEFNGPLEFALSVQGECWMPLKNVEAVYVTVETLGDNLLIGINWLLCLAEILDKTFVQLKATFVQGSKLWQ
>1a34A_cp109_iden006(162)
IDSAVGKNTSKFLQVLYKIAEEVSLFYVVLLQNFEIHSQGNPEMCWQMYANADSREKEACPMSLQANGKNDPSLLAARFERGEHPSRKWIKDISVEVLDRVGVATIKLALNTRVLPTIVPHLFYAVSNLAAFKAPLILGPSAYKKISLANVDLFCVPRVSRE
>1a34A_cp109_iden005(151)
AVKKRNDWAVGAGMCFLDAKHEDKYTQILSGGTAKRHGEYTYLPVGCKIGCDVTKGAVCLPTKSRSALFYGELHVADAIQTKGKFESKGLGVALENEEMPNRYEDVGNYKTQKYIQAARLSVPSETEGEDTGIQWSFTGDPVNPLLPSNSE
>1a34A_cp109_iden004(160)
GCAAKSDVRWTAMVRYHGADSTRNSSVHVLWQSTQLHCRQSLAIVIGLQSYPTIGTESNFPLADVTNIVEIEVCLLYGKNSAQSQWDGIQVATVGGNLRNWKTDRLLEYVLSVFLLEFTIESALDVEFIAGRNLELAATPLTIEQSEFRDLILHGKNTAE
>1a34A_cp109_iden003(164)
YKGGGQKFAKDAIVMRRPYCKTGLSSCPDESRELGLNNTESIAGLCTDNYGDMVRNSGKAFDVTEDHDNEQGWPEATNRGYVVEEIFVNQAWREQPHVDRDSIGENITEFPVMGFDVNGKYVTFAFFCTVNMTQVEVIYMPDDDKKYDFEYLLEFARYFGSQER
>1a34A_cp109_iden002(160)
LNTNNEQVEQTSRGKFSKPGWQRGIEDTRDQIAQPPGCWGPGNADCDFIFPRLSLVPLLQNMLNANSKVEKFAHMGTMEHVPAGPRRVHPQKVFCKGLCFGLTFTDWRVRLLPVGCALPSETLGVLFILNMWNKSLSCGEEDEVALLSLAFSLQAYALYA
>1a34A_cp109_iden001(158)
EDDDAAIGGALGDNEQKRYDTDDSAIMVDDETKMDTRSVCPLISMGGVGCGTDLYNAKYCLEWWGTASNLVLCTQHQQAGAGWNCSNWSVLPLATSKEIVYMSPFITLATQEKWAKLAKIPAATEVDFHAWPMVTGDVQVSLHTESRKYGTIGSGQEA
>1a34A_cp109_simi100(159)
FEGRASNINTRASVGYRIPTNLRQNTVAADNVCEVRSNCRQVALVISCCFNMGRGKVKPNRKSTGDNSNVVTMIRAGSYPKVNPTPTWVRAIPFEVSVQSGIAFKVPVGSLFSANFRTDSFTSVTVMSVRAWTQLTPPVNEYSFVRLKPLFKTGDSTEE
>1a34A_cp109_simi099(159)
FEGRASNINTRASVGYRIPTNLRQNTVAADNVCEVRSNCRQVALVISCCFNMGRGKVKPNRKSTGDNSNVVTMIRAGSYPKVNPTPTWVRAIPFEVSVQSGIAFKVPVGDLFSANFRTDSFTSVTVLSVRAWTQLTPPVNEYSFVRLKPLFKTGDSTEE
>1a34A_cp109_simi098(159)
FEGRTSNINTRASVGYRIPTNLRQNTVAADNDCEVRSNCRLVALVISCCFNMGRGKVKPNRKSTGDNSNVVTMIRAGSYPKVNPTPTWVRAIPFEVSVQSGIAFKVPVGSLFSANFRTDSFTSVTVMSVRAWTQLTPPVNEYSFVRLKPLFKTGDSTEE
>1a34A_cp109_simi097(159)
FEGRASNINTRASVGYRIPTNLRQNTVAADNVCEVRSNCRQVALVISCCFNMGRGKVKPNRKSTGDNSNVVTMIRAGSYPKVNATPTWVRAIPFEESVQSNIAFKVPVGSLFSANFRTDSFTSVTVMSVRAWTQLTPAVNEYSFIRLKPLFKTGDSTEE
>1a34A_cp109_simi096(159)
YEGRASNINTRASVGYRIPTNLRQNTVAADNVCEVRSGCRQVALVISCCFNMGRGKVKPERKSTGDNSNVVTMIRAGSFPKVNPTPTWVYAIPFEVSVQSGIAFKVPVGSLFSANFRTPSFTSVCVMSVRAWTQLTPPVNSTSFVRLKPLFKTGDSTEE
>1a34A_cp109_simi095(159)
FEGRASNINTRASVGYRIPTKLRQNTVEADNVCEVRSNCRQPALVISCCFNMGRGKVKPNRKSTGDNSNVVTMIRAGSWPKSNPTPTWVRAIPFEVSVQSTAAFKVPVGSLFSANFRTDSFTSVTVMSVRSWTQLIPPVNEYSFVRLKPLVKTGDSTEE
>1a34A_cp109_simi094(159)
FHGRTSNGNTRASVGYRIPTNVRQNTVAADNVCEVRSNCRQVALVISCCFNRGRGKVKPNRKSTGDNSNVVTMIRAGSYPKVNPTPTWVKAIPFEVSVESGIAFKVPFGSLFSKNFRTDSFTSVTVMSVRAWTQLTPPVNEYSFVRLAPLFLTGDSTET
>1a34A_cp109_simi093(159)
FEGVASNINTRASVLYGIPTNLRQSTVAADNVCEVGSNCRQVALVISCCFNMGRGKVKPNRKSTGDNSNLVTQIRAPSYPKVNETPTWVRAIPFEVSIQSGIASKVFVGSLFSNNFRTDSFTSVTVLSARAWTQLTGPVNEYSFVRLKPLFKTGDSTEE
>1a34A_cp109_simi092(160)
FEGAASNINYRFSIGYRIPTNLRQNTVAADNVFEVRSNCRQVALVLSCCFNMGAGKVKPNRKSSGDNSNVVTMIRAGSYPPKVNPTPTWVRNIPFEVSVQSGIAFKVPVGSLFSANFRTSSFTLVQVMSVRAWTQYTPPVNEYDFIRLKPLFKTGKSTET
>1a34A_cp109_simi091(159)
FIGRASNINNQATVDYRIPTNLRQNTIAADNVCEVRSNQRQVALVISYCFNMGRGKVPPNRKSTGDNSNVVTMIRAGSYIKVDPTPTWVRAIPFKASVQSNIAFKVPVGSLFGANFETDSYTSVTVMSVRAWMQLTAPVNEYSFVRLKPLFKTGASTEE
>1a34A_cp109_simi090(159)
FEGLAVNINTRASVGYRIPTNLRQNPQAADNVCEVRSNCRQVILVIKCCFNMGRGKVKPNRKNTGDNSNVVTMIRPGSYPKVNPTPTWVRAIPFEKAWQSGSAFKVPVGSLFSANFRTDTFTSVTVMVVRAWTILTPPDNEYSFERLKPLFKTAASTEE
>1a34A_cp109_simi089(159)
FEGRASNINTHASVGYRIPTNLKQNTGAADNVCEVRSNCRQVALVIDCGFNMGRGKVKPNRKGTGDNSNVVTMIRAGSYPKGVLTPTWVRAIPYESSVQSGIAWKVPVGSAFSANPRTYSITSVTVMSSRAWAQLNPAVNEYSFVPLKPLFKTGDSSEE
>1a34A_cp109_simi088(159)
FPGRASNINTEASWGYRLPTNLRQNTVADDNVCEVRSNCRQVATIISCCFNMGRGKHKPNRKTTGDNPADVTMIRAGSYPKVDPTPTWVRAIKFEVTVQSGIFFEVPVGSLFSQKNRTDSFTSVTVMSVKAWTQYTKPVNEQSFVEPKPLFKTGDLTEE
>1a34A_cp109_simi087(159)
YEGRVTSINTRGSVFYRIPTNLRQNHVAADYVCELRSNCRQVALVLSCCENMQRGKVKKERKELGDNSNVVTMERAGSLPQVNPTPTWTRAIEFEVSNSSGIAFKVPVGTLFSANRRTDSFTSVTAMAVRAWTQLTPPVNEYSFIRKKPLFITGDSTEE
>1a34A_cp109_simi086(158)
FEGRGSYINPKAKVGVRIPTNKRQNTVAADEICEVRSTARQYALVLSACDGMGGKVKPNRKSTGDNSNVVTMIRAGSAPTRNNTVTWVRAIPFEVSVQSGIASKVPVGNLTSANFRTDSFTSVTVMSVQAWTQVTPPVNEYGFVVLKPLFKTGDSTEE
>1a34A_cp109_simi085(158)
FEGNASNINTRASVGYRIPTNLRQQTYAADNVLEDHENVREVQTVISCCFNMGAGKVKPNRKSTGNNINVVTMIRAGSYRKFNPTPTYVRAISFEVSVQSAIAFKVPVGSLFSANFNTTSFTSLSQMIVQVWTGLTPPVNDSSFKLKPLFKTGDSTEE
>1a34A_cp109_simi084(159)
FEGASSRDNTRASVGYKIETEIRQNTVAANRVCEFRANCGQVALVIDCVANMGRGKVKPNTKETGDVSLVVTMIRAGSYRKVNPTPTWVRAIPFEVSSQDGIIYKVPVGDLFSANFRVDSFTSVTVMSVRAWTQLTPPVDEYSEVRLKPLVKTGPQTEI
>1a34A_cp109_simi083(159)
FEGRASNINTRASVGYRIPANERQNTVLADNQCWVPSNCSQVALVISCCFNMGRGEGKPNRKSTGPTSEKVEMISAGSYTKVTPKPTWVRAIPFEVSWASGVAFKVPGGSLFSANRRTDAFTSKAVMEVRAWKPLRDPINEYSFVRLKPLFKTGDSTEE
>1a34A_cp109_simi082(159)
FEGRASDINTRARVGYRIETNLRQNLVAADNVCEVRFNCRQAALVILCIFEMGRGKFKPNRKSTGDNSNVMRMIRVGSYPKVNPFPDWVDDMPFEVVVQSSIAFKVAVGGLFRASFRTDSFTSWTVMSVDAWTLLTPLVAEYPFIRLKPLFKTDGSTGE
>1a34A_cp109_simi081(159)
FEGRGSTVNTRAKVRLLIPTNLRQNSVMADITCEVRSNPRQVALYYSCWFNMGRGKLKPNRKSTGSESRVITMIRRGSYPKSNPTRTWVGAILFEVSVQSGVAFKVPVGTLFSANMRTTEFFSVTVMSVRAWTQVTPPVNEFSFTRLKALPKTGDKTNE
>1a34A_cp109_simi080(159)
LEGQRATNINTRASVGYRTMTYLRQVTVALDNVCEVRSNIRQVAAVIACCLNMARWKLKPNMKSTGDYFNVITMFRAGQYPKVNPTPTGARGNPFEVSEQSFIAFKVPVQSLFSANFRTDSFTSLTVMGIRYWTQLGDVVEYSFVFLKPLFHFRDSPEE
>1a34A_cp109_simi079(159)
FEGRARAVNTRLSVGYRIPTNLGQNTVLPDRVCIVKSNCRQVLLVISCTFNMPRGKVKPNRGSTGDNSPTKTAFRNGKYNKVNPTPTWVVAIPFEYSAQSGIIFKIEVGSLFSADFRTDHETSVTVMSIHAWTQLTPPVDAWHFYRLKLEFKTGESTEE
>1a34A_cp109_simi078(159)
FEGRASNIMTRDCGAYRRPTSLKPNTVEAGRVCHVRVNCRQVALVISLVFNMGRGKVKPRRANTGDNSNVMTEIQEGSLPKVNPTPQWVRAIPFTVSVQSSIAFTVPFGSIESANFRTDSFTSVLVMKVRAWTEDNPPVNEYGFVRLKSLLEIKDETDS
>1a34A_cp109_simi077(159)
FEGRASNPITRGSVNYLIPDNIDQNTVFGDNVCLVRSECRRVAGVISCCFNMGEGLVKPNAKSTGDNSEVVTMIRTGSYPKCQPVPTWVRAVAFETSVQSGKAVKVPEGSLFVGNFKDDSFSSVTLKGVRKRLNLTPSFNEYSFVRLKPLFKCGDSTEE
>1a34A_cp109_simi076(159)
FYGIASNIETRGSVAYRIRTNLRQNTPAADNVCNVRSGCRQVGLVISCCFTGGRGRVKPNGKTTGDNSGVVVMIRACENPKVNPTRSWVRKIPHEVSLMSGHFFKLPAGSYFGANFRPDSFTDVTVMKVRAWTQLTPPITRYSDVRQKRFFVTHVITKE
>1a34A_cp109_simi075(160)
FPGPAPNITTRAAVGTGYPTNLRQETVAADNSCEVLSECQENKLVIECCFGKGKGVTLKPNRKDTGFNSDVSVMDRAASYPKVNPTPTWLRAIPGEVSVMSGIAFLYPVGSLFSAQFRTDEFTSLPLMPVRNWTQLIQPVNEFVLAREKPRFETSDSTER
>1a34A_cp109_simi074(160)
FSHVASNINTRMSRGYRIPTWFQFNTFAADNVCPVQSNCRQVLFVLDCCDNAGRGEVKPNRKQTLDNSNVVTMCLADSYPAANPTMTFLRILPFEVSIKSGISFKVPYGSCFSPNFRADSFTTVQVVMSDVNWTLTSRTVKEYSFVRLKPLFKEDSVDRM
>1a34A_cp109_simi073(159)
FEYRALLINTRASIGYRDPYNLRQGVHSATNECEVKLNCRPVALLPSCVFRMGTGLVKPNRKSAGDNSSVVTMIRKNSYPVVKPTNTLVRTIREEASVKSGISLKVPISDLFSASFRTDEFKSVTRMRARNWMQLTPPSNEYSFVRLTPLFSAKDSSEL
>1a34A_cp109_simi072(159)
LKGRAANVNPPASVVYRIPTNYRQNTVAPSNRCWARDGVVQVALVASCCLNMSRSHVKPYLASYGDNSRVVTFIRPGSYPKVQPAAAWLEHIPFEVSLQQGTALKVPYGSMFSTDWSTDSNTSFTKMKVRAWTQLAPPVKEYSFVGMKDLGKGGESTEE
>1a34A_cp109_simi071(158)
FEGRAVNQNTRASGGYSLPRTLRGNTAAMDEVCEVPGNCKQVTLVISCCYNPGRGKVMPTNKSRGDNSNSMTPYSAGYLKVRPTKTWAEAHPFEISLSSGITPKVPVNQVFSLSFRADGFPVVTVMNTRAWTQKTPPVNSFSFVRLSPLVRQGDNYRE
>1a34A_cp109_simi070(159)
FEGNASNINRRASLEHRVPVEFSQNTVAAHNEEEVELKCRKVAEVEDCCFAAGGGKSKSERKGTGDNGNIVTMLRAPSLPPTNTAPIWVRAIPFEVSVQSGVAYKVDAYSLLFAKKRTDQFIPLTIYSVRGYDVLTPEVNEYTFNSLKPLMKTGGATEE
>1a34A_cp109_simi069(161)
FEGHACGINTKWVTGLNGPTSLMDQRTVAPCNATEVRLKCRMVTLVIDCVFNMGRAENKPNFRNSTGNNAEFVVRIKAGFYPKVNPVPTWKQAIPFEQRAQDGIAMKVPVGSTFSAKERSESFEGRIVHSVRAWTALTHKVKEYSFVRLKPVFDTGESTVE
>1a34A_cp109_simi068(159)
YAGRAVNAHPRPSLGMRIPTTFLRMNTVAPDSVMELEVKCRLVNIVLSCCFNMGHGEVPLQGKSTGDNSNNVTMIRAGSKPRVNPTGTWVETVPFELSTRSDIAFHVPSGELFGANFATDSIPCKTTTGVRVWTMVTPPVGLYVFREHKPLFKKNDAEQ
>1a34A_cp109_simi067(158)
FTPKANNINTREVLYGIPVNTRQNTRIADNLCELSSAARTHALVISCCFNSSRIKVKPTRKVSYGNSRCVFMIRLISPPKVNPIPTWDRAPPQEVSMQSQIAFLVDTSGLVSAGLNTASLFSVTVRSVRKWTQLTPPVDYYSVVRINPDFEIESSGEQ
>1a34A_cp109_simi066(158)
FEGMTTIINSRLYVLLKKPTNFRQNGVAADKVAKYRRGCRQAALLISCSFAIKRLLVKKRTSTGDKDFLVTEIRAGEYPKVYPKNRWVRVEPFEVAVQSLRAFPVPVGSVFSAGFRTPKWTSANFHMVRAWTELTPPETEYSLVRIKMLVQTDGEERE
>1a34A_cp109_simi065(159)
FPESRASNINTLASFGYRGETGLQNDVIADNVAEAVPSNCEGVAWVIQECVNMYRGKVIPGEDGSTDNSEVRYMLRKKSTPKGNDPPMWIRDVPFPKVKQSSIAYKVPDGSLFLANLTPDSFTSKVVMSDAWDQYTPPVYAYVFVRFKPLIRAGDSTEE
>1a34A_cp109_simi064(156)
FTRANGANKRAVVGPRLAGNRRENYIAMDEACEVRSNCEQVALVITCCFWKGRTHAKTRTTSDASNSNLVDLIRGSYKGLEPTPTWVRAIAEVSLDSEIADKQPVGRLSSGQFSTDSFSKMTVMTVRIALQASPEGNETTFVRLKPLYGQGSSVLE
>1a34A_cp109_simi063(157)
VEIHGSNFHMHASVGHRIPADLRQVTLTGDNFVKIKSFHRQVAKAIACCFNMPRGKVKFIAWSTGDQDNLVIRLVLKLPPKVEFISWRFTKPFRLTVDSGISFVVPVGKPFSAHFRFESLSSVAVMTVRAPTTEDPNRERSLLPALSVFRTGTSTEE
>1a34A_cp109_simi062(160)
ISGPASRWSSSDSVGVMVTMNVKCEAIVANAPCWIGRENCRQFALRSCCESAMKADGKPNRKATWDNVHVVCEIRASSYAKSNPDPTWHVGVPYQPVSVFGGGAFKTVVHTLYLANWGHDSFTDMSVMILYAWTQLGPPTNVYNLVRLTAFFAFGESAEY
>1a34A_cp109_simi061(161)
FASRKSNNTTELSTGYKLPTDLRMNKVEANNACQTMSLERQAATSISCCTNSGSGKVWPNRKSTTENGNAVTMIRAGSYKKVNPTHTLVQDFQFSKVAESGLFSPKIGVQSLASAFIYTGSFTPITTGGALTPTQLTVGVAELLFKICKKPLIEKAETDEE
>1a34A_cp109_simi060(159)
VEGGASLINTKKTANVKVKTELRQATVTVDNVKEFHEIFRQANLSIFCCFNMWRKAEKPNRGATIDNPRTHFVLRRGYAPKVHPTLRWVRDHRFEVIKQSGIEMRVPNGSPFSSSFDFDLFTPVQVFGLRLWTQIFRPVKELSKSRLKPLLRPGDPDEE
>1a34A_cp109_simi059(159)
PEGVGSNIRTKASVGYAIPQELRENLVAQQGVMSARSRCRKNIMVISCCFSMGRGKTLPNRRFNQRSSNSVTPNNAGLYPAVNTTPGWVRTDAFKVTAAQNIAFELPEGSLFDRNGHENRVLSVDVEEVKAWVQGCPEVNEFGDLNQPTVFVVACCAEE
>1a34A_cp109_simi058(160)
IEGFLPSNFATTANVGYVLPTNLITNRKAHPWLGEIMSNMDTVEEVLSCCFMGRGKSRFKAKSDGHAENIITMINKSNRPMLGPTSLKSMVIPFGDSVRSGEAFKVPVQTTNFSANFDLDSFTSVEVMVVLAWTQKVPPPQEPSFALFKQHTKTAVSTTE
>1a34A_cp109_simi057(158)
MEGRANNINNAAAVGVIPTNKEQNVLASDEICMFLYLARQVNLVIGLLFNQGPGKVKPGRQSTHATVHGKRQDKALRVKRIGPTPTWSRGLMPVELTVDVGIARKEPVGSQASVKYIADVFKFVVIMSTPAWAYHEMPVNGLSFVQDKPGVKTRNNEL
>1a34A_cp109_simi056(158)
ARGNLSNINTLANQNHRYVNNLEQLPIAPDRKCNASSNCRQVGLLIKCCVDMREGGVKKHRITPDVNGNGVTMILPGANFNGSSQWTWVRAIGFETEVSSGVQFESPASLFEQNFRLASFRNATDTGQRYWDRLTPPVGEYVVVRAKPDQKTGDDTGT
>1a34A_cp109_simi055(158)
FGARDSFYRTFALRGANDPVNLTQNFQMKGLVCQAHVNTRIVMNSIKCCAKGLQGQTKPSHNNENDNNNVVLPIRHGSYPVVVPTPHWVRKLVWEVEVYAGSAAKVPANNLFTLDVDASFTQVTQMVMPYWLQITPPANEYSAVLVHSLFSAADSSEG
>1a34A_cp109_simi054(159)
VRGRRAGIHTGDVKYYLYNQSLRQNKVPAVKVCLKSDCGAGLVVLCCFAMFKIFQKKRSKSLGTSMNVTVTIRFGSFPAINPNGEWGTDTEFEAHVFDGQATRYKVASVLSYVFHTTSTTRIAVLFVEAWLQLAPPVNIKTFFWIKPLVKAGEDSSDEE
>1a34A_cp109_simi053(158)
FFARDVRGHARAEIGRYITVNLNDNTIAQVEAIERGSEQSMEADLLSCNLFNMGRGKFRPNCKSVWSEPNIPVMIRAGGRMRVTPKPLVLRAIICDVVVNGGVDITVDVDDLFDENFRSDTVRTLTISVRLNQQIFPCNRQLFAKLTMAFKTGDSTSF
>1a34A_cp109_simi052(160)
FEGSSLNAKIRASVGYQEPTVLGQPTHAAGNVFEVTSEAIFVALILNCCENVVRGCLDPNELATLDPEKVGVHVKANNYPPDVPNPSWPGQGPNYEVAVMQGELVMFSAGTFFETNLLQQSPALDIPADPYEWFDLNPRVNGAGFRNSAYLFATGDSTQE
>1a34A_cp109_simi051(159)
LENGSLNIKTSASNYQESPTNLVQNTSRTDNVGEAVKNYRYFLGFFTCDRITYGKVKPDRKSNGDNEGAPTIDKTDFVDQYQPTPTEIILFVLEVSVASGSEYSHKVGSGFSAPDSTGASYINVTVMGVQGWVQIMPAENPYVHVRKDALADESFSTEL
>1a34A_cp109_simi050(161)
EEGKGLTTDIYADLGFRIPTHDLQSSVTADFEVELKSNSELCTLLVKCHHNLGAGWVKPDRLSYGGNGNAKALARVWMFPKPVEKADGYWLLAALHISRGLSAAHGPVPVDLIESREFRLDRSQSVTRMDYRAWGQLTRPVNVYKFLRLKYSIKTGKHLAG
>1a34A_cp109_simi049(158)
LTPRAGGINQDISVGYEKPTNLKELTAGVDNACNIREICTRVALEKSMYHMKGPGFFCYDERKSHGFNINSFDKLHLGTLPQSHPSATWVEIGPFSVAIVRGGAAFVVVFKFVYTAYARTDFTSVGTSMRSSNRDLTSPAPEYRFVRIKYQKGRWSES
>1a34A_cp109_simi048(159)
ASGGMQSSPIIRSSVLGFWPTGLRPDTGARSKYCGDQINCDQVFASTSDCFSMFTCKVNNYRKVGGENAEVVVFILDAVKVPPIIYQGKIRKAPEKGNIQDGVAAKVPTGPAISEKWRTISQTSQAMMIFRHWTQMTPEFNQFSRVVETILFETKPSAE
>1a34A_cp109_simi047(160)
LEPNGKPYGITWGGFYRKPLATLVSSTGAGDHAVAVSYTVRRNKLIIGEQFRMLREKRRHKWGSSGDGSNLEITIYKAGPLKQKGSTPTTVRATPISDSVQERTDRKVKVTEEFSNNHTDDDYGQPKVPSVAWQAFAPPLHQQEFVRLLSISRTGDIVEE
>1a34A_cp109_simi046(160)
FAGQLSTISGDSLKLYRIMNNKLPNGFSKTECVAGSGCRQNLLRARIDVTLTRRKVTPNMPKTHTNVEVVFDIRGPDIPRVSAPYPDWAREEPVSMLVTRGTGGHDEPLIWGSSANFESLAFTSVIMFVRGAWTSIDPSNQISLIALKKDGGKTGSSLME
>1a34A_cp109_simi045(160)
LNGHIGFYRCRFSLDDCATTNDVQTGNVNSTLFRLKGNGAVSMRIVNGFNMGNTGKPVVNRKISGSRSNVVTFYSAGKYPDVPPGYQWWGMQAGEVRTNFDVAYKGPMNNDEEPFKSDSFASSESMSEAEWGMLCTPPKNTHDFGEAKAHMFKRKGTTGK
>1a34A_cp109_simi044(159)
MRHRWHIIEHTTSTKDRRRDNLRDPNVALSQVREDVDNCEKYSIAVTCRYKAKLKISRSGFNRTGDNAPVVVTIRFGKKDVNPTTSMLEGIFISSHRKGGIALKVPKGSLFSAYVGDQSITTTAVHDALIASELQQPVVLKYYGFKTLPQVETLTSTEH
>1a34A_cp109_simi043(160)
ISGAKPHLVGLMLLGYENPVRLAPYKVFPNICAVRSVITVRKVAKSLNCGFETEKAKLPHFKAAVEQDNSNTIFAMPRIVWPKVVEGETWNDESPATSSVSDGSVLPVPVNDLFSAKFEINALYPNLRVTIPAWVGLRPPVIVYVFMRKKVGSNDQDNER
>1a34A_cp109_simi042(160)
CTGRKTYLNSRIHLGKGPCPRLRGPYSAAAEPCAEVPVTLSIHLVISIIGFNMGGAGSYNWIDKFSNYSNTLGEIAAVLYPLGETLPNMVRVLVNNIAAINVAAFILPVASLFPAWWLPVSAITSLYPAASNGWTFVPGVKEYGFEGEKHLFSVLDSPAN
>1a34A_cp109_simi041(158)
RKLAISDIKVPKILGYYIKLTTRQRETIADAAEIKACIDIPVALVIDEELNMGVGKISMNINDTDVREGLVTLIRSAVVQKTPRPGWVRSQFGFDNVQTGYAVSVFVGSLFSKINPLSPKFEVMDQYIELIETQAQPVMIVSWSQGRPETRARDHVEG
>1a34A_cp109_simi040(159)
YALVEYKIGPEHKCGRVYRSATTSTLVAQVAAEVRSNLKQDVVVIVLCIDLEQGRWLGNTVVYSPSDDSMARPVDLGKRMVVKLVPHWVDILPAKHGTKSGLAFEERIVGVMGVTRDEKTGTKVEFVHGLQWTAYDSPLNIYSMVRLDIAHTIGDPREE
>1a34A_cp109_simi039(160)
FNGRAHNIRTRLKHGLKASCFQRQVGTAADTSQSVLPEGADKIAEVITGKARLIVGKVKTRLGDGPDGKSISMHPTPAYYSEVNHHQTWGESAPREEKAALNVMRKVPVVVLLFNADDFDEYSSLTILGIDRWGLPDTTYNAWAFIRDTALKVLKFATPE
>1a34A_cp109_simi038(162)
ILGRATVIFRTAFAMIDQGVCALIPEPKQDATGDEHANAKIVYIVWSCGYERTHGKVHSNHEKPKDPQALVNFWFDPQFQKLNKTAVWIRPIIDDATLIFVVIFQGVFFGSLFDAAHFLLDDFNIQGLASVYGAAFMLFQPFNEGERVHGSPIFTAGLVPEH
>1a34A_cp109_simi037(161)
AHPRAEDNINRVYTLGFRIPSNLDLIIVTLKADANTVLNNCFPVELAIGYQKTNLKHCRKIKKSATGPANGVVLFLAALTYEKPLPRDPTALVICENLEFDTGLAFFVPIGEYVGRSMHRPFDFVFLYSESAYFLVQFAEDIEMTRFVMNYLQYKGNRSDK
>1a34A_cp109_simi036(158)
TKKNAQNEVIRPNVGYDVWEYIQVKTFAVENQNEYMHKDGDVTDIVKSDDRPGRPQAIAVVGDFTQDPDTASGMGAKYAYDYVVELPWYAEIRKVMAADHGLEASCGAGSSFDKSERRQLDQGTNLAIIAWKVGDLPIPTLLFVDIFICFLAGDSKNE
>1a34A_cp109_simi035(158)
VEAAGYETYSDADVGQYMPCHTAGTHVGDLTPESVAAGNVIKAIDQIMPIGGGCMKAAREECPWLSDVSTLLTQIGLTPANAPEPRYKIGLPYGFSAMAADAFYHYSPFLRSPAIALDRIIAAYFMGLRAWKSSIHCREEYIRVANIDVAKMGDSAEK
>1a34A_cp109_simi034(156)
AVITSSIGCKLGHGNYLTTMWRVGWVLRAGFSEIRKKVDALLHFYACCKTHKNAKVQKFDKIEGREGDVVLYSAELDIGENRDPDWATAYPTIASRQTVGLTYILVVSLMMKVFYISLNSVTVMDARHLTCLYGMLEMFTVIERRAVVDAVGILYY
>1a34A_cp109_simi033(157)
TDIRSVNLNFSVTDAEQQANRMRQSIAAFVNQCAERVEYWRDPLWWIALCTNMGGKFLKCRYKTGSIAAFIWASTDLPLTGPRPMSPWLVLPTSPSVQRTVFGYTLGDLLFNKLLVYAFTMCVAKLDHSWIQINPLLDAIDVLLWNDHIHLSELLLQ
>1a34A_cp109_simi032(159)
AGGDNNQSMEDDSLVYRVLYSAQGDYSIENFAIVTVICKESCKILLCRLMWACKLNNLNYPNDKASLELGHEAKFALIKARVTPTYYERGRSEYGGDGGYGFKVPAPISEPGNGTSIPDLNAQVSFMTVLNWPTKSDPPLVYESLMENIVDLKVSFTSE
>1a34A_cp109_simi031(158)
SEGSPNRDTAEEGFEKTSLQKGTDIRPSFSAEGIHNCSLAKAKGDDCTINMSTKEYYTNSLEKNTATEEVTLVAVEAKLKQSSVPTWQQEIEFPINVGHSYGAFMKSRSGLFRLTLAGRSFTSVGVEYGEGEAAVEPADAYATVKVKIKFKSLRSMDQ
>1a34A_cp109_simi030(160)
VLSTENVLNGYKQSGIKFYDVKRAIIMGRDGIEKIAVDVISHEKVADCIKGMVTGKECVALWHVGFHQTSKYVINLAAKVRGESMRWIRGGQSSFLHGLLIVNHVYPECSLLSGKFRSDRLIIEVGHLKDYVWTELHPPFTDDDDVLAVGAGFTTLGISA
>1a34A_cp109_simi029(159)
ESGNVLELRRESKQFPLPITKQILDVVGTATLESEDYFRTDIVAENRTYSVVGLAPRKPQKREADDELHIDTSVEFKSAYGVNNERFWTDNIDQEQQGYYNLAFDLKDSTFLLSFYASSRYPLKIKLNNAWYSMGTPWNTGSGPGRLLPIFRLGGDVKE
>1a34A_cp109_simi028(158)
PGARHDKFNTVQTTTNAVFLTFGWDILISAHVAGVWINNVVFIGPDCIQPDRSFLLPTRELHKAHSFVSVTLCPLDSGPRASINEAYHKTMFSIIGGAKNPDVNERKPGREGNTGSARDVPLEGANIQGIYWQFTDTVNPYPTPAAKELDDSTDATLE
>1a34A_cp109_simi027(161)
FEVRAHSASYRLVLEQLLRGILYSADSITVGNYCRQRLNCKYIKLGQTGCVNSPSETVATVSQVLTQVNVAVSTPHQARGIPELLRASRWIRRLTETPLQNQGVTVYVDFPIAADGEFDSVLIRFGCFATNYKITPGVLLANILTSVNAKSYGKTIKETKN
>1a34A_cp109_simi026(158)
IKGSSENLDAANPIGIDPPPNDREDTNYNLVSVIEDENNTESPTVALNYYEEALPGTVYSSLTDTSTKGVTAKVRQDCAFRIHTLRKECGDMPYMADVVSNLEIATLNGEKGHDNFKNNAWDSAQFRMDLWMQGGKDVYCDIIHQSKNAVRSIDTTRT
>1a34A_cp109_simi025(161)
FNGLKRGVIYLLNILSLAARIINDREAPFKWNLLVGHRREKKQGISADGCEAGQCQVRENLECARGTEGIDTELHITPLRGMNGLKDQIDAIPASLGGLEGVATMVPQDNLLIGCITFTPAPINPTEIQPSSWWVQSPTIAFAAMSWVQSRMFPTGKSKRR
>1a34A_cp109_simi024(160)
YTGAVWGVAFRIALGCDIKEADILKQAEVKICEDRSEARDAEQTYSQCDRIGVGSKEKTRRYSEDSDNLIGTIPYAKHPSVEDLIYFMKAKRLEESSGRNIEAFELKHSFQKDAQVKNAFKSLLTDLLYVRSQGGREMRPEMMDAYNKPQHLTVHGSEEE
>1a34A_cp109_simi023(157)
GYGNAYSKATPVAFGESDGGLDCKAANMHRICKYLGNVNQIKVDLGNMTDTLWSITVCIETPRTGHNNGFQDKIVRAWDGMVSTPEMKVEIAVPRPLQSNDPEPVVEGGSFSKKLPGGRFITTYVDSVKNYIPMRNDTITAKIYTEPLVHFVDKQES
>1a34A_cp109_simi022(159)
FGGRHINVPTGVTRKRRDYTQNEKAADEDKIVQEWKSSATSQGLLEDGIKDEQDLMGPLTKHRKYETIKKAQDIRTGPEREDLGIESWVRSQPYALQSAPVRDNLSPVTPAARLILRQASIPCFVEIIVQAWFHALIVSLTEYSFLQTLQRKFAGNISK
>1a34A_cp109_simi021(160)
FFNEPNKIGTITEFGNYDPPEANLSMVCAKNCYKALLLKEISNGVLSACNRKRALTLHIPNLKSSPDPRVTCLWKDLEDGAEDNETPSFNQKLPLNAADTRIVAKVRHVYYHLDNFISGNRFEVFLVGEGSERIHEFEQGGRRAFVNIKLVSPWAKDNNE
>1a34A_cp109_simi020(160)
YKYKEVSLNTAFSDVIKQAPLKRQYNSDGADTCLLYGNDHTLAERPVLKSASAPADVETDFDGKGVRAGAESFRKPLGTSYYEGGVESKWDGESYAEWIYASAAEKEKVAALEFAGTIRPKTVVSHNNRTVFWEGNELPNGEYHSMQPRRASQKENPKNV
>1a34A_cp109_simi019(159)
QPTSRAPVKATYFSRLFIVQVIRMHKGATYLKITLGSNAGAISATGHCTGLRVGVVGNGEIRKVAVGDRELARVPRTVGNSVANCAPKEMRTIWKEKSQEGFFEVSETNKLGDQKRLSLAKEDDARYVTELKKQAEPRTCNPFFARMKTSFRTGRVTDA
>1a34A_cp109_simi018(157)
YNMKAQHTEGQIITFEHVKSPRYGKVEEQTMCLEHFGCTQLTAENLALGLTDVPTADQGNNRTSMTASISKVTIAAAGKESFDYTTPWVVSEHQYPLKQAQPIPGPVTTLFIANFFSRNFIQGLEKDLKVKEEELTKIHLVKDRYPREFLTLISSTC
>1a34A_cp109_simi017(158)
GEKSLGAVQMHIESVCAALYPLAQSLVGVGLARKAGPCGVHFGGMCGAATWMGRWFAQPFENERGQGIETTYKYILGVGVSSLRAPGWKELLPREFIWQNDVFSTPLGQYMDFGDPGTLKTDKNIIEGNPWPLMNEAHDCWIVLPSRNTYAGGTETYE
>1a34A_cp109_simi016(155)
VTGRQLPALYSGGHEGTRRCKLLGQKQSCTESDYTLQTCVVAVVSVNFAQQQGPKIGDRLILEDELQMFLKSAGRSFEDYDPTNWAPFEPARSAMDTTSALGGTLEFKYMAGPYTWSTFLATDIQINALHEGGPVTSRTWHVLEGFAPYLMLTSY
>1a34A_cp109_simi015(161)
VGINSLDDEIDIRSNAMVTSNGYEVEVLMWLGCICAAQVDDSGAGDSDEPGLNEIKLETNLVTVSHKSMWVDAVGYNEMHESLHPQNWTLVSAFENAKKKRGSGELILVAPSKCKLGFRGEADVFTKREDQRAWTHKLDDAEYFLNSTVCPPGSSLVGVVR
>1a34A_cp109_simi014(161)
LKVYAYDIGASLDGKNRDTEYRNIFVAVEACAELIDPYSCDVAAVFARGYIRLDPQKIQDGLKNSFSGNLEEHEKVVGYPNNRPERSAPAGNPHLVDVYLVALEELGRNSTTVEGSPHDERYDGKYYVIGRVWTMQMRKAEGFSPGRFAPAVGRIGRWFER
>1a34A_cp109_simi013(156)
ACHELRNATYKTATGAQEAMNKAVEKVVATIVCNMGSDMSVSKGEESDMFRKSADGTEPGAKAADEGDIAPIYWHHNRKRANITFVPGRLGTKFHHVPNGIAYVLPYGRDLFQQFERIGWNAYGASNEYELDGRELCIIFTHDGLLPIGRGDDYAN
>1a34A_cp109_simi012(160)
FRGETDMINTFSPETIGLKNSSETGGVNPLSASSRAKNVHILTVGVSMVPTIAWGQQGPDLVYLILDPCNIEANKDVVKAGALSEPSKSIIVRTANAIQKLLFFNKGAISFFLLHLAPPHLASFEALLAQAWIKCTPIQGDVDIDTLEVRRQDENDLVEN
>1a34A_cp109_simi011(162)
VQFNKDYVLHRALVGQRDNESGSNGKEYKDPTLISSQLCEKTSFRHVTSCFGELKGAREWEYACLGTTFPGLVFRDAQKQETSGLAPKMTKGRECPIGTSLLAFVIEDLRVLAIEAPARHFVIVLSFTAMTYIFGDSTRRLAFEETHDTDRPTFEGTNSYVA
>1a34A_cp109_simi010(157)
AKGRNYIDILFYVPASSHDEIDQTVADYENVISKLSGLPERSLASEFVWNMDIEQENSRLFTTAVLPAYISIALAEGAKKEESKYWWNDADQLVDWAYEMKLEFVTFEVTRLYHNDHVMKSTIMNGGGWTAYPQPVISNSIATDIHNSPKSGTKDSE
>1a34A_cp109_simi009(161)
FGIVSAASVIMDVGLTPPNVFRVNSMVGQSNQRNAWPKRNMILAADFACVLIGYYLLKYSRHSASCDAHQVDNSWNLAAEPNFLGRPTLDVDYTVKAQRTKTIDPKEFLTSTTRAAMLTDFQLNLMLRTHMDIANKVTGRVPAFSFVDLTPMRTRLGLNNK
>1a34A_cp109_simi008(152)
WSGKRLILNAYLLADMNVPDSLKKIKYLDPNNCQVKDLATAILESSIKRTAISFAGQVTKSWTTRLGLEVDGVCGRIAIAHAAYWPHYLQWWKGTIYKIAPKVSTDIAVFIMPRSRDTITASYMLQWDDLPPVPKYDTDSRTPDSKKDAHWT
>1a34A_cp109_simi007(162)
GYGYGLLDLIAGPDVHAITPEEAPHWGKQGNMILRSGAMDWDNGMVAVQFMFLAVYAETKQGAQDFGEYTQILKHMWISSTNAQRAWHRAAAYARIRIKHDDEEFHTITATFVLARTDDYSSVYPKCPTLAYMNAVPNNVDSPSQYLKDRVPYKKMIKAGAA
>1a34A_cp109_simi006(159)
NGGGWHEYNGPRETSQKEHTDGDYRHEKASCEMADVIEDRTLWAAPNVESEVGASEETSPRKENVLGADFVKISVSILAKEDTPFTPGHADIPTWITLPPGMGAHDHILTAPQALYRQLYLTKVLDVYDYGGPQTAYEDPQTGYKIVYFVTVTGIFYIM
>1a34A_cp109_simi005(160)
FEVTVSRGKVNQNGSVKKPEHAAKKLFQNNQTLCSIRDKKARPTIEKEFCQANGKQTVRPILIGDVFSRKRTYYGRKKSVIPTFHARTKVALSSEENNMSVNQFKSYAGRTELHVPLEDQFLAPSQEFVIRTWLLVKTCLSEIAILAYVQVKVDGEHALT
>1a34A_cp109_simi004(162)
STYRRSYIGVVDDRCKVPGELPTCNNVQDNITAPISSRQCELYLLLNDNGLPAATQRLNLKPHSIGFQVEQEKTGVMAWADKSPGRENTVGYEEMNVLEAEAKVHVDRPRESEMAESAKNGTGPKSFSPPKKGKKEPLFAPLMFNAQERFDDCFRGLDGDWR
>1a34A_cp109_simi003(164)
YKGGGQKFAKDAIVMRRPYCKTGLSSCPDESRELGLNNTESIAGLCTDNYGDMVRNSGKAFDVTEDHDNEQGWPEATNRGYVVEEIFVNQAWREQPHVDRDSIGENITEFPVMGFDVNGKYVTFAFFCTVNMTQVEVIYMPDDDKKYDFEYLLEFARYFGSQER
>1a34A_cp109_simi002(160)
FPRFFVNSKGTVQNNWRYALTVKVIYMVQAGEPRALIWCGHVCIKENKGRMGIRQQIHYGVKGFSKPPCPAYLSHLGMLSLACRHMGWAKRHTFYAQGFSKSSGILPGDNRFKAGTLRGLGVPSRDIDIEYVWDFLSSNDTAYGTITIPPSFQECDDRTM
>1a34A_cp109_simi001(153)
LGRADLIVTKDKRWQNWQGYITENNFPGEVGRSRQLKHQSIEYVAALFNRRQEGSIDNHGKGVSNKNIIGVEYVGIANFFPYSPWYAPGLPEVTHEEIARQFRDLSAFILPEVRASFTGATIEPDLIQLEVVEGAVAGLELGPMFIMQRRESD
>1adoA_cp296_iden100(363)
ALTFSYGRALQASALKAWGGKKENLKAAQEEYVKRALANSLACQGKYTSSGQAGAAASESLFISNHAYPHSHPALTPEQKKELSDIAHRIVAPGKGILAADESTGSIAKRLQSIGTENTEENRRFYRQLLLTADDRVNPCIGGVILFHETLYQKADDGRPFPQVIKSKGGVVGIKVDKGVVPLAGTNGETTTQGLDGLSERCAQYKKDGADFAKWRCVLKIGEHTPSALAIMENANVLARYASICQQNGIVPIVEPEILPDGDHDLKRCQYVTEKVLAAVYKALSDHHIYLEGTLLKPNMVTPGHACTQKYSHEEIAMATVTALRRTVPPAVTGVTFLSGGQSEEEASINLNAINKCPLLKPW
>1adoA_cp296_iden099(363)
ALTFSYGRALQASALKAWGGKKENLKAAQEEYVKRALANSLACQGKYTSSGQAGAAASESLFISNHAYPHSHPALTPEQKKELSDIAHRIVAPGKGILAADESTGSIAKRLQSIGTENTEENRRFYRQLLLTADDRVNPCIGGVILFHETLYQKADDGRPFPQVIKSKGGVVGIKVDKGVVPLAGTNGETTTQGLDGLSERCAQYKKDGADFLKWRCVLKIGEHTPSALAIMENANVLARYASICQQNGIVPIVEPEILPDGDHDLKRCQYVTEKVLALVYKALSDHHIYLEGTLLKPNMVTPGHACTQKYSHEEIAMATVTALRRTVPPAVTGVTFLSGGQSEEEASINLNAINKCPLLKPW
>1adoA_cp296_iden098(363)
ALTFSYGRALQASALKAWGGKKENLKAAQTEYVSRALANSLACQGKYTSSGQAGAAASESLFISNHAYPHSHPALTPEQKKELSDIAHRIVAPGKGILAADESTGSIAKRLQSIGTENTEENRRFYRQLLLTADDRVNPCIGGVILFHETLYQKADDGRPFPQVIKSKFDVVPIKVDKGVVPLAGTNGETTTQGLDGLSERCAQYKKDGADFAKWRCVLKIGEHTPSALAIMENANVLARYASICQQNGIVPIVEPEILPDGDHDLQRCQYVTEKVLAAVYKALSDHHIYLEGTLLKPNMVTPGHACTQKYSHEEIAMATVTALRRTVPPAVTGVTFLTGGASEEEASINLNAINKCPLLKPW
>1adoA_cp296_iden097(364)
ALTFSYGRALQASALKAWGRKKENLKAAQEEYVKRALANSLACQGKYTSSGQVATAAASESLFISNHAYPHSHPALTPNQKKELSDIAHRIVAPGKGILPADESTGSIAKRLQSIGTENTEENRRFYRQLLSEADDRVNPCIGGVILFHETLYQKADDGRPFPQVIKSKGGVVGIKVDKGVVPLAGTNGETTTQGLDGLSERCAQYKKDGADFAKWRCVLKIGEHTPKALAIMENANVLARYASICDQNGIVPIVEDEILPDGDHDLKRCQYVTEKVLAAVYKALSDHHIYLEGTLLKPNMVTPGHACTQKYSHEEIAMTTVTALRRTVPPAVTGVTFLSGGQSEEEASINLNAINKCPLLKPW
>1adoA_cp296_iden096(363)
ALTFSYGRALQASALKAWGGKKENLKAAHEEYVKRALANSLACQGKYTSSGQAGAAASESLFISNHAYPHSHPALTPEQKKELSDIVHRIVSPGKGILAADESTGSIAKRLQSIGTENTEEAERFYRQTLLTADDRVNPVIGGVILFQETLYQKADDGRPFPQVIKSKGGVVGIKVDKGVVPLAGTNGETTTQGLDGLSERCAQYKKDGADFAKWNCVLKIGEHTPSALAINENANVLARYASICQQNGISPIVEPEILPDGDHDLKRCQYVTEKVLAAVYKALSDHHIYLEGTLLKPNMVTPGHACSQKYSHEEIAMATVTDLRRTVPPAVTHVTFLSGGQSEEEASINMNAINKCPLLKPW
>1adoA_cp296_iden095(364)
AKRFSYGRALQASALKAWGGKKENLKAAQEEYVKRELANRLACQSKYTSSGQAGAAASESLFISNHAYPHSHPALTPEQKKELSDIAHRIVAPGKGILAADESTGQIAKRLQSIGTENTEENRRFTRQLLLTADDRVNPCIGGVILFHETLYQYEDDGRPFPQVIKSKGGVVGIKVDKGVVPLAGTNGETTTQGIDFLTERCAQYKKDGADFAKWRCVLKIGEHTPAALAIMENANVLLKYASICQQNGIVPIVEPEILPDGDHDLKRCQYVTERVLAAVYKALSDEHIYLEGTLLKPNMVTPGHACTQKYSHEEIAMATVTALRRTVPPAVTGNVTFDSGGQSEEEASINLNAINKCPLLKPW
>1adoA_cp296_iden094(363)
ALTFSYGRALQASALKAWAGAKENGKAAQEEYVKRALANSLACQGKYTSSGQAGAAASESLFISNHAYPHSHPALTPEQKKELSDIAHRIVAPGKGILAADESTGSIAKRLQSIGTENTEENRRFERQLLLTADDKVNPCIGGVILFHETLVQKADDGRPFPQVIKSKGGVVGVTVDKGVVMLAGTNGETTTQGLDGLSERCAQYKKDGADFLKWRCVLKIAEHTPSALYIMENANVLARYASICQQNGIVPIVEPEILPDGDHDLKRCQYVTEKVLAAVYHALSDHHLYLEGTLLTANMVTPGHACTMKYSHEEIAMVTVTALRRTVPPAVTGVTFLSGGQEEEEASINLNAANKCPLLKPW
>1adoA_cp296_iden093(363)
ALTFSYGRAAQSSALKAWGGKKENLRAAQEEYVKRALANSLACGGKYTKSGQAGAAASKSLFISNHAYPHSHPALTPEQKKELSDIAHRIVEPGKGILAADESTGIIAKRLQSIGTENTEENRRFYRQLLLTADDRVNPCIGGIILFHETRYPKADDGRPFPQVIKSKGGVVGLKVSKGVVPLLGTNGETTTQGLDSLSERCAQYKKDGAHFAKWRCVLKIGEHTPSSLAIMENANVLAAYASICQQHGIVPIVEPEILPDGDHDTKKCPYVTEKVLAAVYKALSDIHIYLEGTLLKPNMVTPGHACTQKYSHEEIAMATVTALRRTVPSAVTGVTFLSGGQSEEEASINRNAINKCPILKPW
>1adoA_cp296_iden092(362)
ALTTSYLRALQASALKAWGGKKENVKAAQEVYVKRSLANSLACQGKYTSSGQAGATASESLFVSNHAYPHSHPALTPESKNELSDLAHRIVAPGKGTLAADESTGSIAKRLQGIGTENTEENRRFYRHALLTADDRVNPCIGGVILFHETLYQKRDDGRPFPQVYKSKGGVVGIKVSPLTPLKGTNGETTTQGLNGLSERCAQYKKDGADLAKWRCVLKIGEHTPSALAVMDNANVLARYASICQQNGIVPIVETEILPDGDHDLKRCQYVTEKVLTAVVKALSDHHIYLEGTLLKPNMVTPGHACTQKYSHEEIAMATVTALRRTVPPAVTGVTFLSGGQSEEEASIKLNAINKCPLLKPW
>1adoA_cp296_iden091(363)
GLTFSTGRALQISALYAWGGKKENLKAAQEEYVKRALANSLACQGDYTSAGQVGAAAPESLVISNHAYPHSHPALTPERLKELSDIARRIVAPGKGFLAADESTASIATRLQSIGTENTEENRRFYRNLLLTADDRVNPCIGGEILFHETIYQKADDGRPFPQVIKTKGGIVGIKIDKGVVPLAGTNGETYTQGLDGLSERCAKYKKDRADFAKWRCVLKIGEHTPSALAIVENANVLARYASICQQNGIVPIVEPGILPDGDHDTKRCQYVTEKVLAAVYKALSDHHIYLEGTLLKPNMVTPGHACTQKYSHAEIAMAIVTALRRTVPPHVTGVTFVSGGQSEEEASINLNAINKCPLAKYW
>1adoA_cp296_iden090(363)
ALTFSYGRALQASALKAWGGGKENLRAAQEEYAKRALANSLACQGKYTSSGQSGAADSPVLFISNHAYPHSHPALTPEQKKERSDIAHRIVAPGFGILAADASTGSIAKRLQSIGTENTAENRRFYRQLLLTADDRVNPCIGGVILFLETLYQKADDGRSFPQVFKSKGGIVGIKVDKNVVPLIGTNGETTSQGLDGLSKRCAQYKKDGADFAKWQCVLLIGEHTPSALAIMENANVLARYFSICQQNGIYPIVEPEILPDGAHDLKREHYTTEKVLAGVYKALPDYHIYLEGTLLKPNIVTPGHACTQKYSHPEIAMADVTALRQLVPPAVTTVTFLSGGQSEEEASINLNAINKCPVLKPW
>1adoA_cp296_iden089(362)
NLRFSYGNALQASALEVWGGKKENLKAAQEEYVKRVTAKSLLCQGKYTSSIQAGAAASESLFISNNAIPHSHPELTPEQKKELSDIAHRIVAPGKGILAKDDSTGSIAKCLQDIGTENTEENRVFYRQLCLTADDRVNPCIGVIVFHETAYQKADFGRPFPQVTKSQGGVVGIMVDKGVGPLAGTNGETTTQGLDGLSERCSQYKKDGAGFAKWRCVLKIGEHNPSSLAIMENAMVAARAASICQQNGIVPIVEIEILPDGDHDLKRCQYVTEKVLAAVYKALSDHHIYLEGTLLKPNKVTPGHACTQKYSHEEIAMATVTALRRTVPPAVTGVTFMSGGQSEEEASLNLNAINKCPHLKPW
>1adoA_cp296_iden088(363)
ALTFSYGRAFQASALKAWGGKKEDLNAAQEEYVDRALANSLACQGKYTVSGQAGAAASESLFVNNHAPPHSGPALTPEQKKELSDIAHLIVAPGKGILAADESTGSIAKRLQSLGTENTQENRGFYRQLTLTADDRVNPCIGGVILFDICLYQKAADGRPFPGVIKSKGGVVGIKLDKGVVPLAGTNGETTTQGFDGTSGRCAQYKIDGADFAYGRCVLKIGEHTPSALPIMESANVIARLASICQQNGIVPIVEDEIIPDGDHDLKRCQYVTEKVEAAVGKALSDHHIYLDNALLKPNHVTPVHACTQKYSHEHIAMAQVTALRKTVPPAVTGVTTLSGGQSEEEASINLNAINKSPLLKPW
>1adoA_cp296_iden087(363)
ALTFSYGRLLQARALKAWGGKKKNLKAAQEEYVKRALANSLACQGWFTESGQAGAPVSESLFISNLAYPHSRPALSPEQKKELSDIAHRIVAPGTGVLGADESTGSVAKRLQQIGTENTKENRRSYRQLLLTADDRVNPCIGGVILFHETLYQKADDGRAFPQVIKSKPGVLGLKVDKGVVPLAGTNGETTTQGLEGLSERSAQYYKDGADFAHWRCELKIGEHTPSATAIMENANVIARHASICMQNGIVPIVEPEILPDGDHDLKNCQYVAVKVLAAVYKNLGDHSIYLEGTLLKPNMYTPGHACTQKYAHEEIAMATVTALDETVQPAVSGITFLSGGQGEDEASINLNAINRCPLLSPW
>1adoA_cp296_iden086(363)
AVTFAYFRALQAVALKAWGGKKENLKAAKEEYVERALANGKACSGKYTSSGQAGAAASESLFISNHAYPHEHPALTPEQKYELSDISHFIVAPGQGFLAADESQGAIAERLQSIGTENTEENRRFYRQLLLYAPDRVDPTLGGVILCHETLYQKADDGRKFPQVIKSKGGVVGIRVDKGVVPLFGTNYPTTTQGLDGLSDPCVQYKKDGGDFLKWRCVLKIGEHTPSALAVGENANVLARYASICQQNGIVPIVEPSILPRGDHDLIRCQYATEKVLAAVYKALSDHHIYLEATLLKPKMVTPGHACTQKYSHEEIAMALVTALRYVVPESVTGITFLSGGKSEEEASQRLNAINKCPLLKPW
>1adoA_cp296_iden085(361)
ALTFAYGRAFQASALKDWLGKKENLAAAQERYLKRALANSLACQGKYTSIGQAGAAASESTFVENHAYPHSYPALTPEQKKELSDIAHRIVAPDKDILSRDESWGDIAKRLQDIGAETEEHRRFVNQLLTSADDRVNPCIGGVILLHETLYQKADDGRPFPQVIKSKGGIVGIKVSKGVVPLQGTNGETTTQGLDGLSERHAQYKKDGCDFAKWRCVLKIGDHTPSALAKRENANGLARYAGICQQNGIVPFIEPEILPDGADLKRCQYVTCKILAAVYKALSDHHIYSAGTLLKPNMVTPGHACTQKYSHEEIGMACVTALQRTVPPVVTGVTFRSGGMSEEEAKINLKSINKCPLLKPW
>1adoA_cp296_iden084(362)
AGTFSYGRALQASALKAWGGKKENLKAAQPNYVKRRLKNSLACSGNYASSGQTKAHASESLFISNHAASHSHPALTDEQQAELSDIAHAGVQPGKGILAADESTGSIAKRLQSVGTEPTEENRRFPRKLLLEADDRVNYCIGGVILFHETLYQKADDGRPFPSLCKSKGAIVGIGVDGGVVPLGGSNGETDTQGLRLAERLAQYKKDGADFAKWRCLFKIGEHTPSAIAIMENANSLALYASICQQNGLTPIVEPEILPDGDHDLKRCQYVTEKVLAAVYKAWSDHHIYLESTLLKPDMVQPGHACTQKYSHEEIAMETVTGLRKTVPPAVTGVTFLSVGQSSEEASITLGAINKCPLLKPW
>1adoA_cp296_iden083(363)
VLTFSYGRALQASYLKAWGGKKKNLSAVQEEYVKRALANSLCQGVYRSSGQAGAAAQEGLHISNHEFPHSHPALTPEQKKELGEIAHRIVAPPKGILATDEKKGQIAKRIQSIGTENTEENRRLYRQLLLTAQDKVNPTIAGVITFHWSMHQKAGDGRPFNQVIKIKGGVVGIKVDKGVVVPLAGTNGETTTQELDDLSERCMQYKKDGAGFAKWRCVLIIGESTPSALAIMENANHLARWASICQQNGAVPIVEPEILPDGDHDLKRCQYVYEKVIAIVYKALSDHHIYLEGTYMKPNMVTPGHACTQKYSKEEIAEATVTALRRTVPPVVTIVTFLSGGQQEEEKELNVRAIRECPLLKPI
>1adoA_cp296_iden082(362)
ALTFSRGRGLQASALKAWGGKKENHKAAQEEKVKRAFATEAACTGKYTSSGQAGAAASEVLFISNHAYPHSAKSLLPDQKKELSDIGHRIVAPALGILAADETTYDIAKRLQSIGTENTESNRRFYRQLVKTADDRVNPCIGGVILFHELLYAKNDDGRPFPQVIKSKGGVVGIKVQKGVVPLAGTNGETTVQGVDGLSERCSQYKKDGADFAEVGCVLESGEHTPSALAIIENAEVLVRMASICQERRIVPIVKQEILPDGDGDLKRAQTVTPKVLADVLKALSDHHIVMEGTLLKPRWVSPGHACTQKYSHEEIALATSTELPRAPPAVEGATFLSGGQSEEEASVELNAINKCPLLKPW
>1adoA_cp296_iden081(362)
ANPFSYGRVIQNSALKAWPGKKENLKAYQEEYVKRALANSLACQGKETSSAQALAAARQGGFISNKAYPHSHPALTPEQDKLLSDIAHRIVSDGKGILADDESTGSVAKRLQEIGTENTEENRRYYGQLLLTADDRVNPCIGGNVLFHETLHQGADDGGPLPQVIGKGGKCGIKVDKGVVPLAGTNGETATQGLDGLSETCHQYKKDGAYFAKGRCVLRNGEHTPSALAIMENYDGLARYHSICYQREIVPIIEPEILCDGAQDLKRCQYVTEKVLAAVYKAVSDHHIYDEGTLVKRNMVTPGGACTQKYDHEVLAMATVTALRRTVPPPVYAVTFLGGGQSEEEITIALNAINKCPLILPW
>1adoA_cp296_iden080(363)
ALDYRYGRILDASAIKAWAGKKENLKAAQEGYVDRAIANSIAFQGKYASSGQRGIAASETGFISNHAYPHSHPALTPEQKKELSDIDTRIVAKGGGILAADEATGSIAAVLQSIDTENTEDDRRFYRQLLLTADDLAHKCVGGVILFHETLYQDADDGRPFEQVIKSRGGVVGLKVYKGVVPLAGTNGETTTQGVSGLSVRCCQYKKDGADFAKWRCVMKTGEHEPSALAITLNGNILAKYASECNQNGDVLIVKPEALLDGDHDAKFCQKKTERLLAGVYKALSDHHIYLEGTLLKPNMVPPKKACTQKYSHEEIYMAAVSALRRTVPPAATGVTLLSGGQCEEEASINLNAINKCPLLAPW
>1adoA_cp296_iden079(362)
ALTFSYGRLMASALKAMGGKKENLKAAQEEYVKVMLNNSGACQGKYFANGQSGAAASHSLFRSNHDYPHAHPALTPEEKKELSDVAHRIVAPGKGDLAADEPTGSIMKRFQSIGTENTEEERRFIRQLLLTADDRVNPCIGCVILFHETLHQKADELRPFPQVIKSKGGVKGLKVLNGVVSLAGRNGEGTTQGGDGLSEHCFQYKKDAKDFRKWRTVLKMVDATQPLYALMFNANVLARYASITQQNGIVPIVEPEILPDGDHALKATQYVTIEVLAKVYKAQSDHHKFLEGTLLKPNMAIPGLACDRKYSHQEIAMATVTALRNLVPPAVDGVSFLTGGQSEEEATINLNAIHKCPLIKPW
>1adoA_cp296_iden078(364)
AGTFSFGRALQASGLKAWGGKKKENLVAAQFETVKQALANDLACQGKYTWGGQGGAHLAEALLISNHDIPDSHPAITHTQKLELSDIAHRIVIPGKGILAFDESTGSIAKKLESLGTENTEENRRFLRELLATADDRVNPCIGGVILFHSTLYQEADDGRPFPQVIMQKGGVVGIRVDKSVVPLAGTNGETTTQGLDAEVERCAQYRKENADFAEWRCVLKIAEHTPTALILPENADVLARYASGCQQITIVKIVEPEIMPDGDHDLTRVQYVTERVLAAVYKALSDHHIYLELTEMKPNMVTPGHACTQTYEHPGIGMATVTALSVTVPPSFTGVLFLSGGMIEEMASINLNAVSKQDHLIPW
>1adoA_cp296_iden077(366)
ALTFSYGTYVKASALKAWGGKKENLKSAQEEYVKRSVQNSLACPGAYRSSGEAGAATSRDLFISDDHAYPTHPALTPEQKAQLYGIAHRSIGPGKGILAADESTASIAKRGQSIGSHNVEEARRFYRQLLLPADEKINPTLGGVILFSETLYLGDDARPFPDVVKSKGSDVGIKQDKGVTPLAGTNGTTTTTQGLDGLASEKCAQYKKDGAKFAKWRFIRKIQEHTPSALAIVKNANVLARFVQSIVQQNGIVPIVEPEVLPPDGDHDLYRVQYVPEKVLAAVYLALGDHDVYLEGTLLKPNVVTPGPACTQKYSAEEIADPTVSAAGREVPIAVKGVTPLSGGQTEEHASINLNLINKCPLLEPW
>1adoA_cp296_iden076(363)
AWTFAYGRNLQKNALKQWGGKKENNKYAKEELVKVALANSLGEQGKYTSAGQAGAAATESHFIENHAAPHSHPALTPEQKKELSEIAHRIVSPGKGSLNADETTGSIAKTLQSIGTENSEEIRRFNRQLRLTSDEMVNCCIGGVILFHDKVYQGLDDGRPTEAIVKRKGYVRGIKVDKGVVPLAGINGETRTQSLIGLSERFQNYKKDSADFAKWRCVLSIGEPTPSALSIMENANVLARKASICQQNGIHPIFDPEILPDGDQDLRHCKYVTGKVGAGSYKALSIHHFMLEGTLAKPNERTPSHSCTQKYSQEEIAMAQVTVLRRTYPPAVTGVTFLHYGNSEEEVSINLNAINKCPLLKSK
>1adoA_cp296_iden075(364)
ILTSYGRALEISALKAWLGCKNNLPSQQDEKVVRALLNANACQGKYTSSGQAGAAASEALFISSHAYEHSHRLLTPEQKNTLSDVVHRKVAPGKGWLAADESTGNIAIRLQSIGTENDKENRRFYRQLLLTADDKVWPCVGGPILFHSTLYQKADDGRTFPQVIKSQGDVKSIYQDKGVVPLAGTNGRTTTKGLDGLSDFCAACKKDKSDFTLWRCVLKIAEHTPSALAIIHNANVLARYATICQQRGIAPIMESELWPDGDFDLKACQWDRWTEKVLAAVYKALSDHRIYLEGELLKPNMVSPGHEVLQKHEGEEIAMVAVTIVRRTVPPAVTGVTMLEGGQTEEELQLNLNAHNKCPQLKVW
>1adoA_cp296_iden074(363)
KLLESPFRALQGTALHAWGGKKENLKALQEEYIKRMLANSLACQGKYPSSGENGLATAENAFISNEAYPESMPALTRDRKKELSDILHAVVAPGVGMLAADESTGSIAMRLQSIGTENTEENRRFYRILLLSADDRLKPCIYGQILHEKHPQEAEEGLPFPQVIRSKGLVVGISVDKGVRPLAGVEGETTTDGLDGLSERCAVVKKKGASFEKVTCVLKIGMHTPSALAIMEVANVLATYLSVCQQNGVVPLVEPEAAPEDDKDLKSIQYATEKVLAAVYKAISDHHKYLEGTLLKPNMVSPGHACTQHDPHKEIAVVTVTAFRKTVPAVEGVTFLESLFSREEASIDLNVAINKCPLDKNWW
>1adoA_cp296_iden073(365)
ELTKSYGRALERSALATWGNKKENLKLVQEEYVERALANSLACQGKYTSKGQAGAAISETTWISNKVYAHSHPALPPPMKKELSDIAHRIVAPGRKIEAAEESTGSVQKGLESIGTEATEENRRFFQQLPLTADGRVNPSIGGVFILFHETLYQKADVGRSVLPQRIQSRFGVVGVAVSKGVAQLAGTNGEITTQRLDGLSERCAQYKKDGADFSVWQGDLKIGEHSPCLLAIMENGNVLANYISICKQNGYVPILKPRILPDSDHDLGECQTLAADVLGAVYVYVSDHHIYLEGILLKKNMVTPGHACPKKYVHEEIAILQDTALRRTIPAAMTGVLFLKGGESPEEASVGRNANNKCNLVKPW
>1adoA_cp296_iden072(362)
ALTFSYGRAFQAAALEALGGKKENFKNAHEEHVKTSLADSLACSGDETSYGNLGAIASEARFIINHAYPHSNDALPPEQKSELKDIAHRITGPGKGIDCADESTGYVAKHYSSIGTENTERNYRFYYLVRLADDIINPCIGGLILVGETLYQKLDEGRPFPQSIKSKGGILGVKADKGVVPLAGTLGEITTQGLLGLSERIAQYKKDGATVAKYRCIAKIGEHTPSALGMQEEAEVAARYASICVSNGILPIVEPEILPDGDHDLKRCCYVTERVAAAVAKAMSDHHLYLTGFLLTYTTVTDGHPITQKYRAEEIAMHLVTAIRRTVAPAVTIVTFLSGGQREDESSINLNAIDWCQGLKTW
>1adoA_cp296_iden071(364)
GGTVYNGRALQMSAAKYWGGKKEDLRAAQEEQVKPFLADSLALRGKYTSSGQAVAAQSASLTPLNHAYAHSHPAAKPEQPKSLFILAHRIRAPGGGLLAADETTGSLASRVQSIGTYDSVEENRKEFRQLLVTANVRVNPCTGGVILFHETSYQKADDGRQFPSVWKSKGGYVGIKIDKGFVPLHNTNGETTSQGLGPLSTRCAIYKSGMDFAKWRKILELTEHTPDALAIMEGMANLAFNAAICLQLNGIIPIVEPDILPDGDHDLKRCSEVSEKVLAVVYKALSDHHILLEGTLWKPNSITPGHHCEQKNRHEEVAMATVTALMRSVPPLVTGVTFLRGKQSQERASVNENALSKCPMVKPW
>1adoA_cp296_iden070(362)
ALTFDYGTMFQAAALFEWNYHENLKGKQGEYTARALPNLVACTGKETDSGQAGFRAEESLFLSKHAVPCTGPCLTPDDKKEVNGIAHRVVAPGKMIVAADESTGSVAKRNQSVGTEGTEENRSGYRALMLTADDRVNPLIAGVILFHDTLYAKAADGRPFPQLIKAKTGRVGIKVDKVVVPWAGTNNETTLKGMDGLSIRKHQYKKDGADLAKWRVTLKIGEHTPSALAKLENVSVLARDASTIQQNGYLPINDPEIDPDGDKDLKRCQYVEEKVLAVMMKALSDHHIYLYGHLLEPNVLIGGEACTQVNSQEELSTAEVTALARTVPPAVNGVTFLDGGRNEEEAAINLNAINRCPLLKKW
>1adoA_cp296_iden069(362)
ATTFSYGRALQASSLKAWGGTRENLPAAQEEYVKRALANSLACQGMYNSIGQGKIAAAEELELSNNARKNSIEGRTPAPKTELSDIAMWRIGAPGRGILAADENTGSIAKRLASSGTENSEVNRRFYKPLHLKPSDGVRPCIGGVILLHETLYQKADDGSPYPQLIKRKGAWVGINEDTGLVLLGGTNGETKTQDLDGLSGRCPQYKEDGRDFFKWRLVLEGEHIPSALNPIEYSTNVKGKYAEVCDHNGIVQIVEPEILPHGDHLLLTCQYVTEEVLADYKISDDHDPLLEGTLLQPNLVTIGHACTQRYSHEEIAMTTVTALRGTVPEVTGLEFIAGGQSEAAYSENGNAIQKCPILKPW
>1adoA_cp296_iden068(363)
ALTFGPERALQASALRAWGGKRLILKSAEAEIVSKELAGLLWCTGKYSSSGQAGAAASESLVISNHSYKHSHPAPTAEMKKGVSDTARTNVKATKGILAADESTCSVAKELPSVGTENEEKNRRFYRALYLLTADDRAIWCIGGIIAYHKGLYQKKDNGRPLGEVELSNGGVVGAKVDKGIVPLAGTNGEHTNQGSDGLSERCAQYERDGAVFYAYRLLKIGEHSPSNLAILENAIVGLSYASQCAQNGIVPVVEPGMLPDGHHDLKRTQYLTPKLTAAVYEPISDHHVALGGTILDPNTATPGHACDQKYSHPEIAMAACTWLERHSPPAVTGVTFLDGAQSSEDAGEELNKIVKCPLLKPD
>1adoA_cp296_iden067(364)
AYTFSYSKALNGASTLRAGGVGIEKLKAAQEEYPQRAVTTNLACQGKATGSGNAGGLAKEELNISNHAYPQSHTFLTPEDRKEVSDIAHRVVFPPFGYLAANSTGVIASKRADSIMTVSTELNGQFYRQRLVTADDRVNPCIDGPILSHYTVYQQADDPRPFLQLIKTKLPVVKIKVSKGYVPTAGMKGRITTSALDGLSELCAQYKKDAADLAQSRCAAYILQHNPTALAIMENLYVLARFASLTQQNDIIEIVEPEILPKGDHDVPRCYYTTEKVVAAVQVALADHQLYIEGTLLKPEMVTPQSMATQIYSHEEIAEATTTALHRTVPPAVTGVHFGSGGQSEAEATIALNALNKCPLLWVW
>1adoA_cp296_iden066(362)
ALTFSYKRVLQASVLKAWGLDSDNLKQAFEEYVKRAGADIRACGIKYTNWPKAGKVAIESLFGPNPAYHHTAPPLTQPQKKELSKTEHRCQDPGKIVIAADENTGSEKKVVHSIGTENEGENPGLYRQLLLTTEDRVNPCIGGVILFMLTMYQKAGDGRPFPMVIKKKGHLIGAAMPYGVVWLAGTAGETTTQFLDGLAEKCTQYKKDGADFAKWRCVLKTGNDGPSALAIHDNANILARYSSICQQNGLVPIVTPENLPDSDQDLKRCQKVDDKVVTKVYKALDDHHDYPEGVLTENSVTPGEACSQKFSHEEIAMVSVTAEYRSRLPEISVATFATGGQFEESASIALKAFNKLMLLKPW
>1adoA_cp296_iden065(362)
ALTFSYKRALQAHALKPWIGKNEQLEAAQNSYVKRALAPSLACSGKYTEAGQAGAAMERSGYISNHSYPHSHPALTPEQKKELADIRHRNVEPGKDILAADTSQAAFAKRAQRIGAYQSEEKSYIYRQELVTSQGRLNPVKGGLLYFKGTIYEEADDGRPFPQVVKEKEGVVGLSIDKIVVPLAGTIGEKTPQGLDGLSDRCVQYKEDGAQFAEWRCVPKLTEHTTAALALMEQSNVDDNYASICQSNGIVCIVEPEEPEAAHRLKRCQYRWHKVLQSIYKAPKEHHIWLEGTLAKKEMVNTFHACTRKYGNKEIAMGQIIGLRRMTPPVVVGVDFISGGANKEEAFINLIVVNKCPYLKPW
>1adoA_cp296_iden064(365)
VITFSFIRALQASALKAWVTKKSNCQAAQEKTYVIRALANAMACAGKYTMSIQQGSAASEYLFLGDHASAHEHAALRPEQKITTSDTAHFAVAPGKGILVAYSTSGSIAERDQTVGSNNGEETRRFKRQLLITANERATPCIGFRILIFHCTLYENADLGRIFPQVIGSAGQGAVGINVDKGVVPYAGTNKETTTQGLDGLSDTCGQYKKAGADPLEWRAVLKVSKWTPSVLAIMAKAELLARYASKCSQNGIVPVREPTILPTGSHDLESCDTVTHYVLDGLYKQLSDHTIVLETTLLKPNMSSPGSGTDKYNHYSIATATITALGFTFGPAVTGVTFLTQKQSGDKASFNLNGWNKCVLGKPF
>1adoA_cp296_iden063(363)
ALDVSYQRADVALILKAWGGAKANLKLAQQEYVKRALINELALQSKYTSAGQTGGAFLPLFISNHASPHEHPANKPLEKKNSEDIAHRIVWPGKGLTAADFSTGSFARSLKSHDARKTEENVRFWRELLLTLTKKVNPCLGGSRLDHEDLYQKADSGKPMPCMSRVKNGDDHIKVDLGLTKLAGSNGPTTTQGLDSTGERCAKLKKDGADFNNWICVVKNGEEIPSAIGIVEKANITARYSSICRDNGILPMREPEILPDKDHPLKRSQYVTRKVLAPVYKAVDPHHVYLETTLLLPNRATANHASTQKYSHLRRAMATGTALGRTVQPATAGKDLIRGQESEDETSQINLNAINKCPIAKPW
>1adoA_cp296_iden062(363)
FLTRSYGRTMEANALQARGIKHENKLIVSPRYVRRQLAKRLACQYTYTSSKQASAQLSESLFMLNHKYPHSHPAITPEQKKELADTEHRIVLPGKGVLAADPFGGSIFKHFQQNGLANTEENRTQYRKALLVVADNSINPCIKGVVLFDANIWISADDGSPFTQNIKPKGVVVTPAVDKGFVPEARLNSETPPHKLPNQSEQFASYKMDGKDMAKWRCVLKVVEHTPAGLAVMENANVLARLQICHQNGIVPVVEPEILPDLEHDIKRCCPYVTELIFTKTYKAVLDHKVYLEGASLLKPIVTPGLACIQKYSREEAMASVSALRRTVPPAVTSVTVASGGFRDEDAVINHDGIKKCPAFKIL
>1adoA_cp296_iden061(362)
VATVSYGLATQATALAAWIGLRQRLDTLVEFYWKKALADSKAFQGEYTSSGQGGGDIPEKLFITNHAFPHSHPALMPEVEKELGDLARRIVAPGNGIIARDDSDGSIAKRLSSIGYENTPEHRKGTRQLLLSADGAVNPCVNGVILFNHTSAQKSKSGRSFIQQQHSKGGVVGIKMDDGVGPPAGSNGESHTQGEEGLSVRCLQYKANAVEFAGYRCLLKGKLHTPGNKVIIKNANVLARLASLQQQGVVVPIVEKEILPDGPLELKRCQYRTEKFLAAVYKALNDHEMYLRGSLIPPNVSTALHACTQKYSHEEIEMASVTNLRKVMPKADTGEITSVAQSAEELSVRANLLNPCGGLKFW
>1adoA_cp296_iden060(361)
ATVFSYGDATEARELKLWAGVKEPAGLPHKEYVKRALANSLACEGKTTSTGQAGHAAQEHGFILNVAHPHSHPLLTKEQKKSLSAGSRIVNNGKGILAGDEYTGARSKRLQLLGTENTEENRISYRQNLLVAGARWNPCYGMVILQHEALVHKLVQGRPFPEAVKKEGGLKAVQVDKRTVIIAGTNTTQSQGYDGLDPWCAQPEEDKGDFAKWHCILKIAEVTTAAIAGMENADMLADYAAPCQQNGVDKIFEQEVTPKGDMNLANAKYVTEKVFAAVYRAFPDHDCYGEGRLLTPNMVKGGHACGQNYLQEQIFMYTREAHRRVVPPAVTVATLLSGEQVEEEASSNLIYINKCPLLKAW
>1adoA_cp296_iden059(361)
ILKFTDGQALREESLKEWGGLEEMMKPAQEEAVKRAVANSMADQTKVTSSGAAGEAADESSKENSHAYPHALMALFPKTKKHLKDGAHRILAPGRGRLWATESKVVIAKRMQSDGTLNEENKRYRQLLETPDDRVQTCINGLTLFHETVHEKADDGRGFPQSVKKKGGVIGIKLQASLVLLAGTGGKTSTMGPGGLSDRCARHKKRQGDFTKWDQILKLGEHTPSALAIMQQAHYVARGDAIASVGGLVPTVLPEFLPSSDFDLGRCVFVQEKYLARVSQALPEHSIKYEGTQLTNGSVTPLHACTSKLSDEEIAMAIVSALDASVQNAVTGVTFLSGGQREEDPSYALDSVIKCPLITPW
>1adoA_cp296_iden058(361)
ALVLSYGIALDASALKAWGGQKQKTTAALRDVIKGALANSLACQKYYTSSGVSGQAAELPLFSSNHTFPDQEPAKTPEGTRTKKDIFYEIVAENKDMLAADENKISQAVHLKIGTENTEENDLFMLQFLGTADRENQCIGGVIIFNETLTQKASDARLTYQAVGSKNGVVDKVPKVVIPLAGTNGEHSEDGQEPLSVECAQLVKDGYAFEKWRPILKIGLHGTSELVVMLRAAVVARTASIYQQNGNKPSVLPARLPTGDHDLKYCQYVTTKILYYIFRAISEHDIYPEGTKLKPDMATPVHACTQAFGYEGIAMATITRKVGTDGPPATGVTFLSGPEQQIEASLRLSTKTNRCPLLKPW
>1adoA_cp296_iden057(364)
VMEASVDRWLIASALASYGGMKEQLKYAQEEYVKEALAHTLACQPKYTSDGQISEAASRSLAISNHQYPKSTPYTCPEENYEFSQMSTGKSALGKGQLAVDESDGNILKRLQSADQESTKENRLYHRYALMAADGRDNRCIGGVLLWHESNYEKLDDGIPPPQVQTYKGDVVGIKFDKGVDPTAAENDETATQGLDGLSKRCAQGKKDGADRARWRCGIPLGPTYSALNIMEHTPVRARYASICPGRLRIPALEHLILPDGDHSSEGHCYYVTDYHVHAAVYKALQYDSFYLELEVDKPNMITPGHGCHQKDSMNRTAMATVTGEQYGVPPHKTGVQIIWWGGSHFAKIQLDASNRAMLLLKPF
>1adoA_cp296_iden056(361)
LLTLQFNRALDASALPAWGGKKINLTPAQKTYLKRALLPSLVPNKKETSSKQIGTAIALQLFNSNHAYPFSHPALTPLNKKYRDGLAHSYVAPGDGILAADMGTGSPPKRKQQIAKNDTEENKRFDKQLLGTVKNKVRPCIMAFILNHNKSYVPADEGRPFPQKVQSKDGVSGNKADKEDVQLAATTGETTTQGLDGVSDECAKYKKEGALKAMIICVLQVGERTRSFLAILEQAGVICRYAGVAHQEGNNPLVRPEIVFMDFHLLGSEQLTTEKVLALGYTAVSDHGIYLEGTLVKVNYVAPIHACVQLYNHDDYAMFTVTRVRRLVPPATLDVSLFSGGRKLMESAILNHYKSDSLEPW
>1adoA_cp296_iden055(366)
DLTFSGAGRNLQDKNLKWWGGKIESLKAAQEHLVERESANGLVCVGKRTSAGAAGVQAKHRVIDDHSYPYGHDPLTPIEKRELQDGAHKIIAPPKGILHADESTPIVAKLLNRKGEECTEHTRTFHRTLLRIPGKDMLNPLILGVILFHRTMYQNAEVGRPFPEVIGSKEVIVGISIDNDNVVRLSGPNGETMTNGYDGQSRKCAKHVKDDAEKAKYYCILAIGEHTPYAELVAEFANVCTTYYRSMQQNGVLPIFEAVKLPDGDPDLKKRCQYVEEKFINAVWEALLDEHTTLQGVAVKLNMVVPGRACEQDYSHRFSAVSTITALGRTVRRANGGVSFLGVPQKENVAKRNTNTVTVCPLLIIW
>1adoA_cp296_iden054(366)
ALVFNYQRALRSSAHKAWKGKEVEFKARHEEYVKRALATSLSCHGRYTEHVVMLAAASKGLFMSTHAYPHAHPALTPEEEDAETDIAHKIGAPGKAILALDKSIGAIAAHLPSIGSNDRHNRKKFDRHAGVTNDERVYPCVWGVILFHVTHHQKADDNRPLPGAIKSKGGAVYLDVELGGVPDRGARCKGATQGLDKLQIRPLKVKKNSADLAKWTYCVKLAIGDHTPGAVALLENADTLFKYATERDQVQRLIEWLKDEVFPDIDHKRTICWITVTKVYAAFYRELIDHHIYLYGFLLKPNMITPGPMCTQKMTSEVMAMFIVFCLRLTYDKAVTAMTFLSYGQSEDLEDANLEADSKCPLAKPF
>1adoA_cp296_iden053(366)
ALRFIGRAFLDAKLKQWGSNKETLNKAAQEHYVKRAIANGSLACRGIYRVQSGRVGFPASENTHVSNHHYSFFIALGMRTCLAFPDLLHDTVAEGDGPLAVDESSGTIAKHEKSIDTENYRNRRRIYRQLLLPLDDRFNPCVSGLLCFRETLKREASDPRPYQEVISRKGVVMGLPNDKDVGPKSGTNGDTCREAQIAGIERRTAQFKNDFADLKVWVAVGKIWEHPPAARDEMNNANVLAMYALICVQDGIVPKLDWEELPDGNHIMKRTQEFTTAVLAASYKAISDEHIDLSGTALEPGMVTLGHACDPDWEHKEGAIATVTQFYRTVAQYVLGIKLVSGEQNSEDEHPVKLFGLNKRFLLKPW
>1adoA_cp296_iden052(362)
AFTFSPGAALLASSQKAWGSKLDTVKATIKMDIDRAVTNYRACSGKHPSSGQQYAAASESLFIGNHIYPQTHASLSAEDKEPLVSLIVRLDAHGQEIIATDESSGSLAKKLQYSQSGNTTWEACFYRQLLLTSKTRLGPCIDFVNLFSEASYQALSDEDPFPQGAKSDPGVRGVNVPKQLSFLSGDNHETTLQGVDGISETNHEYYVEGQKFAKWRCVLDVGTHKPSATAPKENANMLVRRESMCQKLVEVPFPEPEELPDGDHDLIKVSAVKNKNKQAVYRALSAMGEFIEATLDQPDMFAPGVVCMQLYSHLQIATTLDLLKITVDSSVTGKTWTSGGHQEEAASIGLNLINKAPLKHPW
>1adoA_cp296_iden051(362)
YTSFFYDRATQSSAGHAWGGVKDVMRSSEQEGAKKAKGNALPAYGGYQSSDSAGAGESEQTRITLNHAESHSTPALTPEARKEVEDIPMEIVAPYKGILAADVSVGFIAKRLQSMGTEETERLRRFNKLILLQASELVDFCMGGTEKFKDTLVRHAKGKYPFPSAYETGGGVINIKVVKGVVGLAGNGRAKTQSLDGFEVEGPYESDVADVAKWRCYKAISEMTTSLLAITENGDVTIPYVSDCHQDTWVNLNEPENLPETYHDGLRCEYVREKALAAKKDALAEHVIFLAHSLLPPVKVTPGHSLARDYSTEEIAGSLIRALRAYFPKTANLSGFLSSGEDEEEASVSMNAKNHIPLLKLW
>1adoA_cp296_iden050(360)
VLIFGYKEIYDASAMDEWNVKKDNLKAAQALNIMRASASALQCQAHYTNNGQADAVAGDRLYTQHHAYYLNGQAITPVQSLALNSVAHVVVSPVKQVLANDRSKGTIFKGNLEIGTPTAESCERFWKPFLYTAQSRVNPCPGVILFNITLHQKSDRGIPHPQVVASMGGIVIKKDEGIQESAGTNQQCTTQGLDGLSIRCGIYKMDSADTAPSRCVPLIGRHSVPSALAVMEGANLLSREVFIDSNNTITPVYKPERLPGGHDLTIFKFTTRLLARVYETLGDYHMEADGQLLAPNIVTSEYACKPKYSFGEIQHATATFLRHSTAPAKTGVPFLFYLGSKEAASLNCTAIMDAPILRPW
>1adoA_cp296_iden049(362)
ADEFENVRAMQHYKAELWGGIGGNLQAARLRSVVVVLVNAQSCDGEGTSGDEVGAAAGDAVFLSNHEYLQLVPALKPEQKHELENVIHGMVQPGTGTFVADENTGSILEAVESVGTDTFERDRRGYRQVLLVSDHRVNPPNEAIARMHTALGRKIIDGRPFKQVLKSKGGVVDKKIDSGLVWLSGSGGEATTHQAIGLSQRCAPKYPEGGGFAVWNCVLQLGCHTPTALENMEAANEYANAEDIVEQAGPLDQAQNEILPGSQEKLKREQYTEQKLSGAVWKAENSHHIYWEGNLLKWVMLEEGHACTKLQHSNINMDTSLALRRTVPPCVSGSSFLAGGSSEKADFIHLDVITKYPLTAPW
>1adoA_cp296_iden048(366)
SISFSKLTQYQVSSLEAKGGNQTTKNSAAKEETLARLLAVSNACYGEFTSSKAARAAAPESLFISDHAYRHAAYVCLTQFSKAGLKAIAEVIIPDGLDIMAADEEAADVAKNRWSNLSENREAIKPSLYKKALSAAQEKVNPCIGGAILLSVTLYKKADDGLKFNAKIPSKDKVFAIKVDEGVVDLAGSAVETKDQGLDGHSHRCAHCKKDGLDFTKWRCLPDHGERAPSAQSMMQNKNIRAVSAEVSQENGIAPSYEPEIYIRKTHNIKKCFDMELVSFAEAKAVGRHQVYVKGTLDLPQMVRPRSHCTSKYSHKEPAASSVASLTRPIDPIAYDGMTDLAKGNSQDHLEIGLNLILLCPEYKPW
>1adoA_cp296_iden047(364)
TLTFVYARAVQATGLKADRGKKAALPAKQDEHIENAERPGAACQALYPSSSTGGAAPSDVAFLVTKADSSSHPFLTMEQTRELFDAVMRIVAFGKSILAEESTGGVLEMLQSEGTGIIRQNRSGYRYILAGANDFLNECVGGVILQHPTLINKADNNRGHPQIPKAVGGILGIKVRIGEVELAGTTDELTTQGLDGTAKFAHEYKRAATDVATWWRCIHYVGKIPPSVVANMENAKVHARYPCLCQEKDGVHIVVEDPITKSAVQNVEMCDHVDIALLAAQYKALHDTAQYEDGEVSAPISETSGHVCVQMRASKEIAIATLSMLRRSRKPSQSGATLLSGNQSDGMGTLRLEAFNKCPLVGVW
>1adoA_cp296_iden046(362)
RKAFCKVRSENADQLKEWLQEMDSLQAAQSEWFRAALAESVACQVTYTSGADAAANASTDVFDHKHAYLHIGYLVTPEQKFKLSLIAHLEKQPNRGLLAVDEDKGEIVARLRGLGATNEEENVRQYPRLDRVTDDRGGKCIFGDILFDKTVQEAADGRPFPIVFLSRPGLWGAKVDKGNVPLAGLPGRATTNGLNGLAAHCTYLMEDGNDPLREEMMIEIGETRDTALYCEENRNVLAWQANPCQQLVIISIVEPQVQPDTRWKLNQCQHVTERIARVGPKKSTKEVDVLVQTVQRPNMVPAHNCRQKYSKKEVVLLTVTAAKRTVLPPPVSGQYYSGGDTSLDTSSSNLPPISKVPPEKPW
>1adoA_cp296_iden045(363)
NLPKEYGVRLEAVAEPKWEGKGLNEEHHQEHGVKFLMTREMECVGKYTVSAGAGANNYANIFIPNHANPHANVILTPKKILTESYYAHSEAALGFRSLSGDECTGEMLKLIGNISTKVDEEIRRFYRQICWTADTRVFQSIGGNLDELDTIRQRSDDLRMQPEKWTSEAGVVGIKVVYPLRPLTGTYNMVTTKGLDGHSPRLEQYRADESDMALWICKTEIGEHEPSLLAWMGNQNFISRYVVIEQQSELVPIVHPETLPDGDHDFRKCQWVSEKVRALILKYLDPEHIIKEGTWLKILHVAPDMPCHERHEHKEDKMATSTHVLRPRPSSRHSIGFVSDLQSAEVRSVSIGAITTCRKLKVW
>1adoA_cp296_iden044(362)
SHRTSYGQLQSDFEAWGEKKRNLKIASEEHKNRAVANSVTCQAKHTRSGTSDGEASSEDLYIKKHACEHAPPAFAPVSENEISSETRRIVVPGKGILEADESIVIIIEKRVQAVEANCDVPDKFKRQLGLITDKRLIPCAQFILFHESLYQAKSGHDPSIGMEKDKGPVVVIVVDPAVVNLGQTSQETVKHGVDGVHVICQGDHKAEANFASWRCVQKIGIHLGSDNLVMENLNGIKRYTSICAENALVSSYQPAHLPDGDHHAMQCAVQQEIMASVYKAQNEDHFFKVGSEIKPNLKCMGAPPEFREHSKKVTAMGRLGSARLTVKKHSTGAALLIGGKALESLRVILLDGNREAPVLKPW
>1adoA_cp296_iden043(363)
LYGIIYGMRPEASAINSFGYVHTAMGSPQNEYVDQFFANSLECEGKYFSSGRAGASPSWSMFNSATTPPDLNNVLAESKSLGDSWHRIVDSGFKGLPLAKQSAGQIAHRIQKDGSANSKCDHRFYVRLSVTKNAHVDPTVVVVLFTKKLYQMADKCGTLPQADKTKAGVQGLKAVDQMVGPILYGTKGETYTKSLDVVVPRCAKYQKEFSDFSKERCLLLIGGDTLVVLRIMEKDEVLGEYASHCQQPGLIPVPEVEILPEGQHLLKECQCVTEKILPAVYKAKADPHIYDADEETRPDSVSPTAASQNPKPSEEDIAAQTPAMSEGPHEAQSILSFGAVRQKGDEGSIDLEAYREVIKNKPG
>1adoA_cp296_iden042(363)
APALSYCRDLGPSALHRWDGRSEHLTVAQEPYSDGNTENSNACPTRTQKAQAGAQAAESECITSHADPHSRPKNMAPDQKREGGEIAHRWVIPEDGMVSADASTGLVIARVQNTGVEHSETNRRFHHGLKMRHKRVVARPLAGAVLMMEDFNKMNKGRQLPLFPASVATPNGTVVDKGRAAIATTWKESTTAEWPGLSVKCLEAKRKDSIKWDPWRATKVFGKHREQALAIHIPVKAIARLASMAAEFAIVPVALKELLSVADEDLEECGWKLADIYSAMLKVLSDSHMHLIGTLLKVRIVTPAHENTDKYDHLAAYMAAVTGHRRTVPPAVEFHAPYIGDNSPEEAAINVTAINKVELKLDP
>1adoA_cp296_iden041(363)
AALRSRGGALQAEALGAWNGKKENMVAGKEDLNKRALGYKTVCNGKYTEVGQVVILPDPRLINFDHAYSHNHKPHYAAYKKELADIAHRLGYVSVVLCAVGKENLGGELKRMQSMGGLRVFESQRFGRQIVLLATDKVIAIAGGVIYFVSFVYAEDDDGIDFPELNDSRGDLQPVKIISNVNKLNGENGEHISKGLSGLPKECQQYRFNAAWVTKWENVKRHREHNSSGMAIVVGPFVQRGADICQEDGRAPLCAPEIVPDGDHSLVDVTSVTLLVLFAVLVGFSDSHDVMAGIELKYKAEVPFHHSLYPPIHPEIATGTVAYVHRNGLSFAMRVKRLKGTEEEQEAATNLDAIRACILLDPW
>1adoA_cp296_iden040(367)
PRTFIYGNSTQAPPTKKEWGADDENASAMQPSSTDRSQARSIACYAKYAVTTDAWAKFELELFKRSHVWDRPIPAMVSGETKRLRDYARSADHAGFDFGEADSDLAPGKQGSAGKKKILPNTEKNRVVYNQLVNDISSRGDPCMGAILYFHDTLFSVVDNETDIPMFSKSKGGVVKVGGEKAVVPMSGTNHETTQQGLSAESLGNAQPKPYCWDFHMWTNILNRHEGTNNLSIMEESNILARYVSVCQSGGIVPLVEAQIFPSSDHKPQECSAKTQNVYLAARRAGSVHHNQFAKGGLLPPNVLGPKHHCGKLYSNEMIIMAYVSRARRKVPHAIKNGSFTKVDLSNFEIQSINANLSNKGENLKPW
>1adoA_cp296_iden039(364)
ANYPSAIGAAARKAPYWLLPEAYWKDADDELVNRAISNPAAAHEKAASSRQPGVDSIYSVYVLNHQYPHSLAYLTQKTEEPRRHIGLRIYLVLTHLLLLGESTLYIALSLQIIHLENSKEMRRFYKQETLTGNDRVDDICIGDVPITSRMLFEEKITSPPYFILAQDSGGTGGHRYTKGTGPTAEGNDYTTTNGTGGLMEAPAGNARDGRRAFKWKKFFFKIAHYPPLGVVIENANYVANYASQCRKDGRVPQIGVEILPDHDHDYKRELVVTLWVLEYTVLVYRQTFSWKETSLLKPAYVYPGHIKTECPVANEHQAMFSVVAMRQTVCEDVMGVTFEKASQSGGSGRINLNAREKAPVISPK
>1adoA_cp296_iden038(364)
DEWKQMMIGFPGSHAKAWIPDYEELKKVQVEYMAYALANKVECKVKYTVAIHADAAAYEIVFVSDHSNESPPSLAGVLFKPMSHLSHRRVAKGRKWMSADESMGGAAQKSITLGLASNTEEGRRQAKQPIPSAIDRADNNDGGVMFFGDVASDKADDGGPKQPISKMANATVGVKVKKGVPEGGQDNFLGAQNLDGSTDSDTQVQFKGLVQSEWRTLIKIPEGDSVAMPIFEYGNLADRYAVICNQNGGVAALIPYILPDATHHTIIVCQYVSPSKFKSVYADASHHWIYAQTSVMTYGLVVVPGQAAQQAYDLKEGAMAAVGAKWYTFSDAATGGLAFEGKQNYKMDSLNIKGFTQLPLAEPW
>1adoA_cp296_iden037(364)
LQTFHERRALCRAVAFWLEKKEAHIAEDTEYYAKRGAPNIRSCGKWSTKGRTHVAASKDYFYDTHPEEPQMPAIYPAEMKETSDIAHEAVETGPGQTAADLVVDSIARTLGSMGIELGENDKKFYQELEFTLGDRQNPCIVKIVLYFHKARINKEDDAPPQPALIDSETNLLQFGMEKRLVHFEVTNSHIQPQGYDKMLEVALDWKLSGNDFGKKLLAGKIGGETTESTLTVQEAMNQNVRYAGVCDQNEFIIVDLEILRDMPKLIDSTEKFIATKITKNIRKQLSYHRGAGNGGLVLPNSMTEHAASVMAYDCEELSSARVTALKMTSAPSESHPTWLTAGYRTHEHSIGLNRVELKPMGPDW
>1adoA_cp296_iden036(363)
EAASFYGDRLFSGTLKMLDGMKLDLNAAKEERVKICTFASDGDEGKFCVSGSEPWGTSESAYISNTGYEFSEPPGGPEQHHEEADSGHGIVWREYEPTAAEGSETYLRCAGNIRSIIEDKGKLDNEFYDPDLVTGNTVVYPRRGGADYINEAAGGTADPARPFAFVIWHRGGVPGLTSEEIVPYSGTNEFIVTQSAGKLTEVKSRSTKDKGYVQWRCVEMFYIHTVALGYRVNAESLCENSTFGVEGIGNTAKAELLLSGGSLDFKECKYPVHAVRALVWRELPDHHEFVEYTSLLYVGMVTADSAETDRYRKSSLYMWPVIGVIHSVPNSVDLKTMTSGIRENREAPLVVCAILKFPLLEPW
>1adoA_cp296_iden035(361)
ALRCAGQWWPATQVIEQSWEAKKEFPITAQVWYVDQALANSLSCQLKCDDQGEAADPTSSAFIASEAYPHSARELEPTQAKEVSALHRKIIPTYGPFQADHAAGEIKYRVSQLGGQASEENHRLYRQLIINLDQKDRTTLGGSMLPASSVHHLPGNAWPFPDVVKSQGITEETRMDTVANPVRMPISYSTSLNAQGIQERTWQYRRDARELLIVACHRTIGEHTDTALQIEQNVKVMTRGESEQEDTDAIPITEPKRPPKSNDDLCPVQEKTENELGVCSGLGSHMIYGEDFTVAPQMVEWGHAIIAELSHEERASLTLTSCQHTVEIAALGVHYVNLFEAIYYAWVNLDAKSRCDKGYPW
>1adoA_cp296_iden034(363)
AFEFPYFSALQVKALRAWRTGRARENSKADNDLLVARKSDNSTECQKYFGPFTAIGDADASSNVHQSEHAWAHSHDALRTEEKEEISDKKAEIEFGSGAEAAKSNARGIKKQLQSMGEHNGYEIRLIIHGFQERSREKLNIADEDRVILFHSLNSLRAHDGFMFETLLRNLGSGVPWIETNTKGFLAGPKGSRLTGGEGDASRIEVNGDGLLYGKWICLYKQGALLFNYLKKEEFAGQHASYSNISNASDVIPIVNSDILPSGDHAIKEAINRMARNLQLAYEWESKGHIYEDGASVVIVWVTVAEGFYQKVSHSFLRYSGCTATERDEPAADSHNLENSGQLKAQADKVLDGHFLKRLFLPT
>1adoA_cp296_iden033(366)
LLVSGDLFDVQASKKKEYHPATINLDISKEALLRVPEAEDVACDWRYMIAGYGWGGSMVIVSLKHKYPHSHPTLTPKLDRHLSDRARDAVAKNPGAILPDEPVIAAKIATRLGKCAVDPLEEEIRAYRGLMGPAWDGDAPCFEIVIQYPNAYLYAALQRPLVFGSEANAVVSVAIPVDGGFIKLAAENNGSNTPVAVGLEFRVTFYGEDANDFRKWRCCVLKDDDHVPTAKANKKMTEVAQRYDELCTDPGSPPIVFGREFVDDDHELAVCEFIPPKLGTLIEEKIEDHSWALNSWVLAPNGVSGGSHCLKKYAKESLMLFCAGSGLYKQFKPLAAIHTFAASGVQQEEYSLNLGNIALTPFIIQW
>1adoA_cp296_iden032(363)
GRMWSRDDSIKASSSDAIGADKEKAKPERSVYVEKAYATSNAGVGAWVSKGASGFAAHEAMDAINSAKHANPTRAPKELSGTSAFEKRLVATATGVLLSPIESTYVAIQRGDIGEPNHTEDPREYENELLDFKDDKVWPFLMGGSPFHMTAKRGLNQGNGLENIIKIKGGVDAKRCGKIWARLALGDLITTTQGFDAGKSGPGAIPKTNGYDLTHWRCIVFIHGKSRARLSGRPANQIAKAMDEMAPNSLASIIGEEVNIGLLTDIRDRERALNEELGPSYEKVNDMSEPAALREAHLLDTPGHECVETYLCESIVYLSVTALKRTVPPVVNSGILVNGEGVEGCCTLRYLTAINKCSLVKGW
>1adoA_cp296_iden031(358)
AFKVRFGRKLQARKEKSWGFRSEDAKAIHRELQDRVLGERLNCQGNFGKPGQSYGANEQLLVEEHAFPVYGKLLTGQMGAAGSDINHNSPNPGKGNIERAQLSPKVAGMGQLKEKLFENTPDEQLHAKWLLLPLDAETIPLIAGCLQFHLSIKHKADEPPPRSVGMGQRGFVRIEDGSRGDMPFAGFPGKGKRTRDDCFEWCVVHRPDDDFKKWRCFLKLHPVTPTMVVLFDLISTCVYRNICQQAGIISAPEYLLPNISHVLSLCEIETAPMAGTIKRRNETVYWLVKLVSINLETTQVDFTQKLLRESLVIALVALMSETAVPEETVVRCIFPKTKSKEESFGLGARNLCGPVHRW
>1adoA_cp296_iden030(361)
ISHFAGVRTTENHATNHYQGPFMKERAEDEQYVTGVFARGPLSLYKTKSVLNAGGARIKDGQITLVLMRKKHEEDFADARKIELAVEDHRILGMIAGIFGAQVSLILSKDLPRAGGETPHGDNYEPHSSLIVIDIRVDAAIGELVIEMVERDVKQSGPGLKVKWASAVVVGAVVDKGVTPLSSLYAAEQPTQGNDGVFSEGSGSHKHDGRVYASLTAVVLQGEICPEALSVMQFAEVAKNWNDGKVDEGIVPRPLSRVAPDDHLLKGCQPKPSVGLSTNVKPFQKHHIYVKSVYFDKNKINAGTTLSSKQSGEQIKIVSLVQTGSSMPPALVGVTMFSSRQRHDKYPKNTNVNSKCPNLPW
>1adoA_cp296_iden029(368)
AAQFSNGGFVQETANIQHWVFRKLGLKAAQGATPRPVLANVDAPDGNNFHKDQEAADPSETILTAEIQAFTYMYNKLYPPQLNRGEDISWVDVPTGKKIKGAKEGLSASVAWKASLAFIVFHDLNNLKRYMAGAGGREDKFGASTKSFRYTANRGADDSVPGPNCLKSASNVLPFQIVRNLERRRVGINKGTSVEDLYPKAERCSKYPPEGAESAKGAFVAVIGEYQASGVAGNANWHVSPSTVVVCQKSSIIPITTPAKIPIGDVRQYLCQWGTQKLLAKVDNAALLSEQDLSRGTRDVSHRLTHRHFCSYEWLHAPRELRDSDAVPRYTVPTVVTAVLFLQTLANYEDLQLDISKMNKSLWLASAW
>1adoA_cp296_iden028(362)
SKHEYVEGALFHAASADWIEKKQLLGYAEEKVSFKGYDSNCCGKYTGSGSLLGAILSEPTYYRDHTLGESAITLTPDVGKNRAALYTRYAMYEPSALKADEGVPWMQTSGLFLKHENTEKIALVVTNLYVVAESAVNINLKGVYNVHKKVYSKMSLEGSIFKYVVGRRGGALPYAQKGVDVNTGAHDEKQKHGDCGFSNRAELRKQSLAEFAKWNCISKIFEHPSNLIGVVIEELVIHAYPQCIIKERPVLIGVPQQLVKGAHLLKRDPEGTDKNKARRESGKDTSVPYKGKMSKPPDGVAADLASETYWSYNDKAHITYFAMRLIIYGRVTGIEASGGTYFFESPGNKISEDGACPHGEPW
>1adoA_cp296_iden027(364)
EILMYRQWTMEGVGLQIYGLREPQIAARQDKVIKEVLDNSSACHEKPTESHQADAKDSTVYPKFPYVKYHHYGPYMTTVINVAELDTARVVLVSQGCLASIDVEYRDASSLITLNTELYSPNARFWGAAVFVNSSENGCLVEVMKPQEEEWTRASPGKADNHLGKNDGTVRHYEIPHGTTPPSYVSRKILAPGPPSSEERCATSGFLGTNFAQWRLAVDVSSHLAPIFLDAANARVGLNSGEAYREKRMITCFKPSAFPLFTAKHSKVEYSVMPQIVAAMTKDLRTTQIRDEGTLLKLNGLQPAHEFNSDLDHEGNVYMCSGTHIRSNVPPAVDNICAASYGQEKEEVSILEIGVWALIFLQPW
>1adoA_cp296_iden026(364)
EVMLFCNRMIMGDSLNSWGGSRGDQRVAERLKYLFEHIINSDCFHVNFTSRGQMGKVEEQRLGISNHPNGKIGPLMPHGQERVVGSIPFRVVVPATLLIYSIAFYGVFTIREAHSKSKDLKMDDQLMLDTLLSAEDRVANPLIGEVRLTHSFLCESEDTRPLTDAECEEFSYIEQVILEEEIVPLINTNRSQFTDLREGHSVCLTYKRGNGAFDTKRCLEYIPDDTHIGMKRREELSFANIGSAGAMEDTRVHVGVSNFVLPTDLMDLKLCQIVLVRKINHFMEQTQTEKLFLECAAASPGPITYGNTCTERWRHVMVTMTEFKLYLGRSSAVAGPETSAYGYSFEDFMVNLDAKNACDFDQPP
>1adoA_cp296_iden025(365)
AWIYEWWKVAATEGCLVWGGDGESVESSEQELTRNPAKMSIGCILKLTAGPQAELGHHQLVFFQYVTYPDTDTGEYPYAKTEANHLKLPVVAEGKGYKKLHRETAIVPYYVATQHISTDEYLDSVYIWLQPVAAAAGRTYPCLATHTFMHETVFAANDMESPVTEALIQATGGMCEKAHEGRVRGDRTGGQSGVQGTHRNSELDCSEMVGDVGLAMDWRLGAKLGHPEWLQIIDASIIAGGDAIVSLVNTYGLIEEPNVLQRGDCLDLGRCGLLEKFRNSKKAAHSKCIYEERSEVQTLIVDEGHGAAHVLQIESGHEGEEYEHAVRCARPKVLEVTWESKAYHSGTSTSLDITANVKAPEIQIW
>1adoA_cp296_iden024(364)
QDKVKCGDWWAVTTLEEDLSGAYPNIGGETEEDVEAASDNALACDGPLTSSDQLSPLFNTDIMLMKTFPHTPLPVEDERDTTLDVKSHAMAPDKDCVHPGESQWSSTERVADPYVNTTPREGKRWLLHELRVQDQNIGPLANNEWVLISVFVDHKGVETEPYPISVDEWQVVPPRLDKFRASLLMAANDFGEPQAIDELITDNEMELTLEIETCKNACVEKIMEASEANEEGFNGSTLHCDYIIMIKHRIGQYLDPKVTPANEQDLTMMQWSYDQDHLASLYVAIMAASYNHGRLLPKEGLTRHNATNMNFSTHEQKDATSGALTKAIPPGSNIGENLGTGHTLKAEQSIDLNDVKKKALVQWM
>1adoA_cp296_iden023(361)
VLAFSYERTYRLMAANSPSQDKTIQSGKASEDLRRELENAVACELQVLLVILIQGTTMKRQFFTRNAYDFKHREIGPDWKYEQLECSHRTAATWKGRLAFEERSEIIIKRSARLNLECIKSRWRFPQLQYLALDDNGRGCEILAKTFGGPIAVDAAHGGPAPPKLMKDRGVVLWLEEDVGIPNDTITNRLVGTESQGDGPACRDLVNNPLADLRWRVVGEPQHLDENDIALRECAEKMHLRASWQSSSQTSPLREPPMLDSPHLALGLAWVEIYLKEAVFYTIYAGNIAQPNDFGLELTMHEFAARKGASDESLQAYIFRSKEVEVLTAKDGVVTIRQRTHGERSVILANGKDKASSINPW
>1adoA_cp296_iden022(362)
SVALDAEEAYADCLLKVTPPDRETDLNIGGDSYLKRGHFPYACEYHRTSIGHSASASTLRLAPNIASGPQRNPALTPQERRQLGELLHAVKGPSRVILPFDEGNKKDVRRVYPITLNNAPDVNRDRRIMAIAMGEDIDQCPPAASSRQDTPYAKEPAQEQFPKFMLEREDVLGFLVERGAVERIPYRLISASQITLRPSHGCARDQPEGIRQLLWRRNLLKRHTIRSATILEKNSWRTRDWSKCFLIGLEGVKEHGYYPDDGHAIGCQYIPVKLIDLYVSLVVVEHVQASAELSAEVAYPKGKDVGKYKLNFARLYRVEVKLGKTAIPLVTNINALRASQEGEVSMISRQRMKQKTDLIQDA
>1adoA_cp296_iden021(365)
LMGLKTMAQSTMACEVLWEVKKAVAAAYQEDLERSLFIKYLACRHCIPHSHLDGPGRSHSIVISGYFQENPEKYPRLDRQWSISEYADIGELYKLAMLHAHVLEDWAMKSAELNTHGSHIKYRRIMHKTLTEDFSRKSLVKLGVGSRGVGGLYNTELQDKVSDEVQKSSGITVTIEVRPIATLASYHSVGLGKLQSEHPSLCAIQKDLAGRTEWRIYAKGRDETDTSTSAGNDGYSIFIWDGISDLHMVLPIVGSSGLYDSADQMAMGCQRLLEKEKPKATTSSRFADKKQRRYTFHTQDPFDKQMCAKQGYLGLDNIVMADNLAMRLSFRPCVIKLCFIGGDDVGVEPRNTLVGLLILFLLGYW
>1adoA_cp296_iden020(362)
RGTGPYGQASTGQACKHWGRLSTPLSKHECSMIGCAKANVLAAEGQLTKKVHSGLVRYRYLEGRILGYPLSCEKTCCDLGESVMLSKLHNFVNSADNQGSDPYRERLARRLQLNVPQQEKGGSQYRRLILIQKEAYVAFFNKDYPLHPLKGEQEKFIRNEIHIVHQETKMAPWKSTGHNPLAGALQDTLGQAMNYKISESFIYEFRAADTSEWEVCPYSGPISNDNVYGLHNCIDASEQCASEVQNKGQRDIVLVLISTSKRTDPRFVEWLASAVKLELQYDASGKHQLDCEESEFAQQTPAKGGKAHIKLEKGIVNASVRYSRPESIETGTKVTGEPQRGSHEGAKISLVQNNDTEFATIE
>1adoA_cp296_iden019(362)
DQTVARAKACSAYVIFAWNGRVSSSGGGRGFKLHQISLDFWDKKPLPVIVVGDTKRKNLVKWSTKEYRDELYALMDPQETFDNDIDQKLKALSTKLLRRVRAGVVDAAEDQHGADDLAIVVRPREMRIYTANNIGSPCGVGIKASQHPNDQKTPDLKPFPPAIKDRAGVVGLHLPVGITPSAQLGYGVCARGHNNGMHRFAVLYKKRRLDIPDRANFIRQVMSALPSGTREIREADVDLFKGHTGLNRIRPLSSVESRFGGPPSRSESDHTLDMVALLHGANLKTYLYETAPNLESNYATRAPETTSLYEHLHVHHFAEVPLASALRGGQHAPIQRWNTLSAGMTKKLFLPALFRHMFLESW
>1adoA_cp296_iden018(370)
ASLFFKPTVRFPKTVVITLWQQLSAKHGYYGLSPYLSGVNYAGGAVAKSAGRAGLAVSADVFSGQPCNQGAHSLDPTPTQGQHRCEWLVAKGVGGPGVPARDAVSFSWEEKYLDGRGEPVDEETNGVVQKVRKVTAEDLKSEISQGTIRIIENLRAEYEWDTARKLGHIIGSSDAWIDIGLLEIAGEPSSELIGVAIANVYMGIYHVTSATHGWDRIVNCLKLFTGDEQPEVATTIMEDSNDVNTASVNRGEPMMVNYLEDLAMRLKVWVEYKIHHVDRGNDNGMFSAGLDYSQEPVGESDEKALVLLTAEWCGPGLQYLTVKIFVIDTIENGSSFIYASDLVVLSGYNFEHMTNFRPEKIVTCPLPTNV
>1adoA_cp296_iden017(369)
NNISNWVGALTSVPPLRRAMVLQRFRVLSQFEAYTPANHESVSDNNKDMEARGEYLGYNWEVLHLENHSNCILESAAQLGLEVKELRYVKVAIVTVLKQITMHGEGIGSIFRKGFQIPSEGVRESLQQKSDLLLSSDHRIATVIDHVYDFDASQHESILEEESIIAELEFGGGIEGYYLDPTTAANACSMFSSDLKKGLEIHSCLRRYYLASHHVAVHWQRRLCPFDQRGPFSMNLPFGGLTAQYRYHVARVVTMKVNLQLPKVKPAAHAHWICNILWQVVPADAQRQLGEWAYHQHNTLFDLYDQNVPGPPCKGEEIKYTWAVLQIVEVDRGPPFAPWYTVAVLIKYKKDGASVDEDALRGTEYHRNP
>1adoA_cp296_iden016(364)
ENNWEVGPYVLASNRELDMEKSTFYNPRNLTEGGMMEAQYLYCFKHEPVVSYVELKGSNLYFKTHSFVVGFSHPRRIVDKELIKPLLVRTVDPSKLEEADDYAAGSVRIKRFAMGEGSKGTYEVIYASADKGLGKNGGWGVGPFLTASVRNPFEDDLSHFQNVWAWPDNEEIVLGKQGILPSHHTSGCRQILILGYVFFACHYRDYATNFANWSDLPIEFYQHNLQPSKPANVDAYILSKVALNNKQEKLPKKMTSRLLKAELLLLRQEQIRMEAACSRFCEITHPGALVYSTTSLGPMMLTRSGGGTEALEYETLCVTSSKKATPCTPIGVMGIGLRVKYLTPQRNGCGFINAYFDIETMAKL
>1adoA_cp296_iden015(372)
VLLLDQLGLMQALQGEDVVLLLQFPWRTSGDQYEIQGLPFFIMCEVGTIVVGRATFDGPIVVTWSLTSYEGGHGHLKNLSLLFSSRRALITIIPGFGQTENRQDQKLTGEVEKTQDRSVNFHINPNWVTLKTTIPENETKGRPCALMEVVLKQETSVHKSRSSDFEPTTSNGSEEIYFVRDVKDRRSGEFGFDYKVINCKLLSLGYKALFGKMTEQGTNKAKMQLKGAWQAYGESVIKSLAKIYTQEYAKGYNATHTGLEAVRAKAGHDENDNISWLESTTKITLAEHNPEPVMNANINPTGLIGPNTFGDRHACRGNEGYTYLWGILILPHHTDNEAAYGPVQTLHGAAAKELPGHEKLCVTNLKSSIPRW
>1adoA_cp296_iden014(369)
AQQVFTEWWNSVPLCAVKSGSDELDINAGVEPAEKTAKDLKLICSATDVVSPLEDAGGSEGLAAWHGTTPSESLLTIQEYKELVADAGSTEPWKFGLWQEDKETARSLGSSQPYVVDALMNKDNYFRCGLGFKSGRSFVDGGGDVDGTDGLMELASTLRQWEKVQADVGAFKQSQVEEIAVKLAAIGDCRRSSRGLVQGRESSLKVPFTPGEVGIWSCCDNTEVALALPIACKKLPHDDQAIRLYTICIVNNDLPAELISACKRTELGLIDAWIGKFAWYVYIMPANRDKNEEFLVKFDEIGSIKLDILHGGPYWECFQKAQYAIFQFRHPEFILPDDHKSITTRAGKQVEIEELSKGNEPPNTGCLLI
>1adoA_cp296_iden013(367)
GADNRVELAKLHAVWIRVVQRKEELLVEVNMSGIRKCLGPHEQIQGFQVVIGQNVTNARLVFVKNNIAEPPFEDEDCCVIQKVAKPMNASSYSNRNRIMANCANQGSNMCSFVVMQATTLYYEEYCRRFMARPYVRSLSYQGGRQIMFNTEMGLAQEASSGRAIPSRYLWESNGLERYRDILKPWSNPNETMNHSPTKKEGECKKQQKEDNYQYCRVFLNFIVRIQQKTELIMREKRQGTTKFEVECAEITKFDPGEYNTLHWDIRNSFLRPSDHTPNGNQDSLEKGFTEKNQYKVTGLNNVKQILEYGPSEVPVAAESKLAFAVEKWHKRVVPGIGGDYVTLLNMRNLEHSENLRAILNSQTRADG
>1adoA_cp296_iden012(368)
IISKLEGKDVAITLFAYWEAGTQEEGSFALLPSQSSAKLVIDTTQVFVNKRWEATMTDATEIRQVRANEAYSYYEMDDHRLTTHDIFQTETSAEHPIIKICVGEPAGVDQFQQLKAYGNEVTETMNLSDPGVMLNLVPTTIGQSPGNMEPFPPRLGEADEGLNRLATVTTVLGGVAITREGIECMLLASGKDKSQIATHHAITAPPRQLVMEPARIGDLGVDCTSELKAETNAAVIDWHDWKVTVSNAKACEEDGSDALVFIDLQVEPQTIKLRVSRLDGYRLTARFTTANNPMFKSRIKLLQPIGGSSEECVVNINRALSFQYACSKSDGFGEGIAVSISVFVAAGTQRAGDGNLLAIIRLEFERRW
>1adoA_cp296_iden011(362)
SNAAQKANLFNSLTVTMGWVTSDAVDFFDKKLKLKKLVISVTCVHIIKKSTPGGLTAGKEQICTEDHVAKHRACLERQKEQRISSLLWAAGHQHEHRSADPSLVYIERVHRRTEGSTSENWQVPAFLLSNECAQPSIEPFLWFVTEETTIVVTSWDIELEMEQEVSFSRPPISKLAKTKAPVGVDMMKDTKDKVYLQWRVCIQDKFGGTGGEWECPETIMKYRPSPLYVEEHQDTAHTATFLYQDSRGVTERKKEVLATELDAVYPPLQKEDQQVCTEKGFHGEHIWFIEYQVARQEGKTLAESAEGKYNEALELGRGDSHANPYPPPKVIKGTMHMDTERSSGLSLSNHVEIGKPDVDLPW
>1adoA_cp296_iden010(358)
ELTYFEGKKVRSLRSAWGLPRAVVNIVEKWAIGSLLSSQTEKSLYYGVYDEILQSTDCLALDTSSINRGAATFDEQTVNWLKIIADHLIVRGGGGPLLLFWSGGPALITIEVEPRNTINILRYAYQHPEYRVTALFAQHEKVIGNQGGATRPIGPNGEVQVDCIELAGIGIITTQKVKRIRICDVEEVTQGRLENDQDEPYASMNVGLVRWIHIIRFGSELTNPIPSPESADNIDHSTCFEQVRSVTELAANVWTVGDQEEEVTLTLGEDAGSIIISHIAREHIPRPGEFKELNYGAPTDKAGQVTAIAAWNLKTTPKVRREAIPLTLFGVGYYGNHGGRAEPSVVKEIWRVIYSISK
>1adoA_cp296_iden009(363)
ATSLTVEETLHSYGNDWQVILMEYKWPQELNAFARGLTGFVDVVPTAFEDGRDQRHLSNTGMVATCKLSGVFEDLNNAINDRGKYHAKGSIVGHDMPVVMESLKFEESICQTVLPLAPPLLWAIYVAQALALQTKCNSYFAKSCSFLAGELSWKREMGQADSRGAKLDYGLLTLEDQLGADVQEWEEVGADWAKQLGGAGELATWYRMDGVRNSPSRKLLKFDAAFGFKLLGQDRLGLTANEKDVAEGEARTSYIVVLFVCGLNHFVLIFPALTGPLLWRTAEKITGAHGDLIFLIAKDPFRQSGDGLCAHYSHAEHAWCSLGGLDYVTPRTEASLGLFDKKKSRPGNIETEAGAGCGVLRPI
>1adoA_cp296_iden008(364)
GLACRRNNWAEAREKYGERGKYGEWQRGREWHPEILHGSVVAVLEPETAQSRFGNAVMAEFFTVKEDPYAHPIHAERSNDEADNYYTNLVAEYEEVWKAHDETLRPTEDLSSAILCQEIKVFKNNGRKKRVDDSQGTKKKRRTVLVSEQEYNHSKISPFLWIIYIVWNLLKGLKVFRLWWFGDKGAKDQPREPVKRLYTTFSNAIIDIWGSPPLQFCIHYRGITREIILAATRTAQAILFSGRFFEVHDGAPLERSQDSPIGRAVFETLDFDTKRVKFAFIQEESQNRIRLQKDITFGNARENPMNSENLARFNPTPYLGVTTSVGKEVQPWQLPMVSLYRPISHLYLYDQLRYIKYCTKFKFW
>1adoA_cp296_iden007(364)
KEEQYICRVQNTWYYKSWGVGRRRAKAMTNDRYIVYRAAGVAFESLWARQDEGGQKQPSISSYVDKASPVMIIAPTTKELPQQWYPFSRDYGQDQGLVTKNHANYSVPKQFAEVEDIQHHDPYGCRKTKLLDAIQKLEKCEGEDADRVDPLFCHKVAGPGEQLFFARIDIIFVGPAFMCGASEKKLVWICSPDIEVNAPPLRGYAEMSAPIAVWDVYSKVDNPTWGCIVDGMANNNPPQEPKYKLWILIFSGWFYAETLPGTAEDHGPQVVYMFFDKSMRAVAGSKRRVSAVVLVLLIGPVSWDPGMAMIKKHAMEMEPESLNNDHDLHTPQSLGDVTKNGGLSDEPTSGSSHLKFLAMTPEAW
>1adoA_cp296_iden006(363)
SILRKAELKLFYVQTAKWKGMGSASFTPPESLLHNVEHESMMTSGSFTDGGDQGNDAPGWKEIYSGWHAPRIVNLVEVIWFEKWRTQAYVAEKPGVLEPSEEPSLEAIETLRTVELESKLSSRYWWQVLEIVGKMLINNYGIIVNLKQSFWDKVDEVPFGILSAHHKGLAAGERLGIGAKTYLMGFLALTSNPVAIEYAVQLSLRVPEGPFYDSDMTLTISDDMGEPLTESTKSKVLAERLAVVVTTSLGLLVVTRSITDYRGLEIELVKFLPPDVDVNKKGSEVPNYHLKDKSIGNPDHDPSIEVADPAHSQVFIIKAPRVAFRPKVSAFVTSGNIIFPGALDQCAHIPLTCRRENNDLCGA
>1adoA_cp296_iden005(350)
LEAMGVEESLLSMAPSDGKEYAVEWTVALFVYGALEHGLDTFNMVVVFGSTADDELDSSRITMNRTSSDRKLMDEPPEWYTDGLSLKANDGGDDQRHTNADEGSRGKPKRYFNKKDQKPKGQKYFPIEIWDDLILPVLGGGVILVESLSARRSEKFRQPTFSELLKCYMHVMDEGCKRPLYGGVEWRDDDAEEIDAALAGEKPSGYSSPEWNKLMPWKRDPYITELEPSKYQESKTAEANSKVMVWTKGFIYNTWAFAAMRRPKNKFLARTDEAIQNQSSDGVYLEWERMVLAPLSAYQNYKHEDDGGVLNGKMKFLIIERAIIKKNGYGEIAAAFNNAAKNLFWGKCPT
>1adoA_cp296_iden004(364)
ANRLSFVGASNTAPTPLVYAGHISNPMYKLEFYRKLMLITKLEEEDRPAASPFFGRADTGSRNEQVKQEVPQVEHDKPVPKTDVKVSDGMKRVRKHGRFAAMANEDKFMAIQLLYLNSQLDHCITGPFARPLSISQKWWSLGPDRAPYLVNSTLYYIVSNLMYLVMPRSHTRSGGIDGMDAYVKLSVTNQEFNADSASDYLNYSPLLRGGGDVPRFKEVENVFFRAGHTMLYVLLAYPMEEEGRLVRIPNTWDDLTGLVWVRQTDEALGHHWYTGLFDALLKDAALALSVFLKSQDDQEHRPNCGADAVRYFLMEVTKVVVIAPFLEEMTPWVRGAAGSPNEKSEREYKIARPEISPFPPEKQW
>1adoA_cp296_iden003(365)
LRMFFAIRKLFWLHEGMGWTNASGTLHQGDEEATMLAQENVDIERGTDETNDKGEVGERALIDGGCQDKEHPIQNIDPKMKSSRIYVIDGGGYDGYLSRSNDISDLGDEDEYKNDAEHTARRLAREIFVNTQVLSGAWPMFAGFSWILHAFTGKPCVQNRESSSVDCGKYQLAATRLMPMYDVSNVLPGYFGACSQMSDASHKAHARYFPEHEGEIAWHEKWMTLRAPEAPPRTKIVFIDFRSDKGRYANCVAPNSIPGLDKDTKDETLNCAYHNSEASRAEVNFESERLVYNEVGALLSEQMITDFNMESKSKEPLRALSDVPTTHREHSDIGILFYVWKGEPAQIGLYVHIMLLIKWSLIGPV
>1adoA_cp296_iden002(364)
YVHIKYTTTHWGQAGLTWDDNAQEYGHEGSYQPKHFFFMQRLVRHESKPVGLIPRAGHGVEGQHALVTPHPKIKSRDNFMAITHKTTAFIGPGKLQEIDEVSVGYRAWGWLQAFPNIKYARRNFKLRGIVKFNNEEGCLCKAGFDRHVEFWGWGLEPQAEHAVQKSQKLGSRVHGDHHGVNRSGGINSYGRLYTKQCHFLLLSRTTIANVLDNGETALRAIPKEMPGIHAIREDHKEGLEKIAKNPHEMGSYSERLHSTTVVYNVRGITERLLEPDIQVIYSKAPWHAAYKARDLVKFKREVTSYDHARAIDAFGEDTTALPSPELRMNSAQAYYGRFNTISAFKQKAGAGSLDFEKGQPNESP
>1adoA_cp296_iden001(357)
FNMGFTIPHVQTCGPLYEFYFVEIRSWSISAEESWSPDPGKDGFYYDVANQVAQLADNSDAHAEKSYGNLPGLEVGNEVQMWMLILGLYRYDPAKGEVATNSAPAIPAGLGVYKIGQYMQYYTEFVTIKQSDSAYAVPQIGCNYDKSTEQNFDPDYRADLAAAWLTTIEPEEKAIEGRMKKEDESSFGTKNSRYVFSWYTCSMSPCEKVYLGLFESELRATFEPGAMNIVPCRKVMIAGQSLLGPPLIDEGRRPKWVISVNIPFRMSELAADLIDEKRAAGKYESALTNGDFVHDVAEFGWMYYGGRNNTGYINAHVMRWNGKKPGDAEVWYLTAEPYVLEEVQEGEESMGAGLCVW
>1adoA_cp296_simi100(363)
ALTFSYGRALQASALKAWGGKKENLKAAQEEYVKRALANSLACQGKYTSSGQAGAAASESLFISNHAYPHSHPALTPEQKKELSDIAHRIVAPGKGILAADESTGSIAKRLQSIGTENTEENRRFYRQLLLTADDRVNPCIGGVILFHETLYQKADDGRPFPQVIKSKGGVVGIKVDKGVVPLAGTNGETTTQGLDGLSERCAQYKKDGADFAKWRCVLKIGEHTPSALAIMENANVLARYASICQQNGIVPIVEPEILPDGDHDLKRCQYVTEKVLAAVYKALSDHHIYLEGTLLKPNMVTPGHACTQKYSHEEIAMATVTALRRTVPPAVTGVTFLSGGQSEEEASINLNAINKCPLLKPW
>1adoA_cp296_simi099(363)
ALTFSYGRALQASALKAWGGKKENLKAAQEEYVKRALANSLACQGKYTSSGQAGAAASESLFISNHAYPHSHPALTPEQKKELSDIAHRIVAPGKGILAADESTGSIAKRLQSIGTENTEENRRFYRQLLLTADDRVNPCIGGVILFHETLYQKADDGRPFPQVIKSKGGVVGIKVDKGVVPLAGTNGETTTQGLDGLSERCAQYKKDGADFLKWRCVLKIGEHTPSALAIMENANVLARYASICQQNGIVPIVEPEILPDGDHDLKRCQYVTEKVLALVYKALSDHHIYLEGTLLKPNMVTPGHACTQKYSHEEIAMATVTALRRTVPPAVTGVTFLSGGQSEEEASINLNAINKCPLLKPW
>1adoA_cp296_simi098(363)
ALTFSYGRALQASALKAWGGKKENLKAAQTEYVSRALANSLACQGKYTSSGQAGAAASESLFISNHAYPHSHPALTPEQKKELSDIAHRIVAPGKGILAADESTGSIAKRLQSIGTENTEENRRFYRQLLLTADDRVNPCIGGVILFHETLYQKADDGRPFPQVIKSKFDVVPIKVDKGVVPLAGTNGETTTQGLDGLSERCAQYKKDGADFAKWRCVLKIGEHTPSALAIMENANVLARYASICQQNGIVPIVEPEILPDGDHDLQRCQYVTEKVLAAVYKALSDHHIYLEGTLLKPNMVTPGHACTQKYSHEEIAMATVTALRRTVPPAVTGVTFLTGGASEEEASINLNAINKCPLLKPW
>1adoA_cp296_simi097(364)
ALTFSYGRALQASALKAWGRKKENLKAAQEEYVKRALANSLACQGKYTSSGQVATAAASESLFISNHAYPHSHPALTPNQKKELSDIAHRIVAPGKGILPADESTGSIAKRLQSIGTENTEENRRFYRQLLSEADDRVNPCIGGVILFHETLYQKADDGRPFPQVIKSKGGVVGIKVDKGVVPLAGTNGETTTQGLDGLSERCAQYKKDGADFAKWRCVLKIGEHTPKALAIMENANVLARYASICDQNGIVPIVEDEILPDGDHDLKRCQYVTEKVLAAVYKALSDHHIYLEGTLLKPNMVTPGHACTQKYSHEEIAMTTVTALRRTVPPAVTGVTFLSGGQSEEEASINLNAINKCPLLKPW
>1adoA_cp296_simi096(364)
AKRFSYGRALQASALKAWGGKKENLKAAQEEYVKRELANRLACQSKYTSSGQAGAAASESLFISNHAYPHSHPALTPEQKKELSDIAHRIVAPGKGILAADESTGQIAKRLQSIGTENTEENRRFTRQLLLTADDRVNPCIGGVILFHETLYQYEDDGRPFPQVIKSKGGVVGIKVDKGVVPLAGTNGETTTQGIDFLTERCAQYKKDGADFAKWRCVLKIGEHTPAALAIMENANVLLKYASICQQNGIVPIVEPEILPDGDHDLKRCQYVTERVLAAVYKALSDEHIYLEGTLLKPNMVTPGHACTQKYSHEEIAMATVTALRRTVPPAVTGNVTFDSGGQSEEEASINLNAINKCPLLKPW
>1adoA_cp296_simi095(363)
ALTFSYGRALQASALKAWAGAKENGKAAQEEYVKRALANSLACQGKYTSSGQAGAAASESLFISNHAYPHSHPALTPEQKKELSDIAHRIVAPGKGILAADESTGSIAKRLQSIGTENTEENRRFERQLLLTADDKVNPCIGGVILFHETLVQKADDGRPFPQVIKSKGGVVGVTVDKGVVMLAGTNGETTTQGLDGLSERCAQYKKDGADFLKWRCVLKIAEHTPSALYIMENANVLARYASICQQNGIVPIVEPEILPDGDHDLKRCQYVTEKVLAAVYHALSDHHLYLEGTLLTANMVTPGHACTMKYSHEEIAMVTVTALRRTVPPAVTGVTFLSGGQEEEEASINLNAANKCPLLKPW
>1adoA_cp296_simi094(362)
ALTTSYLRALQASALKAWGGKKENVKAAQEVYVKRSLANSLACQGKYTSSGQAGATASESLFVSNHAYPHSHPALTPESKNELSDLAHRIVAPGKGTLAADESTGSIAKRLQGIGTENTEENRRFYRHALLTADDRVNPCIGGVILFHETLYQKRDDGRPFPQVYKSKGGVVGIKVSPLTPLKGTNGETTTQGLNGLSERCAQYKKDGADLAKWRCVLKIGEHTPSALAVMDNANVLARYASICQQNGIVPIVETEILPDGDHDLKRCQYVTEKVLTAVVKALSDHHIYLEGTLLKPNMVTPGHACTQKYSHEEIAMATVTALRRTVPPAVTGVTFLSGGQSEEEASIKLNAINKCPLLKPW
>1adoA_cp296_simi093(363)
GLTFSTGRALQISALYAWGGKKENLKAAQEEYVKRALANSLACQGDYTSAGQVGAAAPESLVISNHAYPHSHPALTPERLKELSDIARRIVAPGKGFLAADESTASIATRLQSIGTENTEENRRFYRNLLLTADDRVNPCIGGEILFHETIYQKADDGRPFPQVIKTKGGIVGIKIDKGVVPLAGTNGETYTQGLDGLSERCAKYKKDRADFAKWRCVLKIGEHTPSALAIVENANVLARYASICQQNGIVPIVEPGILPDGDHDTKRCQYVTEKVLAAVYKALSDHHIYLEGTLLKPNMVTPGHACTQKYSHAEIAMAIVTALRRTVPPHVTGVTFVSGGQSEEEASINLNAINKCPLAKYW
>1adoA_cp296_simi092(362)
NLRFSYGNALQASALEVWGGKKENLKAAQEEYVKRVTAKSLLCQGKYTSSIQAGAAASESLFISNNAIPHSHPELTPEQKKELSDIAHRIVAPGKGILAKDDSTGSIAKCLQDIGTENTEENRVFYRQLCLTADDRVNPCIGVIVFHETAYQKADFGRPFPQVTKSQGGVVGIMVDKGVGPLAGTNGETTTQGLDGLSERCSQYKKDGAGFAKWRCVLKIGEHNPSSLAIMENAMVAARAASICQQNGIVPIVEIEILPDGDHDLKRCQYVTEKVLAAVYKALSDHHIYLEGTLLKPNKVTPGHACTQKYSHEEIAMATVTALRRTVPPAVTGVTFMSGGQSEEEASLNLNAINKCPHLKPW
>1adoA_cp296_simi091(363)
ALTFSYGRAFQASALKAWGGKKEDLNAAQEEYVDRALANSLACQGKYTVSGQAGAAASESLFVNNHAPPHSGPALTPEQKKELSDIAHLIVAPGKGILAADESTGSIAKRLQSLGTENTQENRGFYRQLTLTADDRVNPCIGGVILFDICLYQKAADGRPFPGVIKSKGGVVGIKLDKGVVPLAGTNGETTTQGFDGTSGRCAQYKIDGADFAYGRCVLKIGEHTPSALPIMESANVIARLASICQQNGIVPIVEDEIIPDGDHDLKRCQYVTEKVEAAVGKALSDHHIYLDNALLKPNHVTPVHACTQKYSHEHIAMAQVTALRKTVPPAVTGVTTLSGGQSEEEASINLNAINKSPLLKPW
>1adoA_cp296_simi090(363)
ALTFAHGRALQASALKAWGGKMENLDAAQEEYVKEAGANSLACDGKRDSEGQAGAAAVESLFISNHAYPHSHPALTPEQKKSESDIAHRIVEPGKGILVQDESTSSIAKRLRSIGTDNGEENRRFYAQLLGTADDRVNPSIGGITLFKETLYKKADDGRPFPQLIKSEGGVVGFKVKRGVVPLAGTNGEHTTQGLDGLSERCAQYKSDKADFSKWRCVLKKGEHTLSALPNMENANVLARYASICQQNGIVPIVEPLILEDLDHDLKRLQYVTEKVLAAVYKALSDHHIYLEGTLLKPLMVSPGHMCTQKYSHEEIAMATVTALRRTVPPVVTGVTFLSGGQSEEEASINLNAINKCPLLKPW
>1adoA_cp296_simi089(361)
ALTFAYGRAFQASALKDWLGKKENLAAAQERYLKRALANSLACQGKYTSIGQAGAAASESTFVENHAYPHSYPALTPEQKKELSDIAHRIVAPDKDILSRDESWGDIAKRLQDIGAETEEHRRFVNQLLTSADDRVNPCIGGVILLHETLYQKADDGRPFPQVIKSKGGIVGIKVSKGVVPLQGTNGETTTQGLDGLSERHAQYKKDGCDFAKWRCVLKIGDHTPSALAKRENANGLARYAGICQQNGIVPFIEPEILPDGADLKRCQYVTCKILAAVYKALSDHHIYSAGTLLKPNMVTPGHACTQKYSHEEIGMACVTALQRTVPPVVTGVTFRSGGMSEEEAKINLKSINKCPLLKPW
>1adoA_cp296_simi088(362)
AGTFSYGRALQASALKAWGGKKENLKAAQPNYVKRRLKNSLACSGNYASSGQTKAHASESLFISNHAASHSHPALTDEQQAELSDIAHAGVQPGKGILAADESTGSIAKRLQSVGTEPTEENRRFPRKLLLEADDRVNYCIGGVILFHETLYQKADDGRPFPSLCKSKGAIVGIGVDGGVVPLGGSNGETDTQGLRLAERLAQYKKDGADFAKWRCLFKIGEHTPSAIAIMENANSLALYASICQQNGLTPIVEPEILPDGDHDLKRCQYVTEKVLAAVYKAWSDHHIYLESTLLKPDMVQPGHACTQKYSHEEIAMETVTGLRKTVPPAVTGVTFLSVGQSSEEASITLGAINKCPLLKPW
>1adoA_cp296_simi087(363)
VLTFSYGRALQASYLKAWGGKKKNLSAVQEEYVKRALANSLCQGVYRSSGQAGAAAQEGLHISNHEFPHSHPALTPEQKKELGEIAHRIVAPPKGILATDEKKGQIAKRIQSIGTENTEENRRLYRQLLLTAQDKVNPTIAGVITFHWSMHQKAGDGRPFNQVIKIKGGVVGIKVDKGVVVPLAGTNGETTTQELDDLSERCMQYKKDGAGFAKWRCVLIIGESTPSALAIMENANHLARWASICQQNGAVPIVEPEILPDGDHDLKRCQYVYEKVIAIVYKALSDHHIYLEGTYMKPNMVTPGHACTQKYSKEEIAEATVTALRRTVPPVVTIVTFLSGGQQEEEKELNVRAIRECPLLKPI
>1adoA_cp296_simi086(362)
ALTFSRGRGLQASALKAWGGKKENHKAAQEEKVKRAFATEAACTGKYTSSGQAGAAASEVLFISNHAYPHSAKSLLPDQKKELSDIGHRIVAPALGILAADETTYDIAKRLQSIGTENTESNRRFYRQLVKTADDRVNPCIGGVILFHELLYAKNDDGRPFPQVIKSKGGVVGIKVQKGVVPLAGTNGETTVQGVDGLSERCSQYKKDGADFAEVGCVLESGEHTPSALAIIENAEVLVRMASICQERRIVPIVKQEILPDGDGDLKRAQTVTPKVLADVLKALSDHHIVMEGTLLKPRWVSPGHACTQKYSHEEIALATSTELPRAPPAVEGATFLSGGQSEEEASVELNAINKCPLLKPW
>1adoA_cp296_simi085(362)
ALTFSYGRLMASALKAMGGKKENLKAAQEEYVKVMLNNSGACQGKYFANGQSGAAASHSLFRSNHDYPHAHPALTPEEKKELSDVAHRIVAPGKGDLAADEPTGSIMKRFQSIGTENTEEERRFIRQLLLTADDRVNPCIGCVILFHETLHQKADELRPFPQVIKSKGGVKGLKVLNGVVSLAGRNGEGTTQGGDGLSEHCFQYKKDAKDFRKWRTVLKMVDATQPLYALMFNANVLARYASITQQNGIVPIVEPEILPDGDHALKATQYVTIEVLAKVYKAQSDHHKFLEGTLLKPNMAIPGLACDRKYSHQEIAMATVTALRNLVPPAVDGVSFLTGGQSEEEATINLNAIHKCPLIKPW
>1adoA_cp296_simi084(364)
ALTFSYGKALQASALKQWVGFKQNLKAAQEEAVENILANVLACQGKYQSSGQGGATAPEALFITNHAMPHHHPSLTHENRKELSDGAKRIVAPGKGLLAAHESTGSVAKRLQSIDTTNTEENRRFYRQLLWTIDDRVNPCITGVLLFHNTMYQKPDDGRPFPSVIKRKLGVLGIKVDRGLVPLAGPNPSTTTQGLDGLCDDQAQYQKDGADFAKWRDVLKIGEHTDSAMAIMSVAGVSVRYQYICQENGIVPINEPRILPDGDHDLSRCQYFTLKVLAAVYKALSDSAIALEGTLLKPNMVETPGHACTDKYSHEEIAMATFTALRQNVPRAVTGVTFLSGGDFEEEASIQLNRINKCPLLKPW
>1adoA_cp296_simi083(363)
ALTFSYGRALQGSLLIAWGGKPENLKAADEEYVKRAFENSEAVQGKYTSSGQGGAAISESLFIYAEAYPHQHGALTVEQKLKELSDIAHRIVAPGASILAALDSTSIPLRLQGIGTENTEENRRFYRQLLEEADLRVAACIGGVILFAEATLQKEDDGRAFPQVIKSKGGVVGIKVDKGVVPTAGTNGETPTQGLDCLSNTCAQYRKDGADYRRWQCKLKIGEYCETALALMENANVLQRYASICSQNGIVPIAEPEIIPDGDEDQKRFQYVTEKVLQAEYKALSDHAIYLEKTLLTPNVGTPGHECIQKYSHKEIAMATVTALRKTVPPAVNGVTFLSGGQSEAEASIHLRAINKPPLQKPW
>1adoA_cp296_simi082(363)
AWTFAYGRNLQKNALKQWGGKKENNKYAKEELVKVALANSLGEQGKYTSAGQAGAAATESHFIENHAAPHSHPALTPEQKKELSEIAHRIVSPGKGSLNADETTGSIAKTLQSIGTENSEEIRRFNRQLRLTSDEMVNCCIGGVILFHDKVYQGLDDGRPTEAIVKRKGYVRGIKVDKGVVPLAGINGETRTQSLIGLSERFQNYKKDSADFAKWRCVLSIGEPTPSALSIMENANVLARKASICQQNGIHPIFDPEILPDGDQDLRHCKYVTGKVGAGSYKALSIHHFMLEGTLAKPNERTPSHSCTQKYSQEEIAMAQVTVLRRTYPPAVTGVTFLHYGNSEEEVSINLNAINKCPLLKSK
>1adoA_cp296_simi081(362)
ATTFSYGRAEPAKALKSWGGKKEELMAAQSEEVKRQLLNSLACNGKYTSNGQAGAAYSESLFISNHAYPHSHDSLTVEQKKELVELKHRIVAEGKAILRADESVGSAAKRLGSWAAENTEENRRVLRQFLLTADDKVNPCIGGVQLFHASLYQKANDARPLGTEITSYGGVLGSKVGKGVVPGGTNGETTTQTLDGLVERCNVYKKDPADFAKWRCVLKIGEHTGSASAIGENANVLARHASICKIDGAMKIIEPEILPTGDHDLKVCQYVTEKVLDMVYEALEDHHIFLEGIRFKPNLMTPGTEATQSRLHEEIAMATVTALKRTVPPAVTGVDFLSGGMSEEEASIIVNAINKLPNGKPW
>1adoA_cp296_simi080(362)
AATFLIARAVAASALDGWGGKKENLKAAGEEYVARQLANSTYCSGKYTSSGQAGAAASDSLFIHHTAYPHAQPALTPEQKKELSDIAHPVVAPGYGILIRAESTGSFAKKLQSNGTEVGGENRAFYRQLLLSADDRFNPCIGGVIYFHDTLYQKMDRGRPFPQEIKSKTGIVALKVDKGVVPQRGTNKELTTQGLDALNERCAPYKKRGADFAKLRCDLKFGQHTPRALAIMENANMLARKASICIQNNIVPIVEPEIIPDGDELLPRCGYVTELVLAAVYKAINLKHIYLAGTLLKPNMAQPGHDCTYKYSHEAIGMATVTASRTVPPAVTGVAELSPEQSEFPADINTNAINKCNLVSPW
>1adoA_cp296_simi079(364)
KYAFSYDRAYNASALKAWGGGKKINLKADEAEYVKEAHANSLACQGRYTSTGQANAAASYSLFLSSHAYPHNHPSQTMMEDKKSLSDIEHRIVNPGQGMLAADFSTGSIAKMLQSSGTESTEERRYMYRQELEMDDRVPPCIKSFILFHERLYQKADDGRPFQQVITQKEGVVGIKMDKGVIPLAQANGETTTQGVDKLSVRFATYKKDGAFFGKWACVLTIGEHTPSALLEMPPATHLTRYGIICQQNGIVHIKEPEILPDLDHDLGRCKFVTEHVLAAVAKASSDHHIVLESTLLKPNWVTGGHVCTQKYSHDEIATATVTALPRTVPDTRTGVTFLSGGQSTEEVKINLNAINKCPLLKPW
>1adoA_cp296_simi078(363)
ALTFSYGRALQASALKEWGGKKENLKLRDEEYVKRAFANGSCQGKVFSSGQAGAAASESFFISNHAYPHSHTALIEVAKKSLSQIATAIVAPGKGALANDESTGPILMTLQSMGHDSTAENRRNYRTLELETDDRPNPCIEGVCLFHESLYRRADDGRPAPGVIYFKGGVVGSEVDGQIQPLPGTNGETTTSGQDKLSQNGAQYKKDGADLVKWRCSLKIGEHPPSCLTIMENAQVLARLAVICQQNASTPLVKPEILPPGKHDLNRAQYVTEKVLQTVYKALGNHHIYLNGTLLYHNMVPPGHVCTQTYSHHEFVMATVTALRRTVPPAILGVAFLSGGQSEEQASINVNAINKTPLLDRPP
>1adoA_cp296_simi077(362)
ATTFSYGRALQASSLKAWGGTRENLPAAQEEYVKRALANSLACQGMYNSIGQGKIAAAEELELSNNARKNSIEGRTPAPKTELSDIAMWRIGAPGRGILAADENTGSIAKRLASSGTENSEVNRRFYKPLHLKPSDGVRPCIGGVILLHETLYQKADDGSPYPQLIKRKGAWVGINEDTGLVLLGGTNGETKTQDLDGLSGRCPQYKEDGRDFFKWRLVLEGEHIPSALNPIEYSTNVKGKYAEVCDHNGIVQIVEPEILPHGDHLLLTCQYVTEEVLADYKISDDHDPLLEGTLLQPNLVTIGHACTQRYSHEEIAMTTVTALRGTVPEVTGLEFIAGGQSEAAYSENGNAIQKCPILKPW
>1adoA_cp296_simi076(361)
ARCFSYGGKLQASSLKAWFGDDENMKKNPEEGLVEVVNYNACQGKYTRSGQAGAVASESLFIRRDAYVHSHPAATPENKGSLSDIQERIVTPGKGWFLADESTDKIAKRTQSIGTEKKAENKRFIRQHLLTAEDFINPIIGGTVMFHESLWQSANDGKPFAQVIKSKSSLFFIKMDSGVYPLAVTNETTVQGLDGLSARCAQYFKDGAEFAIWRKVLFPGEHTAIELAIMERANVLARYASILQQNGIANILEQEIVPDGDKDLKRCQYVTEPYLATVHKIKRNHIIYLSNTLLKPNMVTPSKACTKKYSPDEIAMATVTALRRAVPPAVTGVVFLSGAQSEENAKLLLNLINKCPIIKPW
>1adoA_cp296_simi075(362)
LLIFSYGEKSQISALRAWGGKKLNLEAAQEHYVRYGANSEACQSKYTASGQAGAAAAEQNFISIHAYSHEIPGLGPKQKKEVSDMAHRIVFQGDYILSADEFYGSILKRLESPGTENTAENVRFYRPLLLTADDRVNIGVRGVILFKETTQSTADDGTPFKMAIESKGGVVGIKLENAVVPLASTDDETTTQGLDDRLEKCAQVKSDGLDSAKWRCNLKIGEHTPSVLAVMDNGNSLARYASIQSQNGIAPIVEPDILKGGDHRLKKCQYYVYKILAGIPPAFLDHHIYLRNAAIKPNMVLPWHACTPKNSHSEINMDTGTGQRRTVPPNVTGVTVLTGGQSEGEASAHLNAIEKCPLIKPF
>1adoA_cp296_simi074(365)
VITFSFIRALQASALKAWVTKKSNCQAAQEKTYVIRALANAMACAGKYTMSIQQGSAASEYLFLGDHASAHEHAALRPEQKITTSDTAHFAVAPGKGILVAYSTSGSIAERDQTVGSNNGEETRRFKRQLLITANERATPCIGFRILIFHCTLYENADLGRIFPQVIGSAGQGAVGINVDKGVVPYAGTNKETTTQGLDGLSDTCGQYKKAGADPLEWRAVLKVSKWTPSVLAIMAKAELLARYASKCSQNGIVPVREPTILPTGSHDLESCDTVTHYVLDGLYKQLSDHTIVLETTLLKPNMSSPGSGTDKYNHYSIATATITALGFTFGPAVTGVTFLTQKQSGDKASFNLNGWNKCVLGKPF
>1adoA_cp296_simi073(362)
MDVEKYGRAVQKGAKEAWPHKKENLKYAQFNKVFRAFTTSLACTSKFTRSGQAAAAKHESIFISNEAYPQSHYALTEQKKELDAPAHRIVSPGKGILAADIETGQIARRLQSTGTEDTEEKRNLYLHLLDALDSRVNPSSGGVILFDEYDYQQAGDGRPFPRMIWSKGGVPGITVHNGIVPLAGTNRETTDQQLFGLSERCAQYVKDGVDFPKWKCVLKKFEHTPSDLAITKQENIPARNARVCQKEGTVPIVEPLQLPWGDHTLQRCQYVTEIVLAAVYKALSDHHIYNKGTLHRPQMIDPGHARTHLYLHVPMVINTVAATHRTVDPAATGVTYESGLQSPDENSREVNAIEPCPLLGPW
>1adoA_cp296_simi072(363)
ALDVSYQRADVALILKAWGGAKANLKLAQQEYVKRALINELALQSKYTSAGQTGGAFLPLFISNHASPHEHPANKPLEKKNSEDIAHRIVWPGKGLTAADFSTGSFARSLKSHDARKTEENVRFWRELLLTLTKKVNPCLGGSRLDHEDLYQKADSGKPMPCMSRVKNGDDHIKVDLGLTKLAGSNGPTTTQGLDSTGERCAKLKKDGADFNNWICVVKNGEEIPSAIGIVEKANITARYSSICRDNGILPMREPEILPDKDHPLKRSQYVTRKVLAPVYKAVDPHHVYLETTLLLPNRATANHASTQKYSHLRRAMATGTALGRTVQPATAGKDLIRGQESEDETSQINLNAINKCPIAKPW
>1adoA_cp296_simi071(363)
VLKFSYGRAYQYTYLKAWHGKKQGLGAAQDEYEWGALKNFKACQVKVESNGDAGAAASELLVFSNVAFPHKHPAFTPCGAANLLDYAQRYSAQGKGILAAEESTGSTAKRVLSISNEQTQEGLAFRRQMLLEADDRVNKCMGGLIAFHEELYQKGDDGRPFKQPIKSKGGVVGIKVDDGVSPLRKMNGETHTAMGDYLWEICAKYKKDIAEFNKWLCVLKIMEDTASWLALVENANVTARYASIAQQNGIVPLEQPEILPDGNHACKRCQYITAKALDASYKGLKLAQAYLAHTLWLKNVLTLGHARLQKYSHEEFEMAASTAIRCKVPRAVTGVVLMSGWASSEEAYININAINNFSLLKPN
>1adoA_cp296_simi070(361)
ATVFSYGDATEARELKLWAGVKEPAGLPHKEYVKRALANSLACEGKTTSTGQAGHAAQEHGFILNVAHPHSHPLLTKEQKKSLSAGSRIVNNGKGILAGDEYTGARSKRLQLLGTENTEENRISYRQNLLVAGARWNPCYGMVILQHEALVHKLVQGRPFPEAVKKEGGLKAVQVDKRTVIIAGTNTTQSQGYDGLDPWCAQPEEDKGDFAKWHCILKIAEVTTAAIAGMENADMLADYAAPCQQNGVDKIFEQEVTPKGDMNLANAKYVTEKVFAAVYRAFPDHDCYGEGRLLTPNMVKGGHACGQNYLQEQIFMYTREAHRRVVPPAVTVATLLSGEQVEEEASSNLIYINKCPLLKAW
>1adoA_cp296_simi069(362)
ALGFQDGRAGQASALLKWGPVKENQNRALELYVKRRLAHPRTDPGKLTSSGQLAAAANSNTVFDSGHAYPHIHPALCMIPAKELSEIAHFIGVPGNGIRAAKENSASIAAELQLITTEQTSEPQRFYVKLELAADDRVNECDGGAAEFLEGLSQKATDGRPFPQVIESKGGFVGVKVDEGVQPQAGHGGEAVIQAIEGIYERVAQHKKDGADEAAWICELPIPHTPASLALEENANVLARAYDICYQQGIVPLVVAEIIPDGSHDLMHCQLVTEVLANVLRALTQNHIDLQGTLIKPNMAPPGHACTQKYYHEEIAPATVAALRGTVEPAAVGLTFLSGSESAEHDVIAADAVGTCPLLPLV
>1adoA_cp296_simi068(363)
ILAFQRGRAMSASARKAWGQLKKALSAAMHEGKKRGLSNSAACQGKWTSSGQAPAPASEEADIENEKYPKSHPALWPSQPKELSDVLRNMTAPATGNLAADTSNGSPLKRVAPVGTECLRKPKRLYRQLLLTADERDHFCIGGVILFYRTLYEGAGDERPFPQRIKSDAGVVEIKTDKGLVPLAGAAGAPTTEGLRELIERTDRWRGDGKDFEKGRRVPKIGEHTPGAKTFYNEANIRKRFTSICTQSGIVPIVMPEILGNYDLALKFCKFAVDEKSLAVEYKDAGSDHHIYSEGLVRRDMVHPEHAGTSIPTHGERAMAFAAFRRFVPQAITIQLFLSGEQSEEEAAINLLAIEKLPLLGPW
>1adoA_cp296_simi067(363)
AETFSFGRAFGSSKLGAWGGKKQNKAAYESGVDRALANMLACQGGLTSAGAMGKAHSPGLFVSNHAVDNSHPNVPPEQNAAASDIVQRIVRPGKGIKGAEPTTGEIYKRLQILGLENTEYNRHIYRTLLLEALGRSYPSIGVILFHTTLYQKAHDFAAFQVIIEYGGVVGGTKVDVGRVRTAGTNETTSDMGRDGAAERCLQSRKDIPDVAKWYCILKIGEDTTSAGVISENANNFARLASICQNNSIVRINKPEALPKENHNKKGCFLYVSSPVLAAFWKALSDHHEYLSVHLLKPNMTAPGASACTQKYSAHEPRLATGDALRRTFPAQVGHVTFLSCGFSSLEAIINLQFFNRCPLLDPV
>1adoA_cp296_simi066(364)
VMEASVDRWLIASALASYGGMKEQLKYAQEEYVKEALAHTLACQPKYTSDGQISEAASRSLAISNHQYPKSTPYTCPEENYEFSQMSTGKSALGKGQLAVDESDGNILKRLQSADQESTKENRLYHRYALMAADGRDNRCIGGVLLWHESNYEKLDDGIPPPQVQTYKGDVVGIKFDKGVDPTAAENDETATQGLDGLSKRCAQGKKDGADRARWRCGIPLGPTYSALNIMEHTPVRARYASICPGRLRIPALEHLILPDGDHSSEGHCYYVTDYHVHAAVYKALQYDSFYLELEVDKPNMITPGHGCHQKDSMNRTAMATVTGEQYGVPPHKTGVQIIWWGGSHFAKIQLDASNRAMLLLKPF
>1adoA_cp296_simi065(363)
ECRFKYGRNLAAYGLKAQGGEGENLRAAQEEYHKNALANNLACRPKVTDGAIATAAAMMSLAIQDHSYPHSHPALPPESKKELSDTPKKIRADGKGLKAAAETTPSIAEWLQSMATARTEGVRRFAMQSLLLADDVFDPCYKKIEFHETLWQKASEALPFSEVIASDEGGYVGIKKTKVRTDCWENAENTTQRLTGTSERGTRKDVDGTDFAKWRCVLGIPAYAPNALALAAPALAFGSLASVLQQVGIKNPIVEKRILPDGLHDLKRCQEPTEAVLAAVYQALFDMEIWLEGTLLEFNMVTPTHACEQEYSFYNYWMDTQAGLKSSLEPAVDSLINLDGGDSESEASINANLKNRFKLLPLW
>1adoA_cp296_simi064(362)
AFTFSPGAALLASSQKAWGSKLDTVKATIKMDIDRAVTNYRACSGKHPSSGQQYAAASESLFIGNHIYPQTHASLSAEDKEPLVSLIVRLDAHGQEIIATDESSGSLAKKLQYSQSGNTTWEACFYRQLLLTSKTRLGPCIDFVNLFSEASYQALSDEDPFPQGAKSDPGVRGVNVPKQLSFLSGDNHETTLQGVDGISETNHEYYVEGQKFAKWRCVLDVGTHKPSATAPKENANMLVRRESMCQKLVEVPFPEPEELPDGDHDLIKVSAVKNKNKQAVYRALSAMGEFIEATLDQPDMFAPGVVCMQLYSHLQIATTLDLLKITVDSSVTGKTWTSGGHQEEAASIGLNLINKAPLKHPW
>1adoA_cp296_simi063(362)
YTSFFYDRATQSSAGHAWGGVKDVMRSSEQEGAKKAKGNALPAYGGYQSSDSAGAGESEQTRITLNHAESHSTPALTPEARKEVEDIPMEIVAPYKGILAADVSVGFIAKRLQSMGTEETERLRRFNKLILLQASELVDFCMGGTEKFKDTLVRHAKGKYPFPSAYETGGGVINIKVVKGVVGLAGNGRAKTQSLDGFEVEGPYESDVADVAKWRCYKAISEMTTSLLAITENGDVTIPYVSDCHQDTWVNLNEPENLPETYHDGLRCEYVREKALAAKKDALAEHVIFLAHSLLPPVKVTPGHSLARDYSTEEIAGSLIRALRAYFPKTANLSGFLSSGEDEEEASVSMNAKNHIPLLKLW
>1adoA_cp296_simi062(363)
ALGDSAGRGLQAADLVEWGYQVENIIAAQEVEARRADQRSPQCGGKYTSTRQAGVAYDREIPITNHGYGMVMAALVKEQAKELRDLAAPIHLLIGKGIYEDELTQMFVKPIQSIETENAEEREHFYKQLFDVGLDRIKPCIGGFIAFHRYLYQKEDKERHPPQRIDCKGGVLAIKLAKQIVPHDEFNGITTTQGYDALDRRSSQYEKDGAPFASWRSVLKINNHTPSILYLMENANLLATGLAICQLNGFVIDEVPEILGSGDADWHRCQHTVLKFSGSVYVGLLDLQIYLEDSLLDPNMYLPGHLNTLKRMRAQITIATLTALRRTAGFAVTGQQYLIGGGPEEETSINLNLMNECPAIKPW
>1adoA_cp296_simi061(366)
ALLFSVGRALESGGAVTAWSNVRENATYTQPEFVSRVLAKTLEGETKYSSVGQAGAASYRGAVISNHPIPHGHPKLTLEIKNEYTLVTTKILAPGGYILEGDHIDGSRAKGLGKIGGENPEENKAVWRGELLTADDRVFPVMPGVVLFHEPLYQADAYGTPLPRHIPSLGTVIEIRVEKYVIPKGGFFGATTTPGYDTFAARCWDYRLDVLDFAKWNVMLANGLKTHSDAHLIDESAEHLNRYSSICQRNKIGAIFEPNVLPAGDPDVKIITFVTAEKTLIAVSPVSDKHIFWEGSQLRPNMVGPGEMEKPKGYADDESAYSFDLALRFTVDPTETSVTPRKQDQHAEKLSYSLEDINKIPIMFPW
>1adoA_cp296_simi060(361)
IITFSYGRALQASAARVWGGKKEAVKAAQEEFVGRALLALLVCSESYRGSLRPGCSARLYTYLVNGAVPFSHFILTSEQRKVAEDLAHKITAQGKGILVGERSHADVWRVMSLGTEETEKMRLFYRQLRLKADYRLNPCIGEWIIAHEFLNQKKDDGPFRQVFKTKHGEVGILDSKGVTPLGPRSECTPQKLRGEGEDCFGKEEDDESSGPKWKCAKHVGHEPVSLAIMENAILLSRLRSIEDQHGQHVEVLSRIIPDGDVNILCDAQFCTEKNALKQFGVLSDHHVYLKATLLKNQSVANNHGPEYAYTHLDIAFSTVELGLRTVEQAATGVTFASSGQDAAIAHDEAEATHKCMLLKPV
>1adoA_cp296_simi059(362)
RKAFCKVRSENADQLKEWLQEMDSLQAAQSEWFRAALAESVACQVTYTSGADAAANASTDVFDHKHAYLHIGYLVTPEQKFKLSLIAHLEKQPNRGLLAVDEDKGEIVARLRGLGATNEEENVRQYPRLDRVTDDRGGKCIFGDILFDKTVQEAADGRPFPIVFLSRPGLWGAKVDKGNVPLAGLPGRATTNGLNGLAAHCTYLMEDGNDPLREEMMIEIGETRDTALYCEENRNVLAWQANPCQQLVIISIVEPQVQPDTRWKLNQCQHVTERIARVGPKKSTKEVDVLVQTVQRPNMVPAHNCRQKYSKKEVVLLTVTAAKRTVLPPPVSGQYYSGGDTSLDTSSSNLPPISKVPPEKPW
>1adoA_cp296_simi058(362)
AAEFRYGKVLSKMELMAWWSHDKLLKATGEINSERVSAEPSACSGKNTSYGRAGLTKNEPQLIRDCKKNSNFPLLPEQKKPISEYAMSIVPPDPSQLAGDDFNEDTAQRLHSSGSSNPEGASRFYFITWLPAIDQITPVQSGVILFELTLYQAVDDARMFPQFLSSKGGVVGMFVDKGLPGVLGTEQGATRQVCDGLSPRCSLYQKDGASVNGGEQKEERGTNMITNLAVMENLNAFKIFASYCDGDGPRPARVPEIPDGTHTVKRNDSFTEPGLAAVYKIISEHHTCYVEMNLIIPNMLTVGHAITRKHFHETVAYASVIPLRATVIPVITGLHFLSGGQSPSGAAINLNGANSCGVKTPW
>1adoA_cp296_simi057(362)
KLVDGLERADANSALKRSDRKNSDLSINQREYVKSGIAVPVACVGRYPTQGEAPALIRKSLVISHQPYPPTVNRFSPEARSSTKEKAHGIEAFNAGVDDITVSRGSIGDEFGPIGEVNLPNRSRLLQENPYAEDANVPCSDGLILFHEGIFQPVDDGFRKPVVIRSTAGGVVSIEFEDGIVELIGRTSEETLTQALPLDHTRCPQKKKKCTDFAKWYCGLKPGHHLSTALAISSSKNVFERYTLICHLNMIVPIVESQMLPDGDPDRRVCQYKEEKVDSAAIVAMFDHKIFVIGFALKPQVSPGTATGYEEGHEKVAMANWFALREVPPAVSGATIVSGGQVSAVAKMNLEEINKIPFMSLW
>1adoA_cp296_simi056(364)
GSTFTWGQRLQSGEYGEWANAKASFKAASAQRALLGYPNSPACQGANLDQSWESGATAAEVLKIFGRAMINSLPAMAPEAEKEGKDLANRIVFPGDKIRKADESVGDFLKRLRLISGDNLFFNRRPVMAILPPAYDCLNPCFNALIPNHATFMHVHHDTRRIPQKIKSLAYVVVRYKRGQSVPRPSTNGERTGIRLPDGKVRCKQYEKDGSRFAKWKDKIKIGIHEPAALAGMGGAEVVANYSVDCSEKGIPADLREPEILPDGKPEIRRCERGTDKVLIDIFIGLKDLHIYLGTMYKPNGDIPGHAMLQPFTHNEAIQVAVLAVVDAFPGAVHGSKFASEGNGEEEAEINLLTALAIALLMPW
>1adoA_cp296_simi055(363)
APALSYCRDLGPSALHRWDGRSEHLTVAQEPYSDGNTENSNACPTRTQKAQAGAQAAESECITSHADPHSRPKNMAPDQKREGGEIAHRWVIPEDGMVSADASTGLVIARVQNTGVEHSETNRRFHHGLKMRHKRVVARPLAGAVLMMEDFNKMNKGRQLPLFPASVATPNGTVVDKGRAAIATTWKESTTAEWPGLSVKCLEAKRKDSIKWDPWRATKVFGKHREQALAIHIPVKAIARLASMAAEFAIVPVALKELLSVADEDLEECGWKLADIYSAMLKVLSDSHMHLIGTLLKVRIVTPAHENTDKYDHLAAYMAAVTGHRRTVPPAVEFHAPYIGDNSPEEAAINVTAINKVELKLDP
>1adoA_cp296_simi054(363)
ALTFYHGRLLAAPASIPWGLSQEELGNGREEYESPANANGMALYLFYVQEQQQGAGASESLFSLDEDSNLSSEALTGEQPSEIEDIARHRPVTPGRTLLAAHHLRILIKKRLVSLLVKSRKGRFYRQNLLIGADPLLSIGAGGLLTEDENEISFAQDRAVVLSILETKGGWVKIKITKGTVPMAAANRETRQDLAGANPEAIQYSKDGSFFKKWDIVLNIEKHIKEAAAIVGDSNVVAEGASICSQNSAVPLDEPMILTDADHVCNRCRGVTEEILEIVYNEYSNHEPILEASVQGPAEMVTEGTPTQKEDPGAIPLSHVEALVYDVEKIVLGPTSQNNETKGLNSQSVKLEAIQKCPLANTW
>1adoA_cp296_simi053(363)
AALRSRGGALQAEALGAWNGKKENMVAGKEDLNKRALGYKTVCNGKYTEVGQVVILPDPRLINFDHAYSHNHKPHYAAYKKELADIAHRLGYVSVVLCAVGKENLGGELKRMQSMGGLRVFESQRFGRQIVLLATDKVIAIAGGVIYFVSFVYAEDDDGIDFPELNDSRGDLQPVKIISNVNKLNGENGEHISKGLSGLPKECQQYRFNAAWVTKWENVKRHREHNSSGMAIVVGPFVQRGADICQEDGRAPLCAPEIVPDGDHSLVDVTSVTLLVLFAVLVGFSDSHDVMAGIELKYKAEVPFHHSLYPPIHPEIATGTVAYVHRNGLSFAMRVKRLKGTEEEQEAATNLDAIRACILLDPW
>1adoA_cp296_simi052(367)
PRTFIYGNSTQAPPTKKEWGADDENASAMQPSSTDRSQARSIACYAKYAVTTDAWAKFELELFKRSHVWDRPIPAMVSGETKRLRDYARSADHAGFDFGEADSDLAPGKQGSAGKKKILPNTEKNRVVYNQLVNDISSRGDPCMGAILYFHDTLFSVVDNETDIPMFSKSKGGVVKVGGEKAVVPMSGTNHETTQQGLSAESLGNAQPKPYCWDFHMWTNILNRHEGTNNLSIMEESNILARYVSVCQSGGIVPLVEAQIFPSSDHKPQECSAKTQNVYLAARRAGSVHHNQFAKGGLLPPNVLGPKHHCGKLYSNEMIIMAYVSRARRKVPHAIKNGSFTKVDLSNFEIQSINANLSNKGENLKPW
>1adoA_cp296_simi051(366)
AGTHAEGKPLQAVENGAIAGKDDDLVTTQEEYFERALAVFLMCSDKYVYSGAYRKLASDSATQLEKAYPHLFRPVHPIRETNLSDIASRRIVLGLGGILNPQFFTRSVKRRLNVIGAELKHDNNRFVRIPLYTAKNRVVPCLGGRVLVYEAGGSDATDGFLPLGLALKSGGGVVIIQRGKGVEPLLFQNTESTIESPDELGEYFSSYEAASVKFAPWRCLLKIEEKTSGAIGISPAANITARCEGICQQKGYMPGAEPEFYRHADDDTIQRNRVTEAAKAEYFYLIEVKVFSLEEQENRVAMLTMGHVCEIDYSHEGVKLMATITLLENTSPPEIGGVTMQSSLRDKAENGIRVNAGMNCKTTMRH
>1adoA_cp296_simi050(365)
APFFSYGTSATHALKAEGQSKRQLKATVERIYFRGLAADLICSGTFYNTGFIGAVASAQTGVATEAFDPQHQAATPENKEEVGPVLERLAAGEKSFFFRNHQTGPDYSRLQSYLKDNINGTFRFYDAKLLRIDDRAEGAIMGIINYNATLYYYALRGRPPWNLKSKGGVVDIYEDGDVVPIDGQSTESKKNSITNGLPRSCEQYRARAAFFAKYRCVFVGGEHARHHLAPMLNAITVKKKRYISLCMACGLVPTDSPDRIPGGDWMKARTKYITENPNALSQKAWKDYHVYLTQMLMKPVLCLPDMACMTKPDHVIIVMCPVFQIRISWGLAVTGVRVLSTGSKNEVESVIKVLTGLEENTEKPE
>1adoA_cp296_simi049(363)
ATTFSSGEQKYLSANVAFGIEGNAKAAQENAVYLTLANAALSQGKHRANGVARETASKILILSNHAMPHSLPALTPIQGRELFAPYAGNTARWTNGILAPWTAQLSPVTDAKSKGTIGVQEEVYRDGQELGTVELNARSIGGVDLFYEHPAQRTDDAKAFPFVKLKNLSMTWAITDSVGVVPLAGSQAEKPSRGLVFETVRMAGFVDVGLDSAAWLCFLNDKQSIMCAIALIKLANIITERADICQVEGIFPPVSPELLDDSHHTTGTCSFEKATVIAAVYGATGLYSGYLEFDVLKDKEVELGITEWVLFSHVGGLMARVNALHDVKAGAVEGEATYEGDLYENEADIFTNAHGRCDELELL
>1adoA_cp296_simi048(364)
AVVKSYAFAVQISAFAAPGDDHYKLTKDQEGLVYKFLVNALIGAEIYKHRGQGDALQGPSRVLFNHIFPLQHSANTPQHKSRYGEIGNLIIVPNRGFKCYDKTTSQIASVVQGITTPKSPNNADYYALRKIEHDDKVRLFTYKSDEKFHVTEEFQKQDDGLFPSVDKLRAGVMAWKVEKGLSPILTGQGGEPESKGADGNAPLKTHVKETFSLRALWRCIMTTVSRSESNLEDGEDLYQKCREESICYGNKGADTGRPEPLMDYLSAFLCSQEADEDAFKSMYEALIIKCIVLMATDLPNAVTYGHDCTVSDNHPKIAYKTVITQRRTSYPYQAGVTYLSGGPSNMGAKENGNIPDKCPHVGHW
>1adoA_cp296_simi047(367)
LRMFDLFGALRQHSVLVSWDPKGQKLRMSLERAEKRGEANSDELVWHNGVENDAWIEASSEITTMCHAYPHHHSSLEYEQKRDLKDIIHQILLPERNHLAFDELGGEHLFVEKSIGVEDQEEGRRFESQSQRRFAPEDAEECINGVKLFHAALYKYCNYAKEFIFVGELPFGNIYGDKIADKGTNIIAGRDGGAPQQPNDNIARECALELKKGRPVSPWRKVLKYGGDNDDTLSRAVNRDMRRAYATIFIQNLLVKSVRVDLLGDIKLKAGVCSYKLESVEVIVLYHGKNAFHIQQYTRLDKNIITQGALIYSDQLHDSISKIFITGVMRKVPPGIVLVTFLDKRQNDKDAPPAARAYMKCQILRIW
>1adoA_cp296_simi046(366)
LLVSGDLFDVQASKKKEYHPATINLDISKEALLRVPEAEDVACDWRYMIAGYGWGGSMVIVSLKHKYPHSHPTLTPKLDRHLSDRARDAVAKNPGAILPDEPVIAAKIATRLGKCAVDPLEEEIRAYRGLMGPAWDGDAPCFEIVIQYPNAYLYAALQRPLVFGSEANAVVSVAIPVDGGFIKLAAENNGSNTPVAVGLEFRVTFYGEDANDFRKWRCCVLKDDDHVPTAKANKKMTEVAQRYDELCTDPGSPPIVFGREFVDDDHELAVCEFIPPKLGTLIEEKIEDHSWALNSWVLAPNGVSGGSHCLKKYAKESLMLFCAGSGLYKQFKPLAAIHTFAASGVQQEEYSLNLGNIALTPFIIQW
>1adoA_cp296_simi045(361)
ISHFAGVRTTENHATNHYQGPFMKERAEDEQYVTGVFARGPLSLYKTKSVLNAGGARIKDGQITLVLMRKKHEEDFADARKIELAVEDHRILGMIAGIFGAQVSLILSKDLPRAGGETPHGDNYEPHSSLIVIDIRVDAAIGELVIEMVERDVKQSGPGLKVKWASAVVVGAVVDKGVTPLSSLYAAEQPTQGNDGVFSEGSGSHKHDGRVYASLTAVVLQGEICPEALSVMQFAEVAKNWNDGKVDEGIVPRPLSRVAPDDHLLKGCQPKPSVGLSTNVKPFQKHHIYVKSVYFDKNKINAGTTLSSKQSGEQIKIVSLVQTGSSMPPALVGVTMFSSRQRHDKYPKNTNVNSKCPNLPW
>1adoA_cp296_simi044(364)
GLLGKFASGLGGPDECAWELNSDAPQIMPERYLRSLARNFIVPGGFLTSVSYQAMASVWVFPVNYNISISHIALTTDQIKDAPSIGVRMIAPEDVVEAPTEHSGSLEARRQVNGNSGPEEERGVYPEQLMVTTFAGSQGIGGRFLSQKILYNDPDREGPLKRYTDYRSLEVGIELLNEIEHLDTKNRETITEGLAGISPEGAQHKKIGKDIIGDYCSEKKAKKTYVFLALTLQAVNEAGYTCLGVIDDLDVLMFEEIKPAGRFQGIKLCLFVLEYEAIIPNSSAVSDGSVYSRGRRVLKPKISSPDQNPGAGYNLEALVSAVYTRPDRAGGVAAGVLVSTRHGCCEEEFCQINLGILFPLMKIW
>1adoA_cp296_simi043(362)
SKHEYVEGALFHAASADWIEKKQLLGYAEEKVSFKGYDSNCCGKYTGSGSLLGAILSEPTYYRDHTLGESAITLTPDVGKNRAALYTRYAMYEPSALKADEGVPWMQTSGLFLKHENTEKIALVVTNLYVVAESAVNINLKGVYNVHKKVYSKMSLEGSIFKYVVGRRGGALPYAQKGVDVNTGAHDEKQKHGDCGFSNRAELRKQSLAEFAKWNCISKIFEHPSNLIGVVIEELVIHAYPQCIIKERPVLIGVPQQLVKGAHLLKRDPEGTDKNKARRESGKDTSVPYKGKMSKPPDGVAADLASETYWSYNDKAHITYFAMRLIIYGRVTGIEASGGTYFFESPGNKISEDGACPHGEPW
>1adoA_cp296_simi042(359)
LLGFIFGRACKAIRQAAWQEKESRTAGLIEYGHHITSAPIACNHKTAKGVQENVRSLQGEWRPLCYPEQGDAYLIAGWASVQDIVNRKIRPGLSIVDPGHKITGSEAILVIIAVNKWQSNVDPGKDLCITQEEPNPYIQKALLKDSTEVREVRFGRPVLDNVIDHEQAVGLDVQKAVEPAADNGDGDLQGQKSFSEPCIEDEKELNPWAKKNCRPVKKQLTAEALDNIKRIDALAAVVNICQTGADIEVPEPKEAAYGNTDIALDSNYSERNLEYKDVAFKHASADVEGNGVKPKLTETGHNEFQKLGFAEESKASTNILRRRISIAQTPKHHVDGDISEKNRTAPLDDIIKCPTNETF
>1adoA_cp296_simi041(365)
AWIYEWWKVAATEGCLVWGGDGESVESSEQELTRNPAKMSIGCILKLTAGPQAELGHHQLVFFQYVTYPDTDTGEYPYAKTEANHLKLPVVAEGKGYKKLHRETAIVPYYVATQHISTDEYLDSVYIWLQPVAAAAGRTYPCLATHTFMHETVFAANDMESPVTEALIQATGGMCEKAHEGRVRGDRTGGQSGVQGTHRNSELDCSEMVGDVGLAMDWRLGAKLGHPEWLQIIDASIIAGGDAIVSLVNTYGLIEEPNVLQRGDCLDLGRCGLLEKFRNSKKAAHSKCIYEERSEVQTLIVDEGHGAAHVLQIESGHEGEEYEHAVRCARPKVLEVTWESKAYHSGTSTSLDITANVKAPEIQIW
>1adoA_cp296_simi040(363)
AIAWSYRRFIPKFVDVVGVKAINIFAAKTQTFKQPSALREAKRDSYTSEGRRVEYIAWRMHQENFAGPEHHLGKVPEQTENVGGATLRVVVMLPRMLKILAGQGDSNKPLTLIGAQSAEQNAEEFGTGEFPITLGVVRPEYRGRPLYHGAPPQYAEEFKQIPQAKETIGSDYFIQYYLRIIPRFPTNANMHTESSPFIQYETEQNVKKQGATKASYINATTANGHKEQNAAEEENADVNVQAGGPQDGMETGIFLQDEFALFFLYGAKHCHKISGDELIAGLQSRSFHGPYHDSPNFDPNADTTGYACQSRLIATEVILIAELLAKSTDQKVTADVFLSKGQRQEDNGTDLGVLNKCPEINGP
>1adoA_cp296_simi039(363)
GVGEDMPSADGHMYLAWGNKSEFVTSELEDKVKYWLPHSNPQHLKYGSSLKTFSAKSKGKRAHPKIAYIHDHPALEPEKGFEKSSHGIAGKIATDNGPVDEGGDYVQDDDQEFGGVNTTEANLLWRYSLLKTYQDPEEYCIEFYLKDAGSDTLKAPSGRFTWFLVYISGDVAIINEQKICCALLGTLGVNTFQLETLRARDVKVDAKPSNFSRRCALELGERRKNALASLPMKPQNIRRRSICKEKAAINAEFAQGATGEFTKEKHAAFLVPMSLAMMIVIVDVAMNAYGVRTRSIMEYVGGGQCTFKLSEPEPDKTGVDYSQNVLNSFAIKVVLFEQNRYGHMEVHNGATQAIYKCPAVDPA
>1adoA_cp296_simi038(361)
VLAFSYERTYRLMAANSPSQDKTIQSGKASEDLRRELENAVACELQVLLVILIQGTTMKRQFFTRNAYDFKHREIGPDWKYEQLECSHRTAATWKGRLAFEERSEIIIKRSARLNLECIKSRWRFPQLQYLALDDNGRGCEILAKTFGGPIAVDAAHGGPAPPKLMKDRGVVLWLEEDVGIPNDTITNRLVGTESQGDGPACRDLVNNPLADLRWRVVGEPQHLDENDIALRECAEKMHLRASWQSSSQTSPLREPPMLDSPHLALGLAWVEIYLKEAVFYTIYAGNIAQPNDFGLELTMHEFAARKGASDESLQAYIFRSKEVEVLTAKDGVVTIRQRTHGERSVILANGKDKASSINPW
>1adoA_cp296_simi037(361)
AIHFEYPTVIRQVPTKATGFGEVMIKALHDVASKDITGQHGGEDYKKERNVLKTFLALGQEQRVHYFPMRHSGELTGSMTSKLHQVARTVQGPGRSIGVEFNPCMATGMSVHEVQVRVDAANLGFFRYELVTGKDRANNDKFQIIVLPETLQIKADSGNKFKVAVPSKGTMFDIAVDNKRSKTGGADGQGSRQVEIISERGLTRKKDKKFFRYRTIVSSGETTKVQTRIIMTRSNRLHPYASLCEKAEQILLVLWEYIENTTKAKYRVIENFEKQLNQVTKIAKNHQEARGSDKRPMDSPDKLLVNERSHELNEEFTEPIKKKTVPGAYGPVHFAKTGAQDRQNATLNLLVLRQGMVNMAW
>1adoA_cp296_simi036(360)
AKDFGRILGINTSFVDVYWEQLFLETGKFELVPRMQSKNLASQGQWDQDGEPGKGSKRTLIDHPGDWRDLPLYTGQQLTKLGQAGSGSNPEPEGFTALAEVLLSIARGARNRQAVEKYHEYFRNDNPVLLLTADQRITPPMRVFVLDSEHALFRTALAVVEYQVARLMSIFGDAVDKASVRLTVSKGEALETLWETFFHRTSAYHYSKADRVKWQHLNKVGEEDPHPEISDEKAIVWSRKASICVVEQMYEQVGPKILVKKTHTNGMRQIFPLYSLMVYDAKFDHLRDEQKVMAPPIELPGHTDAEMRVHVNVNIMVFTPVEQTGADHFDSYRDIAEGVSNFADKYAQLGIKENVLLREK
>1adoA_cp296_simi035(366)
YFEVQWEEAMALQAKMAAAGTISDFKKNLEPELKLLEVKKTFAASTKRFVTFADASKVSLIWVHRSPISHSWGNERQTQPLSEMVVTYVYAAELIAYPEEEKTLHEARQKSGEIEFYKENRAHYEPLLLTAAVGVSPCRNASVGVLDSRPIKKAGAGSPNPNVIKRKVGIISIHTTIHMAPNAGPAVEVTAIGAKAATGIPPSEFEDEKSKQVREWASKKEQIDRYARHLTIFMRLQVLLTGIDKVDGDTIVFFDTPTLSRAVLYDLSRYMNSTEKTGKAIYFTLSKGHVRLASCSSMKKGEYGPKILKSGTKVSVMKVCLARTIWVGATVDLESAHAMSESTLQNKVEASSLRNATHKVPILKPF
>1adoA_cp296_simi034(365)
LMGLKTMAQSTMACEVLWEVKKAVAAAYQEDLERSLFIKYLACRHCIPHSHLDGPGRSHSIVISGYFQENPEKYPRLDRQWSISEYADIGELYKLAMLHAHVLEDWAMKSAELNTHGSHIKYRRIMHKTLTEDFSRKSLVKLGVGSRGVGGLYNTELQDKVSDEVQKSSGITVTIEVRPIATLASYHSVGLGKLQSEHPSLCAIQKDLAGRTEWRIYAKGRDETDTSTSAGNDGYSIFIWDGISDLHMVLPIVGSSGLYDSADQMAMGCQRLLEKEKPKATTSSRFADKKQRRYTFHTQDPFDKQMCAKQGYLGLDNIVMADNLAMRLSFRPCVIKLCFIGGDDVGVEPRNTLVGLLILFLLGYW
>1adoA_cp296_simi033(362)
RGTGPYGQASTGQACKHWGRLSTPLSKHECSMIGCAKANVLAAEGQLTKKVHSGLVRYRYLEGRILGYPLSCEKTCCDLGESVMLSKLHNFVNSADNQGSDPYRERLARRLQLNVPQQEKGGSQYRRLILIQKEAYVAFFNKDYPLHPLKGEQEKFIRNEIHIVHQETKMAPWKSTGHNPLAGALQDTLGQAMNYKISESFIYEFRAADTSEWEVCPYSGPISNDNVYGLHNCIDASEQCASEVQNKGQRDIVLVLISTSKRTDPRFVEWLASAVKLELQYDASGKHQLDCEESEFAQQTPAKGGKAHIKLEKGIVNASVRYSRPESIETGTKVTGEPQRGSHEGAKISLVQNNDTEFATIE
>1adoA_cp296_simi032(359)
TGLFRFGSGAALVRSRQWSVIIDKFLPAKIGKTPMISEEWPSCRAPYDGKDAIVTSTNLEMNDYDSEMQHVDANFSQDLIRKLWNPDKVKPGDGNLFLNESSSGQGEKPTKYKSENVNNLRYDANHSIKVAVDRKVPTIRGFRIFGSTHATESSHEQPFPLELPHHGPMSTRLERLAQPLADWAGRPPAPGVPKSIRIIADFLYSNHDTAEWAFTGRKLAHQNETLSVMGSIFFRADDDGDGTKDDLGVATIKNPSENDERQDLYEQPAHAEESLETRGMKLHNHMGKLLSAGEVKTLNDIDEASGEKFKVEEDWAELCALRPQLKKHWTVRGKEETGQPEEEGDYALVMSKVDCLMTN
>1adoA_cp296_simi031(368)
FLTLLSQVMIYKCWVQQWEALERQLFITTAQRLDNVCADAEANKGEWDKEGVATDVSYEVYVVSKDVISEIDTSLDPYKEVEKVKAAALTVEPTHGTNTTDSTEADSPASPKKKAQVTHEEQSLRVKAYYNELFTVERMSDIGNGLTSRSKTIFWVAGNGGQFTPHQMDVDLMVMDLFLEWLLPGPNVDGEKARHHETVSGHEERRSEADGGTDVLIVWFNNNVLGELTTNNGNVISELIHVILMEIEGEGHPTAPTPIFHVELRPTMFMNLKPCGYQPSKALLQVTKALEAEKMNDPVRILNATENFLLLEFLLFYLPSYTRMGVRGPLLSDKPALMAFDLNGGGKGLTEKTIEIHMNDEAMLTAED
>1adoA_cp296_simi030(360)
AAIVVEQGDKDGKAVISPALDKLTVGFTGSDYFSYHGLLSLALQIMAYDYSEPVFFIKIDSFIIRIRYSFVNEMIKHYEQERILIDHRTLRAAHGLFRILGEITLTVPGHLESILLGQVEILDLTEGAAKETDVQEMHVIHGLLCYHQQDLLDTDGTDHLHISEGADAGEVPTQFLKTLAERTEPTPARGKKEVSELCAQSRRPFRNDSIAVACKDIQTLGTLEMDITFRERSLTRDLNSSLQLNINAAEAGSELLGNGADDAHQQYSNKTEEAPEPPAMEEYTIWEETCGQMEAKANVPGHRCLVNTDKGKTAVWPILGTEAGLPRKMFADVFRNHGMGADQDRGQIQYDVIRTAGMPF
>1adoA_cp296_simi029(367)
IGVYHYEWFTWFEMRVWERVMDVEQPKQVEIASLRHLASPLVMVLRLGWFHYSMTSKNNATFYPGESGGFPHEMGRIEQYMTTFVSDVHTATQEDNVSESTGELENQSVRRIQSPGVEQLEEFLESRTRRIFLIYSGWEKPCGHTFLLADQNQEKKENDGASVLEGWRYTKGCAGSPQDDLGLEPYFNQAGENTLVGLNKTGDSMADHGTPNSGLLWICVVYIYNAAGPGLTMKIKAVNEKVHAENYVKKHNLVVKAGPEINPKMYRLHIKAQPLMLGMLEEGYFVYLRDHHPDFHIVATHPSEEEVKPHRCLPAVSGTEYVAGDVAEAPLAAAQRHPGKQHPEKVEQSALCINIVRQEPCPEVRRW
>1adoA_cp296_simi028(364)
GALFRGAQSLFEPNKPTQFTERLRDKTTFLQALKVRGNGLELHTCFDEEISAGQEYTVETDERFYTHVVISDHSIPGAEAQKEAGTGINFLDSTGRAILTTGYTYTECKQLSPWFMHLHMLSKGFTKAQRSQDAVYLRCDGSVLANEHEDLNIEAPETLPWVAKNKDVGGAPDHGWNQGVYSHNNEKDGEHSSRGGILNIAAAKGGKKNDNIITDKDCLLGHTADDDTIDKDRYGQTGEVNKYSWAESAHVILHLSEPGGRKKIGVNARYCVSKAETDYEFMCPNWLLGAEWIVEDATPYAPLFPHNAECAVLHSSPDIKYATSGTEESMVNSFLPEYCRLGLFEDARAEGLHAFAWKPNKAPW
>1adoA_cp296_simi027(360)
GIFMVLEIDVDIEQPKTWKQDPNQAATQEDPFSGLESTTAGEQQGCGPEIDIKDAEPSVFVVQDHAHPHTVWFGEVVPPEIVHIPYGLCVPDGKVAHLLELTMPLIDRANSHARETAELTDEFLCELMYVKHREASPASETIIDWEERGGTMQHPRLPFPFYISNHGGINAFKSDPGINGLCGNGRYTDWADREGLQDKHRINLAVDTAAVEAWKAAEKKKAHTQARRILVNRVSEDERNTTPETSVGLQARKKIDYLGTMVLHKFHLEKSFLLVDMMVYIKRSLDSLIEPQKEWDNSHVRSWEQCEGVIAYRSVFEGTQSIRTRDLVAHVSFLMNQSDLHFEVEGIRFNSPDTCDAGPV
>1adoA_cp296_simi026(368)
NNNDSLLKISDIPVLAVWNPKLSYENALGSESVQRGMWGSLVLVNGKPFDTEVMSAYLIINPVAKPVLRIPSTNQCHGGQLPIWLYQLFMEKYIPARDRRVVSPQVTGAARELEATKHYVTGDIRNRQYDSLSLEIDDTLGICLLVIALPGEDVNGLKDKAAMDGVEKICGDSIKVTMSGGWSGMPETGLFLTMKESLQGIGRHCNTDEYDALGTRVEDLFVLLSLKMREEGEDWKYVKGSGKPSADHITEGGAVAVYTHGILCYKEEHPFWTSTVKNDEDILEESLLDEVKDVLYQNKTISPIKELDPRPYCTKEGNTESLIPATEFGIANEAFTVLTGPLVRKPHNGGAFASISAHEGAAVGLVQL
>1adoA_cp296_simi025(366)
DDDWTNQWILITQEDVPQSEQDARSPTEKYAWKGILDYVVVSSLSGLSRISTTKVHPGDIIPEVLIESFYGFEFLDQGTSPLHFKLICIYKQKVECKRPGRAQEGKSSMLRGRLAVKPPARDFDEQYNYQGNEKHYDPVSNPFIHVGPIEGGCNTQALSRNALAPDQLWRDHACADAFWEKLDEPYAGTPQVTTLLTPHGISTLKILNAQINLPEDFWEFWVKASLTIPHIRTVTDDRFPIAKYYEDRWANIRVPVIAVDRWLETEADHAEHQYKYNTWQFPTRGLGVREPFRGRIRHVVQLPIPGPGCRMFVEHRYYDLRIAMKYASTLFLLAYGATHQVKGATAEEGGNIDKIGVLETQDKEEW
>1adoA_cp296_simi024(360)
DISFNRKVCTQYEDEIWENKGYDLNRAMNCTVKRSDEYAICCMALPIGASAKSAKRGFPQVTEGSFQNGKMLAPRIATDIPAVKHDKTVAHHHVWGTLKARSKPSDHMFIVKHGQAWHNDKILCVNPAEVTKKEILQTLKSSGFQLVSHLKHHRSDDRRLFPHNGQIGISEGVYVTQPYNPQMDTDDGTIQPGEGYYSATELTEGAQYAWRFRWLLRGPIIADYGHFILKTNYYNIRQEQSLDLGRFAVNLATASWVIDDMLAMEALGEVPSENAFAVSRSTEVTMIVVEGSLDKTFVLPGYMACSGKKAIEEKRAIVTKPRMGASGITNPEPCVFKDSVTTLVSHPNTEPEEFAGLASG
>1adoA_cp296_simi023(362)
KVLTEARDNTEEMAKAARPEVLEKEMEEWNATLASTRLRFKKESCAFVQQNTEVASATLALAFINPQRIKEDHPMGPKALEIQFLSCCKHFAVLYDSLSYIANEATAAGKAVLRAQLPDGDEREAGEVQLQWMYKELAIYTVLSGFIMVYETLTQIKTDYTIPQAPQYATSRGKCLQQSWERDSSMCNQLLPPEANDGKTTGSSRTKSDRVGILVLHDDGNINDMTAAGGAIANIEHPKLVRHEKIVGGHGVIYLYKTRHVQRGTKAGNACVYEQEDVQVLVGSGWVMESHYMSGVSILAKMSFAGRFYLLKVETPRGVVTRYLIGLDPNSTLNLTVGRGGSQDGSLEFIHTLWSAETLEGA
>1adoA_cp296_simi022(362)
ELLFVTLWQLATILATGETGSPMSKVAYNISNWVKRAREVRGIVCMTLESEQQGPIAVTHLYMQRSLTKSPQKNRSVVYRWRKQVVWNYHRQASKIVKYTKIESQGVPGKYSPELSEGTAPPYQVNIKSVSFDVHWPGNDPIHFVNRHLPCMAKYNYAGAVVQDTKALGRGLPKRVDEAFEPLVPDKGEYRTHGPDSCAIERLFADKQAYEAKEKNSKAPKVQKAEQAWPTYDLLWTDQRVDKIIQGAVGPQCEQLLLSRTLHVLLGRSYDKDKPMILLKMLANSKPFLPESKLCLPALSNLIKHHHQLSIYESTYLTADGTYTDRPFTVAYMVLRPNIQEGGLEAGGTKLSGVNVKASEIW
>1adoA_cp296_simi021(356)
RVTYVSNNIPKSAGGKVWQQAPENLIAKSSGFIAQELHAVRIVAASLEYIAVEAYGHLSAQVREAEPADHSKILPEFKSVRNVAAQDSPILDIIFHSHDTVINDRLNVPLLKSVNAYQSHDWDGANETFGELPTETHLYKPLPATEDLKNVFQGRPQELAFTSNKGVVKIREIDGVVTLANNSYELILREILRLDQERRIVNKGARLSWWHCHDKISAPRQNKGGRMIEACIVNTATVLDGDSIEEFTESTLEEGGGWSCAHCIGTLEKVINAGIVGLPGNWYVQEKSMKLSSFHKGYVSKAHKEWEEIEGDDGLFYQANLVNIEVCAVKLGGRTQVPGQISLETMIWADDVYKPD
>1adoA_cp296_simi020(366)
LCFRSSGGPVEAKEFKAPGSVVHAALFQDYSGDAAASDNFSSDSGCDAPVGTKFSTPPDSKGVYHAKESPRACLRIYDVKHGSDVNDYVYSKGEGVEVSTDRAGRREIRKASIWKFGGERDRPEGRLLWYTAPDDKDPQCVVRMLASHLNERNNRRGKPVSAILLFNRESVIKFEKRTEAKAPLGGISGRYEESSADGIVQTCYTFYIPEPRYAKWFMGIEITDSTTSCETRDLANANSQLPDGERLGYSADGGLKFDERLIGRDHAVLATGSQSNDEAEVRMVGAYNYNHVGCVKKDCNFADDGMGKTGTAALTEETHKVVAERAYPEAGVITWILTEFRKLKSALENKIRHSGNNLRSRTPAPV
>1adoA_cp296_simi019(363)
ARPYEINRAFNAQPYSFWYGRHWSAGYNSEVAFYRSYTKTIDQSALRRSGQSLSDVQDQFFAEATADIHDNKAELPWKASKFVLECQALVEPVKNLYEAPGEAPTDAQRPKRLGKGHAESRQADYREYDVVNKDLVSGVVAGRIVIYGQLQKGVDRDDVEAAASSAESVIGIINATGPELQLSGDRFEWLGGLHKLAAEPIDRFKTITAVVNYKRAVLFSNAHSYQHAKGGSSISSPIRVNKSLQVGVREQNFVGKRALIDESQKHEPRRLNRALLPSKLDTWLTAMDRYNRGSRVVTEMNEPELCGHVIGHHPMSMNYATPKYPRVGEALGYDAYKYATGEIDPDVIPNLWTKNKIAVWLPK
>1adoA_cp296_simi018(360)
TYLETYEQRLKPLDVWGGPGQANDMKAAGAALITLPFNDQKSHYLSQDGNRALLKTTPYYRALGYFFAGYLPLLVTPKVTEVPTVPYRIAPQKEDFEAYHTLHSVSESENLAKLIPFEITKMADGLAVSNEDISGHYGIDIQQHAGTYIFCSEGGAIDDGAVEVKSLCCDVVLDWRGVEEDSMFKAADQQPVVFYKSLKQISHGDWRFFGSRHSRVKRSAFIMCSSDEVEGADSPLFIAPIQEAKLKLEVSMRALPVADEKFKLKQGSVTNLKILDRELAYELKLIKFGGSQIESFGLASGHQRRHLVENPQNSKPEVAAANSALQRNVKEVESIDSQDMRYKQEISISNGKLCATEDDL
>1adoA_cp296_simi017(363)
EEVLPAAASPRASDAKFWEKITLVMHSKRGILKRRLADLVVCQPPVGSSARDREEAESTYSPGFHFKKFPVTSATLNPEAPAFDKSGVKRLRRGHDTYEKPPSVVSIDGGEGMEGMSMTMEDKRLTGQVDPAAAYAAPNIDGVVIVVMITKEQHKDGGAESHYPECTASVGLAVECQKRGSDARQLAVVAKGKIYDAKELGETAKLGKADLNAPQVVEFNEKEDPGHSDDTRSSSLEMSSYIWSLDGTYRLVPNNNLIPSGVKTDDSRGEITLAYLNIGPKGGGLHHRWGRETLAGVLLTASVAAPFLKDVNEDDRHATMRVFFVITSTDPYELGTVQNVGITYGEAAMSYVALAKFLTLEHK
>1adoA_cp296_simi016(363)
AYTSKFTGEASMQQIAEKPIARVKHKPPGKRRFRSNTQECCYGVYTHGTKLWPKNWEPEDKAGHGLQTSIVMIEGEEVLPLDMSVISIGTGNEHKEVVGDHEVVASVEASCNTGKVQNPLWFLKDVEYRADGAKNESGNYLKALWERLPLGDTKGFIYWGFENRQRLEIHRYRDLGIIPVNVKANEMQTEGLNTLRLGAVQTQNKKHQETALWHVLSVVEEIENGMLFALTMTGRLRTTKEYISRAAVNEYSEQPYHTQEYGDADLRQCAGGASAKMWAAFLIKYLNHYIYANHILDGRNMKCKDTCSIEGDHQEEGSQVGHIDFPSKGWYVLKQYHLLAISTRAYFHKSELWRMDCPTLTPY
>1adoA_cp296_simi015(362)
LDVVGYENKYQFKALYMWKGALPAKAGPQEKASKRAVSNDMRKINTGAQHRYGVILVEEGVTEGLHFAGPASHYGAPEQESHKRFKWYFNTNLDGKEEELAHSYSFEAAALEQEGDENSVIWWDAEVGPFYLKSEVVDSLEYMPLISPHQEIVVTSWSFFSKLIDRDAIESMWGLDWEYVPLADRLGQPVGTGKPRVYTRRREFRLTALKLTNSWGHLEWPDKDQDSLSDWVEEKMAVWQLTAICVEQVLSAIWSTVVKDVFSSRRKGPVMRIYTLEVKRNEFCRVHIVEYLVVHNYRRASPGASVGRTQYLSVLTNASRIKLFANFPPSQPERSIGDYTSDSWTWIKTRVEIKHSLAIKSW
>1adoA_cp296_simi014(365)
FCSVDLKKPRWHSEKTEGWFTTVPCGAAEVEFQPALGWKPKFLGAIGRLKANILISHHGNIDQPADEGYLHGHEGVHPAEFEISFMRPTLASLEPPKVGEQGDSLYEQCYNHIKLVLTEGTFQGLYWLRWMGGCADSVPFVSRQGDYLPDVNADEYGQVGNGFRPPHKKSILEKIRGEIGFLQITVGVITQGKNAPVRVMGEMKNLSSEPVLYPVWELALGINPDSAGLHEDFLPHNAMFVKKISCGSIMGAPVAYPTIKPDSKEVRPNLAERVSGDNATLLKAAGIWHSYKQLLLMQTNQNTPCRGGNFKGHVDPRGRPIVGVAAVAYPPAVLPNSRTQNKQSSQQIWSEPSMRMDKVAERKTE
>1adoA_cp296_simi013(364)
NQPGLFGRAETLTARAWGLNRHCLEVTIHELQQYLWGPAKQLCEVPSAYMGHRTAYGFTSGRCEQFAYKPGTPMFQQTLPKGLAANTPHLTSLASLRLLVDPRGFLQGSKDQSVYGGSSDNKEFPNPIAEGMLVLIGIPGWGILYPAELQYEDLEFGGLKDNSGLGADAFGRIIKAGNGELVKEQAVNIGKNFNSEARGRCGKAYLYLYNWPWFWRGVQYGSRKGKSLLKQGYVINHLEVNFGRMPQALYYPVNRETWLPVKSDVGGKDIKFHVFQVKTEHGKKKKPIGKEWGGENQRELVMSLEFNCAAAMSIMSVSELTANALGNEVPRLMQWRIFNVYDEQGADLYPSSKVGRSMGRLVCW
>1adoA_cp296_simi012(361)
QLTNTYGVALGPAGDTAYYVAQGGQDNVAITKVHQFSDAPYRDKGRDIKALELAIATPDWSSRSGHYQISRPPNVQYQGKPNIFEEQEYEVPGFGLDPDLEAVDTLWLQFLSTIPDSLDVGDTKQPELLRYKDLAGSNEQRCNYHLTFMESEADVNIGQKMKGAQQKKRLVKEEKNLSRALREGEPAEKNSAGDEMEPEIEYFEQKTGHMIWHLCEYTISNYSKIFAAVMVLYPPYKLIQLHLDVGNQNLPQIQETLASPDGDCKRVDPLPIPKCSHPAEHCNEDHHYVPMLKVRGLDSIGVNVGLGKELLVIYDPLRFVLLENTGLPFDKEVHFIASLLRDYVRLLNAWNVTMCEFRAPW
>1adoA_cp296_simi011(359)
VRERVFFSYYLLEAPLSLWGGEHVSLVLTGKSWDYRRIVEIIHKSSDASEDTDPAGGSWQEVVLAHTGLGEHHSLMEYANLVGLNLDFPERAANNEVIKAQPEFNLRPAVGLVEPEWTRKEKTGYYTVALPRTCYSLALKQMINGEKVYVRVAIVMTMLDAPFPMTYVAVGHIGIEARNDVPLNGTELSEIVPKAVRTLPFCERPDLPQMKYGFVILSGGGNASLDVAYWIRDAPTRGIHNFCTKANQQVESLLSSANLGDFESHGFKSIQLVLLPGVRILPVELWLRDTANTPVLKQLHQYIKYVSRDLANSAIAKSVKQNIPAAAESVQVRGSRLAAEESNVERYYAIVYPLLLLQW
>1adoA_cp296_simi010(369)
EFVSVFCGLGLETAADSIEGTKKSLDSAGRYDEGKITPVMQMNKGYWEQEGKKIIPKPGLLDVGPGGACKGNEVPIAPTERLLQEGEHTIIGPEDVIERVRQSTKPRGHQNAAVLQPGTVSAMHEQFGNELEGGATGVRGCVVLGTWSGQGGYILEITGLKWLPLRAKSYALSIYFLKLSGEEGIVSGRGQGESGHDLYPLKSERRQSNDGHGDACVNQLKIITVQAQPFGSAGAEGMNEKKRYGVKIVAQGTAIATDDEIDVLNVGRYNLDRSAQEANQQPNAMQEDMLVTTSCYSIGEDRKQESVTPSRSCQKPWAHDNMGEFKEDRAVFAAWRGLFAILWVSVKKEGTSAVLFESATVIDPLLIYW
>1adoA_cp296_simi009(357)
PRLKDLQRIEQIQVPATYWMDIAQLQKASEMERHSRYGMKSSKTRRKGMSDAPLVGNPGANASYSSSNSGDGSHTERAQEASREYLSEGESIGTGGLTGIPAVQSSKIYTYLMLWGERYKHEKDREIMQVYKMALDSVKSCTKALCHKGVKLIGITDTRDFGKLQLLSEACRLPNAFVGGYVSTGPNRSGQIDAVESAIVKGTTLSYSFDANVKPVVSWLLLQVAKNKLFSKLDDKMDDEAQAVRLIVTEPIGTDRLHDMPERLEVLKELGYLIKTCPQTGLHGGLTVVMLYTAEFLTIYAPSAGIYYHDVGAATFKPMENGDPLLKYANSHQEYGKDPKTNGSIPEREFHGDFLRW
>1adoA_cp296_simi008(365)
GWNPETVGKELSLMLDLFGVHVVDEQRSENNKSGPVIAAAGYESNNIFLRLTLRAVVFLHADVHKVSQPVMKETNARPEFKEATGFKPAIGWGRDESIEVQNKDDDVFVALPRVYGILDLTSTRGALKSMNQTPCPVGLRCGFDAEIVAQKAGPAHKKLETFKVRKGAVSVPVQGDVSVAGLDNGLGTKEEMPVEEVPELVFDEKDAERVANKVPVIGAAKAFSRGSERKTRKNISKLWVAAIRIGQWQILELKIMAFWDDQNGVIGVVLLKAVTTVYTEMLVLLDLLEGVGTPTWSKVREPGYYQSHSSHRNHEQYVNARGPETDEEPVELRAVRFANYGDGKDSVVDLTVQKIEEGNPSYFSD
>1adoA_cp296_simi007(364)
KSQYNTKVEETAEQALVDWATLTWAVVKRLTQNTHGFHIYDKDMTVKEEQTARRAVLPTKTDVRRDHRMIYGCEPARTRPDMNVILILEFLDKLKEKYTAFAEHTGKTKLLRKGDRNIKFNHEPVTVVKLIMDHDFTGADEVIWDPVCLMTLTERLGKPKMSMINAIELAMGFVIIRSDFGQTEKIAIVCNGEQPSSRERGGTAVVTVWYSEVDNDLLAYVVGSLDLPVTVDQNHQLLAARAQELGAKVCEKGKLYKKNVPVGAPEGRVCAVDLMKIQSAVPCNVLTQISAGHLIMSTFDVEENCDRSSAWCVDFSHFQHLMLFFAAGATIVGSLGVLLIADGNAEYQNLFTNPLAKSDIDKVE
>1adoA_cp296_simi006(364)
ANRLSFVGASNTAPTPLVYAGHISNPMYKLEFYRKLMLITKLEEEDRPAASPFFGRADTGSRNEQVKQEVPQVEHDKPVPKTDVKVSDGMKRVRKHGRFAAMANEDKFMAIQLLYLNSQLDHCITGPFARPLSISQKWWSLGPDRAPYLVNSTLYYIVSNLMYLVMPRSHTRSGGIDGMDAYVKLSVTNQEFNADSASDYLNYSPLLRGGGDVPRFKEVENVFFRAGHTMLYVLLAYPMEEEGRLVRIPNTWDDLTGLVWVRQTDEALGHHWYTGLFDALLKDAALALSVFLKSQDDQEHRPNCGADAVRYFLMEVTKVVVIAPFLEEMTPWVRGAAGSPNEKSEREYKIARPEISPFPPEKQW
>1adoA_cp296_simi005(365)
LRMFFAIRKLFWLHEGMGWTNASGTLHQGDEEATMLAQENVDIERGTDETNDKGEVGERALIDGGCQDKEHPIQNIDPKMKSSRIYVIDGGGYDGYLSRSNDISDLGDEDEYKNDAEHTARRLAREIFVNTQVLSGAWPMFAGFSWILHAFTGKPCVQNRESSSVDCGKYQLAATRLMPMYDVSNVLPGYFGACSQMSDASHKAHARYFPEHEGEIAWHEKWMTLRAPEAPPRTKIVFIDFRSDKGRYANCVAPNSIPGLDKDTKDETLNCAYHNSEASRAEVNFESERLVYNEVGALLSEQMITDFNMESKSKEPLRALSDVPTTHREHSDIGILFYVWKGEPAQIGLYVHIMLLIKWSLIGPV
>1adoA_cp296_simi004(366)
ISGEKYVYRFLAFLIVFERNGSRPAEFAAQKVAEGSGTAQGNKLYMQKNKNFQGPQNTADGSKPFDRSRSKPGVYGLMEDHLLHIPHRDLGKGASVVAKQNWDGPNVSWINHVVEQLVRITRGMDEDYRVFVEKRRWHHNLEHNLFSAEPPFKKADRSSLMVVRIKFGNWTQIMRLDTALALVIGDQFNKGVEQCIEKVASLKFLLYKPAVYLTGTWDEQLQSGLEEEGSTALVSLSYDLSYTDPQEYCNSEYIRIRGPYPRWRQCDKKDAIAPLEAGNRGYIAAEPKSPPHQTPHMTIPMAPLSTGSSWTMITNDSLTVPPPKTTAQSDVLLSVTGLQKHEFLEAHQPAIVRSEASAECPDILPT
>1adoA_cp296_simi003(364)
KRKVTWKAGIAFPTYQTFRAEEFSCVAASTDSIVGCSITFIAAINIDASAGRGNMSVSIDEKQKVDAKLDYLLAKGGRLIKKPGRVAITTDVLPVLTAFTTVDYYNYISADDVEVHRGCPPEQTRTEGGGWNDSPHNDNLDPEMLEIHTFDVKSKRMRNVIPVWDKPGAEHTYGPTVQPFTDVLVVRPSEINASAIGIERYEQLAVQAGSGDHKREDYTWVRGRNSNKIDFPVELLANGAVPILTTFAKGSLVASNTAKASMPGMMPTNKAEYAAIAKNVIHSQINPKEAIYWVDAWGIFKNLATTEKSQCNVASSGLMIAVFQRLELTAPEGVFFTPKVRVYFFKRYGALFEFNQSCSFIINF
>1adoA_cp296_simi002(364)
YVHIKYTTTHWGQAGLTWDDNAQEYGHEGSYQPKHFFFMQRLVRHESKPVGLIPRAGHGVEGQHALVTPHPKIKSRDNFMAITHKTTAFIGPGKLQEIDEVSVGYRAWGWLQAFPNIKYARRNFKLRGIVKFNNEEGCLCKAGFDRHVEFWGWGLEPQAEHAVQKSQKLGSRVHGDHHGVNRSGGINSYGRLYTKQCHFLLLSRTTIANVLDNGETALRAIPKEMPGIHAIREDHKEGLEKIAKNPHEMGSYSERLHSTTVVYNVRGITERLLEPDIQVIYSKAPWHAAYKARDLVKFKREVTSYDHARAIDAFGEDTTALPSPELRMNSAQAYYGRFNTISAFKQKAGAGSLDFEKGQPNESP
>1adoA_cp296_simi001(357)
FNMGFTIPHVQTCGPLYEFYFVEIRSWSISAEESWSPDPGKDGFYYDVANQVAQLADNSDAHAEKSYGNLPGLEVGNEVQMWMLILGLYRYDPAKGEVATNSAPAIPAGLGVYKIGQYMQYYTEFVTIKQSDSAYAVPQIGCNYDKSTEQNFDPDYRADLAAAWLTTIEPEEKAIEGRMKKEDESSFGTKNSRYVFSWYTCSMSPCEKVYLGLFESELRATFEPGAMNIVPCRKVMIAGQSLLGPPLIDEGRRPKWVISVNIPFRMSELAADLIDEKRAAGKYESALTNGDFVHDVAEFGWMYYGGRNNTGYINAHVMRWNGKKPGDAEVWYLTAEPYVLEEVQEGEESMGAGLCVW
>1aol__cp51_iden100(228)
EYQAPYSSPPGPPCCSGSSGSSAGCSRDCDEPLTSLTPRCNTAWNRLKLDQVTHKSSEGFYVCPGSHRPREAKSCGGPDSFYCASWGCETTGRVYWKPSSSWDYITVDNNLTTSQAVQVCKDNKWCNPLAIQFTNAGKQVTSWTTGHYWGLRLYVSGRDPGLTFGIRLRYQNLGPRVPQVYNITWEVTNGDRETVWAISGNHPLWTWWPVLTPDLCMLALSGPPHWGL
>1aol__cp51_iden099(228)
EYQAPYSSPPGPPCCSGSSGTSAGCSRDCDEPLTSLTPRCNTAWNRLKLDQVTHKGSEGFYVCPGSHRPREAKSCGGPDSFYCASWGCETTGRVYWKPSSSWDYITVDNNLTTSQAVQVCKDNKWLNPLAIQFTNAGKQVTSWTTGHYWGLRLYVSGRDPGLTFGIRLRYQNLGPRVPQVYNITWEVTNGDRETVWAISGNHPLWTWWPVLTPDLCMLALSGPPHWGL
>1aol__cp51_iden098(228)
EYQAPYSSPPGPPCCSGSSGSSAGCSRDCDEPLTSRTPRCNTAWNRLKLDQVTHKSSEGFYVCPGSHRPREAKSCGGPDSFYCASWGCYTTGRVYWKPSSSWDYITVDNNLTTSQAVQVCKDNKWCNPLGIQFDNAGKQVTSWTTGHYWGLRLYVSGRDPGLTFGIRLRYQNLGPRVPQVYNITWEVTNGDRETVWAISGNHPLWTWWPVLTPDLCMLALSGPPHWGL
>1aol__cp51_iden097(228)
EYQAPYSSPPGPPCCSGQSGSSAGCSRDCDEPLTSLTPRCNKAWNRLKLDQVTHKSSEGFYVCPGSHRPREAKSCGGPDSFYCASWGCETTGRVYWKPSSSWDYITVDNNLTTSQAVQVCKDNKWCNPLAIQFTNAGKQVTSWTTGHYWGLYLHVSGRDPGLTWGIRLRYQNLGPRVPQVYNITWEVTNGDRETVWAISGNHPLWTWWPVGTPDLRMLALSGPPHWGL
>1aol__cp51_iden096(228)
EYQAPYSSPPGPPCCSGSSGSSAGCSRDCDEPLTSLTPRCNTAWNRLKLDQVTHKSSEGFYVCPGSHRPREAKSCGGPDSFYCASWGCETTGRVYWKPSSSWDYIIVDNNLTTSQAVQVCTDNKWCNPLAIQFTNAGKQVTSWTTGHYWGLRLYLSGRDPGLTFLIRLRYQNLGPRVPLNYNITWEVTNGDRETVWAISGNHPLWGWWPVLTPDLCMLALSNPPHWGL
>1aol__cp51_iden095(228)
EYQAPYFSPPGPPCCSGSSGSSAGCSRDCDEPLTSLTPRCNTWWNRLALNQVTHKSSELFYVCPGSHRPREAKSCGGPDSFYCASWGCELTGRVYWKPSSSWDYITVDNNLTTSQAVQVCRDNKWCNPLSIQFTNAGKQVTSWTSGHYWGLRLYVSGRDPGLTFSIRLRYQNLGPRVPQVYNITWEVTNGDRETVWAITGNHPLWTWWPVLTPDLCMLALSGRPHWGL
>1aol__cp51_iden094(227)
EYQVPYSSPPGPPCCSGSSGESAGCSRDCDEPLTSLTPRCNTAWNRLKLGQVTHKSSEGFYVCPGSHRPREAKSKGGPDSFYCASWGCKTTGRVYWKPSSSWDYITVDNLTTSQAVEVCKDMKWCFPLAIQFTNAGKQVTSWTTGHYWGLRVYVTGRDPGLTFGIRLRYQNLGPRVPQVYNVTWEPTNGDRETVWAISGNHPLWTWWPVLTPDLCMLELSGPPHWGL
>1aol__cp51_iden093(228)
EYQAPYSSPPGPPCCSGSSGPSAGCSRDCDEPLTSLTPRCNTAWNRLKLDQVTHKSSEGFYVCPGSHRPREAKSCGGPDSFYCATWGCETTGRVYWFPSSSWDYITVDVNLTTSQAVYVCKDNDWCNPLLIKFTNSGKQVSSWTTGHYWGLRLYVSFRDPGLTFGIRLRYQNLGPRVPQVYNITWEVTNGDRERVWAISGNHPLWTWEPVLTEDSCMLALSGPPHWGL
>1aol__cp51_iden092(228)
EYQAPYESPPGPPLCSGSSGSSAGCSRNCDEPLTSLTPRCNTAWNRLKLDQVTHKSSEVFYVCPGSHRPREAKSCGAPDSFYCAYWGCETTGRVYWKPSSSWDYITVENNLTTSQALQVCKENKWCNPLYIQFTNAGKQVTSWTTGHYWPLRLYVSGTDPGLTFGIRLRYQNLGPRLPQVYNILWEVTNGDHETVWGISGNHPLWVWWPVLTPDLCMLALSGPPHWAL
>1aol__cp51_iden091(228)
EEQAPYSSPPGPPCCSGSSSSDAGCSRDCDEPLTSLTLRCNDAWNRLKLDQVTHKSSEGFVVKPTSHQPREAKSSGGPDSFYCASWGCEGTGRVYWKPSSSWDYIETDNNLTTSQAVQVCKDPKWCNPLAIQFTNAGKQVTSWTTGAYWGLRLFVSGRDPGLTFGIRHRYWNIGPRVPQVYNITWEVTNGDRETVWAISGNYPLWSWWPVLTPDLCMLALSGPPHWGL
>1aol__cp51_iden090(228)
EYEAPYSSPPGPPCCSGSSGSLAGCSRDCDEPLTSLTPICNEAWNRLKLDQVTHKSTEGFYVCPGSHRPREAKSCGGPDSIYCASWGCETTGRYYWKPSSSWDYQTVENNLTTSQAVQVCKDNKLCNPLAIQFKNAGKQVTSGTQGHYWALRLYVSGRPPGLTFGARKRYQNLGPRDPAVYNITWEVTNGDEETVSDISGNHPLWTWWPVLTPDLCMLALSGPPHWGL
>1aol__cp51_iden089(227)
EYQAPSSPPGPPCCSGSSGSSAGCSRDCDEALTTLTPRCNTASNRLRLDQVAHKSSEGLYRCGGSHRAREAASCGGPDSIYCASWKCETTGRVYWKPSVSWDYITVDRNLTTTQAVQVCKDNKWCNPLAVLRTNAGKQLTSWTTSHYWGLKLYVSGRDPGLTFGIRLRYQNLGPRVPQVYSITWEVTNADRETVWAISGNHPLWTWWPLLTPNLCMLALSGPPHWGL
>1aol__cp51_iden088(229)
DPQAPYASPPKPPCCSGSSGSSAGCHRDCDEPLTSLTPVCNTAWERLKLDQVTHKSFEDFYVCPGSHRPRDAKSCLGPDNFHCASWGCETTGRVYWKPSRSWDYITVDKALTTSQAVQVCKDNKWCNPLGIQFTGAKKQVGSWTNGHYWGLRLYVSGRDPGLTFGIRLKYQNLGPRVPQAHPITWEVTTFGDRETVWAISGNHPLWTWWPILTPDLCMLALSGPPHWGL
>1aol__cp51_iden087(229)
EDQFNYSSPPGPLTCSGSTGSEAGCSRDEDEPLTSLTPRCATAWNFLKLDQVTHRSSTGFYVCPGSHRPREAKSCGGPDCENCASWGCETSGRMVYWKPSSSWDLIFVVNNLTTSQAVQVCKDNKWCNPLAIQFTNEPKDATSWTTGHYWGLRLYVSGRDPGTQFGIDLRYQNLGPRVPQVYNITWEVTNGDRETVWAIWGNHPLWTWWPVLTPDLAMLALSGPPHWVL
>1aol__cp51_iden086(228)
QYQAPYSSPPGPDCCETSSGVSAGCSRDCDEPLTSITPRCNTAWNRLKVDQMDHKSSEGFYVCPGSHRPREAKSCGGPSSFYCVSWTCESTGPSFWVPTASWDYITLDNNITTSQAVQVCKDNEWCNPLAIQFTNAGKQVTSWTTGHYWGIRLYVSGRSAGLTFGIGLRYQKLGPRVPQVYNITWFVTNNSRETVYAIIGNHPLWTWWPVLTPDLCMLALSGPPHWGL
>1aol__cp51_iden085(228)
EYEAPYTSPPGPPCCSGSSGSSAGNSHDCDEPLTSLTPDCPLNWNRLFLDQPGHKSSEGFYVCPGSHRPRESKSCGGPDSFWCKSWGCETHGRVYWVPSSSWDYIAVDNNLTTSQAVQVCEDNYWCSPLMIQFTNAGKQCTSWTTGHYWGLRFYVSGRDPGGTFGIRLRYQNLGPKVPQVYNITWEVTDMDRETVWAINGVRPLWVWWPVRPHDLCMLALSHPPHWGL
>1aol__cp51_iden084(227)
EYQAPYSSPPGQPCCSGSQGKSAGCSRDCDEPLTSWTPRCNTAWNRLKLDEVTHKSSDGFYVCPNSHMPREAKDCGGPDAFYCASWGCETTGRVYWKSSSSWDYSPVPNDLSTSQAVQVRKDNKWANQLAIFTNAGKQVTSWLMGHGSGLRLYVSCGDWGLTFDIKLEYQNLGPRVPQVYNITWEVTNGDRESPWAMSGNHPLWTWWPVLEPDECMLANSGPPHWGL
>1aol__cp51_iden083(228)
EYQAPYSSPPGPPCCSGSYYSSADCSRDCDEPLTSLTPEANTAWNRLKIDPVTHKSIEGFYVCPGSPRPREAQSCGGPDSFWCGSWGCETTGRVYWKPSSSWDYIRVDKNLTTSLAVQVCKVNKWCNKVKYQGTDADKQVVSWTTGHPWGWYVWFSGREPGVTFGQILRYSNLGPRVPQVYNITWNLTNGDREDVWAISSNHPLWTWWPVLTPDLCMLALSGPPHWGL
>1aol__cp51_iden082(228)
EYQAPYSEPPGPPCCTGSSGSSLGCSNDCEEYLTSRTPRCNTAWSKLKLDQRTHKSSEGFYVCPGSHRPRVHKSCGGPDSFWCESWPCETTGRVYAKPSSSWDYITVDNNLTTSQATHVCNDEKWCDPLAIQITNARKQVTSWTSGHDWNSRLYASVRDPGLTGGIRMRYQNLGPRVRQVYKITWTVTSGDRETVWAISGTHPLGTWWEVLTEDLCMLTLKGPPHWGL
>1aol__cp51_iden081(228)
EYQLPYSSIPGDPCDQGSSGESAGSSYDCDEPLTSLTSRCNTAWNRLKQDQVTHKSSEGFYKCPGAGRPREAKSCGGQDSHYCASWGCETVGRVFWKPSGSADYIPVDKNLTTSQAVQAGEQNMWCNPFAIQFDNAGKQVTSWTTGHTLWLRLYVSGRDPGLTIGIRLRYQNLGPRVPQVYVLMWELTNGDREDAWAISGNEPLETWWWVLTPDLCMVNLTGPPHWGL
>1aol__cp51_iden080(228)
ETQAPYSAPPGPPCCSSSSGSSAGCLRDCDEPLDSLKPRCCVAWNRLSLDQVPHKSSEGFYLCPGSHRPRSIKSCGGPDSFECASWGCETTGPVLWKPSESWDYITVDPRLTESQAVQWRKDNKWCYPAAIRFTDAGKEVGSVTTGHYWGLHGYVSGRQPGKDFGIRGRYSNLGPRVPEVYNITWEGTSGDRENVWAISGATPLWTWWPVLTPDICHLKLSGPPHWGT
>1aol__cp51_iden079(229)
EYQGLYSLPMGPPNCCGSASGKSAGCERDFDEPLVSDTPRCNTQWNRLKLDYVTHKSSVCFYVCPGSHRPREADKCGGPDSFYCASWGCGTTGRVYWKPSSSWDYITIDGRLIKSQCVQVLDDCGWCNNLAIQFYNAGKQFTSWTTGHQWGLQKYVVGEDPGLTFGIRIYYQNLGPQVPDVYNITWEVDNGDKETAWAISGNHPLWTWWPVITPDLCMVALSYEPHWGL
>1aol__cp51_iden078(228)
EYQAPYHSPSGPDCKSGSSGSSSGCSRGCDSPLTDLSPRCATAWNRLQEDQVTTKSSEGLYVYPGSHRPREAQSCGGPDSFYCASWGCKTLDDVYWKPSSSWDYIIVDFNLVTSQTVQTTKNNKWCNPLAIQFTNASKQVTAWTAGHFWGLRLYVLALDPGLTWGPQLRYQNLGPRVDQLYNVSWPVTNGHRQTVWLIIGTHPLWTWWPVLTPRICMLVLSNPPHWGL
>1aol__cp51_iden077(226)
ELHLSYSRPVGPPCCSGSSGSNAGCFRDCDEPDTSLTPRANTAWNRLADDVTHKSSEGVYVEGGERPRELKRCGGKDSFYCNSWNCETSGRVLWKPSSSWDYILVDNNLGTSRAVVVTKDNKWCNPLGIKFTNAGKQVESWTFFHYLGLRLYVNFRDPGLLKGIRLQYQNLGPRVPQVYSATWEVVNGDREAVLAFTGNHPLWYWWPILTRDLCMLALSFPPHWVL
>1aol__cp51_iden076(229)
EYQAPYSSPPLPPCCSGSSSHAGCARDCDMPLTSGSPRCNTQQNRLKRDQVTHKSSEGFAVCPGSHRPREGEKQECGGPESFYCKSALCETTGRVLWKPSSSWDYITVDNNLTTSQGVQVCKDNRRGTELKIQFTNAPKQVTAWTSGNYWGIRLHISGRDPLLTFGLRLRYQNLLPVVPEVYEITWQVANDDRETMDAIRPNEPAWTWWEFLGPDMCMLALKIPPVWGL
>1aol__cp51_iden075(230)
EVQAPYSSPPGQPCCCSGASGSSAGCSGDCAECLTHLTPGCNTAWNRLQLDQVTHKLGDGYYVCAPGSHRPRKARSCGGPDEFYCASWGCELVGRVGWKPSGSWDQITVIQQLTTSQAVQATKDNGWCTPVASQFTNARKQVSSWTTGHFYAGLAVYVSGRTLGLTGSMPLKYKNLKPRVDTLYRITWPVTPGDREVWAISGIHPLWKWWPVLTPDLCMLSLSGPNQWDL
>1aol__cp51_iden074(228)
DHQKPYSSPGGPKCGKGSSGSSAGCSRDCREPLTSLTPRCNTAWATLKLDQVTHKSSEAYHVCPGAHMPRIAKSCGGPDSTEYASWGHESTIRYYWPVSSWDYVGVDNDLTTSKAVEVGKDNKWCNPLAPQFTNAAKPVTSWTTAEKWGAKDYVSGRDTGGSFGINLRNQNDGPQRVLMVYCITWEVTQGDREMVWDLSSHHWLWTWWPVLTPDKCMIALSNPPHWGI
>1aol__cp51_iden073(228)
SYQAPYKVPPGPQCCSGESGQASGCSRMVHDKLNFLAHRCMTAWNSLLLDQVTHKSNGGFYVCPYSHQQREAKSCGGPDSPYIAVWGCATTGVVYWRPSSSWGVIRVNNFLSTFQAARVCKMNKWCNPAAIQLTHIGKQVTSWTTAEYWGERLYVSGRDPGLTLGIRLRYENLGPEVYQVERITWEKTQLDRKTIWYISGNHPLWTWWPVLTPDLCMYALSGPPHWGL
>1aol__cp51_iden072(228)
VEQAPYSTPPGPPHCSGVGSEAGCGRDCDEPLSELEPRLNSAWNRLKLDQVCHKSSEAFYVAWGMHYPREAKNGRGEDAFYCASWGCDDTGNVYWLPAKSWRYITNDSNLTTNQAAQVCHDDKPANPLAFQFPNAGKQVTCAWTSGLYWGLRLLILGRDPGFTFGIRLRYQNLGPAVPQVENLTWEGTNGDRFSVWAVSGSHPLATWWPVYTPDLCYLPNSPPPNWAL
>1aol__cp51_iden071(229)
EYQAEYGPPPGPPCCSGSVNSAGGCSAGPNELIRDLTPQCSTDWNRLKLDQVSHKSSEGFWDCPGSHRPREAVSCGLLDHFYCASKGKETLGRVYWKPSSSWDSYIRNDNKKTTSQAVQVCRDNKWCNPLIIEFTNAGNHVTSWRTKHHLVRRLYVYGRRQGRDFGSKLRYELAYPRVPAVYNITYVVTNGNRETVWWNIMGNHQLWTWWPVLTELSMTDLSKPPHWGL
>1aol__cp51_iden070(226)
EYQAPASPPGGPCFSGISGDDAGESRDCMPLTSVLPQCNPAWKRLKLDMVFQKNSEGFYVCPGSHRPRAALSNGGPHSFLCASWGCEIDGRVYWKPSSSWDYITVDEFLTTTHAVIACKDNRWCNPLKIFLANAGKQMDSWTTGDYWGLRLYVSGRDPGLTFLIDLRHQDTGPHSNGVADLIWDATNGDRETVWAKWGSLPIWTWWGIITPDWCNLSCGGTPHWGL
>1aol__cp51_iden069(229)
EYEAPYKEPGEPPCCSPQSGWSAGCARDCDEPLESLTPRCCESWDRLQLFQVTHVDPENDYVCFGLHHRRDAKSNKGPDVFYAGASWGCETTGKVYWKKKSSWDAIFHDDNMTTSQPVQVSKDNKPCNPVDLQFTAAGKQITSWDTAHYWGIREYVSGRDPGMTFNVRPRYQNLGLRYPQVYNITWSVKEGDRETVEAISGNHPAWSWWPVWTPEVDPKALSGPSLWGL
>1aol__cp51_iden068(226)
MYVAPYSEPPGPPCNSISSGSPAKCSRDCDQPITSLTPRNTGWNRKLDQVTHASNEGFYVCPGGHSSLEVKSSGGPDSYYGASWNCPTTDSVFWLQQSSWEYITIDFGLNSQQLITCKDNQWIMPLAREFTNPLGKQVSPWTTGHYWGMRLYVSGPDPNLVFGIKLRYQNLVPRVDQVVNITMSVTAGDRNTVGAMSGHGPLWDWLPVLTPDLCMIALSGEKSWGV
>1aol__cp51_iden067(228)
SYQAPYTSPSGEHCCSSGSGSSANLSIDCDEPLTTLSRLCDTAWDQLKMDQNTRKSSEGEYVIRGTHRPREAYSCGQPDAFYCKQWMCESEGEVYWKPDSSWDYITVDFNLPTEQAIKVCERNFICYPLAIQFTNAGEQVPSPTAPSYWGTRLDISTRDPFGTFGIRLRYGNLGPPVPVTVQITWEVTNHDREHVWVIKGDVPLWVWWLLLSPDAVMYALAGPPHWGL
>1aol__cp51_iden066(228)
EYTAPYSAPDKTPCCSGSSGSLSGCSRDCDESLTSLTPGCNYNWNTSKPQVTHEASVKYYLCPGSGKPREACSCGGPDSWYCSSWGGENTGRVYWKPSNSWTAITVLNNLNLKQAIRVCKDNQWCNPLAVIEFTNAAKDVVEFEEGHGWGLRLYVSNHGPGNQFAYGLDYHDAGPRVKFVYVIQWELTNGPQKTVWVISGNCPLWTWWPILYRDLCTLATKIPQEWGL
>1aol__cp51_iden065(229)
EYEAPKSSPPGCPCCSYSSGEEAFVSRDCDEPMTKLTPRCTIAWNNLKMDENCNKNSQGFFVAPFVRGPREPKSIGGPDSLKCASWGGITTKRVYWRASSLWDLETKDHNLTTSIALEVNPDAKWCNPLAIQFTETGDIAKSWEVGQLDAIKLYVDGDNPGTTLTIRVLRYSELGPRVAQVYNLTTEVLNGYRETVWAIEGSNPLWTWWPVLTVDLCELSLSGDPHWGL
>1aol__cp51_iden064(227)
EYQSPYKATAQPPLCVGSGGSSAGVERDCDNPITSLTLRCNYAWNTADLDSVSHKKQPGFLVCAGSHREEAKSVTGPDSERCASWGCEVTIRVLWKPSRRWNYVTVDNNLPTNQAVQVCANFRWCNDVEIMFTNAGKMVLSWSTFHPTALRLHASGRDPSYYFGIRERYMNVGVRIPQVYNITWEVLNGESELPWAISQNHLTWSTWKVLTAGLCMEALAGPPHLGL
>1aol__cp51_iden063(229)
EYKAPYSSPPAPPCCVGSSDSSSGCSLDCDEPYTSTPLGCMSRWIRLKRDEVWHQSESGFYVCAGDHKPREAKSCQDERSFYCSRWGCRTTGRLMWGTSSSYDYMDPQGNIVNCQGVQVCKDNKACSKPAFQFTDSGKQRTSWTVGGYWRLRLIVDKRSPFLTFGVREPYGDSGPTVPEVLDIDWEVVNGDRKTIWAAHGNNPLWTWWRFYTPDLGMLALSGPPHWWGI
>1aol__cp51_iden062(229)
KYQEPSSSPGGTPVCSGSPGSSCGESVNLDSLLSSATERCNLGWNKLKRKQVIHMSSETYHLCVTSHEPRGAGSCGGPRSVYCASGDCETTGRAKWQSSTSWETVTTERNLTTHQYIQVCKDNQYCMPLALQFTQAGHQVFSWTMGSHYFYLPYEVSALDPGDPFHQELRSQNPGPEAAQLYNITWEIRNGDRESVWAISGNEPVLTWWPTPTPDLCMLALSGPPHWVL
>1aol__cp51_iden061(229)
EWKAAYSSPAGPQCCSALLDSSAGCVQECDEELSSLCPKASTADKLEGLNDVTDSSVEGLTVCDGQARPMESKATGGPNSFRPASWGCETPGFVYWKESPMVIYIGVKNNLTTSQAIWVTDDESYCNPLALQFHISGKMVTLWFVYGHYWGLRLYVDGSDPGQCFGIKVRNEMLGPRVPQVVNIFWEVTQGDYATIWFINGNHPIWPWWPVISPDLCMIAICGPPHWGF
>1aol__cp51_iden060(226)
EYQEKGRSPGPKCCSGKTGTSAGETKDCQDPISSLSPRGNTAADRRKIIQVYHRSSSGAYVCPGASREREAKNSGFPDAFYCGNWGLETIGRLYWKTSGTWEYNMVDNNLEKERAAQYVKDNGWCHPLATQFVPAGNQVEKWTTGKYFGLRLQESYVQCLTFGIRLRYNNLGTRNPQAYNILWYVTNGERETVWARSGNHLGWTWWPVKAEFISMINPSKPPNAKL
>1aol__cp51_iden059(225)
IYAPYSSAPGPPCCTGGEGASKGVSRDCDKPGTAVTPRCGTATNRLKLPVLVYVKSSESFYVHPADRPRIAKNCSGPAFMLAIWGVDTRERVYWSPISSWDHITVDDKMSTSQAVSLCKHNVNCVPFAIYFTNSAKQVSSWHTGHYWGFTLYLSLGDPGPTFGVRVRYEDLAPPIPQVENVIWEKGNGCRELVLIIPENHKQWRWISVIGYDFCYSALSPPHWGK
>1aol__cp51_iden058(231)
EYQPPYTQPPAPPCCSGSSGHSPSCPRDCDDPLTSLTLRCQTAWSQAKLDTKTYKSFEDFNAATGVHRPVHNGPCGGPMNFFCGSWGVEKQPTVLWKMSDSWDHIIVDAYSVLDQAIQVCPLNRWCPPMAIVVTRAGKKVFSWLTGHYYLLDSFVSGRIPASETSMVVAQYQNLGPSRVPQWSNSTKDVTNNDQNETVWALSGSLPDWAWWPEQWPDVYMNALSGPPHQNT
>1aol__cp51_iden057(228)
EIQAPYDTSPGQPLCSGEHGSAMGCNGNKDNPLTELTPYCNSKWKRLKLNQNTMGSAEPIYSGQDSHRPREARSCKGPDSFGCANWSCERTGSVYWLSTKAWDAITLGVVLHASQKVRDCRAYEWCNKTASQHDNGGKDSNKWKTGHYWGLRVLVIGKTNGLTFGYSLRIQENQPRGKHVLELIYFVTNFLRETVWAISGNHPLATWWPTLTPDMCMKMVSTAPHWGL
>1aol__cp51_iden056(226)
EYNACYSSIPGAPVCSGSSGSTSGCSRRCDTPITVLTPRRETAVMRQKIDQVTTKGGVGAYVCPPSHRPRAAKQCGPRDSAYCADWVCDTAQLIQWKMKSWDVLTVDMNYYLSQAVHFHEDAVWCYDPYTQPVVADSEVTSWRTGHFWGPRCDVSTREPALTFGLKLENLGPREMEAIWGITWEVNSGDADSVWAINNNHPLVNWWPVLLERLCVLYDVPKPHWHV
>1aol__cp51_iden055(228)
EYQIPYSDPPTPITQSGVSGISNGCFRECDEPLNTWTPYCVTAWRRLKFFQSTHKHSDGFFLCKSSHRPRESKSCGVDSFFCASWGIGEVLPYVAEPNPSDDYLDVDTNRETTKGSGPVCDDNKYCDPLGVVYSNAGAPITSWTCGAYWGGHLDITGRDEALTFRIRQDYQSVGSAVPGSTLITWEVLEDDREVMFTIFGNHINWIWAPVVTEDLCPLAASGPNVWNL
>1aol__cp51_iden054(227)
HEYQVGFSSPPGSPCESGPSGQNIGSTKCDSDYTQVTVRCNSGWLSGRCSQITHRSSHRVYVAPGWFDAREPKEVKGPDVFYGGSWGCETVGRVWSPSSAWDAQILDQNTTIPQAVQLGKDTKWCDPFALQIFNKGKSVTIWTTGHNWGLRNYVSGVKPLQRNSIRLRYQDDQARVPQVNTLTWAKLEGDRETAWKIKGRHHLLTWWHLLTLNLCLGSLSGDLLWGE
>1aol__cp51_iden053(229)
EYRGPLTTPPGPPLKCAFTGGPEIGCSALLEEPLNSLFPSCTIAENRDKLDPLTGACEEAYDVCYGSHEEPDENSACDGPNIFYCQSKTCLTTGRVYWMPASRWSTIDVDNNLQSDQVLCVKKDNTWANPLVLQFSAAGRWVTPKTSGHYWGVRGYLSGAPGQTCGQVLRFANVTPRAPQEYGFVWETYNDDQSAVWAISGPYPLWTYWQVAFPFPCIDAVSGNPQVGL
>1aol__cp51_iden052(231)
PQKAPWPDVPGDPCCCCNSGRSLWCSDDCCAAPEVVVAPAYNRAWTRLKLEGVPHKKSEGEVNQPGAHRPSEAREPGRTDFTACSNLGCESWGRIINRSAYSWDYITVVDKVLILWVLVQVCRDQKWCNVLAIKFTNAGEVVISWTDRHYWLLKTYSAGRPPPLNPLIRLRISGYGASIDQVIIITWEFDEFDRESVWAIIYEPAKLWFWWKRLFPQLCVIAFSGPPHWGL
>1aol__cp51_iden051(230)
QYVAAAGPKGPPCCQGTSFGEAAVKEDCCEKLVRLCPESNKHVNENKFDCPQHDPAEGVGVLIGRQPSNALSGEGINSLFYCASWTCATTRVYWKPTSEHWEYEECCDHVLTTYQAVQICQDSEWGEPGVIRSVSMYGKQVTPSWHVGHYWGVRNWLANRAPSLLFGTRLRYFNTWQNYVRTENITWQVTNGDRDTVWDVNNDHPLWSWWPVFTPELCELELMGPPSWGL
>1aol__cp51_iden050(228)
NYQEPDAISPGEDNCSGGYGAGVGCGSASCQETLTTVTKKCPSQLRLALAIVPQQAVRGFLYCGCSHASLKRRTCYGPDSFFVATWGCQLEERVAWTPSSSWDYVTHDNNLTAPQAVQVCKTDEWCNLLAIKFTNAGIQVNSSLCGHYWAGLDLYLKEGEAGPEIGIRRYKNLNLNVKEVSSYTWDYTEDDREDIWDISENHTLWGWRKVIPKDLDLFRLSWEPRWGT
>1aol__cp51_iden049(227)
EMRIQQTSPPAYPCWALSMGRSGGCSRGHEEARTYLLPKCVTAWVRLKLVKVIHDSWTSFVVCPSSTRSGRSETCGLPKIFECKCWNCKACGDAWWKPGREWSDMTNDNILTRSKAIQKCKDCRWCGPGAIVSYVQSTKVAYWTTGHRWGAKLYVSASDARLEDGCELAATELSPKIPTVYCIRYLVTHGDEETVWDQSGNTLWTWWDTATPEKCMAAVSGPGHNGL
>1aol__cp51_iden048(228)
LAQFPSKSAPSPPCTGGSDLSAISCSWDCYISLTCLTPRCLKAWKLLELKQVSHKTAAGFFVGPSQVHRNREAKSLVGGDSFKITNWACETTTLYYRPSPTEWSTTREENVIASVAPQLCKHNKWASPAAYQFSNSKTYSRGWSAGHYWGYILYVQGVEVAIVFGVRFCGEQLIGRGAQGHDDPWELSNRIREIVFKPSGNHPLWTYWPVLTPDVVLYATSNAPKWDL
>1aol__cp51_iden047(231)
EDQDLGKEPPGSDCCVYARGASMGTVSHMSDCISLSLTPICNWGWDLFQFMKVSQESTKEIKTVKQPGSHRPRETKSQTTIDAAYMPSWGLEGSGRVFWKPSNEWLCVTCVNNLTTSQGVQVAEDVPWCNPLAEKFTKAGTQVPGWVTGSTWLKELLQAAQEPRLFIGARKGEQALGVVIDKLYSYNWGVTYGDRETVFSNSAVHPTWLWPPVGTPDACMLYVMIPPHYGL
>1aol__cp51_iden046(226)
KQNGPYPDPPGPPSCGGSEARLLGLSRKCDEPLSSLTPVCDHASRSIFGQATHNTTFGFYTVPIKHHPREAKTRGGLDGLWCAKNGVMGNGRGYWVPNTAKSLITVDNDLTTMQSFEVCKDNRWDDPVLEEFAFTEGGVYTWTTEGAYGLELAATWNLPGATFSYRLRIQLIASEVTRIYNKIWEITKGGAPSVWQIKFELSVWTLPVTKFYLCMSKLAGPPSWGH
>1aol__cp51_iden045(228)
PLFSPPASPPVKPCCSGPSPPELVCTKVQLGPITGLGPYCTTALEHLKLDQVNHESNDKFDTDDMYHRPVEACSCRQPGSFYCSSVGCDMKATRWEPSTGWDYITVDGRITPGEDVQTCLDNQEQNPLAIKFVSGGVSDKPWSEKHYWAVRSYPSVRNPGQSFEFRMSYGKETNRKIPRVDNFTWMTTNGENLNVLEIRPIHALMTWWQALSDEPCALRDSGAPHYGL
>1aol__cp51_iden044(225)
ELKAGYFKPCGYPDCSPNLEDGAGVKRDNDAPKIIVLPRCNDEYADIKLFQMVHRSGEGLRLHPGLHEIREANECGGPDSFVCRPFGNQAQGVVLWPRSVNWDFVLSWGKPTIELTQMTKMNKWLPPLAKQFFYHGPSETAWETGHIWPIEYYLACRNNGLFGVGLRYFADPRIPKLYTLCNIVSRGESEKWKISGYFPTWTHAWPILTPDACLEGLFGPDHWGI
>1aol__cp51_iden043(229)
DYLDPYSSPPKPPCLVGTVNSDAGSSRDGHDIINSDQARCKITWNSLKVDQVEHKSKQSFYHVPGKHRPRARKNCGYEDAAWSAPWGCDHVIRVSWRSICRDTYLFTDRARSNNILMDTCRDDEQHRPIAIQYTLGSSELKSWATHHMWSDRKYRNPGDLSLTSIKYINPENEGEKGPRAFNITWEVTAWQRESAWADAGSRPIWTWWWALGTEFRCMTDLSAPPFWGL
>1aol__cp51_iden042(229)
VFQAQMMSPQGLLDNSMDAGPSAWCSRTSDPSLTPAEDQNNTRWLRVKLAVHNIIVQSDGVYVDSGCHRPARLKSCGGPNMANPMSWGGETIGKDVWKDARAWKTDNLQELLSTTLKEMQLCKNVRFCFPIAMKFCMAGWLRSWLDFNNWGLRLISGNIAVLTLSIPEDYNRQLEGNVPQLCNVVWIINTATLENTYAIKGNHPLWEIWASFTPDLCVLANSGDTHWEI
>1aol__cp51_iden041(229)
EYSSSYSEPLLDPCSGQYFLADGCLVVCDSPLCGSLILFNTQWDRYLFGNSGLNESPTYPWCPGKHRPREQKTCGSGGRSLWCAEWAALCGGRVYWKMGTTWDIMSFDDVLPILSQRVKVSSKMKWCNNFEEQLLWAGHWIPSYTKTIYWGPKLMFLEKGGGQTVPPRSVRGQNLFQIPLPLRNVAEVYNGNRRTVWAIQEDHPKWFWPPRVAPGVTYQANSGPPSWGA
>1aol__cp51_iden040(226)
EGQVPELSRSGPKSCSGNSTGVATGFRSCDLPHKMLVNVCGYIWARVKIEEKTHASAGGFLVCPTGQGPQDVNDIGNPDPFYCETWGRQAEVKGYWLDTAQLDLRAVEEDSTEGSVNASEKLERWCSPLNIKFLNGGCQVASWYVALDWGYRLHVVGMDELNFLIRLRDQVMQIKPPVAYNIAWKYITNRNTYWSLEGNHDLYKLWPMQTPFRPKVAFSQPPHEGH
>1aol__cp51_iden039(232)
EYQAPYNPPPPAPICCGGTGIDAAEASTMCDKPLPSYLPRKQIGFGGMIVNRETAKMPDQGSLGCPPSHPPRGVNLHYNPMMFDAVDNGMENTRYIYWPSSRSWHQLITALVVITTVQFFQIRRDMKWSNPLDLEDDTSTLTQPKHWWDNIVAALLVYVSGKPPGLDFALIERKQRYTMRVAQVINVKQTGIGAAPDDTAWGVEGNHLWTWWVSTLIDLCNLVISGPLCWGD
>1aol__cp51_iden038(227)
ELGAPSDAEQGDVCDQGVSTLHAGFSRECIKCVNVGKALSTTRWNYLLMDLDTYKQKEAFYRTEDSVTQRRSTRARPDRENKKSEKCGSDAREFWGFSSSWDKVFQNKKLTTPETTQVCKGEAWCNPVSIWYLVNGKLYANASYRHYYGMRLLVSHNEPNGHKGFESKYNNLPGVTNEQNNLKWEVTNGEYESLWTISGIHPYETHMPALTPVFCNNTNFGDPHWSL
>1aol__cp51_iden037(230)
EGSAHESSPPGPLHGDENDHGSDLGCDADQDTDLIELTGRFFASSCECEVQHMSHSTAEGFAYYGPGVHELQQMRRGSAGEAFVCVKWGCFKLGANYWDFMKKWTWITFDKQVTTLTSVQIHQDIQACNPGPAPSVDDSKEFCSWTSGQKWGWSVEVTVRRPGAQTGLRVRSTNMGAREQKVYEWTWPLLFTQSTPTWAFHGDEHLWVWWPELMTILCALGLLEPPHWSV
>1aol__cp51_iden036(227)
PYMAPYSEIHGIPCCIGKVDTKDGQNHDCDEPLLSEKARKYSAYNLDAYYEVNNGPGILDFVYGRHRAENQALDSGDPDYFAHGNYACPNKGHYAWGPISNWDYITVNSNLTTEKAMKVHKGTSWENANVLIIVTLAKSVGEWLAGLWWGVRLIMENRRPAVLFLPPIRYGGKPNRARAVLNLTWGVNRSLETTAVLREQVPWWIWWQVDADHQAINLFAPGHGQFL
>1aol__cp51_iden035(227)
FFNEFKLNQPGVLTCTGSIRSTSGMDFPCESELTSLTASGSTAWTELSRDPVVHQSNTALYLEPHGAEERMVHECGGVDFLYTGSWSRIILLGEYHKPDVVVDYLTNLKHMLRKSTESGCKDRGKWCAMPPPITNTNADRAVITWKVGHYWSRRVYVTNKDPTETEAYRDRFGVEGKGGPKTKAVRWEVEEYTELGARVPAKPKWTERGSGTPPEFIHAGSPKHWGL
>1aol__cp51_iden034(227)
DLIAAFESPAGPPCSVGGRPILAYCSTDCLHAKTWTKKNCRISWLRFRLLRFTYKYGEGFLQGAVSAFPLEDGACWDGAQYYEIADKVATHRETTLKNSDFDLITVDSLACTQIAGQTCRDIVWCVMDVEQPITAGQQIGADVTVNEWDTTVQISKSIPAPAVEVHLLYQSIGWRKPQAPKAMWGVANGDKQPVWPNFQNEPMWSWSGLTTGTLVKAAEEKPEHWGL
>1aol__cp51_iden033(227)
GYAPVLVALPSPPICRTRSEVNRPMFQAFDEDTSVILAPKVAGAVKKLAIDAIGSISSGYYVCAGQHGAHSVKYCDPKRELICARFGCEQDILVYWKTESSWYECGGAGPLPGSQGTEFPYDNEWFNGAANGYPIIAHIDTSWFDSDYWAPRLYILGRSPVITFGAKVDAGNTWGGIDKLNLTWQAILGNKGTFWDLVGVLPMWEWVPPLTKVVVLFAILGSPHIEL
>1aol__cp51_iden032(228)
MYKAELAQPLGPECCSGESHTLYGKLRKVAIYTESLKKCFVFSDDAVLLQVSCTSTDGLYICYGFMKAREIQRSIREKRRVECSFWGCDNVGNPVTYKPSGNWNCICTGNTLTLEYALQITMSFKWVQDVINEKRNRAEVFQSWTSEEFTGTIMFVEEKGAGAVGIWINKDSVMPFVPAHFLPSWELSRPDHSVLWLISYLEPYWRWWQFTVQVLTITYSGPPVWVAL
>1aol__cp51_iden031(231)
EDTGPFTTPPSAPQSSLEAPPLLGDSTDIIHPMNTALQSGGSSIYLRLELYKRAQKDYYKVDIQDNDGRDKCREMCSGPDNRPRDSWDCQTTLMIRHKTQQEAKQTTVFNLDRTSSLVFLVCQPTVWCTPDAGQVTDVGDDEPVAQLGFEQGVEAWVASEDPGAKINIDLRHTVASLRCKNDKYTGWAVTNGHFNNYWLISSSKPLFVWIPVLTMNLYVHLGFSGEDHAAM
>1aol__cp51_iden030(225)
PQQALYNTPGGPSQQREAVSIAGIPLGRGGISSQLTPRGAVKWCGCTMDFEIKNSYEMHTCPGSHTPIELEDSGGENSFYTATWWSEGVGAAWWKPILKWEYLKSDTKDTRQSMCPEIHITWYNPDFATFNVVWQELVWGTGGEWELRFKFTEMKKPTMTDGETPDKHQSVAPRSPCIYNSIWQVIEITTRSHEAVAGVHQVGTTAGASQHTGLMILKDPITQFI
>1aol__cp51_iden029(233)
GSLGGYESDGPPPCCGESLMWGSSGGSQISDGPVGLGAIVHQRDWELENPGPPSQKSHAGDYVCPIAERPNRDKGTGGPKYLVGCMIAPPDSGTLKLVWAVSSAWDLFAVNKLFTGGGETRLERDSGWRDIVSEQFMAAKGSALVDLPGRLWLLNIERSTREPKAREGTELRYDHTMPHMVRQKWKGSFSKYNQERDNVWKTMWNSPIDTTQSAQRTTRIVPPAVSTEPTWSL
>1aol__cp51_iden028(227)
EYNAELVRPSGPGPCVFGNDEIQLSAGYDCTELLTLYNAQNKAWGDLLTHVDNDIPNCYVSPTNHAPIGIQPGGMDNVVRLAEFVGSTGIVYSKEGHIWDEGKRANETTDIRETFSSCSEYFWVIVLDQPTNSGVLIVTKRSSLIIWIKFFDQGKGDKFSFGGDEEFKHLNFPQKSIHHVTFEKAYTGAEKDKNKAKVIRHTGGTWWPLQGTKVCMINNSGKYKIGL
>1aol__cp51_iden027(225)
EFKMPYKDQPAKESCSLTKTSVEGVSRSYDHPVNQLTSMTNAEWIRVRSYKPRNDRKRTQVEPIQGACRLRISCGSPNSFGNFDWNIENTGRLHMEANPSWIIEWFYDGITEGNAGSLPGGRPWAEPFALSFAHTIVRCKKTRTGHKFAYKFKVFPAEPEYRFSVLNKHKERGPSNPALLLISWKLAWSDREPFWFIAGGHHEWSWPLLLNLHLVFADSYRDPGL
>1aol__cp51_iden026(230)
EISSPKGLQPKPPKCRGMGHAHHTKLIGGSLPGQEVVGHAVSLWHTIDRDSTTLVSVDFDIRVGTKGITGELTIGFPMNVYSAFTGDKPTAKTFLWQALSIWIRLLMTNPICKATAIDVCKEARCYCNLFSLLFDVVYKAVLTYDPGVVWGVFIYASAEDEHEAHADREEDQDETGAVYRKYNGVEKLANLDRQTMWAKANNYMLWINEPVLFAKLVIVQFSAPQLSACL
>1aol__cp51_iden025(226)
SPGVPFHPEPPPCRRFMPNVPAGCSMNAEEGVTLNLIFTFRLDHLYLKGGAATELIFWSTHFMHIDRLYQSPGDPLAQVGRGMWERDPGGKCRMDPSKIWDLSLPSALLGSSVARTCKDSVWIAERLCEFDTASLQIASVAEQIDWRLQHSVDGRKANTVYHIKFQTEIGKGVGQQIETGAELDKDDVETAWKLGCLTTLYVWWPGNSLNQICQLSLTNKPVDLGY
>1aol__cp51_iden024(229)
EHIFPYQQNIKSPGISVFSGPSDSVDEDDQHEPAALAPRTFDDWEFLHIPFLDGLPPAGGVRDNRGKVRPSYAEHCDGESQANVAKWVVSTQRLAPGVPSGPVRARVHLAPRQLAKVLIISKEAKRFAGVELRLKNEVKQVDYISAEWYVEIRLANTERLPSVKLGIASRDQDLHVTAPDVDLMSWDFADGDEENSWFTKSNNKYVNSWRVRLPTDNLVEDEQSGAWYL
>1aol__cp51_iden023(225)
INRVPFKSPIGESCVENSKETVNLCSECQIGRTQYSYRTHSAYSTVALCRFLGETLLYMAIEASEYAREEKKRCASPEARTRAMWSGISMSPLMYIRGAGDIPLAASLKTGVAVAACVSLTICNPGAAANTTDIKTIMSRSRDEIWIQKDFLSKIDEIVNKQTRDKYKRYGACIPTVSPVTWGGLIIERDYRQAMMVTSPLIATDSARGKHIGMSKSLPPAPWGV
>1aol__cp51_iden022(225)
DRGVSVGFTNTASPMSPLAPSVGLCSVCCQVPLTTESLKCLTMDSEKHDQILCVFQETYLQKNKASEIVDPNIMGPEPSVECADWRETDMQRKANKRSVLWYIVFFDEDRRDSPLHVIVRQNPGALGQRDVPSSFGSLSIKSRRDQWGVAGEGSTRPEHFTVGMRIGYKKSAVQYHPASYMVTSEALRTLWAGNADVNNPFWSFLEPGYTTDLCPLASSVALDNV
>1aol__cp51_iden021(232)
ELSHPLPEVGGGPSPTNKTRHKTGCADKDVGEYMKGAPYVNTSWGSSKGVDGNHKDNKSILAEANAIKTKTASLKVGAGWSDYCELDSGPTDRMRNKEEPSIWPCFELERRIVRGGNERSQDEAWLIAIFIAFVELSRQVTTWWAEKIDGMRGAVLTRGLRINRNFDVKTENHVPVFKSAKWELNKPSNDNNLEPALLECNKDHVSWDHNWWPTPAPIGAILALYKQDLHNN
>1aol__cp51_iden020(230)
SQQVGTMNVDCPFLGDPSQTRKARKARGAKFGQTFLVFKSLTEWQEFREEHVTKGFSLGYPKGPDVERFTTQYACNLRRHTWCAAWECYDPKRIKWFNKGWFTQKVPWQAVVYTDQMDQVIPLLAKCKDAQLQNMREVDPVMCWVTGAPVDKRLWVATPKPGFDQMVGSLDAKKVGDIIPREGKREVWLTLGDVGTGFSLNNNFEDWPHSQPILDNASYLDGQGVAQWQV
>1aol__cp51_iden019(229)
MVPIPMSNYKDFPPENAGSGISKHETAYEHSDAEVNTIPPIFDPWPPLLLSPDDSERIFDDKLVCPAHNVPSREYGAQCPLIQLCSMWKNDEDRKASWKPLDFWSMIMSSKKATRRSGENKCETVVWTVPILVIFQPDAFHMDSWVDFTDKALKFELDADDPGLTTLQRQQKTRQGPTLPYDLGEITIYSQIAKIHYWMIQPNPQILQAWMVNHVAMKGWIVEWIPHQL
>1aol__cp51_iden018(227)
TLATAERNKKMSPGVIDSVGVDVADVSSTELDQNTYCDLCRITMETMVQKHPAMRLSRGFTYVCPPVHQGLYVESPIEIDDFFNEWICLSWEKLYWEACSLNRLANPGTHGNVIKQLFQKIEEEISQSPDAGQDKERIADIALFMQLCWCVFLHAQGSDARVKVTWILNPQSRVRDLLAKMRENGTVWGAANGDWKPAHQEPDWNWLSGPFKEHCMNKLPIVDAWKA
>1aol__cp51_iden017(228)
QSSTKLISPQGYPLQTKHQGARCPCLKIRFENSSNVNPNCIQGWMQGATLEDAGTFPREVPHTGTQYREYARNLKDASINSQIESPEETGVSVVWEAYIAPGPEYQTALYQRVAVQHEGATEELEPDEVVHLDNLARIVGEYPNKPLQNLYRLARPEDALGAFGQFSLTPEEALKFEPVLTHEAMVEWNCECETTKLLEGFHAYWKIWQSRLYTQEGLDAGVNPVQKK
>1aol__cp51_iden016(229)
AGMGPSESYIRLACKESGGIGGVSSQNEGNNRPVKLVTTEGQSGWILSRNETRASRAHTTHQLHPITRSPQDKYFANKTDTVDWSSHLPLFSQESVIDPTVYPLVSPEENFSGVLSRGQGAPEEKLTSPFVIQEMKADWVLCWTPQPLAVLTPCFVLKIEDVALANGFAHWYSFTKPLVFGRTFGYTTNALRARLIQTWGELEHHGWLDWRDLGAQHIVKAVNAMPLLL
>1aol__cp51_iden015(228)
SQSDPRLCPNPTAICTDLCGPSVSRHTEMGTHDKTVMSHHTGPWYGDPVLDNTSEVDTDGAPEKPAERQPHEIKTKRRLPTYIAAEIGCELQLPGRNNVCLRPSVPERDEDITTLSVEVLENEAAWVQHPKKDEWNNPPALSWPKGTAGDSIYSNDHAFMPGFTIMDTARTENHWVELRKVTTLSRRAFRGRQLQLFIALGYYGIPGHMYKKRDDLARQARFFKEYVA
>1aol__cp51_iden014(228)
EYIGFLVRMVPERGPARAVIKDPDHAECAHVRRNGSVQCIKSWKKFKAELFDHEQAGHEAVFRQYPNNSAMSRGHGFSGNWMSFSFPCVEMQLAYETVLVEIMPTSVHPSTVDKKWERSSDNSWSCDQITVEGATIVWKIKPDAQFSDLALNFGRAWLLPRASQYCKSTVQHIMTLENISKNRAFYEAHTSTVAGLRALKGYEQWTAWPLLQMRYCITVVTGEPQVTI
>1aol__cp51_iden013(230)
AVRISALSCNPVPCWDCASFGASCCEIESAGWRAVQDIENRLRWDSGVFDFSLMDASILASSRDVERAYGEADCAEPYNPKPQVVWGVVQAVLVWLAAGGKFDYLGILCGVITEPEAVKFCRPAWLGLTLWQLVYTDLISSRFQMGDGTRLRVVAGRLDLFKYDKRGVVLSVDGSTAKPKISCRSNDSVVKDRIIAWAGSQGEAYWGTWDKGPPSEPSKLSTGAIVWWAM
>1aol__cp51_iden012(222)
IYDTWQGSYMGKGRVTGDFRSENCACLLVGSQANPLTEEGFIVFSGQALRSAPHYVLDNVLAPNSHEDFPNNHLPPVGLYYQSEWGNSLIKPGAKRSFRDDDSEVDDLCGLILTSRHIEDAPGCYFLDMELAVEAKPHVLWMSAQHWELEFRTHPLWWMLWQLVLKSPMRSVGKEYKEGAEHTAVDLRSVWVRHEPEGTIINIYRVKIAPHMVVANVFHLVH
>1aol__cp51_iden011(228)
NIRARNEVPKSSGAKTYFGTAERGKHPNCWKEHVIYGTGAFRAWKKITLSQFKTKQEAVSRLTAQLDGDDKGQASKGGPEPLDAQQGADPSTVVEQDVTESWENISDDKRYGMIEWHRSKRHSGKGTTASGITELLLHNVLWIIPHIWGIENMFGSRDQDFDSREGQINGKHDAVGRDTTLTKADWGFRRKNVEQGFWNRQEIIDGKKSQDYQEMKDHQGDFPGKFDG
>1aol__cp51_iden010(230)
QSKLKLRDKPWGAAHGVSMFKRIPGESDCNMQEPSTLVQEKFKSMSRTKFPEPGLAAEKGSVFVDKNGPITERDDTVAEEVIVKELSQNCKGMAVLRREPQHRWEKVIGDEWSNFLSNEKIIGLTYLHKIAVTVKHRWTGEQRNKKSWESRIVWREVWYNLDPHAYYDGKVGEADRAGPGIEAVGAITGRARKENNVGRRNSSNALEITEWQQMDVADGTQPHGAQKCLG
>1aol__cp51_iden009(229)
KFHFKDWLTRGKIYYGLEKGVYAPLGAELGYPLFAEGMPAPHDISDTLLVAYSHVSKGSYAAGSPAEDVCEMSLSGNHEGVMLEHWAQEHQPALPFQPSTSEGPTSVKVHATSAVSYLLCTPGSWAENGTIRAPHGVHDLECWVEKRILGQAYYWDELHSQSPPLGFILEIKVHGLPVSHKSERTQKWDSDARRAHENESDLVCNRYSRVVSEMLYKPRHFRAKIKYGK
>1aol__cp51_iden008(224)
TDFSSKDKVDEYEMKCAALKHASCQESDVVDKSNGSRSLEHLYGIYTLTYALTRYADAYLQAIAYRKEQKTIVYGALSGTISDWRYCQHYAIKWEWFTDRQGKWLAPFSARVVAQMYEGWLSWQESYDVGAYSAESLFAVWANGSKSFHYGNTIAGTSSLAVVIYYDFSDRGQIAPLNRKGVETLSNGHKRVVARTSFLLLAKDYWIEAPPPDMLADPDSEQYG
>1aol__cp51_iden007(228)
DEQEDNQVAPVPVNPTVTPYFDTGCHHYTGVEQKHNGVKESKAWVVFYFRPDKAFIFGESVLEENAEWKHQRYVNRVVQYFRVGVKANEKGHWRTPFQFKFNSGALTFWKEVKEILKLGLRKKCDYFLMEYRQWMHCNVTTECNIRWGTFHVLTGADDAQKWWSTEIFYPSALLKGDIVDSVNDNWEFLGCTLVVIAVSETQGDWHMMWPTASSYCNEAFDGRRAWQM
>1aol__cp51_iden006(223)
NRKEIAEIPAYTSDQGREGYWVCQVDEDVPKSRPEDLCNKIASERQKRHFMDRAKAEWISMPEETKKHGPKAWCASPKAAPYCKGWSRHKEAPLDNQIKAVRAYCYLLVGVKVEQEYQTDYAEWTSPTGYSPHPKLLNLVWEHDSIAAPKFELSITKNGKYKPAFPEDLEFWIRLPFLTEDLWMFVKPVRPIPARENVINAPFWKIVGNDEVLENRGTIEWWG
>1aol__cp51_iden005(232)
EGPEEQVFEPIAMCENWTGIACGQKKSQVALGSVAHRCKSPAGPVTFQFRLVRKSAEVTIILSETPSCYMGGSLGKLEILISGKEFVGYNSGADSDFREEHLWEGMETKQNALDPEKVNIQGKSMNKHESNYLRYVGEHAYMVLAIDDQGDYKQIILLALVDSPTIYVAGDHVGSYLGFFMKYYYSLDWMTGVDIKPVNWILMDMLVIIKKHSIPTGGTCPSKMGSSPLHVN
>1aol__cp51_iden004(237)
KLARYIFTKNVWPGQAFTIITTEQGTAESSKAKQEAYRGKCWAIANYGKVASGPSKPVFMGYFLLLFNEKDRKSGDWRNNQSGDCRYINEADGKVRGQDKGSGNVIMQRKQSILAKRREFFVIVVMPSSAKIYAHRRNDKGFIKNALQCKHLYVAFLFWPVGNEGVPLIGDGRENDPRQFVPQIRQLQWPASVAKRSMYAYQELGLVEHARWQANTQRITPDRDITAEATWQYHVNK
>1aol__cp51_iden003(225)
ADLQPRLGLLSSEVAETHNFKKFAQQTHEELNAKVLHLYARHDKLLRTDTEVHSPPPHEGIWKDSLAAAKMVLNAAGQSAVYNLWWGYQAHRVGWYSWGAREVCFGDEKCGNERTGDFNGDVGTHLAREVDKSLLLTNKIDTRLDWELTSARDRAYEASLNFTGFLRYLNSQKESPVACLEWSSKTVMPLTNHHANVDLGEQCFFWELMSHFNPSKGSGGFEWEE
>1aol__cp51_iden002(229)
MESAHKLVAYSNENFRAEKVRYELNERETRQKLVDLLELVDTGTADSQVAFISDNVLVDKEAGSKHKPQKKKQARLCLGTQVETVQGDHQHDTSLIWRAWALEGAYPLSVGSVVVDQTRTPAPQNDATAIAEMLMNISPQSWYPLRRQRNRDNFPIGSVKQGEGLWRFSIVIVGTGGTFRAHLFGALPLYLGPNQMVWCINPSFPSRRVIPAFIVFHQLTVRHDRDHWV
>1aol__cp51_iden001(226)
EETPGKSHPWAKEHQHQGRPEENALVGKETDMLGQHGSVYIPKLSVTESKGLMTTKKLNKSNKNFNDITWDYLVSTGGTGEMMPPSKSSLSQQLLNQIKERTETRQTLVHQVEPMKEWQADPNWSHHEDTADRPVLECVQERPATLNFYEYSESNSESADKVVRFKGGASQAISGFFGEAAGYNRHSMIVTKVHGDVERTMMIYWSYSEEFAYEFFVPEKFIEWIT
>1aol__cp51_simi100(228)
EYQAPYSSPPGPPCCSGSSGSSAGCSRDCDEPLTSLTPRCNTAWNRLKLDQVTHKSSEGFYVCPGSHRPREAKSCGGPDSFYCASWGCETTGRVYWKPSSSWDYITVDNNLTTSQAVQVCKDNKWCNPLAIQFTNAGKQVTSWTTGHYWGLRLYVSGRDPGLTFGIRLRYQNLGPRVPQVYNITWEVTNGDRETVWAISGNHPLWTWWPVLTPDLCMLALSGPPHWGL
>1aol__cp51_simi099(228)
EYQAPYSSPPGPPCCSGSSGTSAGCSRDCDEPLTSLTPRCNTAWNRLKLDQVTHKGSEGFYVCPGSHRPREAKSCGGPDSFYCASWGCETTGRVYWKPSSSWDYITVDNNLTTSQAVQVCKDNKWLNPLAIQFTNAGKQVTSWTTGHYWGLRLYVSGRDPGLTFGIRLRYQNLGPRVPQVYNITWEVTNGDRETVWAISGNHPLWTWWPVLTPDLCMLALSGPPHWGL
>1aol__cp51_simi098(228)
EYQAPYSSPPGPPCCSGSSGSSAGCSRDCDEPLTSRTPRCNTAWNRLKLDQVTHKSSEGFYVCPGSHRPREAKSCGGPDSFYCASWGCYTTGRVYWKPSSSWDYITVDNNLTTSQAVQVCKDNKWCNPLGIQFDNAGKQVTSWTTGHYWGLRLYVSGRDPGLTFGIRLRYQNLGPRVPQVYNITWEVTNGDRETVWAISGNHPLWTWWPVLTPDLCMLALSGPPHWGL
>1aol__cp51_simi097(228)
EYQAPYSSPPGPPCCSGSSGSSAGCSRDCDEPLTSLTPRCNTAWNRLKLDQVTHKSSEGFYVCPGSHRPREAKSCGGPDSFYCASWGCETTGRVYWKPSSSWDYIIVDNNLTTSQAVQVCTDNKWCNPLAIQFTNAGKQVTSWTTGHYWGLRLYLSGRDPGLTFLIRLRYQNLGPRVPLNYNITWEVTNGDRETVWAISGNHPLWGWWPVLTPDLCMLALSNPPHWGL
>1aol__cp51_simi096(226)
EYQNPYSSPPGPPCSSGSSGSSAVCSRDCDEPLSLTPRNTAWNRLKLDQVTHKSSEGFYVCPGSHRPRENKSCGGPDSFYCASWGCETTGRAYWKPSSSWDYVTVDNNLTHSQAVQLCKDNKWCNPLAIQFTNAGKDVTSWTTGHYWGLRLYVSGRDPGLTFGIRLRYQNLGPRVPQVYNITWEVTNGDRETVWAISENHPLWTWWPVLTPDLCMLALSGPPHWGL
>1aol__cp51_simi095(228)
EYQAPYSSPPGPPCCSGSSGPSAGCSRDCDEPLTSLTPRCNTAWNRLKLDQVTHKSSEGFYVCPGSHRPREAKSCGGPDSFYCATWGCETTGRVYWFPSSSWDYITVDVNLTTSQAVYVCKDNDWCNPLLIKFTNSGKQVSSWTTGHYWGLRLYVSFRDPGLTFGIRLRYQNLGPRVPQVYNITWEVTNGDRERVWAISGNHPLWTWEPVLTEDSCMLALSGPPHWGL
>1aol__cp51_simi094(228)
EYQAPYESPPGPPLCSGSSGSSAGCSRNCDEPLTSLTPRCNTAWNRLKLDQVTHKSSEVFYVCPGSHRPREAKSCGAPDSFYCAYWGCETTGRVYWKPSSSWDYITVENNLTTSQALQVCKENKWCNPLYIQFTNAGKQVTSWTTGHYWPLRLYVSGTDPGLTFGIRLRYQNLGPRLPQVYNILWEVTNGDHETVWGISGNHPLWVWWPVLTPDLCMLALSGPPHWAL
>1aol__cp51_simi093(229)
EYYAPYCSPQGPPCCSGSGGSSAGCSRDCDEPLTSLTPRCNSAWNMLKLDQKTHKSGEGFPVCPASHRPREAKSCGGPDSFYCASWGCLTTARVYWEKPSSSWDYITVDNNLTTSQAVQVCKDNKWCNPLGIQFTNAGKQVTSWTTGHYWGLRLYVSGRDPGLTSGIRLRYESLGPRVPQVYAITWEVTNGDREGVWAISGNHPLWTWWPVLTPDLCMLALSGPPHKGL
>1aol__cp51_simi092(228)
EYEAPYSSPPGPPCCSGSSGSLAGCSRDCDEPLTSLTPICNEAWNRLKLDQVTHKSTEGFYVCPGSHRPREAKSCGGPDSIYCASWGCETTGRYYWKPSSSWDYQTVENNLTTSQAVQVCKDNKLCNPLAIQFKNAGKQVTSGTQGHYWALRLYVSGRPPGLTFGARKRYQNLGPRDPAVYNITWEVTNGDEETVSDISGNHPLWTWWPVLTPDLCMLALSGPPHWGL
>1aol__cp51_simi091(229)
DPQAPYASPPKPPCCSGSSGSSAGCHRDCDEPLTSLTPVCNTAWERLKLDQVTHKSFEDFYVCPGSHRPRDAKSCLGPDNFHCASWGCETTGRVYWKPSRSWDYITVDKALTTSQAVQVCKDNKWCNPLGIQFTGAKKQVGSWTNGHYWGLRLYVSGRDPGLTFGIRLKYQNLGPRVPQAHPITWEVTTFGDRETVWAISGNHPLWTWWPILTPDLCMLALSGPPHWGL
>1aol__cp51_simi090(228)
EYQKPYSSPPGPPCCSGSGGSAAGDSRDCDEPLTSLTPRCNLAWSRLKLDQVTRHSSEGFYVCPGEHRPREAKSCAGPHSFYCASWSCETMGRVYWKPSSHWDYIAVDNNITISQAVDVIKDNSWCNPLAYQFTNAGKQVTSWTTGHYWGLRLYVSGRDPGLTFGIRLRYQNLGPRVPQVVNITWEVTNGDRETVWAVTGPHPLGTWWPVLTEDLCMLALLGPPHWGL
>1aol__cp51_simi089(229)
EDQFNYSSPPGPLTCSGSTGSEAGCSRDEDEPLTSLTPRCATAWNFLKLDQVTHRSSTGFYVCPGSHRPREAKSCGGPDCENCASWGCETSGRMVYWKPSSSWDLIFVVNNLTTSQAVQVCKDNKWCNPLAIQFTNEPKDATSWTTGHYWGLRLYVSGRDPGTQFGIDLRYQNLGPRVPQVYNITWEVTNGDRETVWAIWGNHPLWTWWPVLTPDLAMLALSGPPHWVL
>1aol__cp51_simi088(227)
EYQAPYSSPPGQPCCSGSQGKSAGCSRDCDEPLTSWTPRCNTAWNRLKLDEVTHKSSDGFYVCPNSHMPREAKDCGGPDAFYCASWGCETTGRVYWKSSSSWDYSPVPNDLSTSQAVQVRKDNKWANQLAIFTNAGKQVTSWLMGHGSGLRLYVSCGDWGLTFDIKLEYQNLGPRVPQVYNITWEVTNGDRESPWAMSGNHPLWTWWPVLEPDECMLANSGPPHWGL
>1aol__cp51_simi087(228)
EYQAPYSSPPGPPCCSGSYYSSADCSRDCDEPLTSLTPEANTAWNRLKIDPVTHKSIEGFYVCPGSPRPREAQSCGGPDSFWCGSWGCETTGRVYWKPSSSWDYIRVDKNLTTSLAVQVCKVNKWCNKVKYQGTDADKQVVSWTTGHPWGWYVWFSGREPGVTFGQILRYSNLGPRVPQVYNITWNLTNGDREDVWAISSNHPLWTWWPVLTPDLCMLALSGPPHWGL
>1aol__cp51_simi086(228)
EYQAPYSEPPGPPCCTGSSGSSLGCSNDCEEYLTSRTPRCNTAWSKLKLDQRTHKSSEGFYVCPGSHRPRVHKSCGGPDSFWCESWPCETTGRVYAKPSSSWDYITVDNNLTTSQATHVCNDEKWCDPLAIQITNARKQVTSWTSGHDWNSRLYASVRDPGLTGGIRMRYQNLGPRVRQVYKITWTVTSGDRETVWAISGTHPLGTWWEVLTEDLCMLTLKGPPHWGL
>1aol__cp51_simi085(227)
EYQAQYNSPRMPPCCSSNSGSSAGCSRDCDEPLTSLTPRCNTHWLRIKLDQITHKSSEGFYCPGSHRPREPKSCGGPRSFYCASWGCETIGRVEWVTSCSWPYILVDPNLTTSQIVQVCKANKWCNPLAIQFENAGQQVTSWTTGHYWATRLYFSARDPSTYFGIRVRYQNLGPRVPQVYNITWEFNGGDRRTVWAISGRGPLWIWWPVLTPDLCMLALSGPPHWGW
>1aol__cp51_simi084(228)
EYQLPYSSIPGDPCDQGSSGESAGSSYDCDEPLTSLTSRCNTAWNRLKQDQVTHKSSEGFYKCPGAGRPREAKSCGGQDSHYCASWGCETVGRVFWKPSGSADYIPVDKNLTTSQAVQAGEQNMWCNPFAIQFDNAGKQVTSWTTGHTLWLRLYVSGRDPGLTIGIRLRYQNLGPRVPQVYVLMWELTNGDREDAWAISGNEPLETWWWVLTPDLCMVNLTGPPHWGL
>1aol__cp51_simi083(228)
ETQAPYSAPPGPPCCSSSSGSSAGCLRDCDEPLDSLKPRCCVAWNRLSLDQVPHKSSEGFYLCPGSHRPRSIKSCGGPDSFECASWGCETTGPVLWKPSESWDYITVDPRLTESQAVQWRKDNKWCYPAAIRFTDAGKEVGSVTTGHYWGLHGYVSGRQPGKDFGIRGRYSNLGPRVPEVYNITWEGTSGDRENVWAISGATPLWTWWPVLTPDICHLKLSGPPHWGT
>1aol__cp51_simi082(229)
EYQGLYSLPMGPPNCCGSASGKSAGCERDFDEPLVSDTPRCNTQWNRLKLDYVTHKSSVCFYVCPGSHRPREADKCGGPDSFYCASWGCGTTGRVYWKPSSSWDYITIDGRLIKSQCVQVLDDCGWCNNLAIQFYNAGKQFTSWTTGHQWGLQKYVVGEDPGLTFGIRIYYQNLGPQVPDVYNITWEVDNGDKETAWAISGNHPLWTWWPVITPDLCMVALSYEPHWGL
>1aol__cp51_simi081(226)
ELHLSYSRPVGPPCCSGSSGSNAGCFRDCDEPDTSLTPRANTAWNRLADDVTHKSSEGVYVEGGERPRELKRCGGKDSFYCNSWNCETSGRVLWKPSSSWDYILVDNNLGTSRAVVVTKDNKWCNPLGIKFTNAGKQVESWTFFHYLGLRLYVNFRDPGLLKGIRLQYQNLGPRVPQVYSATWEVVNGDREAVLAFTGNHPLWYWWPILTRDLCMLALSFPPHWVL
>1aol__cp51_simi080(228)
SYQAPYKVPPGPQCCSGESGQASGCSRMVHDKLNFLAHRCMTAWNSLLLDQVTHKSNGGFYVCPYSHQQREAKSCGGPDSPYIAVWGCATTGVVYWRPSSSWGVIRVNNFLSTFQAARVCKMNKWCNPAAIQLTHIGKQVTSWTTAEYWGERLYVSGRDPGLTLGIRLRYENLGPEVYQVERITWEKTQLDRKTIWYISGNHPLWTWWPVLTPDLCMYALSGPPHWGL
>1aol__cp51_simi079(229)
NYFAPYSSPPGPPCAVGSFGSSAGSSRDPDEILTQMNPKCNNAWNKLKLEQLSHKSSAGFYICPGSHRFREAKSCGGPLSFHCSDWDCETDNRVPQKPSSLWDYITVDNNLVTSQGAVQVCEDNNWCNKLAIQTVNAGRKVTAWTVGHYWGQKRYVSGAKPEEIFGIRLRYQNLGPDVSNVYNITWEVTNLRRYLVWAISGEHPLWTWWPVGLPDISTALLSGPPHWGI
>1aol__cp51_simi078(229)
EYQASYGSPPSEPCCSGAAGSSFGCDRDCDEPLTSLRPRCNTAWGRLYLRQVTFKRSEGVYFCPGSHAEREAKSCGGQDSFYCATWGQDTPGNVHWKPRTSDKYITVDNGMTTSSDVEVNKDSARCNALAIQFTNAGKQVNSWTTGEYWGLRYYVSGVDEGLVFGTIAIYIGELGPRAPQVGNITWEPTNGDRETVWIISGNHPMWTWEPGLTPEMCMNALQGPPKLGL
>1aol__cp51_simi077(229)
EYEAPYKEPGEPPCCSPQSGWSAGCARDCDEPLESLTPRCCESWDRLQLFQVTHVDPENDYVCFGLHHRRDAKSNKGPDVFYAGASWGCETTGKVYWKKKSSWDAIFHDDNMTTSQPVQVSKDNKPCNPVDLQFTAAGKQITSWDTAHYWGIREYVSGRDPGMTFNVRPRYQNLGLRYPQVYNITWSVKEGDRETVEAISGNHPAWSWWPVWTPEVDPKALSGPSLWGL
>1aol__cp51_simi076(226)
MYVAPYSEPPGPPCNSISSGSPAKCSRDCDQPITSLTPRNTGWNRKLDQVTHASNEGFYVCPGGHSSLEVKSSGGPDSYYGASWNCPTTDSVFWLQQSSWEYITIDFGLNSQQLITCKDNQWIMPLAREFTNPLGKQVSPWTTGHYWGMRLYVSGPDPNLVFGIKLRYQNLVPRVDQVVNITMSVTAGDRNTVGAMSGHGPLWDWLPVLTPDLCMIALSGEKSWGV
>1aol__cp51_simi075(229)
EYDAPYNSPKAPPTCTDSSGSSAACSSDCDLPRTSRTARRTRAWRRMKVDQPTERDSYERFYRCEGSKRPAAKECGLNDSFYCASWGCETTGRVYWKPTSSWPIITGDNNLTMSQPTQVCKDNKWCNPAYAIQFTKAGKAVTSWTTGHAWGLVLPVSGYVPLLTFGIRLHAQGLGPPIPLVYEITWEVRAGDQETVWFYSGRNPLWNWWPITTPDFLLLALSGPSHWGL
>1aol__cp51_simi074(228)
EYQDPYASPPGPPCNSASTGSSVGCSRDCQEPPTSVPFKNTAWNELKLPDNVSIKSLRGFKVQPGNHRPRPAKSCWCPDGASCASWGCETTGRVYWKPSSSWDYERVDNNLQASNQVEVTVDLKWVNPLPIEVLNAGKSIAGWTTGHSWGARLYVGGRDPLDTSGIRERYQNMGPRSPQVHETDWEVYNEDSETVWAISGNHPVWFWWRVLTCDLCMAALAGKTHDNL
>1aol__cp51_simi073(228)
QHQAPYSVPPGPPKCEDSSGKSAGACRDDDAGLTSLTPGSNTAIARLKLDQVTHKASNGFYVCPGVRSKREAQSSGGPSSFYCGSWNCETAPIIHWIPSSSWDYITIDNNNRTHQVVQFCKDKKWINALAKQFTNAKRKVTSWTTASYWGLRLEHSGRAEGLTFAHTVRYVKPGPINPQVYDGTTPDTDKDRESVWAISGNHPLWPQWPALIPDLCMLALEGPPEWGL
>1aol__cp51_simi072(227)
EYQSPYKATAQPPLCVGSGGSSAGVERDCDNPITSLTLRCNYAWNTADLDSVSHKKQPGFLVCAGSHREEAKSVTGPDSERCASWGCEVTIRVLWKPSRRWNYVTVDNNLPTNQAVQVCANFRWCNDVEIMFTNAGKMVLSWSTFHPTALRLHASGRDPSYYFGIRERYMNVGVRIPQVYNITWEVLNGESELPWAISQNHLTWSTWKVLTAGLCMEALAGPPHLGL
>1aol__cp51_simi071(229)
KYQEPSSSPGGTPVCSGSPGSSCGESVNLDSLLSSATERCNLGWNKLKRKQVIHMSSETYHLCVTSHEPRGAGSCGGPRSVYCASGDCETTGRAKWQSSTSWETVTTERNLTTHQYIQVCKDNQYCMPLALQFTQAGHQVFSWTMGSHYFYLPYEVSALDPGDPFHQELRSQNPGPEAAQLYNITWEIRNGDRESVWAISGNEPVLTWWPTPTPDLCMLALSGPPHWVL
>1aol__cp51_simi070(229)
EDAPPYSAAAGHPCCSGRVQSSLVCTRDCEIELRAITPRCYTAWNRLFWDQVTHHSLDKFYAQPDIHWPYKAWSCGGPSSFYCASWGCEVTGRVDWKPSVCWEAIEVDNNMLTSQAVQSCKLNKWAVPAEIQVINAAGKQVRSWSTGHYWGVRLGPSLLDPGLIFGIRVDYQALGPKSPQVYAQQWEVSSGDRESVWAPSVFHKPWTWAPSLFPDVCMYVLLAPPHYNA
>1aol__cp51_simi069(225)
SYKAPDSSIPNPECCSGSKEISAGCSSDCDHPLTGLNPGCNLAIQRLKLKQWTHMSSESFYVCPGSDLPHEAESCGPPYSCYVASWSCKVRGRVYWKPSSSDYINADNNLTTTQAVQGCKDNTVCNALAVIFTAGTGMFSWTTGHIWFLRLYMAWVIGGLAFGIVLDYDNLGPRPPQVYGIAWNRTNGEREAGAIGDAIPLWTWSPVLTPEGVMNLQYGPPHWGL
>1aol__cp51_simi068(226)
EYQADYNIKPGPPCPAASSGSSAGCSSDVWGGAGRLTPRCDTAWPAGKLVQVFNKISEKFYVCPGSHRSAEAKALLKPDTGYCAHDGTETTGRVFWNPNKVWDRACVVNDLTESQPVQVDKDAWCNPLTILRTKNKKQATSWTTGTYWWLRRNVGRTPGRSFGIRLRYYNLGPRVPQLYEVFREVDNGSPEALWAIKGNHPAWIYWPALFPDLGMDALPGEAHWGI
>1aol__cp51_simi067(229)
EFKVDFSDSPMMISCEYASGPSAAAKEDCDERLCSDEPRCNTAWLRLKLDDATHKSSEIFYVCSFPHLPDEDASCAGPDVYYRASWGCYTTHDVYWKPSEEWLYITLDNSLTTHQIVHLCNDDYWCNAPQATQRRNAGTQVTVWTTGHKRGLREYESGRETALTIGIRGNYQNLGPRVHKRRNHTWEEENGDRETLWGYMGDSPLWAWWEALTPDLCLLLLCDPPTWNL
>1aol__cp51_simi066(228)
EIQAPYDTSPGQPLCSGEHGSAMGCNGNKDNPLTELTPYCNSKWKRLKLNQNTMGSAEPIYSGQDSHRPREARSCKGPDSFGCANWSCERTGSVYWLSTKAWDAITLGVVLHASQKVRDCRAYEWCNKTASQHDNGGKDSNKWKTGHYWGLRVLVIGKTNGLTFGYSLRIQENQPRGKHVLELIYFVTNFLRETVWAISGNHPLATWWPTLTPDMCMKMVSTAPHWGL
>1aol__cp51_simi065(229)
EYQAPFSNMPFGPPCHNGSYGSGGCFRFTPSPQTSTTLYCETAWQTIKMDSVSQKSSAGAYVIPGSHRSAEKDEGCGGLDVYWCSLWPLTDTGSIYWKPNAVWDDIITDNEQTTSQAVQVCKAAEMVYPLEIQFTNAGKSVNDWTNMHAWGLGPYFTPYDQRRVFGIRLKYFNAAPRLSVMYNIKWEAQNGDREPSWVESLNHPLWTWWPQLFPVLCMISLLWQPLWGL
>1aol__cp51_simi064(227)
HEYQVGFSSPPGSPCESGPSGQNIGSTKCDSDYTQVTVRCNSGWLSGRCSQITHRSSHRVYVAPGWFDAREPKEVKGPDVFYGGSWGCETVGRVWSPSSAWDAQILDQNTTIPQAVQLGKDTKWCDPFALQIFNKGKSVTIWTTGHNWGLRNYVSGVKPLQRNSIRLRYQDDQARVPQVNTLTWAKLEGDRETAWKIKGRHHLLTWWHLLTLNLCLGSLSGDLLWGE
>1aol__cp51_simi063(230)
ERQTPYDSAPGAPLCSGSYGGRTNDSEPPSNAPLTSEMTDCRTAWVRLKCDQCTHVSTPPFTVCPAYLNPNLHKGCGGPDFFFCAYWGCELKEKVIWERQSHWDILDVDDNYTTSANFQCCKPNPFTGPLALKFRNTGDNVVSWTFGHYLKVRIYLSPRGGGGILFGIRADYDNLGAMVPDFYNITWEVARGDRQTPWTIKGNHPGWTWYPVLHPDLCSLALAGPPHWLN
>1aol__cp51_simi062(227)
SYYAPLGAEPGPKNCSYQDGHDVSCSSACDEPKTSVTPRCSTQWNPFKLEIETHLMREGFYVGGSSHRGREGRECGGPDWFACAAYYASTTARIYWKPQSLWDLNFADSNQTDSFQLQVCKDSKPKEPLKSQSTNQGAQVTEAETGNVWGLRLYIIGAHPGLFVGSELNYQKSGPRVPEIYNIEWWVPKGPNETVWTGDGNPLVIWWVALDPDLCMNALKPPPNLGL
>1aol__cp51_simi061(230)
KYNQGYSKPPASPCCAGSEQQGLDCERHCDKPLTSLTPRTNTAWNRIPLLQMNHKSSENSYVCGPSHGPIEAKSCGEPDSGVPATYGDATKGRIIWKAGTPWNYNTVDTNDVTRIDPSQVQYDDKKWCRPLAYTFTYILKHVNSWTTGIVWGLLLKYAGMDQGDTFNTRLRSQTETPQDSQMYNITKELGWWDRETIKTRIGDHAIFIKWPVEAEDEVGLLLDEPWGTGQ
>1aol__cp51_simi060(229)
SRFAPYTAPPPPPTRSGEDGTDATNSRLCDQPEKKLDPRCTKQINRLEADQVTHFSEAAAQPCPGSHRPFEAEGCTAPDSEFCASSGCEDINRLYWKPLSSWDYIAGEEKTPNSATVQQCPDVKKCNPCFLQFTNAGEQVGAWVAGHYWGLTTYVEGRHTGLKFNARLRQQDRLPRHISTEWRILWESRAGDRPIVFGVQASRQLWSWWEVLDAPQCMLALSKMNQWNK
>1aol__cp51_simi059(227)
PYQGPGSSAFADPEESISVNSTSSCLRECEEESTTATPRLNLEFVRLKFDLVPPYKSLATPECEASHGPRIAKSCGGDDSVCASDPCDVAGEVYWVPTRSWDRALRDADLAYKPVIASPKDYDWVNTLLLQVTNAGKQGVPITGGHIWGMLLTVSGGEPFLTTGVRLCIQALAPAVGQVPNITWEVTWGEREVPWAKTGPHPPWTWWPMWKPDLAMIALQGPPHQGN
>1aol__cp51_simi058(232)
RDLQGPWTARPGPQCESSRLSTSAGCPRDTPDHLTSARERCEAAWKRLLFADNETGLASEGDFVCPASHPKYTARVEILSGRFYAATWGTESAGKKYWDASSSWDEVTVKARITGSQAVFIPCKDNKWRNPLNIQYIVATEQVTSNGAKDFWAERLALSGRMPARAFGQRLEIYQMVGPEYFRTQKITWSVRLADRETVWAVQGVHPCWTMWPMVMPAWCPLFDEASAHPIL
>1aol__cp51_simi057(227)
ETNKPQASPPGSFCKPGSAGSVATCSRDSDSPLPVFAPDTNKYGRRVKLQQDICKALEGFSAHPKAHQFHEAAKVSGLTSILRISWGVFNTNRVYRTLTSAWDAITVDENLQDSETVQVCGDDQWCPLGIIFTDGGLLLTQWATSRHVPVRLTRSMKEDGLYAGLRLPYGETGSLVPQDFKTTWPVVTPDRETTWIHSGESPLVSFWPVATKDVCMEHNSGPPQWSA
>1aol__cp51_simi056(231)
FTQYPYGLPPVPFCDCGLSSGSDSDCEKDCDEPLTALTDKCYIAWNRSSPYSAIDKSSFNGLYVLLSWHKPVGSRSCGGPQSFDFSSFTCNRSGKVYVKPCSDWDFMHAPYIHKVNVGVQCCNQMKWCRKLAANFGGAAKQVLDTSQRNKWGNNAFVETRDPGRVIYTALMTQGSVGPRLPQSVNIGWTPTEGNRENLWEFSGAYPCWTAWPLLEPNVFRALAGGTEHRGV
>1aol__cp51_simi055(226)
YYGVSYSQHETPPCCGGQSTRSHGCDRDCSGERTSLVKRCNTALGNVQQTNIAHKSSSGKYVINNSYRDVVSESIIGEVIEHKWSWGFELAIDVTWESAGAWSRWISILNKTSNAQAENSCKPNVWENLLAMQDTTRGLQWTAWEEGHYWGRRLESDKDPGFPFIQRLEYTELGRHKTEYDVTWEVENGMRPGKWLLGGNHPLKNWNALTPVVILIYKAGPPLWGR
>1aol__cp51_simi054(228)
EYQIPLIPPEPPCIYNSPGTSCNWERKTDAAVRDYTILCNTAWDRLSIDQITSSESPSFEIGPGSLFGREAKAVFNPDTFCCQSWGSRLTGVAMWGNLSSWVLVFLPYNVTVLYIAVAVSKENPWCNFYLAVEPTNKSKNCGSWSISHLLWGARGYCSKRVVYLFWGWFKKRSCGPETPVVKEFKWENPKGDREDVWGLSSGRAWVWWPVLEGNLCVLGVTVDPIWTL
>1aol__cp51_simi053(229)
EYSSSYSEPLLDPCSGQYFLADGCLVVCDSPLCGSLILFNTQWDRYLFGNSGLNESPTYPWCPGKHRPREQKTCGSGGRSLWCAEWAALCGGRVYWKMGTTWDIMSFDDVLPILSQRVKVSSKMKWCNNFEEQLLWAGHWIPSYTKTIYWGPKLMFLEKGGGQTVPPRSVRGQNLFQIPLPLRNVAEVYNGNRRTVWAIQEDHPKWFWPPRVAPGVTYQANSGPPSWGA
>1aol__cp51_simi052(230)
TLLAPRSGPKGEIFCTTNEGSDGECSGPTQSDLIDITPECNFAWNRERGFTVMDLAQEGYDITAGPNVPREAYSCELPPELYLLTVKCPTVGRVYWGSSSGWTYDTMHDNVATNVGVQVEMLNKYENPLVINKKGPGAEATSYTGNAHLPEAQYISPINKAETMFQIRRRSTNGPVNGPQVYGIQFLWTNKQAWRSWAFSPEHPLWTMWWPPATPKLAIIAVTGPPHTGE
>1aol__cp51_simi051(225)
LRRGELSKPPGITETHGSSGSLQDCNQDLNEPVPKLLTLRLAWHRLKLNQLLHAPGMQGLACDGKHRVRPIKSKGGPDGFYCMWDCEDTGAIEWLIEGSWDISTAVDDLTVGSVVTNCKDFLWENPASAIQNVRNGKATASWMLLHGWPDRLEVSPVRPVLHFGEHHGGVHMTPALPSYKILGGVTRGQDETVWGLSGGVPPWAWWPLTTEDTCMISISGFEPWL
>1aol__cp51_simi050(232)
EYQAPYNPPPPAPICCGGTGIDAAEASTMCDKPLPSYLPRKQIGFGGMIVNRETAKMPDQGSLGCPPSHPPRGVNLHYNPMMFDAVDNGMENTRYIYWPSSRSWHQLITALVVITTVQFFQIRRDMKWSNPLDLEDDTSTLTQPKHWWDNIVAALLVYVSGKPPGLDFALIERKQRYTMRVAQVINVKQTGIGAAPDDTAWGVEGNHLWTWWVSTLIDLCNLVISGPLCWGD
>1aol__cp51_simi049(229)
IYRAPVLKPPEPSVGLGNVGMQGRLLYDCANPLTSPDPYCRTTWRDVSIKAVNHKSTERFAARPASETIKKAFFAIVPDSGRGETFAVETIRRTEWEKFSNSSWDNYAVDDRLGLQRYVVAGKDKWFNPIGMLEKTGGKRITSWLALPSKGLKKYDSARRPGVVEGIRFAKYPTAPSKPLVRDYDWETERGHRDGVWAIDADGSWWGWWSVKKKDLEIIVSSAVPHYGF
>1aol__cp51_simi048(228)
HYKAKTSSDDGLPSEGSDGFTVGCSPGIDDELEVLTNRVNFIILNPLKIDMSSCKASNGLYVCPQSARPTEAKSCIKQLSVTCAEPYCGKAQQQSLKPLEFWDFTPVPSYTVLVAKAAAEHKLWVHELAASYRNAAFSTADSTTFRKWILKLARSSRFPGFPFSIFAVRSKIGLRVPILSWLKWHGTDCSRETVMLDDPGKCKQYQWWPPVTPFLCRLYLTAPPHNYN
>1aol__cp51_simi047(230)
RYFGFEFFPGDPLCCKNIRNRGAGCERDKSAKLTSLLGRCQLQGWEWDPLLHVTHKGKETMLGICPGFMSSIRDNSDITPHSCYCRTWGCATQSEVSWLSSPSFHGESVEGNFTTDGHGRLCKPNVWANDTAIRGTKQGYQTQSETTGDFWGCRMMYDRGADANHVQDTSFRYQWLNILVVPLARHGAWQVTNGPKGFLWEITGEHVGWTYWGLTKVLLSFFFVIPGWRL
>1aol__cp51_simi046(227)
FFNEFKLNQPGVLTCTGSIRSTSGMDFPCESELTSLTASGSTAWTELSRDPVVHQSNTALYLEPHGAEERMVHECGGVDFLYTGSWSRIILLGEYHKPDVVVDYLTNLKHMLRKSTESGCKDRGKWCAMPPPITNTNADRAVITWKVGHYWSRRVYVTNKDPTETEAYRDRFGVEGKGGPKTKAVRWEVEEYTELGARVPAKPKWTERGSGTPPEFIHAGSPKHWGL
>1aol__cp51_simi045(230)
GYQSSDCTPFGHATFESESHLSKTGFKVTDCDENLTTLAVGDHSRWERTLSDQLPQNGSELLYVIGPRHRPDEAQLEYDNPHSFVCGSWKCETSSEVLALLSASWDLVTVDKATTVSPTAECLGNFEIGRMKDQFTQRNARQHTEEFTHHVAEVNLRASVGRPDEVFVRRYTNVDSKSPEVTNEVFELTAGGRIKVAAFKGEMENWLWWPREPTEDVINWFCGGHPRKRY
>1aol__cp51_simi044(231)
EDTGPFTTPPSAPQSSLEAPPLLGDSTDIIHPMNTALQSGGSSIYLRLELYKRAQKDYYKVDIQDNDGRDKCREMCSGPDNRPRDSWDCQTTLMIRHKTQQEAKQTTVFNLDRTSSLVFLVCQPTVWCTPDAGQVTDVGDDEPVAQLGFEQGVEAWVASEDPGAKINIDLRHTVASLRCKNDKYTGWAVTNGHFNNYWLISSSKPLFVWIPVLTMNLYVHLGFSGEDHAAM
>1aol__cp51_simi043(230)
NYNIQFNAPQIPPCVSGKSGSEDGCSGGGAALTSATGSPAAGANDLYLDNRSHKDGHKFAVMPSDATLAATLKMRMKLDAVWVFRAQIETGKVRVGRKPRISWLAIGKPMWGRLSTAPQKLKEFDWAMNPHGIEHVNATNQPAPCPPENTWGTLREYLSRQPTKWAGRKYRIQNAPPDVVPVHPKAQQFYEGKAASAWMITTMFNLWSWKSFLVPDICFLNLYGPIHWGL
>1aol__cp51_simi042(226)
EEVLTDQEDGGPPCIHDAVARSPTCARPCDETLRGWAPRCNLAVIKHMTKDVTLDFEAGVHICPGGHFIKKPKGEGAPLSLQCALLLTQGSWECWNQMSWRYAPADSLNATKLRVQVCIEQDLSVLDYFTFNNAKQNRTVHNAFHYWCISKSLSNAWINGYSFIRGKYQGREPIVRQYVTITYNVNNGDSHMLMIASLHPAEFTRWNTIMPDQRLTCLDGEPISGN
>1aol__cp51_simi041(228)
AIAAPLTMAPEQSRCEKSADRRTGSSRDATEPVSFSPGKEAWGSLEKSKQETRKLSEPFNFEPQLHRPRPNWTADGVPYTIQCRSEFNRDIEFHEFKPGGGWGHLLDDWGNVDKRARKDEDKNLAYVPKGAMTTRAANQAKDRRNTHYWRNRTYVDADPGKFPPARVKSFNSAPLLEQVKNVAYPMVIHPIAEPVWSSSCSYPNSAYPKKLSPRLAFKEFLGEKHSNF
>1aol__cp51_simi040(228)
EQVKPYPVKPGPADESSLSLASALLEKDCDWLLGGTTPGVATPWDAAVFDVVVILSDFENFNTLPGEEKIAKLLLCETNDGNLEIFCPLKGICTWRPSSSAEVVAVTKTFMGAKCEETGTEHTGCPNKKMANPNEPFLVMRNLAYEARAHYLVGGDAAFTDNGKNLNVDLEGERSHELYRTTWVKDMTDRFGRVALFNGIAPLWTWWDSLNERMRLGILKTRDPYWGR
>1aol__cp51_simi039(232)
RTEQDNYFWLESVPCFDPRKSNSPGDDGADCQEAFLSIYQHCREAWDVTHPHSVPQCTSENVMGGLMRDKNIALPSVPTRKREYENCDSWGCTVDGRATWNGSSSKDYIYYAVALIHCLWYQQQGKDVKWVSSPDTYARGLVGEKNEWVTPHYWGILFLSRYRDEPLKFYLQIVTLYGRMIVPLGVLLTWDLATVTNWEIKALSACTIWFWWVMLSPDLCALTVTVPKPEGF
>1aol__cp51_simi038(226)
EFGAFYVSILKRPPCATRKWAHESVTREDADKLNQLSPRFLTSWRLDTDQAVHSLPEGGSICNNEHRTGQSTSCWVPTFLYGKLWMWDIKGGSMWKFIRGWRLIKVDITMETAGTVLLNIDNRTCTRFLVDVKGQVHVVPDASKPAPAAEPGTGIRLPGAVVSREHRAPNLLAHVPNLLGAALDQTEGDEESSWKTVKQVFRVTWWLLITPDNGYLREYGGYYACE
>1aol__cp51_simi037(229)
IYPDKYSSPPRPWLLLQPNEADMPSCTKDRDTPTDIMEVQCNTHMAEEDEQGQHHESFGDKDPLQELTYLSGCSDAGNDSKNAVAGCETEEYAFERHASNWGFNTLDQHCEKSAEAGVAEKVMKVLPKAASETRILKKVEDVIAGNIWGNTEILQGYLWLLIDGYILCNGELGPCPYPAYNIEFECDKFARDTATSVDHKHDYWRWWPYILSEEGLRPRSVNIDPHARK
>1aol__cp51_simi036(229)
EHIFPYQQNIKSPGISVFSGPSDSVDEDDQHEPAALAPRTFDDWEFLHIPFLDGLPPAGGVRDNRGKVRPSYAEHCDGESQANVAKWVVSTQRLAPGVPSGPVRARVHLAPRQLAKVLIISKEAKRFAGVELRLKNEVKQVDYISAEWYVEIRLANTERLPSVKLGIASRDQDLHVTAPDVDLMSWDFADGDEENSWFTKSNNKYVNSWRVRLPTDNLVEDEQSGAWYL
>1aol__cp51_simi035(229)
GPPCPWVLPPVRPRKLAVGVETGLARPLYHLDFQDAEFHYSGRVDGIDFDQERGKGGQDFQIVNASHLPPEIKSQLVEDWFSYTAWLCVKAIIMYKDPKSSWEYVMATREVVYEQGWLDVGVLVAEDWPEPMYVEQQRLAAFCSSVTHGEWTLRSRLPIPIQSFELGSMVRYDAHGGRSPHCIAITGGFTTGAREALTRINGGEGLREFWLRGAYPICVKGNLKDFFLL
>1aol__cp51_simi034(232)
ELSHPLPEVGGGPSPTNKTRHKTGCADKDVGEYMKGAPYVNTSWGSSKGVDGNHKDNKSILAEANAIKTKTASLKVGAGWSDYCELDSGPTDRMRNKEEPSIWPCFELERRIVRGGNERSQDEAWLIAIFIAFVELSRQVTTWWAEKIDGMRGAVLTRGLRINRNFDVKTENHVPVFKSAKWELNKPSNDNNLEPALLECNKDHVSWDHNWWPTPAPIGAILALYKQDLHNN
>1aol__cp51_simi033(228)
HDPLAILPHLPGVDLSGGAVSPNGCFAVLYRLKLLTPADQVLGAAVQFKVIHSQRYTNKLCGFNLLMLAALTCDGPPAVECEWSILITYGAEEPTRFPRWPYSTVGPEAGSSQLVPVKKANKFVIHMDFLKITLNVPLGTRWEKAVNWESVAEVLSSKVLKIWWFEPSKGKNVRVKAPHDVAIYGNPEDLHEGTVNSPDVNLSHWHWWRSVQELYVMSEACQEVHYAE
>1aol__cp51_simi032(224)
EKGLYLRPRDPNCKEDLDSNCADCNFPLFVPAYLLRAESQTGVYAKLDATKEEQKSSLRFTCIVDFLRGKWPIGEPQFMLNELWGLDVLMPNALGPSLDWHLSVDNDQSMSQDTLLCSEPDRLSQAHMSRLQRDCKYRTTNCTVEITDLDIADIASDQVLVHEMPLYGSKTINTIPNLYKSSWISTKCAPHVAVTSDHRTIVWWQVHDQHNLTLCSCLGSRWFI
>1aol__cp51_simi031(225)
LVRYPIYRAPTNECCAISRVKATGTVFHSRELCNLFRHVKHPGKIIFEQPAAAGPSTYNAHAPRPVIKKFMGGKTSEVMGGQGTSAYEFHGLVPSADWDMHFTHKKLQKAPEQECLMEMDTLPMHICIAEIMSAPYWTIGESWRLMEMVNGNYMGTGFGIRRGWYANAPTTDVLIKVKWLMDIEIEPHEVNMLLAGMLFIWFWTPALCPGTTCPEQASGNVDWGR
>1aol__cp51_simi030(226)
EQDALRLYEIVPPERTGDQGSFQRSLYQKQEVFGVFSKNPFPTACQQKWHFLHMTIPGQSTDKAHPRVESWGEGFRNLYPFSVECPRTHTLAWHPSSSLETLILYSARQRKQGDQQCEDKAQLVEVNQSTAINLPEQALQWTSNHVRNLALYNHVQDTETDGIDLNLHIGDNVLGEVYNDGGDVKLKEENMRLEDSHAQTRFTIWSIGANPFVCLVTLTGLSGTLI
>1aol__cp51_simi029(225)
RTSLEYNAKPSPPDTRKNMRGSLSGSKSELTITLLLLAPDNSDKLAETDAKAGTHFAYRKHNTQAMSAQGFPFAYACIQDESYINDDTSLSSGLYTWPIASDWKRIKELESSPETLMPVHVLHIQWCYTKISQDTEATEQIGFFTPEVLCLFTTLTNKICGQVDENSRIHNAVGDPVQLYTATWSISTLHGLYKRFIMTEPNRFYYYRSPTTCFLIPEGVNGIRE
>1aol__cp51_simi028(226)
QILAEYEALNTYPCRFGNLRSNHRPASTQDDSSGVTKSNAQTVLYAFTLRVPHPTNHLVISNKSVDMAQEILLEGRDGHSCLFPIATYSCMDFWSTESHRWFILYASDTQSGLRIATVKANWHNVTGATTSKQATEAACWIFQQNTGGNHLKAVPWYAMFGLRKTLQTGNEEGPELLDILTWAKGNAEDNKLVWFHSVNDAQWMNTNIAGIKQCTTELPWLAKWEI
>1aol__cp51_simi027(228)
QSSTKLISPQGYPLQTKHQGARCPCLKIRFENSSNVNPNCIQGWMQGATLEDAGTFPREVPHTGTQYREYARNLKDASINSQIESPEETGVSVVWEAYIAPGPEYQTALYQRVAVQHEGATEELEPDEVVHLDNLARIVGEYPNKPLQNLYRLARPEDALGAFGQFSLTPEEALKFEPVLTHEAMVEWNCECETTKLLEGFHAYWKIWQSRLYTQEGLDAGVNPVQKK
>1aol__cp51_simi026(224)
SRGEPTFSEAPSPGVDKSDGNAACVSRGIMRSNFAIPRDHTASQTSTHRESQSIGSPEDMAACKEDHKPTDVAAFKPETGDSLFWVEQISLDLAFWPPVNWTFGATARFDNEVVIQKQGCNIFYGINSAYAQIRECGSVMGWQEQMGARGRVPESILEPYVTEVLSEVGRGPLIDNVHVIAANGQAWAANDWTAKFFHTDDKRCLIYVGPSKFPTLGETSQWGF
>1aol__cp51_simi025(230)
NCAPSGPRPRQETFPSINSLSRKEDQVMPVILVSPSDTFLELEEYHADTVDHELRVLPKHLVAHEEDPWGPAGQKQPAKYQVRGLNYDIFNRLDQRDDSQWEWSTAEGNGHNSQASDWVPKIILCPMMGLMGSVQVHKAADLSSVILWLIGLHARGEKGNKMVPAGTKVVFTIEATPTQRNGHWCIFMGGDRTAVGALIDAFPCWAEKLAEKPNVMAGIENSTFDFWGLI
>1aol__cp51_simi024(224)
ETRPELHAQERPLICNATRKAVADLLTVGHTLLIDFPQLPTLWSEGNYIWWKNKKTKKSTAKRPPWELGRKKLECLAPDYKPVTSSGKVSNEFTIWSPNQSWFDYNYVNYLTPGILLGQGDPPGSKTAVLLLRSVGAEWDFKWHRLGHWTAEQQRSQRATTYYTHVHADVQGGKPNMPSAQWVCEAWDNDNTRLVPVEGTDMPWPHAVVEKTLIILFLEHLWEY
>1aol__cp51_simi023(231)
FYWQPKTGIAIQECEGGSYGGYFGNGKFERGDSFIRVAEASAMGATLCDGLISRITKGLYACRINKPLYGTICIQSYAFPCEANGFRTDSEQVVVGYSQYAYGVHLKKIELANDEEECDENLIKNPIPLEGTNDSIVVTDWAMELGIAQRLAQSLPREVIDSMEFKATRLYAAKMGSVAADEVLNRFWDLFGQKIKRAIKELPKIGLNGVHPRGRVEFTNHSSVFPPRWSL
>1aol__cp51_simi022(228)
IKVENDTHHGPQPTLCIECDNQHDVAGRDEDGRVENWGWYFLDWSKGAADEPYADDIPGGLLPTAPDVKKVLIVAAVTVFVNCTFVGCEKLGILHSDAGSRRSEAAQVDLTRSEYVLGIRISPRNAPPIGAQESRRLTRIKQQIYEHYGLYHLRKEPIEVIRLTSFTMGYTALSKTVQGSDKGTNARKDFPPSKDWFINGDNFLSESWLYISTYFHLLFLIQKLYRLW
>1aol__cp51_simi021(228)
IRLKALNTPKGPPNFTNPFSSLGLTDEAMAREITGTKIFVYSAREQTDQSSERACTLVTLLCVEAKKDKLKFGKTVRRTVKFSKAECRGALDLAKIGPPLQFPLVSVYSRDTCQHQLAYTRTNFDCGDVAHLAGEHHAWPSKMKVQYFHEKRDLHILYFQFVWGFGLRAVEGPGDWTLNVDEQQRETRANPHGYLWQIVHLHFAYKQVPHSNEWRGEIGFTGPFYWIL
>1aol__cp51_simi020(231)
LKSAKYSTPAGEELCEGKGSFKVLSVAILGESLAFKYNLISDEPWAKCAEWPSNPTMVRTSVVTGGIQMRPPLAEKIEMIKQKAFISWTKTSVGNYIVKGESTAVTGDTDRGNGIKYPIADAAVHHWSAIPIVLISCVRARKVHYSDLAGRIDGFKSLSDTGGIENEFEPPDTDAGGGTAEPLYYEVPWSFMNYATIVVNQQSNVPGWTDNVINHLRENRHEFPRQPEWHL
>1aol__cp51_simi019(225)
SAQPPEQSMPVHEPSHEREYSGDEDEDAQQKLLTYPIDTPTEVLLRDGTVMEQTDACFVNKYNHAQQEIRLGDPDLLLCLTEASFYGRFALQNPVALPYLQAGGELSGQRCVNFASKPAEAREWEIRCVLLHHAEDGNWAWNFWNFKVVFLESPSGRSELSLYLNDKNTFEVEWKWEGMHRQVQRLGENSDSWVDNGMCDIINDCVTQQIRGLPAEDLNDGAQEG
>1aol__cp51_simi018(228)
LWAAYKDTPQPNASRKSMISLKECTRGITIDRGALVTHCATNWAVVSAEAALVSSMVKAFYPHHGSHEIGLSPIEGDSSRARRYYEDYFTSATMSRNGYANEPAETIKVVEEAELTYNCPNNFDAEWVELDHREGDERVIGSSWFVAHVNPVILYPTPEMLHRAAEIVTGLDYNQEIAQVFVRGSQKETKEAQPKAFSQMDESLFWLNTALRQEGLIERRDGDPHWGT
>1aol__cp51_simi017(222)
LTDAPIASPPKGVFFSNQNDKYGFLQRKGSISFNLVVVTVASIRYRTAYQAREKNRRVCILAPVHHKRNNNASAFPKFKGSNMLSKTVGNITVWMDSDRGVLAPYMHETAADLRKQPAPASCQSVRIEYLSKKGRQLPCTWQALFLDLKICANGYGLELTIGQAKDSHNGSLFRAQYQYVWAGTNGHPGTAKGPPSRHVVEWCPQTEFVHMTAMNSDTIYDP
>1aol__cp51_simi016(232)
EFLLPGLDEEFYLCCSGSNSREAKSERDAQMRSCKIPVMSNARWNQAEGETNLARPPKSPEVADGEELPIEAIFYDDPNTAIMAPWACHVNIVIWIWSLLWLFPRVIGKMDAGLKNLECFYVFLWLGSNLFQRSYDTITAYDWQAWWADYAEYSVHVISVNKHKTIHRKLANTYKNLMVEGGIDGCVVWQAKYHLLAVSAWRKSADPQKYLWQLAKLDFTGVTKERQSHGTI
>1aol__cp51_simi015(229)
HYLTPPVVSSTPEIPGYGFIYFSEPPELTGEKYTLMKIAEIKWRNEVAEFEQFGEYGEAPYQCTTEVEQIDTAGGPPTFATLEHEKGLESPAHSWKKQFVEIRFVHELSRTLYMGNDTAYSEKTWVAPGRPNLNFWWGKVPAMDRGVQTGASAFNPPKMSELLAQVLKHFTFKLFGELLSAYDPVSNSIELDNLVFWGVGAQEGWRWKPVNGIAMSNKPEQDPAPGWGV
>1aol__cp51_simi014(230)
DDTPVPITRFIPHLSATWLRCAHGCKKNQKDVKYKCVAQFAKEYVTSQIKSSYEHLAQQITAIPPTKVATVKNEARCGGNTPFGCERYLMKDALVGHDAAKNNLYWTATEIMKVVYLHIAKDGRDTAPSHQNGRGGFPEKDLDTKADTMWPPRTSYPAAKTGDLLMVTIYHTLPEFGGVVPRIEEISKQANIEAGREIRPLIANGPHMFSHKAYAMTYQAKFALYPNENL
>1aol__cp51_simi013(228)
QMSEPSESRAATKEGWVMFHIRDADVARLETALVSSLLLRDTDSWISAEWDRVKDNLVDTAYCMVPHLETSPSVDCKYMFVVIKTSGQTLPEDEFGTSTYTFKDKARKIQLINHEVLNGKKDHKPTPRMTVWEARWDNSLIVTIKHLEEGKLELQYLDIAEDHALPHKYIALETLEPELYDYEFKPWASKREMMAVVPHKFHPILLWWAGDIRVVRKDLIFNQESAIV
>1aol__cp51_simi012(223)
KRWGKIGPHDPKKRPSTLHQIVYKRMAEGAIVTSATLALAGFGAGGGYKQLDVALGMIVMVFPCEKQVIKLAGWFREPEHALCDIIAYIVTVTMPRKFNRKAWMGYTSISTKTKMVLTICQQNDWASPLNGSFAHIAARTVVDLGKYPVRRRALVSTDDTEDQYGPGQRHEIIGPPPIPNGLVRPISPNNMDILKWDKANNKLRQPEEMKLQESNIREGAWER
>1aol__cp51_simi011(231)
EWLAPVDIPSAKPCRRHIRFQNMMWYRSELYMNPTPANEPSCSRYRAFPSPKDVMPERSPLGSLRKEKMPGYDASRDVMPSVKKRISKGSTGANFVTKAISPAAKVDCNPAGTPSAIIGRGTGRMVWSHDNAGQVDKYADLIRLYMTSNELMRLVYISKYGKAEEEGVYLVINGGVHAQLKELSGIYEVNVDKKFHIKGKSGTPKFAAWLIVAIPAVFNGHLTMKPLTWMC
>1aol__cp51_simi010(229)
ERKVPTTAVLGAPWQKNGGGKVPDLTLGCSCDEGTAEGKASLAHGSSLSTYVKLYKDMSGYLDTEIVFQPFGGADLSNNAEESPYIITWHCQAIGDVKWYKNYTWKPITFIFKTAHQRIKLELSATIREVACSHIGSMLRRQAEGQINKKWPNDRSQTELLPWMTEGIFEKRDGNLERVKLVEIVQAAVAFITQIIFGECIIPVGFWRKEIEQKNFSHGKNLQRPGWLV
>1aol__cp51_simi009(228)
YQIEEAQSPAPLCSGTNSLREYKLVDQNGKINSSDKNRVPGERSSLMFHIKEGVYNWNGPNNSLKWVEDDSIFTNYPIKTGANANFKFPIWHYDSPHSDLEAVLLSSMTSTASYAIEPCPNPMLLVSIKSMFRAPWRNSELSKTNHWSLLKLRPGMHSQGLGIGVATVDDSLQQTDKNPGYAVDWLHPSHKHFILNFAPEGAPKFGWASADLWWHNVFVSVATTPPID
>1aol__cp51_simi008(227)
EGRWDLEMEDAPLNLSKAANTPAEASDSIEKPVVWNNAQQVTWSAQGGEQTVFLNLGYPKYTKEVNNRKARRDNKTGSGACANWICERFGLFVGFMLSHSLMSMYDTESRLFLLGSENAQDNGWVDVCVLALVATEFLSRNSSVEIKDRLLVSLGTHPALLQDATTGLNTVTGDHVGYRPPLDIGGNRGSGLGAFQLTARVHEWTSSPFYDPNPYYVECEIGEIILC
>1aol__cp51_simi007(222)
DFSAPADVERYAKLYIVWGDLLIGLTVVGARRDKLQYVDDAIIEYVIEQCKGARLSNFIRDAEAAVKHSGPDVPPITILFFWEAAVGEAIVFTLDWWWDWYIGTLVLPYSPAEFRVKNLAWLDERTIGASRWEPQNNVYLRVAAMTKNAKAGGRTEGSNVDKAAFCARVQEYLNKSKALVENLEGNVQMQAHAPCQESTDWWEPIKLDNEMHAAIGSPLTAN
>1aol__cp51_simi006(226)
GGVAAWASQALPYNLDNSWVSPALCKTRAWRHSGHPELNAITAWRYDAWIRFLVESRQIYESPYSKLGEVPDTANYIDPGTSSQVATSEIGRYEYNDQRLSINDSMPELELPVSKKISCKLIYGLKPGAIIALLDSSDSKAINSEELWQHKLHDMKVLLDLAFVSPYRYSPGNGSSLIAPNSYNDNVNQCDGTCVWYNYAHKNFSGFPLVAQEDDLYSVDPFATSE
>1aol__cp51_simi005(222)
AFGVAESTASAPPCGHAVEKTDALVIGAILLGTRGAQAAYDHIALIQDARGHGFRTTCVLYSEKPPIGVEPHWMYARLVYPWDMEIGRLSRIMAAGEWDHLCAEEGRVGNKARMTPRVGVALIIADEWERKEWTVPQLFSKLNDSWYFFVKANPAATRIETHQESAYKEIHGFWLMLDGFWNKKDQELTYKLLASNIVWIIQDVAGIEDCGSRILKPETWTY
>1aol__cp51_simi004(225)
ADLQPRLGLLSSEVAETHNFKKFAQQTHEELNAKVLHLYARHDKLLRTDTEVHSPPPHEGIWKDSLAAAKMVLNAAGQSAVYNLWWGYQAHRVGWYSWGAREVCFGDEKCGNERTGDFNGDVGTHLAREVDKSLLLTNKIDTRLDWELTSARDRAYEASLNFTGFLRYLNSQKESPVACLEWSSKTVMPLTNHHANVDLGEQCFFWELMSHFNPSKGSGGFEWEE
>1aol__cp51_simi003(229)
MESAHKLVAYSNENFRAEKVRYELNERETRQKLVDLLELVDTGTADSQVAFISDNVLVDKEAGSKHKPQKKKQARLCLGTQVETVQGDHQHDTSLIWRAWALEGAYPLSVGSVVVDQTRTPAPQNDATAIAEMLMNISPQSWYPLRRQRNRDNFPIGSVKQGEGLWRFSIVIVGTGGTFRAHLFGALPLYLGPNQMVWCINPSFPSRRVIPAFIVFHQLTVRHDRDHWV
>1aol__cp51_simi002(226)
EETPGKSHPWAKEHQHQGRPEENALVGKETDMLGQHGSVYIPKLSVTESKGLMTTKKLNKSNKNFNDITWDYLVSTGGTGEMMPPSKSSLSQQLLNQIKERTETRQTLVHQVEPMKEWQADPNWSHHEDTADRPVLECVQERPATLNFYEYSESNSESADKVVRFKGGASQAISGFFGEAAGYNRHSMIVTKVHGDVERTMMIYWSYSEEFAYEFFVPEKFIEWIT
>1aol__cp51_simi001(224)
FTFTVFDGHLDDLKNEGVAAVIESSVEDPFPLFPGIATTTTGTGKPVPDGGESLHSLAEKVINAIKWDWAEPKVTMSEPAPFDVRRRPEGVSAHEESLPIVSVVVLLEFSNIGMAGWGKIFWIQINTTVTDIYRACEFWLQGENIEPIEAEIIQFGETNEMKVDLTDELADGIGNRDPMGHLPVNSGKIVGVGRQSIVKVGVTAEDTGWVRSEPDNGNGTGWLV
>1bawA_cp88_iden100(105)
YCAPHRGAGMVGKITVEGETFTVKMGADSGLLQFEPANVTVHPGDTVKWVNNKLPPHNILFDDKQVPGASKELADKLSHSQLMFSPGESYEITFSSDFPAGTYTY
>1bawA_cp88_iden099(105)
YCAPHRGAGLVGKITVEGETFTVKMGADSGLLQFEPANVTVHPGDTVKWVNNKLPPHNILFDDKQVPGASKELADKLSHSQLMFSPGESYEITFSSDFPAGTYHY
>1bawA_cp88_iden098(105)
YCAPHRGAGMVGKITVEGQTFTVKMGADSGLLQFEPANVTVHPGDTVSWTNNKLPPHNILFDDKQVPGASKELADKLSHSQLMFSPGESYEITFSSDFPAGTYTY
>1bawA_cp88_iden097(105)
YCAPHRGAGMVGKITVEGETFTVKMGADSGLLQFEPANVTVHPGDTVKWVNNKLTPHNILFDDKQVPGASQELADKLSHAQLMFSPGESYEITFLSDFPAGTYTY
>1bawA_cp88_iden096(105)
YCAPHRGAGMVGKITVEGETFTVKMGYDDGLLQFEPARVTVHPGDTVRWVNNKLPPHNILFDDKQIPGASKELADKLSHSQLMFSPGESYEITFSSDFPAGTYTY
>1bawA_cp88_iden095(105)
YCAPHRGAGMVGKITVEGETFIVKMGYDSGLLQFEPANVTVHPGDTVKWVNNKLPPHNILFDDKQVPGASKEIADKLSHSQLMFSTGESGEITFSSDFPAGTYTY
>1bawA_cp88_iden094(105)
YCAPHRGGGMVGKITVEGETFTVKMGADSGLLQFEPRNVTVHPGDTVKWVSNKLPPHNILFDDKQVPGASKELADKLSHSQLMFSFGESYELTFSTAFPAGTYTY
>1bawA_cp88_iden093(105)
YCAPHRGAGMVGKITVEGETFTVKMGADSGLLQFEPANCLVLPGDTVKLVNNKLPPHNILLDDKQVPGASKELADKLSHSQLMFSPGESYEIKFSSDFQAGTYTY
>1bawA_cp88_iden092(105)
YCAPHDGAGLVGKITVEGETFTVKMGADSGEAQFAPANVTVHPGDTVKWVNNKLPPHNILFDDKEVPGASKQLADKLSHSSLMFSPGESYEITFSSEFPAGTYTY
>1bawA_cp88_iden091(105)
YCAPHRGAGMVGKIKVEGETFTVKLGADSGLLQFEPANVTVYPGDTVKWVNNALPPHNILFDDKIVPGASKELASQLSSSQLMFSPIESYEITFSTDFPAGTYTY
>1bawA_cp88_iden090(106)
YCAPHRGAGMVGKITVEGETFTVTMGADSLLLQFEPANVCVHPGETVKWVNNKVPPHNYLFNNKQVPGASKELADKLSHSALMFSPVEVSYEITFSSDFPAGTFTY
>1bawA_cp88_iden089(105)
YCAPHRGQGMVGKITVEDETFTVKMGAESGLGQFEPANVTVKPGDTVKWVNNKLPPHNILFDDKKVPGASKELADKLSHNDGMFSPGESHEITFSSDIPAATYTY
>1bawA_cp88_iden088(105)
YCAPHRGAGMVGKITVEGETFTVKMGADKGLLQFQPANVTVHPGDTLKWVNNKLPPHRIILIDDEVPAASKELPDKLSHSRLMFSPGESYEITFSSDFPAGSYTY
>1bawA_cp88_iden087(104)
YCTPHRGAGMVGKITVEGETFTVRMGGDSLLQFEPANVTVHPGDTVKWVNNKLPPHNILFDDRQVPSASKELIDKLGHSQLMFSPAERYELTFSSDFPLGTLTF
>1bawA_cp88_iden086(105)
YDAGHRGAGMVGKFNVEGETFTVSVGGDSGLLQLSPANVTVHFGPTVKWVSNKLPPHNIGFDDKSVPGASKELADKLTHSQLMFSPGESYEITFSSDFPAGTYTY
>1bawA_cp88_iden085(105)
YAAPHRGKGMVSKVTVEKETFTVKMGADSFVLQFEPPIRTVHPGDTVKWENNKLPPHNILFDDKQVAGASKALADKVSHSQLMFSPGESYEITYSSDFPAGTYHY
>1bawA_cp88_iden084(105)
YCAPHRGAGMVKKITVEVELFTVKMGADIELLQPEPANVTVHPGDTVFWVNNKLPPHNIIFDGKQVPGASKEMADKLTHSSLVFSPGESYEITRSSEFPAGIYYY
>1bawA_cp88_iden083(106)
YCAPHRSAGVVGKITVEGETYTVKMGCNSGELQFDPKNVTLHPGDTVKWVNNDLPPHGIYPDDKQVPGASRELNDGKLSHSQLMFTPGNSYEITFSGDFPAGTYTY
>1bawA_cp88_iden082(105)
SCSPHRGALMVGKITVEGDTFTVKMGAESILEQFEPANVTVHPGDTVKYFNNKLPEHNIHFDEKNVPGASKELADKLSHGQLGFSPGETVEITFSSDYPAGTYNY
>1bawA_cp88_iden081(104)
YCAPTRGEGMTGKIKVEGNFFAIKMGADDGALQFEPANVTTNPTDTVKINNPLCPHNILTDDKQVPGASKELADGISHSQLMFSPGESYEITFSSDFPAGTYTY
>1bawA_cp88_iden080(106)
YCAHHIGAGMVGKITVELETHTLKMFADSQLLQFEPANVTVLPGDTTKWVNIKFPPHEILILDKQLVPGASKELAEKVSHSQLMFSPSESYEITFDSPSPAGTYTE
>1bawA_cp88_iden079(106)
ICRSHQGAGMVGKVRSEGETYTVKMGADSGLLRFEDVNVTVHPVLAVKWVNNKRPRHNLLFDDRQVPGARSKELADGLSHSQLMFSPGSSIEITVSSDFPQGTYTY
>1bawA_cp88_iden078(105)
YSAPHRGAGLVGKITVVGENFTVKMGADRGLSQTETANFRVHPGDSIVWVDNKLPPHSILFDDKQINGASKELADKLSYLQLLHSPGESYNITLSSDFPAGTYTF
>1bawA_cp88_iden077(106)
YCDPSRGAGMVGKTTVKGSTFTVKMGPDSGLLQFEPSGVTVHPGKTVSWVNNKLPHHNLLFDDKQVPIASKELAVNLNHCRALMFTPGEKYRITQSSDFPAGSYEN
>1bawA_cp88_iden076(105)
YCAPKRGAGSVGKIGVEGETFIVKMSADSGMSQFQPKNVTIHEIKTVKWVHNKLPPHQIIFDDRQVPGASVELADKLSHAQLVFSTGLGYEITFSSELPTGTYTY
>1bawA_cp88_iden075(105)
YCATHRGAGAVGKFTVAGQTLSARMGAASGFLQFEPANVTVHGGFSVKYVNDRLPPHNILFDDKQVPGLNKKAADKLKHPQLMFSPGESYDIMFSSDFLMGTYTY
>1bawA_cp88_iden074(105)
YCAPGRGAGMIDKITVEGESFSIKMGADSGLKQFEPKNVNVHPCDTVAWVNNQDPPHNILMRDKQVPGASKELANKLEHTQLLGSPKEVYEITTSVAFPLGEYTR
>1bawA_cp88_iden073(106)
YCAPAGYDGSVGKFAVEGRTDTVKMGADSGLLDFWPLNVSVHPGDTVKWLNNNNPPHNILYDEAQVPAAASKELAPKVANSQLSFSPGESYEILSSADFPAGTFTY
>1bawA_cp88_iden072(104)
FCAPHQGAGMIGKITVEGETFTVKMGADSGTSQFEPSNVTITPGDKSRWVNNKLPPHNILFEDVIKPTGSKELASELNYNLMKSPGESYEYLRSSDFPAGTFCI
>1bawA_cp88_iden071(105)
YCAPHRGAGTVGKKAVQGETMTVDVGEDSGLLEFESAAVEVHPGDTVTNRNNKLPPQELLFDDRQLPGASKELTGKLTFSQLMFSAGESYEIVFSSTFKAGTGFY
>1bawA_cp88_iden070(105)
YCSPHRGAGMVSKITVEALTFTVKIGFDSGLLHIQPGNVTVMVGDTVYIVNNKLAPHQIHVDDKQIEGASKEFAIKDSESQLMFSPGENYEITESAEFPAELYRK
>1bawA_cp88_iden069(106)
YCADHRGYGVVAKLTIKGETFTVKMGADKGLLKEEPANVTVKPGDTAKLVNNDLIPIKKLFEDKGVPPASKKRAADLLSHSQCSFSPGEQYPITFVSELPAATDTY
>1bawA_cp88_iden068(102)
FCLPNYGAYQKGKITVEGQLFIWKLGLSGLLQFTPNVSVHESQKKWALNKLPPENILFDDRQVPGASKELGKRLSHSQLMIAPGETYEVTFSSDFPAGTVTY
>1bawA_cp88_iden067(105)
LCAYHRGAGYACKITTEGESKTEEMGSDAGFYQFEDASVTVHPGDSVKWVYNKLDPHVILFGDKQIPGSSEEEHDKLSHEMLMFSPGDTFEITESGDFPYGLYTY
>1bawA_cp88_iden066(105)
YAVPFRGAGVTGEATVTGEFYTVKIGAEQGLLQFEPAKCTVNPGDTVKWVNFRLPPNNILFTDSKVQSAYKETATKLSYLQLVLSPGEAFEITQLSDFPAGTYTG
>1bawA_cp88_iden065(105)
YCPSHTGAGLVGKTVVKGKTKLVKLLAISWLLQFEPANSVVHPGKHVKGVNKTLPPHSFLFGDKQVPGAKEMLAKKASHSQHALSPRKSHEITFSSDFPSGTYVY
>1bawA_cp88_iden064(106)
FCAPGRGAGLLGIITVEGETFTVKMDGDSGFLQFDEVNFRVHAGSTRKWRNRKMTPHDMLFDDEFVSGADQELADILTHSQLIFSPGKRYKELTFSSDFPVTTMSK
>1bawA_cp88_iden063(103)
YCEPHKAIMITKLTVEELTLGITTGVDSGALELEPAHVTVNEGDTVIWVMNKLPPGNILFDNKSVPGASKELSDKLTHSQEMFKSEHYEITVSKPFPAGGYFN
>1bawA_cp88_iden062(105)
YCAPRHAAEMVGTITVEDESFDVPGDSTSGLLWNEPAVITVHPGDTVKWVGNKIEPKDVLFNDMDIKGASKEMADKLENSGLGFSPGEAYEIAFSKNFPVGTYAG
>1bawA_cp88_iden061(107)
YVSPHRGMDLVGKINVREGSETFAAELGADTGLLQFEPGYVVVLPPDTVLWVINPLKPKNFKFDDKQLPKASRELADKLSVSKLMFALGESYKLSLSETFPTKNTIY
>1bawA_cp88_iden060(105)
YCGPRKGRCMVGMLTVSGLGLFFVMWALRGLLIFKRANVAIHPGDTVYINNQLAPHNLLFDDKQAPGASKETGDKGSHAQLVFSPPTSIEITRKSSDGPVGTVTF
>1bawA_cp88_iden059(105)
YCAPQGEATMIGKLQVSGEPFKGFMGADSGLLQFEITNLIVYPGETGEWVNTKVPPHKIIFDDKQASWAVKCLNDRLSHAEILFYPSEYYTITVKAKFPACTYTY
>1bawA_cp88_iden058(104)
FCAPHRGAGMVNKLTAEQELTFTIKGATGGFQLQYEYFNATGHFGDNVNWVNHKLPPNINLDSRFKSGASTTQAEELSHLQLWGTPGEKSVVTFVKFEAGIYTY
>1bawA_cp88_iden057(105)
YCVPHRRAGMVKKIETSQMTYTVKMGGDTGLSHMEPGKLTLDPRDTVKWINNKLPPHNLAFNDKYVPKDYVFVAIKWSHEGLLKSSGRSYDITFRSDHPGKTDTY
>1bawA_cp88_iden056(106)
YGGPHRTAAAQGKTKEGITFELKMGPDSGYLDFHPANVTVHPGTTEQWIEYKIPPAQNILYDGKDGPGGKKEFIAKKSHSPLMPSPGEVHEITFISNLVIAGHTSF
>1bawA_cp88_iden055(106)
STMPDRGEGVHGAKSTVDDEYFTKTMGIPSGLVQFLPAPRILLPKDTIRWEHPKLPPHNIYYDFFDFPTARNMLAEKVSHAQLIFSPTETYEIRLSSDFPAGVYDY
>1bawA_cp88_iden054(104)
YCGQHQAGMEGKIFVEGETFTRQTGADSELLQFEHKPVKVLPYEQIRNIEAELPPIRILFDDKERPGAENALDDKLPAVEVALEPTEPYDITYADDFPAETYAY
>1bawA_cp88_iden053(105)
KRPHRGAGEIIKTTVDGETFSVRIGAKSTPLAFPYANISASPGDTKKWVNTDLRPRYMLFKREQVPGAQDWYSDEVRHSQVRFSAGEFHEITCTFSQFPAWTYKI
>1bawA_cp88_iden052(103)
MCIPVRGVGLLGIITWDGETLDIKQGAAKHLRFERALHTVHPTDYVKWNIGKSPPGNWLYDAKVDTTKKEEAPKLEASKLMDSPKERFVITMSANFPAGTYSN
>1bawA_cp88_iden051(105)
ECAPPEGATMVGFATVKGEFFTVKMGTTALLLYFEPAGSADHVFPTSVWINYMAPTHNINFSHKQTEGAMHEMTDKQSNHQIMYHPGLEWDITYSSSFPRGVYSN
>1bawA_cp88_iden050(105)
YCDPHFGTGVFGKLRVLGELFAVQPGINSKILQEPPANITLHPNNNVDWANCNLKPGNILFDDTELLGKSKILDPGRLHGALMFFNHESKEVTFKDAYPDGLYTY
>1bawA_cp88_iden049(108)
VRAPQLGVRNVKKILLKQETFTVKFNLDYSFLLQFEPPNDTVHRARRVKWLAKNRSPMLNITFSDARVPEVPRALKTDKYALDQFLFGTGDQYEVLCSSDFPTGTNTT
>1bawA_cp88_iden048(106)
YCGIDRIAGVVGQAGSSGETFTKKLIPTNGLSQCEPANLRVHKGDTRVKWAENEIPLEEILFDDKSGGGATREIFIELIHKQLVVMSGHPYEALFEIDKEYQTYGE
>1bawA_cp88_iden047(105)
HCTPMHGAGFVNRDTVNGPTFLIPVTADSGLIEFLVIKLTVHLGESVKAVRSEHPSDDIIPDNNPIPGPILSIAMKISQIQLMFSPAEKSEIAFSQRFQAGTHTY
>1bawA_cp88_iden046(105)
WCAAHAGAGRAGKMTVNAQSFLKKVGAVTGLREFQNRNVEGHAGDTIKKENNVLPPSGTLADDDQVPDAAKPKAVQSVNFVLKIGPGGEFETTFDGLEPAGLYQF
>1bawA_cp88_iden045(106)
YCAHFSGAEQGGDVPLEGKTHTEKMGAALIMLQVEPANIAISPANTVYWVGDNIPFHRIIGFGDLQQPAATSELDNVVGGSIVMFNPARSGERAVQSDFEYGTHTF
>1bawA_cp88_iden044(104)
YLAPHTGAAIKGKPGVESTEFVSTMNRGSPLGMLPPANLENRGIFIKSVDEVLPPVNILCDTKDIPGANYEVSDKLIKKQLVFEPGDSYPNTVEVDWAPTFYTN
>1bawA_cp88_iden043(105)
YCAELYCADMSVQEFKPITFTYLMGIDTGLPQFKTANKTAHLGSYTKWMTQKEQPSSIVCRLILIPGAAKELADKFYGHSQLLFVERNEKSIQISVVCKAHAGTY
>1bawA_cp88_iden042(104)
FCLSHRKAGAVGKISGDGDAAVNKKGADPGRLAYEKFNRTVNIPDTIKWLNKTLRGTLKWDDKTMPAMALHLAEIVQYGRVMFAPGNSYEMASNDDFPDGRYLH
>1bawA_cp88_iden041(105)
KCAPTDESGSIGKITIRGENYILIMLIDSNLDQYEPSKVHEPKCKEVGYINNRGPVYNIMYDGKQVPGCSKEVQDPMNHTKVQLGGQERIDLEYTSDFPLGELTY
>1bawA_cp88_iden040(106)
TCAAHGAAHIVPGGLVARADTTTIILGAGAGIIQLTPIAVAVHDGAKVHWIGLKKNPQEALVDDKATGGIARYLADRLGGKQVVFFPGEVYEFEFDTDERKGTGDY
>1bawA_cp88_iden039(104)
YRAEAGSKGMLGAITVERMYETVGLGQEEGLEIHRPAIVVPEPPGSDRLGQNLYTKHMTAHDDDEIPGAAKRGADSLQSQIMFVTPQEFRLTFGSDFPACHYAH
>1bawA_cp88_iden038(105)
GMKPLRDAGMVGPITIENKPVEAVTGAAPVALSFEPHNVEARGIKNEKVLGNKPTPDRVNIDAKAFSEANMDLPDKEDHSWLVLTPGYYYENGTSNDTHTGAYSY
>1bawA_cp88_iden037(109)
YCAGAVLGSDENLMDVQGLAMTVKRVSEAAVPQLQEASESVSPADAVHWVDANITPTDDVVDRYQVQGGKKLLDEKEQIHGQLLRWFSPGASIAELTFTSDPPVPACPE
>1bawA_cp88_iden036(108)
YSYKIARCIGALVIILLTGHCVTVKDTADSDHCPETQEPAYYDVIVSDTGSRVENIPMHLALIETKAVPGAQKEPDADHVTFAQLSINPEETELMSLRMDNPCYTFWA
>1bawA_cp88_iden035(104)
EAKDYRQAILSGGMFMVGKTFCPKLLFGATDALHFEPAGLTGQNGDQKKYVSNKLTPLAVEVDDLQDVGTSLPSVNNDSHDFVFALGEEILVTYILAFKAPSFD
>1bawA_cp88_iden034(104)
YVQVPHRHANMAGQVTVVGQTYQVRRGADLVCMSPGPTLAHLADERPHQLIYKDTMRQGQDSEVVPQTTPTGHDVLSHEQNIHVPGEPITESLRLEFPALTYTY
>1bawA_cp88_iden033(105)
QEAPNKIAGKTNQITARSRGFMSRTHASTGLLQNKPAELLPVEDGDNGRFVNDRGTPYKQRHRAKEGQPASKRFTWQKFHTILWFILGASKVNIHIDFPADTQWG
>1bawA_cp88_iden032(107)
KMSPETGTMITKLLEDKETFRVEFDAHSGTMQAVGAAVVLVHPNMTVYWIDNNRALVIAGLLSWLLVFGQRAEDAESIQLSKMRFSMGESYTRDDAVECKEDGVYHF
>1bawA_cp88_iden031(104)
GCATHKAMGMVGALTKDGGSSVVKMSAYDGLLQIHKVGHLNHPFDTLMYITMRLAPMEMLHDEEPLEEASKVYNGFDLEKLGPQPEYTIYLTEYKELPSTSQLE
>1bawA_cp88_iden030(103)
YIDTHLGSGLVGRLSIQPIDLTEEFNIPGGELHKEFTQCQVKEQDTRMWTQGDMPPYFFEFNSKQRPSGREEIAMKLAQIQISTGASILEDVLLDYSAACYAG
>1bawA_cp88_iden029(105)
YCCAQMEGAQRFSGRVTGNDRISRTNAGLMALYVHWLIPATLVGESVAWPHNKTVEPHANLMNDDLDTRKRFYSGKLAYIQLVESEEESYQIIFSMFFPTTDLSC
>1bawA_cp88_iden028(104)
YFLLRRGIVLLLWQDISGATRHMEFMDGLSSLFEAPGMTTGPKPRVPWIDDMLKLHNLLFDDARIPPSRPSGRERHASTIQHSPQWSYKIDFYEKLRALHWYNF
>1bawA_cp88_iden027(106)
FDAQRKGMQKLGKITLAIEALEAVARADIKFQTLLGYLNISDHKMSAQKWTMLGRKPFFRLEGGKAAPGSTRPVAHAYYRGQLSFQPDLKPDVSISEDFTEGKFGY
>1bawA_cp88_iden026(104)
AVGPHEMWGFTRKGYLDAESVSSDMSHPKYDYQGDFAMGKQADGDTLDWVEDRVPVRNEVAFDQKHVLGAVKHMADKTEPARVFFDETELLVVMQAIPSQEYMP
>1bawA_cp88_iden025(106)
FYTALLEGSSGVRDNAVEGGTSTVKFLVDLRFLKFYPEDPCCYSGETKALLNDGLVKHDSHVEDDIYPDIVKQTELAAIHGQAIDPPDVIATEYMDSRFNGNERTK
>1bawA_cp88_iden024(104)
WKGKHAVSLMTGEIAVKGRPASVACGFDGRALAFDEAYIAVYLGAIVKIVFTTLPSLGSFIALDEAPNASLEERHSQNHDALKLTEVPDVLFGGTSYSNGGLTA
>1bawA_cp88_iden023(107)
YVSIHRRLVDLGEYVRPGAFFQGVEDVNPSLYHRQPAFVIEASHNVNVQWEASKERRHKCGDRRDALLIGAKKEPADDEAMGGLPITLGEYWRLKELSIYANPVLTG
>1bawA_cp88_iden022(105)
YVAPGREYARLAFLTNNLRGSATEEGTPVKLSEFSLAIPINHKKKFAWWVEHDLPPHTNLLEDTYGHTQPTERSQNDTAEFMIFSATEKSRYSGAVNYEAELCNG
>1bawA_cp88_iden021(106)
KEKPNRAASIRGEIAERDASKVVKNDVGCGDAVLVPWPGGAHQGDELQQVREKLPGHSSPTSADNSFRTRHVVLMKWAQFSNMFLPQENWGVVMARLRMNACPYEI
>1bawA_cp88_iden020(102)
LCSGSIGAALPAELVQERLIATLAIGEVTGLHWSPGLVIHKPINLFKWEQVIQIPVAIFAGIKSKPVVVKTVVELKGQGLGSAETAESGEVAMNEIRDGPDH
>1bawA_cp88_iden019(108)
CYGEAVGGAALWSIEVPFSLRFVERTDVNSAMKIWPTHDEVTPRYELSWTGHRIKFHFVWGDTTKRSYFSSDNFDREDRARHAFILHVPGFAEGLFQNENDAAGSYFY
>1bawA_cp88_iden018(108)
FITEEGLGLFVKAKSRYGNNVDEATGPYNTFKLDIKPSSTDYLPGGSIGWIAGTICDPGWPLHFINKILEDLPKGFMEALAEAKFKSKLVPSVHRDPDNSFPGECYTV
>1bawA_cp88_iden017(106)
NCAAHLSAYVKRNVDYIIALPPGMISNYVASLVEKLNTSEDDGWRLEWHTWLPTEFSVLGGIRNHQGFTMRVADKGSQADRNYGETYQELAINNTTSHPWRGANLS
>1bawA_cp88_iden016(110)
QNIPHRLAGFKGMLDMDGELFYSAGGEPKDAGFPLWPGRIIYHDGGTINKGMIVYKDPVPVTKGDKIMVKGYAVNRTGKPASRVLKIHATREHSLDCQLEEDRGVGDYGE
>1bawA_cp88_iden015(106)
DAVPAKKKVQLTRSYVALEKATSIVSSAAEKRVDALPREYTGHPNDYEIVNGVALPRVVVVCEREGEPKAIEAIRGNLKDNYYMFIGGKVPLINYAYAWPIKELGD
>1bawA_cp88_iden014(105)
HHRPDYGTHTAVGDGSPVENTFDVIYWKNTPNQSSPIWGVLNDVDVFDWRDKSRDSLEADKEGGKLPEVDSQLALITKYDYVVLAPANIYPLVPGTSFTAVNLNN
>1bawA_cp88_iden013(102)
DGFIGMRSPYAMLMVLHEDFQLDHNVKAVSRQESLRLLADDSLRVWTSLGINIDEPLGLMKQEPGAAAYLAANLADAKLAGEQSKTDELRPGTTTSSGPVPQ
>1bawA_cp88_iden012(103)
FCVGAATANAHKYFSAKVQGITEAKGIDTMIIVKSSVIEIHIGTQILTNDNQPAIHSLFPGDAVIKAYREISNSKLIIEFMHYVLDDRENDVSYAAAVAIITY
>1bawA_cp88_iden011(106)
NCEPHAVSQVKGLGFNIFEPVTFGPWRQTGINQFKPYAVHMLLPEADEYNAGNVQQGRKSQDLPIVAASYSNKSDLYDATFSMIRSGDVKDWGIAAESGFGWKWKY
>1bawA_cp88_iden010(102)
AQAALEAIDGKPKEMEHAVSTVLWGLDYALFLYNGLRVTVLHGEEKTIWGIPGPILNDAQTGVAPKSAMRARIALGEQPSKHPQIAKPIAPIESFTRGGASY
>1bawA_cp88_iden009(105)
TELPPKMANVRCKLAKGQVWQPSQASQSWLAAGEEENKTDHESYSIKWLMGSDPAGRDIYDGKGFTGLGKPLPSRASEQVEPFGMERGIDLTVNGERPGLVKVIL
>1bawA_cp88_iden008(108)
AYPEAAGTEIKEKADNEKETYVAHRETQTLSVQRHEHNVENANPATHQITDAVIPFFLVGKNEDLKDGKIGDKPPLSSRRMSRIPEMMMVEDCHILVDSKYGRFPPVK
>1bawA_cp88_iden007(107)
KLNYLHDGYFSFRLYQAVDDPLTLENGTTDIDFNSLVKMSTISPKCGDVVSWLAQGLAPTAAGIFTEKVLAAIRLFLGSSENLASYEVGSASESSLAEPPVAATIVH
>1bawA_cp88_iden006(107)
DCDPEALGEGVPLEPVTAKKFSVFFELVLGLFQLAAEDVGFDPTHTRFLRNMHLLPDLNNTMRRGGELPKGDSDDNNLFQSVDVLAIECKVGGEGSHEVRTGKENDY
>1bawA_cp88_iden005(104)
WLGETNERGSCAYIPRMPLNVHGVIILGMDDGPGGALLRRAAGDNVVDQHSAAANDPSIPIDEYFENCGEPLEDEKLHGSLGKHLAIINISTLGDDILGGVISV
>1bawA_cp88_iden004(109)
TCSAPTKRSGLLRNGDLTILSIRYINSQNQGAGRFSHTNTKALSPTSRKLCWNTECHKEDDDGNDEEELVLLVWRKQDEKEHTEGVTVYERAATRNSDMTNDKGGLYTV
>1bawA_cp88_iden003(104)
FDLKLLVLDIFFKPINTEEFVFEPIQPFRIARKYALCIIDHAEKPAPWVELCMPSGPVAIILDTKTTGNSLGPGKLLECLAESRFVTLRKSNNLDYADQVESAD
>1bawA_cp88_iden002(103)
WAAQVKIAFATGPDPHTEDSTVEVQDAVYDHLMACGQGVEFHKDQVYRFGGRATITFDSLDEDDQFFHDDQPHPLMDRISTNDGGVEFKDADGCVVTPHFYDG
>1bawA_cp88_iden001(108)
NIAAHLEVVEAYEISDRYSSIVGKKIYHTQALTEKPAWVCTLVGGNADLWVGLGMPMHIAPPLENSRVLELSDTRYSKVKTTHAGRNSSKCNSMEAYTDVPAVTLSAN
>1bawA_cp88_simi100(105)
YCAPHRGAGMVGKITVEGETFTVKMGADSGLLQFEPANVTVHPGDTVKWVNNKLPPHNILFDDKQVPGASKELADKLSHSQLMFSPGESYEITFSSDFPAGTYTY
>1bawA_cp88_simi099(105)
YCAPHRGAGMVGKSTVEGETFTVKMGADSGLLQFEPANVTVHPGDTVKWVNNKLPPHNILFDDKQVPGASKELADKLSHSQLMFSPGESYEGTFSSDFPAGTYTY
>1bawA_cp88_simi098(105)
YCAPHRGAGMVGKITVEGETFTVKMGADSGLLQFEPANVTVHPGDTVKWVNNKLPPHNILFDDKQVPSASKELADKLSHSQLMFSPGESREITFSSDFPAGTYEY
>1bawA_cp88_simi097(105)
YCAPHRGAGMVGKHTAEGETFTVKMGADSGLLQFEPANVTVHPGDTVKWVNNKLPPHNILFDDKVVPGASKELANKLSHSQLMFLPGESYEITFSSDFPAGTYTY
>1bawA_cp88_simi096(105)
YCAPHRGAGMVGKITVEGETFIVKMGYDSGLLQFEPANVTVHPGDTVKWVNNKLPPHNILFDDKQVPGASKEIADKLSHSQLMFSTGESGEITFSSDFPAGTYTY
>1bawA_cp88_simi095(105)
YCAPHRGAGMVGKITVEGETFTVKMNADSGLLEFEPANVTVHPGDTVKWVNNKCPPHNILFDYKQVPGASKELADKASHSQLMFQPGGSYEITFSSDFPAGTYTY
>1bawA_cp88_simi094(105)
YCAPHRGAGMVGKITVEGETFTVKMGADSGLLQFEPANCLVLPGDTVKLVNNKLPPHNILLDDKQVPGASKELADKLSHSQLMFSPGESYEIKFSSDFQAGTYTY
>1bawA_cp88_simi093(105)
YCAPYRGAGMWGKITSEGETFTIKMGADSGALQFEPANVSVHPSDTVKWVNNKLPPKNILFDVKQVPGASKELGDKLSFSQLMFSPGESYEITFSSDFPAGTYTY
>1bawA_cp88_simi092(106)
YLCAPHIGAGMVGKITVEGETFTVKMGADSGLLQHEPANVTVLPDDTVKWVENSLPPHNILFDDRQVPGASEELADKLEHSQLMFSPGESYEITASSDLPAGTYTY
>1bawA_cp88_simi091(105)
YCAPHRGAGMVGNITVEGETFTTKMGADSGILQFEPAYVTQHTGDTVKWVNNKLPPHNILFDDKMVPGASKELADKLSHSQLMFQPGESSEITFSSPFPAGYYTY
>1bawA_cp88_simi090(105)
YCAPHRGASMVGKITFEGETFTVPMGADSGPLQFEPANVTVHQGDRVKWVNNKLPPHNILFDDKQVPGASKELQDKLSHSFLMFSPGESYEITFSSDANTGTYTY
>1bawA_cp88_simi089(105)
YAAPHRGKGMVSKVTVEKETFTVKMGADSFVLQFEPPIRTVHPGDTVKWENNKLPPHNILFDDKQVAGASKALADKVSHSQLMFSPGESYEITYSSDFPAGTYHY
>1bawA_cp88_simi088(105)
YCAPHKGAGHVGKATVEGEHFTVKMGDDSDLLQFEPANVTLHPGRTVKWVNQKLPFHNILFKNHQVPGASKQLADKLSHSQLMFSPGESYEITFSKDFPDGTYLY
>1bawA_cp88_simi087(105)
YCAPHKGAGMAAKITVEGETFTVKMGADAGLHQFEPANVTVHPGDTVKWVGNKLPPENILFDVPQVPGASKELADKLSHSQLMFPFGESYEATIASDFPVLTYTT
>1bawA_cp88_simi086(105)
YCAPHRRAGMVGKINVEGEKGTVKMGADSGLLQFEPANVTVHPGETTKWSNNKLPPTNILFQDKQVPGASHDLADKLSHSALMFVPGESYSINFSSQFPAGTYVY
>1bawA_cp88_simi085(104)
YCAPTRGEGMTGKIKVEGNFFAIKMGADDGALQFEPANVTTNPTDTVKINNPLCPHNILTDDKQVPGASKELADGISHSQLMFSPGESYEITFSSDFPAGTYTY
>1bawA_cp88_simi084(106)
YCAHHIGAGMVGKITVELETHTLKMFADSQLLQFEPANVTVLPGDTTKWVNIKFPPHEILILDKQLVPGASKELAEKVSHSQLMFSPSESYEITFDSPSPAGTYTE
>1bawA_cp88_simi083(106)
YCAGHRGAGMTGAYTVEGETDTVKGGADSGLLQFEPANVAVIPGDVVKWVNNKLRPHNHLLFDEKQPPGANKELANLLSPSQLMFDGGESYGITFSSDFPALTYKY
>1bawA_cp88_simi082(105)
YCFPHRGAGMVGKITIEGLTFTVAMGAITDLLQFEPGQVTVHHGKTVKWVGNKLPPHNVLFDDKQISGASKTLTDKLALSQVMFSPGKGYMIVFSSDLPGGNFTY
>1bawA_cp88_simi081(104)
YCAPKRGHGMVGKTTVTGFQFTIKMGARSGLLQFEEANTVHPSKTAKTPNNKLPPHHILFDPKRVPDASRELADKLSHSQHKFSPGDEYEIVFSSDFPAGTYTY
>1bawA_cp88_simi080(105)
ACAPHRGAGMVKKLTVSNRTFTLKMGADSGVLEFEPQNVPWHGGDAMKWVEDKLAPHNILFDGKMVPGMSKELAHKLIHPQTMFSYGELYEITFTSDFPAGTYTY
>1bawA_cp88_simi079(105)
YCAPHRGAGTVGKKAVQGETMTVDVGEDSGLLEFESAAVEVHPGDTVTNRNNKLPPQELLFDDRQLPGASKELTGKLTFSQLMFSAGESYEIVFSSTFKAGTGFY
>1bawA_cp88_simi078(104)
LCAPHHGAGPVGKITVEGEAFTVKMGADKGLLQFENANVTVHGGTVKWVNNKYPPTNIEFDSSFIPAVGDSLECKKAHSQLPGSPGESYELTFSSDFPAGTYTY
>1bawA_cp88_simi077(106)
YCADHRGYGVVAKLTIKGETFTVKMGADKGLLKEEPANVTVKPGDTAKLVNNDLIPIKKLFEDKGVPPASKKRAADLLSHSQCSFSPGEQYPITFVSELPAATDTY
>1bawA_cp88_simi076(104)
YCAPKRGAPPVGPIAVQGELRTIKQGADSAILQFEPARVPLHPGDLEYWVNKLPPHGIAFRDKQVPGATKEVADKESHQDAMFSEGDSYEITTSSDRPAGQYTF
>1bawA_cp88_simi075(106)
YCFPHRGSGMVGKRTVEGETYTVKMGKDSGLLQTVEPKNITVHTEDTVSWGNSKLAKHLILEDDKTVPGAVKRLADKVSHSQPEYSPGESLILFFSVNPPPEHFTM
>1bawA_cp88_simi074(105)
YCPSHTGAGLVGKTVVKGKTKLVKLLAISWLLQFEPANSVVHPGKHVKGVNKTLPPHSFLFGDKQVPGAKEMLAKKASHSQHALSPRKSHEITFSSDFPSGTYVY
>1bawA_cp88_simi073(105)
YCAPRHAAEMVGTITVEDESFDVPGDSTSGLLWNEPAVITVHPGDTVKWVGNKIEPKDVLFNDMDIKGASKEMADKLENSGLGFSPGEAYEIAFSKNFPVGTYAG
>1bawA_cp88_simi072(105)
QCAKHRIAPMLGKFNSEGHTTTVKMGDDTGLLSFEPRNVIVLPAETINWVNNSEPLHNLLFDDKQVPSASKELADILANVYLMEVPEESYDITVSSDFPLQLYSY
>1bawA_cp88_simi071(105)
YCGPRKGRCMVGMLTVSGLGLFFVMWALRGLLIFKRANVAIHPGDTVYINNQLAPHNLLFDDKQAPGASKETGDKGSHAQLVFSPPTSIEITRKSSDGPVGTVTF
>1bawA_cp88_simi070(105)
TCAPHCLSAMVGKYTAEGETLTVKMGDDAKLLNVEPANRTVDVGWTSKWVTNELPPHNIGMGVKQLQGASKELDEGLQHGQLYFSPGESYNEGKSSNFPANIYTY
>1bawA_cp88_simi069(104)
YCPPHRLMSYLGKHVEGETTTVKMGNDFKNMPFEPAKVTISSGDAVFWLNHLVPPENILFDDKAVPGEGSLLANKLNHSMEHFSPGESYEATYDGDFPALTYNY
>1bawA_cp88_simi068(105)
YCVPHRRAGMVKKIETSQMTYTVKMGGDTGLSHMEPGKLTLDPRDTVKWINNKLPPHNLAFNDKYVPKDYVFVAIKWSHEGLLKSSGRSYDITFRSDHPGKTDTY
>1bawA_cp88_simi067(106)
YGGPHRTAAAQGKTKEGITFELKMGPDSGYLDFHPANVTVHPGTTEQWIEYKIPPAQNILYDGKDGPGGKKEFIAKKSHSPLMPSPGEVHEITFISNLVIAGHTSF
>1bawA_cp88_simi066(104)
YCAEHKGASPIVYNPVEKEKFSKLASDSAALMLNPAKHTVINGDCVKWVSNKHPTHVINFDDKQGIGISKEARDKEGHAQLMFELAESIEITFSSETPAGTYTY
>1bawA_cp88_simi065(106)
RCAPHFGAGILEKTTVLGELWTVKLGDSSNILYGEPAWVAVHPKDGVGWVNNKDPPRNLELDSGQLTDDGKELAPKSASQILMVGELGQSYESTFSGDFPAGDATY
>1bawA_cp88_simi064(106)
YCNSHRKAGMVKKITICGETVTVRMGACVGLLETFPYNVEVEGADLSSWVNSLQPIFHIPIEEKQLPGEATEWPDELEVHNQLMFSPSFTYEIKFLKDIPEGTYAN
>1bawA_cp88_simi063(106)
YCVPKRGAVMKGKYPMEHETFLSKLTADSGTLQLEPASSFVHPGDFVHWVNGKKNPHNSLTDDWSVAGDSTEVAYDLSNNVMMHSPGDEVYEPTLSSHIQARGQTV
>1bawA_cp88_simi062(103)
HGTPHSAAFHVGKITSEALTFTVKMGTDSGNKNFQSVNVVTTGDDTKWTENDLPAHNIILDDKQPAAASFDLADGVTDPQLVFSPNEDRLITFSDDAPAGSET
>1bawA_cp88_simi061(103)
KAVKHKGIGHGGLSTVPDEGKVVQMGCEIGVVQHHKANNDDHPSDTVKWIPNPSPPNTLFDHWLLPGLAKELADKWSHSFHMISTQESYKITFASDLPGTLTP
>1bawA_cp88_simi060(105)
WCAPHRGTGMGGAFHFEGQTFIVWRGADGGLFQFEPWNVAAMFGDTVKWGFALLGPQGVLPYEKQFLGISKTYADRLDHSALGFRKGELYEIRKSKDEQKGTVGY
>1bawA_cp88_simi059(105)
YIAPHRTAWMLEKFHLAGETFIRKTLFRPGILQFAPANVFVDPGGTFDWVNFKKEPHGILFKYCQVPGASREADHNLEHTFSMFADGEDYEIKASHDAWDGLYAY
>1bawA_cp88_simi058(107)
ASALHENIGNVSTICLDQETVEVKGGADWGLKVFEPCSRTVHRHDQYKWVENKEPFREVPIVAKKQVIEAIKMGADKLAHALLMYNMGIGYETNGISSEFPAWTYDW
>1bawA_cp88_simi057(106)
YCDPLKLMGLNGDIAGIGEFFTVYGGEDPGILGRIPAIVYALRGDTVKWVSGNEPAPHNILFHDRQVGGAEEIHDKTVVESMDMFCFFEQGEQTTSTDLPADAYLI
>1bawA_cp88_simi056(104)
YLAPHTGAAIKGKPGVESTEFVSTMNRGSPLGMLPPANLENRGIFIKSVDEVLPPVNILCDTKDIPGANYEVSDKLIKKQLVFEPGDSYPNTVEVDWAPTFYTN
>1bawA_cp88_simi055(104)
YCYPHREVGMLHKLTLSAYLGTSNLGNDSAYIQAEPAVSTAEPINVIKWVKNFGPPMASLNDFYHGPGASREYADELPHLKLFALPGGSYEDRFPFGIPANYFY
>1bawA_cp88_simi054(106)
EIARNRMNEMILDATPEATWFYEGMGADTGKLQDEPVMVTSDPVDIVLWRGNEKPPDIRRQDATKRIFAANITLRDKLSHAQTVFADMNNYPITYSSSFSAPTYPE
>1bawA_cp88_simi053(105)
KCAPNMSAGLVTKLTNEGRMFCVKMGESSGYLAETTDNSHVQGASVVNTVNDDCPPSNLSNIDEKEEKYVSTDPKVATSQKELMFSPGDIKELELIGAPAGLSTM
>1bawA_cp88_simi052(104)
YRAEAGSKGMLGAITVERMYETVGLGQEEGLEIHRPAIVVPEPPGSDRLGQNLYTKHMTAHDDDEIPGAAKRGADSLQSQIMFVTPQEFRLTFGSDFPACHYAH
>1bawA_cp88_simi051(103)
YCAGQDSRNMVLKVKVVGEYFTVYDQADGPVEMEGAKLEAYEGSLFIWVLKKFSIHLSQFDVRQVPGALLHQSDYSHHQLFEKPGAGDTETETSDIPASVYNY
>1bawA_cp88_simi050(106)
YSGDQHRGDGMLKEGTREGKAGTVTPGKGSGPKAFVPIDVGLHPNKNVKWVLGSLPPGHILGHDFNFPGAYNEAAKNTHHSQTMFTVRRDGEVMFKSAEKEGTVDY
>1bawA_cp88_simi049(105)
GMKPLRDAGMVGPITIENKPVEAVTGAAPVALSFEPHNVEARGIKNEKVLGNKPTPDRVNIDAKAFSEANMDLPDKEDHSWLVLTPGYYYENGTSNDTHTGAYSY
>1bawA_cp88_simi048(106)
YCAATRGASKCSGTFDSPTGEYSRHTLPVSGVPFENANLTYHPDVIDKWVAARAPPHIILIDETEIRGGSSELETKSSASIYMRFAKALVHELLFSTDFPYAKFDI
>1bawA_cp88_simi047(105)
VSLPGKTANMVNKFIVKGNQVTSESMMDSGNLQFENAENTCHEGHCVFWENAQSPPHKQYFDDKQVAFARHHMAPHQTDENQLFHETGTIEITVASTPPWGADSC
>1bawA_cp88_simi046(104)
YVQVPHRHANMAGQVTVVGQTYQVRRGADLVCMSPGPTLAHLADERPHQLIYKDTMRQGQDSEVVPQTTPTGHDVLSHEQNIHVPGEPITESLRLEFPALTYTY
>1bawA_cp88_simi045(107)
KMSPETGTMITKLLEDKETFRVEFDAHSGTMQAVGAAVVLVHPNMTVYWIDNNRALVIAGLLSWLLVFGQRAEDAESIQLSKMRFSMGESYTRDDAVECKEDGVYHF
>1bawA_cp88_simi044(103)
WSNEGRGGGFLKKITVAGPGFPLKMICEYQFTQYPAKETGGQEAPVRWPNASSVPGNHAFNGKENPTRTKTAEEKSYPGENLFRGRSVPVDSKMCPPARLFNF
>1bawA_cp88_simi043(105)
MCGHHKEITADNTIPKEQLAFISTNGGPGLCEFTPAAVSRHKGAVAAETKHRLAEQRHIEFDDVQTRMRSKAADDYRSRSMGAFQPAHTYEFSLGQKWPAGSVVY
>1bawA_cp88_simi042(106)
FDAQRKGMQKLGKITLAIEALEAVARADIKFQTLLGYLNISDHKMSAQKWTMLGRKPFFRLEGGKAAPGSTRPVAHAYYRGQLSFQPDLKPDVSISEDFTEGKFGY
>1bawA_cp88_simi041(103)
HKVESRLTQQKRITRAPEEFTSAMGEDEGKLTVEPRNVILNYGKDSVQWGYWAVSFPVPGLYDDDLAPGNVKVLFDYFHAAMMLMEDPGREHWSDIVSQTGSY
>1bawA_cp88_simi040(104)
AVGPHEMWGFTRKGYLDAESVSSDMSHPKYDYQGDFAMGKQADGDTLDWVEDRVPVRNEVAFDQKHVLGAVKHMADKTEPARVFFDETELLVVMQAIPSQEYMP
>1bawA_cp88_simi039(106)
TCEFHKGVGHREHIRASGSAFLGFAGARGNLVETRPAKQSSYWIGGFKLCNNKLPIDNTGVFDLAEDQKAEVEEAVYELGVQLMIYSHEGEDLWFAVDRRNNVVGH
>1bawA_cp88_simi038(103)
YCLLEGFDRRGPIKQSEADDEDDDAEMFLTQLHSFDVCWHPDDELMWGNHELEVHDLLFDQISIPGATVRIKDKTQSSTNDWSDGRAREIVRQRYFEAVSVVQ
>1bawA_cp88_simi037(105)
MRGSPHMYGAVGGTQVSAIVSPQMESIISLSARVFFANVKVERGTYIQWAGHLSPRKAAIFDSFYLPGITRRSADWHAYRELTDSPEYTEETTPQLIFDIGKDVY
>1bawA_cp88_simi036(106)
FYTALLEGSSGVRDNAVEGGTSTVKFLVDLRFLKFYPEDPCCYSGETKALLNDGLVKHDSHVEDDIYPDIVKQTELAAIHGQAIDPPDVIATEYMDSRFNGNERTK
>1bawA_cp88_simi035(103)
EDLPYKEANKKGTIGVQWDASQETGRGIQGAKEGESAIITTRPDALVKGKLIPLEPANDVFAIRWVIEHADETALILHLQLPKFYVHAEGSSFMGGFYATYRK
>1bawA_cp88_simi034(105)
PCAPDYGWNIKIEVHITNDITKKTPVEIGWLMYSPPNLTYHGLDSTYWYDQRTGKGGVIPRADEKPPPTDQALLAMISGDALVLNSRKSTELKASYDFKLTTFVI
>1bawA_cp88_simi033(105)
YKAPFEGVAMVIGRKGVGGAFVTRVGKQERGWPRSNGSVTRRMYVHGKAMPGDTMPLIIQFGSTNNYGKQRLGSEDTKTSTMAKFMIGRVYFFLLVTEIQALTFA
>1bawA_cp88_simi032(108)
GSVIEREKMIIQIVVNQTLPKVTRTGARSHLAVFGRGTVKVYEGKRLHWANSDLKRAVEMLKLSQEPSMNVEKVLPVDWQSDYQRTNPAERSYRKQYETATGLGNYAY
>1bawA_cp88_simi031(107)
DLERSRDALIVRRGFNDSAIASLKDSCGYGRAWFPEVTTGTGEIVLGWWDYYSCIVPGHSPGTNRRCIYTEFPQSADAYSTSQLNVAPAINKGNTEEVDIPEMQYSF
>1bawA_cp88_simi030(105)
LFPPWDGAATKSNWAAERLMEPIKGGLTSNFKPSQYNEVRGLSQGREMISVSLFVPHAVLRDDSDLLGAYKRTALRKADTYLQMRVIGETIPVVLADLVSNPFNT
>1bawA_cp88_simi029(102)
FCLIEKGILIMLTNPYRGTPDGIKHNLSSGNLRFIDPNMADVAGMDNVSFAVVMYHIDAVRSVKYPDSSRYGNINVKQTETKPPERRIIEFVIDVATILSTV
>1bawA_cp88_simi028(106)
GSPTWHTLPLPTGAFTRGRSQIAMTNLDSNFAPLHPHEEEESPMKKTSIFGINALPGARAVIGWIILSSAVSVDLADPVSRQVREVTPWVSKKSDFSGHFCATHTY
>1bawA_cp88_simi027(110)
ANVNPVCGSRHFSPMIRLDKWCQATTLARESQILGFPVEGAELHDGLTMKLDYNKYNCHVALFVDTEHLYHMDFVLQVNSKLFRRASFSIGYGHQYTMHSNYYKGVKGQN
>1bawA_cp88_simi026(104)
ASQQRGSWTADKGLYDPFTGIVFPMNHESWGVMERENTLVTQVESLSWSPDKKETWEILAKKEAGIGEIANWSHYTVHKSLEVTKSEVTSSAGWSKRPVEHYNA
>1bawA_cp88_simi025(107)
YMCRHEALEFGEFALVVGTRSLWSKDGKVKITLDYYTGTFLEHGHDDEELPRKYEKGHWKETTNDVVVHNAERWLADKAQSSFLGFEPRTSWSPTNVTRRGPAEYTD
>1bawA_cp88_simi024(105)
HVVVFNKAGEVHPIYVAGCSARIRDSIKLAKMEQAQRNREPGIDVEWANADDPPHNMTPMAKVLKRWGNPTEGRYENYVGIIYAPVSKGALWTFASPDDYGAVLY
>1bawA_cp88_simi023(104)
YHRIWKSGMLSETELTPFQDEAVATGAHYMTIPENPKLVNVLPSTELVWWDREAEEEGGVGGGAKLGDVNHVDRPIEEHPKFFSRDFDEDGTIAVAIPAKGKAG
>1bawA_cp88_simi022(108)
LCGPNLNAEQVCEYTDEGEVVIHFVWATGGVGREHDPCTPSILPYDQHGAVINGKVYPKNPLDNERQEQGGLKNPAQTVWRKELVVMSRPVNQEMNVSLDYDGATCDW
>1bawA_cp88_simi021(103)
ELAKHSWYIYDMPYTIANMHEYANDGSLEGKTVFAPDHEALWPKDEAKWYVKSHPRCDIHYPVDVTLVTNELSGTTSWSGILSSSDTTIMVHSPTFPELQARR
>1bawA_cp88_simi020(103)
VTGPAQKLGGGYGRIDKPGPNFSPSDGGDRAWTLQEFAVLGHAASTLFWGETESPLNFPALELDLDYSNESADNYEPPSYAWLLAVGLHWQAPRTQDVAPYSA
>1bawA_cp88_simi019(102)
IEVLVNGLGIGQKFRGRMYIKTGSHVDGPGHNYLQPENPNHGEGEAVKSAVLKSLIHHIINFKPENGLGGLLDGASRNQAIYSLLISVLACLSSTNGSYMKY
>1bawA_cp88_simi018(106)
PCELYLYSDTVVDEYIMSAVQATTKKAGLKKQLKFYRVGILVHPTSDVKWFVDAWLEHKETGGRDDIGPIDIQNLEGKTMLMEAYNAPRDPGTGEYAALPPTTKTL
>1bawA_cp88_simi017(107)
PCIPDKAPWGDGSKMAEVEGHFKAGLHATRSAGGRPIAVTVMRGDPVARRKYRNTNANAMFPEIDLLGFWPIVGRPLRLAPVAVNTLGLYTKNEDEDSTKGGQPTDY
>1bawA_cp88_simi016(103)
YILPNKAAAANRSSLTGQTFSKAIGFGGLLIPYPMLSVHVKPEMQPQTASQAPATQASSRHITLSYTNAEKVTHTDHNRHSLVMAVNHELTTLHDNPKGSVRE
>1bawA_cp88_simi015(106)
LCANAASTCNLNTLKEAELYMLQNAYTAIEGAHRPGTARVTETGQSGIKWISTYNRYRRDGNDKKANEHGIQTQLGDFKVYQSSTYSYHNIKESSFVHALFFWYQA
>1bawA_cp88_simi014(102)
AQAALEAIDGKPKEMEHAVSTVLWGLDYALFLYNGLRVTVLHGEEKTIWGIPGPILNDAQTGVAPKSAMRARIALGEQPSKHPQIAKPIAPIESFTRGGASY
>1bawA_cp88_simi013(103)
NFSFDHQGTDGVEAKVQHDQRGIVSMKAKESMSNPEDPVTVDTSRNCHGVGFSLVENSDKDPILWVGTGRHLALSLEFGHMKFSFAEKAYSIYSTKVINLVHR
>1bawA_cp88_simi012(107)
YYTIGNRFKQEGQNTIGEKSTLDTPKQGAKVFKPAEIIVSNVQGGMLDAVKSLEQRKASLKIGTPQSSKQILEIVAKGNEMNRQRRDGEWESLKGRNSFLRWYWREV
>1bawA_cp88_simi011(105)
EGVKSRVHPVIVGYTLQGNTFTWDQVDRKGITQTHPRVDDSKQVDLAYDSDLEVDSQDTFNRDKLLEPNFEVLDLELKASIDREGMAKAYGVTAAFNESPVNKTL
>1bawA_cp88_simi010(105)
LRDIPRNDTDKGLPKEELEMWTTGYTLDMHHVGLSGVNIEGFGGHKIKFADNIGIPQNIVGSQYCKKGGFKDVLTFDYTQIVMAMEIENTAIRLEIEYSAAGYSV
>1bawA_cp88_simi009(108)
PNPTYLGGHSNKIYGYFLVYNDLMSKLVSGDSGGEVEPAEIRIWQKDMIWYANEVPNQPWCLVFSAYKQMPSVMDWPKSLSTEERILAWNADFMCVWKIAVRKIERIH
>1bawA_cp88_simi008(106)
LCRHWNPGLAWVITGEGFGRIFDTVYLRRSEIPFKPDDSIVVIIRLGQWEFKSSKDAKPEIAWRDQVKGYIKSNRTEFGCQDLRTLEGGTNVPVFHELDIAGRPRK
>1bawA_cp88_simi007(105)
YYITTPLVMRAINMRRSSQDLEDRQVDVDLWAQWLDNNLGYLIKFVPSVNVYSPPYNYREDPIHFHIEASATSTIYIMTNPSCLGAMEGYKMIFMEREPKVTNSL
>1bawA_cp88_simi006(103)
SCEKKGIALVPFYEVETIQSSYDDIDAERGHESGEEEPDAVYGTLELEWSAREIQVVAIVHLWPELVVYAKVSLGDKCFGGTDDVPGLPKTGVLTDRPVDVLH
>1bawA_cp88_simi005(104)
HMDRTPFDKLFYIADLAQPLKFTGDEEERVFKGFAEDQQYISKTVEEVYYSVPVFGLFLGYDGQVKGEVASPTSQVDNDPAILAAAEEVGMTLPLKAWLKSNGG
>1bawA_cp88_simi004(106)
YCRDPNTAEGLNPEKTGVVGWPFILQFGALITLVGAEELSKKGPSHDITFVLFKMPLAGFELEAQAVGGYTDQWACEWVHAQNFRAPDETAENYRSNKATHGYFWA
>1bawA_cp88_simi003(105)
FFALEGSHQEYFTVASNDFNALKLIIHVGVVKFDNPAVGMAAGLSVWNGGRRVPYIPILDPIKIPSREKWFSTVMHHYHFTNGDISSYEVKTNIKTEICGKLNHD
>1bawA_cp88_simi002(107)
AVMQTILEQAALSVRAAGSTNDEVSLHLGANKQGLDPNAFIVMTQCGVDRLLGRWLANVLLKIPDENQNLLIWDAQGCPAGHEQVIVIASAFSTLPAEDYIESLVLT
>1bawA_cp88_simi001(104)
FTFIHNLAGVVKECELTNNRGYAKGRAFGHSLLGRAYRERPNPSETTETVFGDVPMLDEFLTIQENVVWKSNFPVDPLVKNVDWIGMYATPGYNSVHPEKRSDY
>1bdb__cp153_iden100(277)
PLYTAAKHAIVGLVRELAFELAPYVRVNGVGSGGINSDLRGPSSLGMGSKAISTVPLADMLKSVLPIGRMPEVEEYTGAYVFFATRGDAAPATGALLNYDGGLGVRGFFSGAGGNDLLEQLNIHPMKLKGEAVLITGGASGLGRALVDRFVAEGAKVAVLDKSAERLAELETDHGDNVLGIVGDVRSLEDQKQAASRCVARFGKIDTLIPNAGIWDYSTALVDLPEESLDAAFDEVFHINVKGYIHAVKACLPALVASRGNVIFTISNAGFYPNGGG
>1bdb__cp153_iden099(277)
PLYTAAKHAIVGLVRELAFELAPYVRVNGVGSGGINSDLRGPSSLGMGSKAISTVPLADMLKSVLPIGRMPEVEEYTGAYVFFATRGHAAPATGALLNYDGGLGTRGFFSGAGGNDLLEQLNIHPMKLKGEAVLITGGASGLGRALVDRFVAEGAKVAVLDKSAERLAELETDHGDNVLGIVGDVRSLEDQKQAASRCVARFGKIDTLIPNAGIWDYSTALVDLPEESLDAAFDEVFHINVKGYIHAVKACLPALVATRGNVIFTISNAGFYPNGGG
>1bdb__cp153_iden098(277)
PLYTAAKHAIVGLVRELAFELAPYVRVNGVGSGGINSDLRGPSSLGMGSKAISTVPLADMLKSVLPIGRMPEVEEYTGAYVFFATRGDAAPATGALLNYDGGLGVRGFFSGAGGNDLLNQLNIHPMKLKGEAVLIAGGAEGLGRALIDRFVAEGAKVAVLDKSAERLAELETDHGDNVLGVVGDMRSLEDQKQAASRCVARFGKIDTLIPNAGIWDYSTALVDLPEESLDAAFDEVFHINVKGYIHAVKACLPALVASRGNVIFTISNAGFYPNGGG
>1bdb__cp153_iden097(277)
PLYTAAKHAIVGLVRELAFELAPYVRTNGVGSGGINSDLRGPSSLGMGSKAYSTVPLADMLKSVLPIGRMPEVEEYTGAYVFFATRGDAAPATGAVLNYDGGLGVRGFFSGAGGNDLLEQLNIHPMKLKGEAVLITGGASGLGRALVDRFVAEGAKVAVLDKSAERLAELETDHGDNVLGIVGDLRSLEDQKQAASRCVASFGKIDTLIPNAGQWDYSTALVDLPEESLNAAFDEVFHINVYGYIHAVKACLPALVASRGNVIFTISNAGFYPNGGG
>1bdb__cp153_iden096(277)
PLYTAAKHAIVGLVKELAFELAPYVRVNGVGSGGINSDLRGPLSLGMGSKAISTVPLADMLKSVLPIGRMPEVEEYTGAYVFFATRGDAAPATAALLNYDGGLAVRGFFSGAGGNDLLEQLNIHPMKLKGQAVLITGGASGLGRALAKRFVAEGAKLAVLDKSAERLAELETDHGDNVLGIVGDVRSLEDQKQAASRCVARFGGIDTLIPNAGIWDYSTALVDIPEESLDAAFDEVFHINVKGYIHAVKACLPALVASRKNVIFTISVAGFYPNGGG
>1bdb__cp153_iden095(277)
PLYTAAIHAIVGLVRELAFELAPYVRVNGVGSGGINSDLRGPSSLGMGSKAISTVPLADMLKSVLPIGRMPEVEEETGAYVFFATRGDAAPATGALLNYYGGLGVRGFFSGAGGNDLLDQLTIHPMKLRGEAVLIAGGASGLGRALRDRFVAEGAKVAVLDKSAERLAELETDHGFNVLGIVGHVRSLEDQKQAASRCVARFGKIDTLIPNAGIWDYSTALVDLPEESLDAAFDEVFHICVKGYIHAVKLCLPALVASRGNVIFTISNASFYPNGGG
>1bdb__cp153_iden094(277)
PLYTAAKHAIVGLVRELAFELAPYVAVNGVGSGGINSDLRGPSKLGMGSKAISTVPLADMLQSVLIIGRMPEVSKYTGAYVFFAYRGDAAPATGALLNYDGGLGVRGFFSGAGGNDLLEQLNIHPMKLKEEAVLITGGASGLGRALVERFVLEGAKVAVLDKSAERLPELETDHGNNVLGVVGDVRSLEDQKQAASRCAARFGKIPTLIPNAGIWDYSTALVDLPEPSLDAAFDEVFHIDVKGYIHAVKACLPALVASRGNVIFTISNAGFYPNGGG
>1bdb__cp153_iden093(275)
PLYTAAKHAIVGLYRELAFLAPYVRVNGVGSGGINSDLRGPSSLGMGSKVISTVPLADMLKSVLPIGRMPSVEEYTGAYVFFRTRGDAPATGALLNYDGGLGVRGFFSGAGGNDLLEQLNIHPMKLKGEAVLISGGATGLGRELIDRFVAEGAFVAVLDKSAERLAELETDHGSNVLGIVGDIRSLEDQKQAASRCVARFGKIDTLIPNAGIMDYSTALVYLPEESLDAAFDEVFHINVKGYIHAIKACLPALVARRGYVIFTMSNAGFYPNGGG
>1bdb__cp153_iden092(278)
PLYTAAKHAIVGLVRELSFFELAPYVRANGVASGGINSDLRGPSSLGMGSKYISTVPLADMLKSVMPISRQPEVDGYTGAYVFFATRGDAAPATGALLNYDGGLGVRGFFSGAGGNDLLEYLNIHGMKLKGEKVLITGGASGAGRELVDRFVAEGAKVALIDKSAEYLVELERDHGDNVLGIVGDVRSLEDQKQAASRCVARFGKIDTLIPNAGIWGYSTALVDLPEESLDAAFDEVFHFNVKGYIHAVKACLPALKASRGNVIFTASNAGFYPNGGG
>1bdb__cp153_iden091(276)
PTYTAAKHAIVGLVRELVFELAPYVRVLGRGSGGITSDLRGPSSLAGSKAISTVPLADMIKSTLPIGRMPEVEEYTGAYVFFATRGDAAPATGALLNYDGGLGVRGYFSGFGGNDLLEELTNHPMKLAGEAVLITGGASGLGRALVDRFFAEDAKVAVLDKSAERLAESETDHGDDVLKIVGDVRSLEDQKQAISRCVARFGKIDTLIPNAGIWDYSTALLDLPEESLDAAFPEVFHINVKGYIHAVKACLPKLVASRGNVIFTVSNAGFYPNGGG
>1bdb__cp153_iden090(278)
PLYTAAKHAIVGFVRGIAHEFAPYVRVNGVGSGGINSDLRGPSSLGMGNKAISTVPLADMLKTVLPIGRMPEVEEYTGAYVFFAGRSGDAYPAFGALLLYDGGLGVRGFKSGAGHNDLIEQLNIHPMKLKGEAAHITGGASGLGRFLVDRNVAEGAKVAVLDDSAERHAEIETDHGDNVLGIVGDERSLEDQKQAASRCVARFKKIDTLIPNANIWDYSTALVDLPEESLDAAFDEVFHINVKGYKHAVKACYPALGASRGNVIFTISNAGFYPNGGF
>1bdb__cp153_iden089(277)
PLYTSSKHAILGEDRELAFELAPYVEVSGVGSNGHNSDLRGPSSLGMGVKAISTVPLADMLKSVLPIGRMPEVIEYTGAYVFFATRGDAAPATGALLNYDGGLGVRGRFSGAGGNDLLEKFNIHPMKLKGEAILITGGASGLGRKGVGKFVAALAKVAVLDKSAGRLAELETDHGDNVLGIVVDVGSLEDQKEAASRCVARFGKIDTLLPNAGIWTKSTALVDLPEESYDAAFDELFHINVKGYIHAVKACLPALVASRGNVIFTFSNAGFYPNGGG
>1bdb__cp153_iden088(277)
PAYTPAKHAITGLERELAFELAPYVRVNGVGSGGINSDLRGPSSLGMGSKAISTVPLADLLNSVLPIGRMPEVEEYTGAYVFFATRGDMAPASGALLNYDGGHGVRGYISGAGGNDLLEQLQIHPMKLKGETVLITYGASGLGRALVSIFVADGAPVAVLPKSAKRLIELETDHGDTVLGKVQDVRSLEDQKQAASRCVARFGKIDTLIPNAGIWDYSTVLVDLTEESIDAAFDEVFHINVKGYWHLVKACLPALIASRGNVISTISNAGFYPRGGG
>1bdb__cp153_iden087(276)
PIYTAKKHPIVGLIRELAFELGPYVRVNGVGSGGINSDLRGPSSLGMGSKRISVVPLADMLKSVLPIGRMPEHEEYTGAYVFFATRGDAAPVTGALLNYDGGLGVRGFFKGAGGNDLLEQLNIHPMKLKGEAYLITGGASGLGRALVDRFVAEGRKMMVLSKSASRLAELECDHDNVLGIVGDVRSLDQQRQAASACVARAGKIDTLIPNAGLWDYGTALVDLDEEVLEAAEGEVWHIRVKGYIHAVKACLPAEVASRGNVIFTISNAGFYEEGGG
>1bdb__cp153_iden086(278)
PLYTAAKHKAIVGLVLELAFELAPYARVNGVGYGGINTDLRGPSSLGMRSKAISTVPGTADMLKSILPVGRMPNVEEYTGAYVFFATRGDAADAIGALLNYDGGLLLRGFFSGAGGNDLLEQFNIHPMKVKGELVLITGGESGLGRALVDRLVADGAKVAIHDKSAERLAELAVDHGGVIVGIKGDVRTLEDQKQAASRTVIYMGKDTLIPNAGIWDLSTALVDLPDESLDAAFDEVFHINTKGYIHAVKACLPALVASRGTVIFTISDAGFYPNGGG
>1bdb__cp153_iden085(277)
PLATAATMAIVGLVRDIAFELAPYVRVPGVGSGGINSDLRGPSSSGMGSKAISTVPLADMLKSVLPIQKMPEVDEYTGRYVFFTTRGDGVPATGDLLNSDGGLGVRGFFSGALGNDLLFQLNIHPMKLKGEKVLIVVGHSGLGRALVDRFVADGAKVAVLDISAERVAELETDHEDNVLSIIGDVRSLIEQDQALCRCVARFGKIDTLIPNAGIWDYSTALVDVPEESLDAAFDEVFHINVKGYIHSVRDCLPALVASRGNVMGTISGTGSYPNGGG
>1bdb__cp153_iden084(275)
SLYTAAKHAIVGLVRELALELAPYVRVNGVGTGGINDDLRGPSSIGMGSKAISTIPAAPMLKDPLPIGAMPEVAEYTGAYVFAATKGDAAPATGALLNYEGGGIRGSFIGAGGNSLLDQLNIHIMKLKGEAVLITGGAAGLGRALLDRFVIEGAKSAVLDKEAERLAELGTDGGDNVLGIVGNVRELEDTKQAIGRCVARFGKGDTLSPNAGIWDYSAALVDLPGESLDEAFDEVFHINVKGYIHVVSCLPALVASRGDVIFTIQNAGFYENGGG
>1bdb__cp153_iden083(278)
PLRTLAKHAIVGLVRELAFELAPYARLNGVDSGGIDSDLRGPIELGMDYKAISTVPLADYLASVLPIGRMKEIEEYTGAYVFYATRGQAVPATGALLDYDGGMGVRGFFPGAGGNYLLEQLNQQTMKLKGEAVLIDGDAKDLGRALVGRFIAEGAKVALLDKSAERLVELETDHGDNVLGNVGDFRSLEDQKAAASKCVNRFGKIFLLIPNAGQWDYSTALVDLPEESLDAAFDEVFHIDVKGIEHAVNAACLPAKVASKGNVIFTIKNAGFYPNGGG
>1bdb__cp153_iden082(276)
PTYTAANHAIVGLVRELWFELAPEVNVNGVGNGGINSDSRDPSSKGMGSKAISTVPLVDMLKSVLPIGRTPEVEEYTGGYVFFKKRGDAYPATGALLNYDGGLGVRGFFSGAKGNDILEDLDIKPMKVKPEAVLATNASDSGRALVDRLVAEGAKVATLDKSTERLAELETDHGDNVLGPIGDVRSIPDQKQASSSCVARFKEGDLLIKNAGHWDYSTALVDLPEESMDAAFDEVFELNVSGYVHAVKACLPAGVASRGNLIFTASNAGFYPNGGG
>1bdb__cp153_iden081(276)
NLYTAIKHAIVGLVRTGAFELAPYVRVNGVGLGGILSDLRGPSSLGMGSKAYSVVPLADMLKSVLPIGRMPEVEEYTASYTYFATRGDAAPATMALLNKDGSLGVRGFFELAGGNDLLEQLNIHPMKLKGKAVLIIGRASGLGRILVDKFVNEGAKEAVLNKSKERLAGLETDHGDNVLGIVGGRYSLEDQKRAASRLVAKFGKIDTLIPNAAMWDRNTALVDILEESLDAAVGEVFHVNVKAYIRAVKGCLLSLVASRGNVIFTISNANTSDGGG
>1bdb__cp153_iden080(276)
PLYKAAKSQIVGLVRDLAFFLAPYVRVNGVGSGGINSAVRGPESLGMGRKAISTVPSADMLKGVLPLGRNPDVEEATGAYVFFMTRGAAAPATGALLNYEAGLGVRGFFSGAGDNDLLEQFPIHPMKLKGEAVLIWGGVSGLGKMMVDRFIAEGAKVAVLDKSAERLKELEADHGPNVLGLVGIVCAIEDQNQAASRCVAFGKIETLIPNTLIWDYSTPVVDEPELLLDAAFEQVFPINVKGYIHAAKACLPLLVASRGNFIGTIENAGFVPNGGV
>1bdb__cp153_iden079(277)
PLYTDAKHGIFALQRELAFEVAPWVRVNGVGGGHHDSDMRGPASLGMGSKAISTVPLGDMLKGQLPIGRGPEVKEYTGAYRFFATRGDEAPLTGALLNYAGELGVRGFFSGKGGNDLFEQLNIHTIKLRGEAVAITGGVSSLGRLVGRFVAEGAGHAVLDKSCERLAELETDVGDNVLGIVGDVRSEEEQKEVASRCVARFGKIDTLIPFESGIWGYDTAVVDLPEESLQAAFETVFHINIKGYIHAVKKCLQALVASRSNQIFAISNGGSEPNDGG
>1bdb__cp153_iden078(277)
PLYTLAEHAIVQLLRELLLEVGPYVEVNGVGSGGINFDLRGPSALGMGSKRISTVPLFDHLKSELPTGRMEEVEEYTGQYVFTALRGKAAPLTGALLAYDGGYGIRDFFSGAAGNDLLIQFDIHPMSLKGEAVLITGGALGLGRALVDRFIAEIAKVAVLDKSAERLIELEAKHGDNILGIVGEVRSLESQRSAASRCVARFGKVDTLIPQAGIWDYNTALADLPEESLDPAFDEVFHIEMEGEIHSVEACLPALVAGAGNSLFTIRNAGFDPSAGG
>1bdb__cp153_iden077(278)
PLYAAAKNGLTGTLRKLGILLYPYVRVDSVGVGGINSDLREPSMLIMGSGAIKTVPLMDMLKSVLPIGRMIEEEKYTGVYVFFATRGDAQPATGILLGYDSGLDVRGFFSGAGGNDLLESLQLHPMKLKGIAVLLTEGAHGLGRALVDRFVAEGAKVAVLDKSAEQLFELHLLHVQNVLGIVGDVRSLEDRKQAAARCGNRFGKQDTLIPNGGIWDASSALVDLPEESLNSAFDELFHINLNGYIVATKACLPALVASRGNSDYFTISNAGFTPNSGG
>1bdb__cp153_iden076(277)
KAYTAYKHAIVGLQRELAFELAPYVKVNGVGSGGIGQDLTGPSSLGMGSKVISCVPLLSGLKMVLNIQTMPEVEEYTGAYTFFATRGSAAKATGCANNYDGGLAARGFFSGAGGNQILKQLNIHPMKVKGDPLLVTGGANGLGRALVDRFVALGRKVAVLSQRAEILEVLETDHPDNVLGIVGDIRALEDQKDAASGCVPRPKKIDTLIPNDGIWDYSTSLVDLPEQSLDEEFDEVGHLNVKGYIHAVKSCLPALEASRGNLKFTVLEAIFYPNYGG
>1bdb__cp153_iden075(279)
PLYTCYKKAIVGLVRELAFELDPYVRVNGVPDGGIYSPLKDGKSIGMGAKAITTVPLADILKEVLPFGRMPTVAEVWGAYVFGATRGNEAPVTGALLNYDGGVGVRGFFSGAGENDLQEQLNIHPKRKHSGEAILITGGASSLGMRAEVDRFVAVGGVAVMDKSTGELAELETDHGDNVLGIFGDIRSLSDKKQASESRPVARYGKYDTLIPNAEIWDYSTALEDDPEETLVAAFDEVFQINVKGYIHEVPECRPALAASRGDVIHTILNLVFYPNGNA
>1bdb__cp153_iden074(277)
PLPTAAEHQPVGVQRELAFEVAPYLQFNGGGHGGINATVGNPSSLGMGIKAISTVPLADLNADLPIGRMREVEEYTVATVFDAYRSDAAPATGILRNYDGALGFRGFSSGAGSRDKLTQLEIPMWEKGEAILITVYGASNLGRATVDRIVAEGAKVAVLDKSAERLVEAETDHGPDILGIVGEVRSREIQLQSASRCVGARFAPIDTLIPNEGIWDYSTGLVSLPEESLDSAFDDVPHILVKGYGHVVKACLPAVVGSRGRVIHTISNAGFYPTEGG
>1bdb__cp153_iden073(276)
PLYCVAKHKIVGYVREAAFEAAPYVRLSGVGTGGDNVDLRGPPSLGMGSIAITTKALADMLSSVLQIGRMPKAEEYTGAYVFFASRGVAGPMTGALLNYDGGLPVRGFVAGSGGNDAGEQNIRPMKYNGRFVAITGGANGLGRAKINKFIAPGAKVAQLDHSAERAAELETDHPDSVLGIVGDVRAAEDGKAAASKCGAKFGKFDTLCPNTGFWDYSTALVDVPEESLDAAYDGVFHINVKGSISAVKACIPALVASRGNVLFLISLLCFYVNDDN
>1bdb__cp153_iden072(277)
PLYTAAKHAVQLLVRHLYFELAGYVRVNGLGSSNINKDLRGPSSDGMGAKSLSTYPLADMLKGVLPIGAMPEVEEYAGAYVFFNVSSDFAPAIGALLNYDSSLWARGFFSGAGGNDLLEETNIHPVKFKGVAVLVKYYAGDGTRALVDRFVTESASTAVLDKNASRLEELYTDHGHNVEGIVGDVRREENQQQAAEHCVPRFGRIDTWLPDAGNWDYFTALVDLPEIGLDCAFDEVFHINGFGEIYAVKACLPAAVASQINVTNTISQAGFYPNGGG
>1bdb__cp153_iden071(276)
PLYTARKHQKVVIVEELAFELRDYVRVNGVNSCGLNSDLRIPESHSIGSKARSTVFAASMNVSVLTNGRMPPVEEYTGAYLFFATRGDAAPASGANLNSNMGLGVIGFFHGAGGNDLMEQINVHPMVLKGTAVLITSGADGAGKALYDNAVAEGAKVAVLDKFAYDIAAFQDGHKDNVLTICGDVNSIGDEKQAASRMVARFGDIDTLIPNARIWMYSTAFVNLPEDSIDAAFDEVFHIGVKSAMHATAAGLPAYASRGNVFFTIYNAVFYPNGGG
>1bdb__cp153_iden070(279)
PLYSAAAHACVGLIIELYFFAVPFVRVNGIGSEGIFSDGRGPSMLGYGSVAIMSVHIADHLRISLPIGQMPEVEEYTGAYAFHATRGDAAPTAGALLNHDGGLNRRGFFLGRGNTHLLEQLNAHPMKLKGHAVLITLGATGLGAALVDRFVAETARVAVLDPVSAERLAERLTDYGANVLGKVGDVRYLEDIVQAAQPCVVIFGKVDTEAPNAGIWRYSTALVDLKKEKLDAAYHEVYHINVKGHLHAHAAAIPAYVLSKGNSIVTIADAGFAFPCGPG
>1bdb__cp153_iden069(275)
DLTAAKHCIVGAFMELAFHNAPLVRVNGVGSGSIMSELRGPSELVMGSKAVASVPDADMLNSTHPIARLPEVEYQGVYVPFATQGDAAPASGDRLNKDGELGRRGTFSGAGGEADLVPQLDLAPMDLKGEAVLIESGDGGVGRGLVDHFKAPGASVAVLDDLVRLVSLETKHRDRVLGRVGDPRSLQDQEEAAERCVLRFGKIDTLIPGSGIWDYSTVLVDLPELNLDAAFDEVFEITVRGYIHMVKACLPTLTAARGNVIVTASKAGFYPNEGG
>1bdb__cp153_iden068(277)
NRYTDFHQAIVGLVRELAFELSPYNRVATVGSDGLHSDTRLPSSLCKGSQAISTVPINFNLKSVTPIGEMPEVLEYTGAYVFFAPRGHAAPAAPADFNFDGALGIRNLFSGFGGNHLMEQFRIHSSKFKGHATIFTGGMVAPSRALVDRFFSEGAKYAVNDKSAEKLANLGTDAGDNVLGIVGGVVSLENQKQAASRCMATYGAIDTLTPNAGIYDYSEALVDLAEERLDAAFEEVVHTTVRGYLHAVAVCCPLLFASRIDVIFEISNAGPYPIGGG
>1bdb__cp153_iden067(279)
PVYTAAKYVIWRLVKELADHLAEYLRVLGVASCGINCDLRGPSELALGNGADTEVPLADPLKSVLPIERMPSVERYTGSQVLWFSRGDAAPTTGALLFYDGGLGLRGFASGFFSNNVLEGLNMHAMKLKGEAVLIAGEASGLGEALVDRFVADGPKFAVMDIIAERLADLETEHGDNVLGIIGELRCLKDQDTAASTCVARFIRIDSLLINEARIWIYYSRAQIDFGEESVDDAFAEVFHKEVDGYIHDVKACLPNLVASNSNVQFTISIGGMQSEGGG
>1bdb__cp153_iden066(278)
MLYYAAKYAILGLVREVHFEPIAPYVPSNGVGTRGMNSPLKSPSSFGMDDNKAISSVPLITMGKSVEPIGIMPEVMEISGAYVFFASDGDAAPAIAMSNYSGTLGVRGFFGGAGGNDLLEQLSIQPMELEGEAVGITQGSSGLFQALVGRHFPEGAKVVILDADRERMAEVENDHGDHVLGIVDDKRILEDQKQRESRVVFRFGRWKNDVPNGGIWGYNTKLVDLPEESLDAAFDEVGITSVEGAVHATKSSLGAEVASDPLVIFSISGAGDYPNAGA
>1bdb__cp153_iden065(276)
PLYTVAKHAIVGTVAQLAFELPLVVRGHDVGSAGYNSDLNGPSSLTMASHGISAIPIVDMLRSVLPINRMPAVEEYNGAYAFTATRHDAAPNTGAIRKYDGGLSQGYFWGASFNDLLEQLNIQKSELKGEDVLITGGSSGIGSALVERANAEGAKPFVVDKSAEHMAALEDQHDDNVEPIKGDVRTLEDQKQVTTRCIARLGKIETLIPNAGIYDGSASQVDMPEELLGNLFGSPFHINKQGDIHSLKACLPMLGASRRDVVFTISEAGFEPAGSG
>1bdb__cp153_iden064(275)
PVWSVAKHAEGLVSDYAFEMAETVRVNGVGSGGNNSDFRGPSSVGAGIQVISTVPLIAMLKSLLPGGRMPEVDQYTGAIVFAANRGRAAPADGYLTNYQNGMGAGGFFGGAGGTAFLIQLLYHPDKLAGNAVLLTDGGSGLLGALVDRFSASGKKSAVLDQSAERLATLDTEHFDNHGIVGDLVSLAGQKQADSQCVTRFGKLDTLIPTTGITDFSTALVEDPRESLTELFDWVFHLSADGYIHSVKACLPAIVASRSLMVFPLSTAGASHNYAG
>1bdb__cp153_iden063(276)
PLETAAAHALQGQRRTLAFRHVRVVDVNDVDSGVIASNLRGPTNLGMGKKALSTDPLNFMLHKVFPIGTMPEVEHMAGGYVFCVTRAVAAPATSALLNYDGGRGTRGIFGGAKGWWLLEVLHAHFMKQQYFAIMVTGGASSLGRAPVDRFMAEGGKANGLLKTAERFGELKYHQSNIKEIVGDVRSLNDQKQEASRCVARFGSIETFIPTAGIWNYTSELLLPEESLDATIDEVVHEKHLLGWIHAVKACIPALVASVGTMIFTISNAALYPAGGG
>1bdb__cp153_iden062(277)
PLYTSAKDNFVGLVRELVFELSPYVRVNGLGSGGSDADLRGPSDLGTGSHLITTLKLADMLKNLWPLGRMPEVEEYRGSYLFFATRGDAIPARAAAVNANGVLGVRVWFVGSNGNDLLQQIEIHPSKLAGTVAATGLASGNGRAVRERFFFEAPKVALLDKLAERLSQLEVDKGDDEILQVDEGREPEDQKQPADEKCVIVFPKVTTLIPASGIWDYSSHLPDFTGEELPAAFDELFAIRAEGLIYEKKACLPAHVASRGIVITVRSGAGFVPTGGG
>1bdb__cp153_iden061(277)
PQITTRKNAIVGLVDILAFRLVPYVRPNPFDSARIDIQLRGPTSLNIGAPDIMTVPLAARLKNILPIGGMPEVEEYTGAYSFFATRGDHGPATGALTNPYGGLGVWGFFSGAHADEFLEQLSTNKFKLKGEAVFVTGGASGLGRDAALDAFVAHSSKVAVMDKSCERLALLETDYTDHRGDMGDSRPLEDQLQLASDLSAPHGKIESLIANIGVWDCSMSLFDIIASPLDKAFSEMFSIAVAGSIQAMGGAAPRLIPDRGQVIYTISNSGFYPNGGG
>1bdb__cp153_iden060(279)
PLYTAKGHAIFPILRQLAFEKAPYIRANGVGEAGIVSRLAGPSTILYGFKALGTRGLDNLLKDVIPIGRQPEIEAYNGTFVLFAQRNDTADTGAEITNRSGVGVHGLQFNGSGGLDKLHQEDVHPLDLANEADLLTGGESPAGRALVDRFVDEAAKTRAILDKSGQQLAELQTDPGDYVGFEIFDVQSLEDKSLAASRCVAKLGKADTLIPYAPDFIWSSALVDLPEESLDAAFDNIFDSNIKGFLIHAFKACVPALVASRGNFIFTTSTNQSYLNGGG
>1bdb__cp153_iden059(277)
PLMQAAKHALEGVVRVMAVNVAEYIRSNSAGSIGVNSDIKGPSNWGMGSKSISSVPVTDALKSVAPIGEEAPVHTYTGAYLFFTSRGDAVDAGEILDVAELGKGVRGFVSGIGINDLLKQLNILPMKGGGADIAISGGASPLGMSLLIRFVLEGEKMAALDRSANTLAELNRDHGDNEIGKLNEVRSLFSEQQAAGRCYARFGKIDTLMPNETLWDYSTTMVDLPEESLEASFDELFEINMFGMIWKPKACQPALDGPRGEVIFWSGNGLFIPNGRG
>1bdb__cp153_iden058(276)
QLYTVAFHIIVNIVMEDSFESAPTVRVNGINTLQINSDARGGSLIGVECRAISTANLKDWNMKMLHIGRMLDLEYKTGIYSFFATQGDAAPATGALLNRDGGGPVRGFFVGGGGNTFLEPLNEGPMKVGGEAVLVTGGSSELGRYLLDKFYADGASFIELDRSADPIAEMERDHDDCVLSIPGDVDGMDDEKNMAFRCGARMGKSDLLIKAYMQKHSTAAVDLPEVCDDAASDESFDVYIKGHTYAVKACNPGLHASRGHVIITISNAGHYPHIGG
>1bdb__cp153_iden057(279)
PLYFALKEKSVGAPRENALDLAPPKVKAEKFGNWGINSDLRGPSSLGMGWKTISCIPLADTFASMNFQGRMPEVEEYSGDYAFFATTANAAPAEGKVLSFNGSEVCRGPDTEAGGNEVLEQLIILPGKLKGDAILMLGCAGNLGMALFDRFVAERAKVVTYDESAERGYENETDEHDTVFGLNEDIYVLDYLNQAGSRGVARFGNGQTLILAASFWVIYSTIVVNLPEKSLDAAFQDVFNYNVKAMGKSVKSCLDGLAASEVNVIFVRDRGGFYPNGGL
>1bdb__cp153_iden056(278)
PLYSTAKSAIESPVRDLGGSYAPLCRVNGVIRGGINTDFNGVSSIGVGSPAVANLPRVDMLKSVLPIGYKPQVKEGTGAYVFFAGRLDAAEATGRRFNYDGGLGVQFFFLSAGSSALGTKLNMHPPRFKGEAVLITLGATFGRRVTVARIVHLGAKEGVTDKIAERLEFEDTDHPTNIFGVYGRMRFLDDQDKVALRGVARFRKIFDLLITNAGIWDRSTAGHDLPFDNFDAAAEYVVHVKLKGYVSAMKYCIPGFKAERGTVMFEISNATVYSMNRG
>1bdb__cp153_iden055(278)
PLYTGAEYYIVVLVFVLAFEVAPYAKVNGVGTGGIQSDLRALSSMMGTKVISKYPLADMLKTVLKIKQMKSEETYTESTVYFAMRGQSAPLLRYGLVNYDGGILVKGGFFSGTGGNDMSEQQNLHSMKMKLSEVIISGGASGLGWGVVKQEMIEGLAVAVLDKSVEDGTENETDHGPNLLGIVQDVRGLRDQKETASESKFLWGEVDAIIPKSGQWNFSSALEKLPENQLSWLFGSVYHCNILDYILRTIACLWALIGSWGRALFTVNDVGFTTNGSG
>1bdb__cp153_iden054(276)
PKYTAAADIYTGLNREFIFEFAPYFRVNGVGEKGINQKDRGPRSLGMGSDLISTVSLIEMLKSVQHIPNMPSRAAVTGAHKSRGAGGDASPAFNTLLNTDGGVEIRGFYSTAIDADLLKQHDYHPIVLVGEAVLVGGAASSLGVSTVDRPVAERAKAAVPKKSANRLAELETEHKSKILYLVGDLESFEEPLQQETRAVERFPYETLIPNLEIWRVSERHVQLPDEAFFAAYEEIRNDKVKGYILALKALLPALLNSRKQVIFSRSEQGEYANGIA
>1bdb__cp153_iden053(278)
KLYVGNKDESVGSMREMAQEALPYVRVNGLNKKQGICTDLRVPSVDGMGSKAILTSPLADIWKMSLFIGRMPEVEDQNASSVWNAAGGDAADATDSGLKKKGGITLRGFLSGLGGNEILEVYNIHPMFLNFQAVVIVGGAPGLMHAEVPRLVAEGANIALLNDSTERKALLNTARGDNELGIRWDEATMANQSSRAPTCRNMFGKPDTIIPNIDIWEYSQALVDLVEESLDAKFDSTFHESVKHIRSMAKECFSALACSPKNVMFTIRLRGTWRQSGG
>1bdb__cp153_iden052(275)
PIYTAIKHAILGIVRELESETAPYVNDRVGHGSINQNLPGIRSDGLGAKLIVAVPLADMMRSIFPYGRQPARAALKGAPVFFNEVGDDAPATHAPLADEGLGFQGDVPFIAGGGGLKEQINIGPVKIKGEALLIFNGRSGLGRGLMRRFYAKGAKLVLLRKTASKCREARSSHGFNGVGIVERTSNMDQNQAATSCEAILEKHDALNSNQDLWLYEPAGVDLAEDSSDVGFEVFNINLIAKYIILKSECLKACFADQGNVIFQISRNGFYPNGGR
>1bdb__cp153_iden051(276)
ELFATTIVHAEISAVLELANEVAFYTRQNGVGTGMINRDLRGESDIVIVRKVISIPPCRETFKSDVPIGRMDKVEPAQGAVAQIDARNPVAPAKGKLGYDGGDTLLGFFDLTLGDSLITQEAIHPPKVQGNAVDPQPGAEGLNRALVNRFVAPFAKVLEIDKSVTTLAEIESAGGVNKRGIVGDIESLEDEIQAATPCSARVGRIDSEIDNADRWDYSTAFKDWTDGLKGAFSEVFDVRKGEYIHGAQACLPSPVAARGNVLFTPSNAIFYPSAGG
>1bdb__cp153_iden050(279)
PFYSAAKDARVKLVRLMAAELGPYVNVPSLGIGGIDNTKRFSRNTAKNEKAVGTNPIDDILWSVLPNGLMEEVNESTGANVLFIKFGYQSNATKVALGYQSVLVVVLIVGGAGGMDPGERLQINLIRLKGQAVHILAGQHKLPRENVSRRAAIGAPACVIKKSARGLAETHTAKGNNVLGIAGNVRSYDDQLQAGTRCVARLGQLLTLIDDKDIWDYATALVYEPREGGDKAFCEVFHIDLDPLIHESGACNPLLVAFRREVDQFTYYSNGGVIFNGGG
>1bdb__cp153_iden049(276)
PLPKMGERPAPILIRELAFYVAEYVRVNGVGNSGFPAKLGPSVLGVGSSTIQTGRVEAYSLASVIPQGSHMPEEEEYAAYVAGEVRVDIAPVLGALENYSSGTGVKGSLLGIGDNDLLSQLSAFIVFLKSQAAVKNGGSGLPQTIKERFFIDATKVAVLDKILGRLAPLESDHAKPDLSLAVGDVRDEPDSRSSGSRAVARFKEYDAVIPNAGRWMYTVNLLSVPIESLKAAYDEVFKISVRPWKHYDTACPFVSYNRGGLRLVITNAGSKPNECG
>1bdb__cp153_iden048(278)
GVYSAAATAKLGVVRPNKFQLASYVARFGIGSGGLNSGAKDPSSALMGIELIPTTPLQDMLQFYLPILRMPPVQSNKEELELRKTAGENAGAKGANLRREAGSGVRAEWPIAGGPDLLEDQQVHDLKLKGELTRYITGTTSGAGRALKDRGIIEGAKVIVDTKHTDRLTSMSTYHGPDCALELRSEERSEDQEQGASRCSARMSRVSKVVRLAGRWDYSMRWSILPTESLPAGFGECFAINVGGVVPAMNLCAGGLVAARLPIIFTIINEGLFPNRQH
>1bdb__cp153_iden047(275)
AAYEPVGHAIVKVVSVLLPEGAPLMKVVGKTVLGITSPLNRGSDSLGMGDRMIYTIPVIEVLLGGYPIGYIDKVELYPSPHVFEASARDAAMLPALLNYDGGLGVRAHLDIVGGADLRPQLNIHFMGLFGEKELMVPHASGLRVAIVDRFLVDGAKNVVLDVNLKRKARSEVEHGEYVLGVAVLLREVSDQPQCAAAPVGRFEVVDDLKPAAGIWDGEAVLENPSSYNDIALNENFGNTTGYICAVQACLPPLVAQTGPVVTGVTTAGCPKNGGD
>1bdb__cp153_iden046(277)
NLYTALIHNKVLEKRHLAYLIDSGAEVSNVAESGLSSDLEMSNDIGIGSRFVQSVPLKPMLKSVAPKGRMDSVPQYTGSFVFFAWKAMMVPATGAIHGYERGYNKPGEFSGYGGHNLRRKLAIFHMKFNGESVIALPGAASDLGISAMDEVSAEGLTIYVGDKSLVGTERGTNHSQELGWIVGNVKALWDKGNCGSDCAARQGKEDTAPPNYSVWDYSHALVDLDQEEGDCAFDEGFHINYHGTVHAHNAVTPADVALKGTLLVLLSMAKFYPLGGG
>1bdb__cp153_iden045(278)
PRYRAAAHNVPKLRLDALELAPRDVTNVITYGGFNNKIKNPSSLWMTSIAIGFVETADMYKEVLPSGTRGEVDLTIYSGDFFATRYVNCPSTYALLTLDGLVAVAGFFEGIGSDTDLLTHLGLHPMDVRGLGVKIRREAGRLGGALVDRHVAIGSNVAVLDKEAGDLAEVETDIANHLLGLAGQARGEEPELEVAEMCVRRFALILTIFPMGAIWDLRTDYADNVDDALDEACEEVFSFFLAGWIRAVFCCIPAVSKVAMGHVIYRTDNELFHDWGGG
>1bdb__cp153_iden044(272)
PLFEWLTHRIYGRINEFKFDYIFYVILNGSESGGIRIDSEGPASYSLVSKILLTVGIGDLNKSRLPVGHGVELEEDSKRYVHFPMRTDAAASEGSISEYQMGIVRGFFEGAGGNDLLPTAAIHDFVKKGEAVALAHGMSSLGRAWVDRRSAEWAKVAILKKSEKNWLPEKDHGKNVVGLVLDAEAEQDQNQAFPCGGRFSKKDRLLPNAGIWDYVQTYKELPELSLDAEDEVASASLEAIPDKPGKIPAIIRSFLDITTALEITEPYCVESD
>1bdb__cp153_iden043(278)
DLGKGSTFVIAPTISTHVFELQFLTRFNQLLSHGVGSDLRAPSPLRDGSKAVEVVPAARHMLLSVSEISRAQKVEESDSSDWLYEGQGNAEPGTGALWLWDSGSLLLNFYAGAYGNDLLEQMPIHPLRYNNEMVFITGGSVGDTRTLAKLIFAEGAIVGLDDKSAEMAAALPALYGKNFLSIVGGVRTLEDGNQEGERNALRLPDVNVIIADCLVWDYPTAIVDGKPEKTWKAVDRLGHLNIKHFIQKVKGAVQLLVLESGNLIFTIASPGWLPNGGG
>1bdb__cp153_iden042(281)
PIGLAEVKTAVGGVRKLANDLALYTREEGQGDGGISTDNFPPSSLGFGNKPHSILMLEETNEVLQNTRFPRVEDEGGAMYVFIWMYSDNAPASGAMEIIDGNEIARMKFSGHGGNLIIEQKTYSHSMYKSGLAVLVGGGKTALARVLFDRLVMYGSKVYIQDKLTSRLADMRNSDKTNTDGIVVELTTAEDGKFPKCRIFVKHGKASQLIKDWGCKDKEDNALIVKFPEQSPGAAFKDVFHVALKGKEAAIDALLPSVVATSRNLLCLTDTNAGYYRRKGN
>1bdb__cp153_iden041(275)
FMHFNALSYVVIGAMRAAADKVAPPADVNGLMSAGGNSGEMGTPLGDYGSLVSTVPGSDFIKSDHPIGPMPDVEDFIPIYVFTMFRGDAMPSQDYLLNIDGGAGNGQGCSAAGGCDILYDQMVHHMCVRHICVLTTMEVANFGVSLVERFLSLGTKVRVSDDDAADLVKIDVDHIHCGLLVVGPLRKLEKKVELAKGAVVRFGLIDTLLPFTGLWSYYLAFVDLPPESLDKPCDLTLHYNGKPYTEKGIFLPLEMHGFGQVIFTDAVSFWDGGGG
>1bdb__cp153_iden040(276)
CLRDAHQAAIESLKKDLLFYVFFSFFVTLRSDGNIRDELYGGTPLSERKAIIEFKLYDTHHNIAEISRSPIVEEVTSAMKGHGTRRLAGPARGALFIHSGELGVRGTASTLGVNVLIEYINFKPVKKTSDSAHIQNGASGGGEELNNQDPANNAQLAYLDKSAEDIAGLETRHGDNVYVVGGEDILETQFRAASDEVGKVLRTDTIIPKAGANEYSTLLSGALPEELAPAAQEETGVTDAVGWTQAVDGCDRHLVKERGDVLLEIGETAYKPNGHE
>1bdb__cp153_iden039(278)
TLRYSAKHAIVLLVTHLAMDLASDLRKVLTSSGGPKSLLKQGSELWLGAKNPLYRALEGILTGELPNIILPEVSRGRPHSYVYFLVRGAANPQAGGKLNHDAGLRCVAFFGAESNDLDDHLTIIPMSLWGIGLILTGGSSYGLGRSSSDQYVAEGEANSVADKDIRLFAALVDNLNENDTGPWNKRNGEFDSRQAISKMLAHNAKLDELVRNARLVHENDTREDTPEESWGSLQSAVFHVAIHVYVLFLKACAPATVAGKGNIEIPALNNRAYENSGH
>1bdb__cp153_iden038(279)
PTYTPMADHNLGCTKREAGFELYPLIQTGGTGSNYIDSGGKSFAGIAWGSDKTSTSPIANMLKCVGGAGRMPAVGKHETIKLFFAIGGNGAGEVGALLVDDGSELCIGFLGQGSNPRFEQINIYLFHHKGLPSAASSGASTLPMGVTERFAALGPRVAVVPKSAQSVAASEKDYGEIVELNTGDLKILDVNCTSMELCQGFETLDDALVPACGPVDADVDLLDTQDESLGAEIDEVKNQNFSRRYEVMQFSAGYERLKAYRGEVMFLESDFGVVPMGGG
>1bdb__cp153_iden037(276)
GLYLAVKFEVVAGSLELMEEAGGLVNNQWIEPDPMELSLMGPQSLFFLYKAASVTPLAKILFSYEFGGFMCVVEDYSMDALFHTRYHAAPGSGALIVYGANIDITGYWEGGPANEVREQMEIVPMKLKNEGIYIYGLWQGLDPNTSDRFVAGGSEYCVVDRELEQIAELNQSHGNYVLGLIGNVKGTDELMAARSECVNRFGCCDTATPEAGTWKLMYAAYDTPDLQVDDWFPMQFYMEVRGIPLFSDASYPIVMTGHKSRLNWISTPKFLPNGLG
>1bdb__cp153_iden036(277)
MLGFAAMDMYTGGSGDIADPLSAAKRVSGFYNGPVNSDYGGNTTEGMSSFAFAVRLAGLLDSSIPMGEMEKVFEIVSASVRMKTYSNRTQAEFKKLRFDGKMANRGFNCFARGIDVIRQGNISPVRAQGEAVFTAESLSDLGLTLPDSFLGSAGPSAAVLEKSAEESKLGDIDRGYGHLAILPDYFEREHTQMRDQRGYGRFAQIDSRDPNELYWDYATALIEMPASVDTPVLEVLHIHAARQVFGGAKRFVGFMIIGSGEVIFTMLDNAPYANGEG
>1bdb__cp153_iden035(278)
PLYTSRARGLKGVMQVLLVILSAFEKINIDRLMLLDRLLEHPLSKVPNLASVWSTLELYMMLSRDLYIGLIPNVESYNGMTLWAADVRDAFVAQPAGTEHDRGILDVLTGLSEAGGTALFQANILPYFMEGLGILIHVAMTGYQYAPYKEFLGSGFYSAHFGISAEGVFEKKASWGMNNLGIPGPVMKLESQSLTKDGCMEIGKREEVFPNAGAWLNHTTIFELPAQNLVSKEDQVRRLNVEGYGGATKVILAIALVGSRGDSTFSTVNTGFYQNTTG
>1bdb__cp153_iden034(279)
PITDVVSLALYGGVYEIFFPMEEYRNVKGYKAAGLNSDLRGPTSQGMKTNFILEVDSEDRAIQVHQIQQRTLTSESYAAYLGFATMSDADPPAFAEPQFDGYLGDYGPSASFFGVELVSIQFQMIDALIIGDLEMTDPEDSALKTAQPKQFTAEEDTVDVTAGGAGRCEENGNDHGEPNLGISEDFNKFDVLQISMTGLIAQFYTIDGLLPNTNLWNQVVELCDLAEADLDKVSDLSVDINGKDYMDKKAICLPELIPSRGVVVFLVSADKFFYPGGKN
>1bdb__cp153_iden033(279)
PLYAGNYHAMVAVAVRRMIQEETPGSKAKVGESQDVVNPVDGSDSVFTDFTASKHYPLIVLPTIRPEIKLVGDVCEYNINYDDLYSVNSERLATLAITTYQGGLGVRSLPPFQPGLDIIEKDDYMYMFVGQSIIATGMGTGLTSVILDDTTVGQQKSRVLKKSETAVLEFVEVIVHVLDAPGILLSVRSIEHSDSIASLYCPEGGEIDVKIPNDGDWSYSPAIEEKDGVSVDIAFVVVREIFVLGFWHADKACYSCITASHGNVIVVIAMYKVWPGAGL
>1bdb__cp153_iden032(274)
PFLTNAKLALVAEFFGMHEPLHMEYPAENEVGSLKVNTDLRHQAAVGDGHPKVLNNPIAGPLLKNYLPIAAFGQPELWLISYQNLGYGKGRIPATGAHRLDYFGFVRGFFTQTLGVPLKMQLDLHVMKIEEEILFLASRKEHQFRLYVDSMIEDNKFEPELMQHKEKLSEVMGGNVMGEGAVISEESQRQRTQYTVQEFGSYEVLLGSKAIYVLETAVKDLPTAFVNAEALKLVPRVGLGNISTHEDCIPTLVFSNAACFQLASSDGMDSANAG
>1bdb__cp153_iden031(280)
PIENRADHCMSGHLHREKILEMNIDIRESAEKFAGINNGDKLSSKTIMASSEMSLTDYTEEVTHSKKEVSKYPEGETSTGGRVFHEYRGTLRPAWGSRLLYDMQLACRSLFPSGMVNDLVPSERSPPIEADNLGVRILGALKNPGSKWVHGFTGEAIVPVKMLVKSHRKLAMLWSSKADGLSGIVGEVSQINDEYRAGTRCTIGGGMRDYLSANANIYDAKKQTIKIAHPNAPADGSRVTQYHSKGYFYVFKKCWPALGYQTGNALFIDGYTDREPNQGG
>1bdb__cp153_iden030(275)
ARASFSQHAVAYLVSDRTNRLERVVESGVHGGHAEAVRGPKWLLDDIALDYLALKDKLADSLESRAPEIEVGPGLYILFVTRGDPVFAGSLALIISGALGRRGYESDEIGTPESNCFDSHGSLNNNSARYTNAPELLREHTEVGFIALGIVMRNGRKIKDESTASISTDEWSFNVILVPHGVESMPAVKTAESRCVARPSELDVRIKNADCWLYSAHFKPKKRMVSLGIDTDQKLFSIHTMSRIRAVRFLVKAIHLRKSIIFVFQTSTLEPSGST
>1bdb__cp153_iden029(274)
QLRRLAKHAKITVVAPFVFEEKKIVEIQHRGAAPEGEYFEKPHALIRGSWWFSTKVPGDDQLKEITDRNKLDAYGDNYIDVEGFARRGEAGNSQDTGSTYDGIEEISMFSNIPTNDHMHLNGEKASRVNGEKVQTQGVESSKGLILKDRFLADGKEGILDKNEIAAAEACAKDSFAILATVDDAKEFIFEQPHAVRCVEECRQDMVEILGQMSFSNLKFELPLGSHDGARWDCVPRIRMESWPAPKKELRNLVQLVGRTIYHADNAFFFHTGGD
>1bdb__cp153_iden028(273)
QYWFVKEVEDVVALREDYIQMRAPYVQVNGIVDSVIGVKGYWAGRIRVSGLAEVPLKQVASIAILNGRPPYNEVRTGQVIAMDSLNDRKGITGSVLNQYFALYTVGLMDSLVDYEVAKFLNLDWKTRGAQFQVTAAESNAASLKINRFSVDIIKCGHLGLSTEKWGELKFHISQHYIGAFGDQKHLENQKQLFSRCFALVLKVTEFEDNAHTWDTVTSTVRAPENKIWLEWEELHGSVKVYIHKQTRAKWKVASRGTLALLVFGWIAYPNYNA
>1bdb__cp153_iden027(275)
IALLNADLLIVSLVTEVEEALVPIGQINASGEHAFAVEFDDPDAGHHYKPGISYHLLSGLDITLPPVIPEDVDEVMGPYKEPLHGPNADNMGRTLCHDDNYGVRAVNEGLGSENDLKVHNLTTMGLYLRPVRIENLESTWGEALRGRFVADGARTGILPRRSQHLKLNELDAHNQLLGVIHDYKFVCNFLKKGMRRTTFYLIWLDGFYDEYSIWDYLIAVVDFPWEIINQVALEDIRVHIAANVYGYEACYPSIASRGDLSGSKNDEDIEHDSGS
>1bdb__cp153_iden026(276)
MKETAYPSQMVTYVGQEEFTDEIKYVVFGAIFLSEHWSLERGLSVLYLGAYAILVIVYEKSCQIAPLDIDRIPVQFTWDNVNVSWATRGQEVTYGRGFWGYETQYKNILTGPNNLGVMQRLRLMPMKYESGAIIIEGSAGDLDHPRLRFGTESRISHLTNQYELGLACKETTDCGAHEVHMEPAIKVQGTVQRRVTCVARYGAISTFIPDEKYWLSVTDDHTVPFKSVWSEQTKILDLNVAGGAVNSMANTLKMPVSEGNVIETITAPTFYMNKAN
>1bdb__cp153_iden025(279)
TLPIEAWTELHELYIHLACRLLRYILVNNHPQTRKHSDVFGPEALREYVKGTLRISLSQRVRESVLDSRRILPGVEDEAGSGLSMEREKELAATVSDSSTDDGLPVEVFFSDIAPVYKLSSLNWDPMKINDPDVRLTGGAIRVFHAELPRWWFDTITGLNYIKKGRDGLEAILTQRGNNVSSSLFGEIKGANIRPGTVRGDIRPDGQKAMFVPDGKEWSLETAYVEIPGSIKFALSDTGIKEVDGGIYLQKVCSLSVVDWRPNNSAGGNGTTWTAAGAG
>1bdb__cp153_iden024(273)
PVYKQARHVALGAVDWITFAFECPSLVDGSMEAGVNAATNNDARLGPQGDNVLDSLPRDQEAIPVGKQGEPGVHECGGKYKLVKLFLYAGPLNKSLFKCTCLLGVHGTAVPYGMDDEPEELDGEGFWLCLPRALKAGWGADSDRGGVDIIGNYFKVKVLNPIAESRGVAPGAHKTVRKIELVGLKALIEQKRTKRSRKRKLKLIGQEESNGKAEAEASNDAPQQFDDFKFPLLLRLFVKGTNHAAEYSIDAPNFGTNCATVLPIAAVYGHNSS
>1bdb__cp153_iden023(276)
PAYCIGTQHKIGDLQEPLTLATMIFSLAFTNSDGVPYDAERAQICSNFSKMAGLTILAVKKWGALPDEQSVDPAVRGPFAALNNCVSQVPGTLVSINYKSGCAIDGSTILRLGKAVVHPHIYEPTRRVILEGGAIIDGIKLSVAGSDRFKTITRIQLVILVGDDKSPDADSKGGDPALALSRIDELQDMKQDAKWPVATGGHEDRIGNRSHIWDDPTLHLMAPEKISHQLLHEVFKINVLIRLGHFEKRVLKGTEAKGYEVLGTNTESGTPEDEGL
>1bdb__cp153_iden022(275)
PEWEFSYTEYINGLLDQTWTRLVARGVDNLLIETNIAAAPGPAILMMASRANQESPSASLTVNVCCEGSTKPQRQVASARLWGSLHGSAAPLTIFKENSDAGDIVSGFFQPAIGNAYFKEENMIALDIHWFLTFLGEGKQMFGIASVTPMIFDGEPLVVLLPDTLSYKYRAVHKGGIIVMGEGVEKFILVHETLSGCEARTSAAVDECEKGAAWDPAVALRDGPDETLGFGTVIIFGANAGKIRGVWHIAPMPELLNGNHMRCMARDGGVPNGGG
>1bdb__cp153_iden021(275)
PNCVSSHQVEILLGREIKEYAYKFASGPAANIGLPTLSIRNDVNMAQEATVTILLASIQLIKLSFVVGELQEVTLNHVVNRVRGDSANLLRTGCEYDGPAGIAEFALGRWGEIMQIVHVDDLKLREPIVIDVFAIPGRNQARAFIFYADAEEHQGLRGYNLWTLARRALDFGDTIDLIFGVTDSAHSEPEAMSLEDKVSFNGKEAAAHEGTWPANVKRYEIPEGVEDAAAYGEVEGVFVRTSQQPISACLREIMEDVESFVITIIVAGMTTTGGP
>1bdb__cp153_iden020(280)
KSELFPTEAFLGCFFELKFNNQRGILIGLGVRGWSYNWLLNVSRTHGDPKETMMIVTMEGIPPKISELLAGLRICEPTGYGLVVAMNEGAYPAAFYDLDRYHSLNYSNVENYAGEMLMIGLRNVNFTEYLEANEVFENGGPSGYATHAVQSINMGILFLVVIPPAQLGKELEFDLIRCLGFSLWGGVRNYAADINSLDEDHGREPSWLNDVPSTNLEKHSPAELDLPYKTYQVSSDDGAKAMQVAMKMPVYRDCMHKYLLADGEDTLPFVSATLNPNGHP
>1bdb__cp153_iden019(281)
SRKLDFSVVVQPLREPKLGTVPPILRRLEKDTNVDSKELHGPTILNVVKQAASTPWTDSMKMADTTPIAENPMESDLTAAQVQKIIRHPEGEIGLRSIKAGLGQSIFFKPAGSKLPQIYRIMHPGGMILEEEERLHGGNGDVAATTLRAAQETINGYIPAVKKSGVRNWPDVMSRHGWVGNEGSRKVLDQIELAINIFRITEVLEKWPRQLQFLMLTDYRTGTQITPPKAKKAALNGVTDSMGNIGVELRDQALSIPSQLMGAELFEETISREMINKNGEG
>1bdb__cp153_iden018(274)
IMYKQTKEWIVVTYEQKETHLAGWMNEVTDDRMYMFDLLLGRAVVARVGLAAIYRKPHDKIVNQGPIEGMERNRIHKATEEAATAKAETAPVQLSTLGVFGNDIDSLCRDHLMHELKAEFNLAMMWYKTGATLGARGTDGFLCASALKFYWFGPGRDLQDLHAPQGEKRITEHGRDPKARVFGWPNHNNWQLDASCIGRFIEINTRLLNTPLDREFLGFRAGDEWMGSAFPKLNHPGKEFRKNLRGAIEASRSLKPDTGLLYDNSINVFPDHAP
>1bdb__cp153_iden017(279)
ALSLFPRHAGALAQLKKSEAYQVHLRTEHGGVEGILGDSQGTTVFGVGEDVIIGAGLVEEEATVSDFGRQVNALINGAVGFSVDTKNRAAPVEELDLLLKSVSGSEANGNKECGSDLDRVAQYLELSVKYMVRFSVQWQGFMGQDIVSILSGARRRKEPLAVGLADRGHSLTYDARLKRGDQIVVGCQVVQYNRHEYPKRAARTGSSKGWVPVDGIDLYTTVAQHNVGADKMFLRWVREVMILSGPTHIIALEEAWPQPGVRASESFTKNDVGEPREEE
>1bdb__cp153_iden016(271)
SGGFQKLRKAVGAVAAGELLMSLLLVQNVQAHAMKGPRDGALIFAQGFQRFMPREHTKEPLGKAVAEGKTPEANAFTSMNIVFSVRMYDESAKGATLYWLGLGVINLVIGEVYGVVVEDDNYDPATYFGDFGAAEGRESIDTAILPFRVWASAYLEISYQNSDHARNHDDAGTKLASYNFKMALEENVLVEQLCRGEWGQQSHVDVAPAYNIKHSMLKNSSTGFSFAGNDGFASQARGKIQPVDLSRESYDIVVGKLIVLISSDIAALIKD
>1bdb__cp153_iden015(275)
PELDLASQTGEATIIHVYKIIENVPTEKVISKANHGKNGPVRVFMGGQGIQGDPNIHYARSGTEVCRQSFSCSDPESVGGLFYAEETASIQIASALTGDTGVLEMAFVHNLQGVFRYEGVFGDQRLESDLIGVAEQSFGLGYNIQVRGKVNDLQVDGVHDDKEDVEGFETKYNIGLAAYVANMHRTKLQLPMIGKVAPDSFSKQSSKWAGAWDIHCDLINYVLEAKDRVMNDLVAWQYNGYYDEIFHSGPVNGHTYRKDRIIQAQEVDAMVSGGL
>1bdb__cp153_iden014(271)
NLFQPSKGTEAIEHTILTKTMSIKRNTQKYHQFDSVVRKAPALSVFDAGDGLNAENVFVLTLNRTRIETCLSLGKSLSTPSDLRPILGAEVFAYYGEYYYIVYYSWWYLRRSLTLKLIPIELAATSVCANGCLVVMVDALVELMVSLFKEDHFMDELAQRVDVFHFLLGLSIRGVRWHLSKDLGLKIKRSLNDATITRAFSCAWEGLIWVYQPWDLDEPKEVYDAIGFDTERLNLYGVGEPLVGCCLERGKAPSLVNSDWDNHKDNIRGSL
>1bdb__cp153_iden013(276)
KKELAEQYVMKDGGGALAQELMAQVRLSGKHPPAMANMRAEGSVPIDLNTNMDFQSPESHAAGGLLMADVGEDEESTEFPFEGCTLVPQFVSGDQDEFETEMSKLSKHSYAGGEHLLNYLRNRVNAEIGDLTVDDAGGKKWFQVREELQYSVVANEIMLPVSDASIGNMATFDSGPRPIALSVVVEANMMTLHLGMGLVLKVTASPDKGAAPSTAWFLHNDLMRFPEPLINYMPSAGFEFRGIGAHREPHGWPGNKDFRGDKKGTSQAVYHKEIGT
>1bdb__cp153_iden012(279)
YLQQDAEYSQLKELRDKDPIGPAYLQEKMALEGRQIDIDGEATLKTGEKTGPGLVFTYLMSEPNPTGKLQPREFDYPTIVILSDAPSVKNVKGGSPIRGAGDRYNARSSRAEKSNDIIPVGSIKPEFREGETMEWIDYNMSQSKWSWGLVGLDGSNVTSYDIGNNRYEQAKANGADEDNAAPQMEKDLREQDTGSQTVSGCVALMANANTPVVFAEHVIDVELLLTVEDRSPNPFGGVVKGVYMACAWGDIWAQSFTDKKKVCEFEVIEDNTPGSTSLG
>1bdb__cp153_iden011(281)
ICNNVYGIHGYWGGDLEEERLCLTPRKTAVRLYVGGGYIHEAPPMDGAIFDGYWYLVLGGGKNTPNIFKSGTVPGCLRFDPAYLFFAGVRRQFQALGGLANPESNRGYDGMRSGDNGTVFALINGIKPVLHWWASDKALYGKVNVVEPPCNEEFAEGSQFGSLYDALFRNATSGAHGTAIILCNTLMFIVDAMIFLFIEEVAVIGESDHALESDFPGYYPMEQVEIPGFGLVIDYPLFLTNRSTLTYKWEEQACGNAIDHRDISAIYGVDEDRMILPGTND
>1bdb__cp153_iden010(278)
PLCLIACHECGPEMNYIAFGEAGYLGVWLRQARLNLYLGGVRWLGFLVDAKGSIVEGDEVLAWFIMSRVLEIDDQAKVYYRVYFFADDLTQEQMEFNVAVMVRRRGLCDNAGEDIEYIKQIAVVKTYHLLPINQLHGHNRDAELPKPRVNAHALYKYFQRRASVTSVLLMGGLIYVSGPKNSVYGAQLTAIITLKTAHRTLGTMRYAPTLLPVTMLYEGSRFILTSNKGAKNEAILNAHIKISNLIGQIGEEKRKIILAGGTVQKLFKKSGSEIPSIG
>1bdb__cp153_iden009(277)
PNLYTRRQGREERYRVYSIYAGAKVRTDRLSSGQFMSRLKGPSGLQVWEKPPIKVIPDLQTDIVLNTMLAALATEWSGSKDTIARQAMNGDWLYAVKNYNTYYGIKAFYKTVDSPEILVERGAGLWVNKYKFRLGIGGNLVPKRKVFKVTMYHEGIKHSISVSTTESAHTYRSAVIIFWIVIGDPHAEPKEMRFPSSSTEHVWRIEAMPPPACAAARSCKWFPLEGTQSGSVSFSGLSSSACPFSHELPGCTIDLKADSVLLDGPLLEAYVFHQGYD
>1bdb__cp153_iden008(280)
STVTASYITVFPLIVSPTIEENNYSLHVGKAMSGVMGDLLGPAIGFVSVVALLIFYARDSVKFNILEHLVQRCTPFQFAYDFINLKNCLLTRPEEWGKRISYEINAYNGQGNPGGLELALDSRGFAKNQVLYATFAGMPSGNTNIRVDSLMQQYAFVLLNQMSALCLKVSEATSHTANIAMRLRDNYGSFAPYVTASEMGICFSWRELDVNQLGIIIPLPASLLTWAERDYPDEKFEFNFAKKMIDWVGLGPNNRGNKHMARTLVRYSHSVVATGFVGAY
>1bdb__cp153_iden007(276)
KIICLEKHDYVKLKLRLTMSRTYVITDGGQKGFASTDRTLPWYYQTRKVEGGSGDKTGIPALVAIYVVFWADDPNYTDTFVFQATTYGLDRATNKDGNLYLPGKTIIYIPKHEIYGHLMPLGKMRSTNGFWQAKPIATAFISTPLQIVYRLEQKGRADKEGTAEARLSLSIINHSTRVPRAAMDAESRDSTDTFKSRAVTAAGIQSQEYGNLWFSKPCIADITSAFFDITSPDKVRINALIYNVDEVGKLFQPRSRAGVVRAIVILSRRTTLNNNK
>1bdb__cp153_iden006(273)
RDIVADSIDILDVNRVAQVNLHPCRQVLALSQGGYGEQKPGTYRKIVVDQEGLVEPTLDVLLAVGRQSRRCDEHFLLHNWFRSHMTVGKVESWSAFRAAFSCGWGLLYYEDTGGTGQSASVSLSHQAAVGYHNTVNGGVAIYQLKSSSCYQLADLRRRVKVDKNSILLECGIAEFDPALLNSSLSNENYNQSYTLVLEEVASVKANLNKVESALHYKLVNVYEPELVEKPETLHCEIRQSVHVVARNFEFIILPLAPYVYEPFNKQIYPSSGS
>1bdb__cp153_iden005(279)
PSITSGIGISGLANRTKAHQQTHGEHATGTSWLRNGPDIAYDRSSGRTGINGTLIDKQIPSELVRPSDFEAPSVWAAMLSFATYEEALDLGRKLRFINGRLMRKWSPAVEEVLGAPERECVFALSLWRKMELSAGILQRCIVSYTWFGPRAIWVAFGTKSVHKGNKVTWYHGRTLRVDVVGVMDETFDKLTVWRCVKQAMDLVVSSAENYIHQAHRFQRSDMLLQTLVLIQREEYWHTPPPRTLVHFPAPRSMKIPLGAETHGSMHNFYSPGSQQDSGK
>1bdb__cp153_iden004(270)
PNNSVLVEDVSHVTILTYEVHSDNDYFTNEGGDEGGANERIEISLYEILILGMQIRGMQATYLPTSVRLSQRETVCGTAAFVMIFWKQNNLLEREEKGSLEVMSLFAWSEQGHPYAAQRNTSRIRGYPFPSTIRRRMGWAQLVRRFILYFLQIMLKQRQHELVNVDSDISAQSIFVISVWSHQVDIEWAGSVVDAEELDDQVMPDLTTTGIGALFVPRYPPKEYTWDAKTQHGKFPGDREVGKSIPTKTLVGEALRWFVKEKGKVNKAGE
>1bdb__cp153_iden003(276)
YYSKFRHFDHEKPPIDTSNLKSEERLSGAFALGLDCQPGRHTVLKVLQARKLGDVYRLSRSGDQGKIHLINGIDKGRLLTGSELELVRVWKSPLDTVHWIVIILLIKDGSQLDMSETANVSMHKADALEQIIQQRKLSWFRECGFVVSANLISFILDVSETGPAPEADLLEDDQQVNYAIKGPAVLRTGFENAATDNSNLAYDGFEYAVNCGAWIYGAQKVDLPINYLHTKDMMLLDNEEDMRYADKKDPGGVGVADLAISDSGDYLTSRQLGHIN
>1bdb__cp153_iden002(274)
GGGLDCTVGEWRQLSMREHVFEYHHTVIHISIMPFTEKEIAMEGNLQTALVELYRAGQTYKLVGYNVESFNPRHKLSLALLHKEADPLTSRSLLLLIAGKVGHAVEQLSENKEDFVDTKKGRELWGANQKRLLVPSVILLAKDIIMHDAVHYGDKKEKIHPTEVDNYDEVEYELQDINSLQLFVMSHQFEGYIYNLLRQHTFRSFEPIAEDAEIVVNSIELKRYICEAIVSEQVIKATLFVRTGEFSTVALPDKTIFTADLFNRANKQNPTRKG
>1bdb__cp153_iden001(280)
GFSFFEEKKMAGIIRYQGPTYSYEETQYDVEYFKETTRRPVRTSSLDIVLLLGFRSQGFGTLYILDERGHIEEKSDKCTYPDASDSEKVCHPDNVPLVARQYSTARSTGDQGVANESVFIVLVNERGRFDDKYKQSRTERVFVVSTVIGLYESQTGDPAEAVFLNRSRLSLLKDPESDSIVLGPIERRDELFENFLGTTTDANVLPRKLVGVYCYSDEQELDNTERNSKILKRYEIAKLINETGAQFEQHLQKVTRERRTNTGALSMSPSSGTAQGIKAN
>1bdb__cp153_simi100(277)
PLYTAAKHAIVGLVRELAFELAPYVRVNGVGSGGINSDLRGPSSLGMGSKAISTVPLADMLKSVLPIGRMPEVEEYTGAYVFFATRGDAAPATGALLNYDGGLGVRGFFSGAGGNDLLEQLNIHPMKLKGEAVLITGGASGLGRALVDRFVAEGAKVAVLDKSAERLAELETDHGDNVLGIVGDVRSLEDQKQAASRCVARFGKIDTLIPNAGIWDYSTALVDLPEESLDAAFDEVFHINVKGYIHAVKACLPALVASRGNVIFTISNAGFYPNGGG
>1bdb__cp153_simi099(277)
PLYTAAKHAIVGLVRELAFELAPYVRVNGVGSGGINSDLRGPSSLGMGSKAISTVPLADMLKSVLPIGRMPEVEEYTGAYVFFATRGHAAPATGALLNYDGGLGTRGFFSGAGGNDLLEQLNIHPMKLKGEAVLITGGASGLGRALVDRFVAEGAKVAVLDKSAERLAELETDHGDNVLGIVGDVRSLEDQKQAASRCVARFGKIDTLIPNAGIWDYSTALVDLPEESLDAAFDEVFHINVKGYIHAVKACLPALVATRGNVIFTISNAGFYPNGGG
>1bdb__cp153_simi098(277)
PLYTAAKHAIVGLVRELAFELAPYVRTNGVGSGGINSDLRGPSSLGMGSKAYSTVPLADMLKSVLPIGRMPEVEEYTGAYVFFATRGDAAPATGAVLNYDGGLGVRGFFSGAGGNDLLEQLNIHPMKLKGEAVLITGGASGLGRALVDRFVAEGAKVAVLDKSAERLAELETDHGDNVLGIVGDLRSLEDQKQAASRCVASFGKIDTLIPNAGQWDYSTALVDLPEESLNAAFDEVFHINVYGYIHAVKACLPALVASRGNVIFTISNAGFYPNGGG
>1bdb__cp153_simi097(278)
PLYVTAAKHAIVGLVRELAFELAPYVRVNGVGSGGINSDLRGPSSLGMGSKAISTVPNADMLKSVLPIGRMPEVEEYTGAYVFFATRGDAAPATGALLNYDGGWGVRGFFSGAGGNDLLEQLIIHSMWLKGEAVLITGGASGLGRALVDRFVAEVAKVAVLDKSAERLAELETDHGDNVLGIVGDVRSLEDQKQAASRCVARFGGIDTLIPNAGFWDYSTALVDLPEESLDAAFDEVFHINVKGYIHAVKACLVALVASRGNVIFTISNAGFYPNGGG
>1bdb__cp153_simi096(277)
PLYTAAIHAIVGLVRELAFELAPYVRVNGVGSGGINSDLRGPSSLGMGSKAISTVPLADMLKSVLPIGRMPEVEEETGAYVFFATRGDAAPATGALLNYYGGLGVRGFFSGAGGNDLLDQLTIHPMKLRGEAVLIAGGASGLGRALRDRFVAEGAKVAVLDKSAERLAELETDHGFNVLGIVGHVRSLEDQKQAASRCVARFGKIDTLIPNAGIWDYSTALVDLPEESLDAAFDEVFHICVKGYIHAVKLCLPALVASRGNVIFTISNASFYPNGGG
>1bdb__cp153_simi095(275)
PLYTAAKHAIVGLYRELAFLAPYVRVNGVGSGGINSDLRGPSSLGMGSKVISTVPLADMLKSVLPIGRMPSVEEYTGAYVFFRTRGDAPATGALLNYDGGLGVRGFFSGAGGNDLLEQLNIHPMKLKGEAVLISGGATGLGRELIDRFVAEGAFVAVLDKSAERLAELETDHGSNVLGIVGDIRSLEDQKQAASRCVARFGKIDTLIPNAGIMDYSTALVYLPEESLDAAFDEVFHINVKGYIHAIKACLPALVARRGYVIFTMSNAGFYPNGGG
>1bdb__cp153_simi094(277)
PLHTTAKHAIVGLVRELAFRLAPYVRVNGVGSGGINSDLRGPSSLGMGSKAISTVPLADMLKSVLPIGRRGEVEEYTGAYVVFATRGDAAPATGALLNYDGGLGVRGFFSGAGGNDLLEQLNIHDMKLKGEAVLITGGKSGLGRAIVKRFVLEGMKVAVLDKSAERLAELECDHGDNVLGIVGDVRSLEDQPQAASRCVCRFGKIDALIPNAGIWDYSTALVDLPEESLDAAFDEVFHANVKGYLHAVKACLPALVASRGNVIFDISNLGFYPNGGG
>1bdb__cp153_simi093(276)
PLYTAAKHAIVGLNRELAFELAPYVRVNGQGSGGINSDLRGPSSLGAGSKAISTSPLADMLKSVLPISRMPEVEEYTGAYVFAATRGDAAPATGALLNYDGGLGVRGFIQSAGGNDLLAQLNIHPNKLKGEAVLITGGASYLGRALVDRFVAAGAKVAVLDKSAERMAELETDHNDVLGIVGDVRSLEDQKQAESRCVARFGKIDTLIPNAGIWDYSTALVDLPEEDSDAAFDEVFHINLKGYIHAVDACLPALVASRGNVIFTVSNAGFYPNGGE
>1bdb__cp153_simi092(278)
PLYTAAKHAIVGFVRGIAHEFAPYVRVNGVGSGGINSDLRGPSSLGMGNKAISTVPLADMLKTVLPIGRMPEVEEYTGAYVFFAGRSGDAYPAFGALLLYDGGLGVRGFKSGAGHNDLIEQLNIHPMKLKGEAAHITGGASGLGRFLVDRNVAEGAKVAVLDDSAERHAEIETDHGDNVLGIVGDERSLEDQKQAASRCVARFKKIDTLIPNANIWDYSTALVDLPEESLDAAFDEVFHINVKGYKHAVKACYPALGASRGNVIFTISNAGFYPNGGF
>1bdb__cp153_simi091(277)
PAYTPAKHAITGLERELAFELAPYVRVNGVGSGGINSDLRGPSSLGMGSKAISTVPLADLLNSVLPIGRMPEVEEYTGAYVFFATRGDMAPASGALLNYDGGHGVRGYISGAGGNDLLEQLQIHPMKLKGETVLITYGASGLGRALVSIFVADGAPVAVLPKSAKRLIELETDHGDTVLGKVQDVRSLEDQKQAASRCVARFGKIDTLIPNAGIWDYSTVLVDLTEESIDAAFDEVFHINVKGYWHLVKACLPALIASRGNVISTISNAGFYPRGGG
>1bdb__cp153_simi090(276)
PIYTAKKHPIVGLIRELAFELGPYVRVNGVGSGGINSDLRGPSSLGMGSKRISVVPLADMLKSVLPIGRMPEHEEYTGAYVFFATRGDAAPVTGALLNYDGGLGVRGFFKGAGGNDLLEQLNIHPMKLKGEAYLITGGASGLGRALVDRFVAEGRKMMVLSKSASRLAELECDHDNVLGIVGDVRSLDQQRQAASACVARAGKIDTLIPNAGLWDYGTALVDLDEEVLEAAEGEVWHIRVKGYIHAVKACLPAEVASRGNVIFTISNAGFYEEGGG
>1bdb__cp153_simi089(277)
PLATAATMAIVGLVRDIAFELAPYVRVPGVGSGGINSDLRGPSSSGMGSKAISTVPLADMLKSVLPIQKMPEVDEYTGRYVFFTTRGDGVPATGDLLNSDGGLGVRGFFSGALGNDLLFQLNIHPMKLKGEKVLIVVGHSGLGRALVDRFVADGAKVAVLDISAERVAELETDHEDNVLSIIGDVRSLIEQDQALCRCVARFGKIDTLIPNAGIWDYSTALVDVPEESLDAAFDEVFHINVKGYIHSVRDCLPALVASRGNVMGTISGTGSYPNGGG
>1bdb__cp153_simi088(276)
PLYTAAKHAIVGLVRSLAFELAPYVRVNGVGSGAINSDERGPSSLGMGSKAISTVPLADMLKSVLPITYSPELSEYSGAYVFFAVRGDAAPAFGGLLNGDGGTGVRGFVSGAGGNDLLEQLIHDMKLKGEAELIFGGVSGLGYALVDRFVAEGKKVAVQDKFGERQIELETDHGDNVLGIVGDVRSLEDEKAAASSCVARFGRIHTLIPNLGIWDYSTALVDLPLESLDAAFDEVFYLNVKGYIHAVKQCLPALVASRGNVIFTHSNAGFYENGGP
>1bdb__cp153_simi087(278)
PLRTLAKHAIVGLVRELAFELAPYARLNGVDSGGIDSDLRGPIELGMDYKAISTVPLADYLASVLPIGRMKEIEEYTGAYVFYATRGQAVPATGALLDYDGGMGVRGFFPGAGGNYLLEQLNQQTMKLKGEAVLIDGDAKDLGRALVGRFIAEGAKVALLDKSAERLVELETDHGDNVLGNVGDFRSLEDQKAAASKCVNRFGKIFLLIPNAGQWDYSTALVDLPEESLDAAFDEVFHIDVKGIEHAVNAACLPAKVASKGNVIFTIKNAGFYPNGGG
>1bdb__cp153_simi086(278)
PLFTAASHLIVGLVRELAFELKPYVRVNGSGSGGINGDLSGPSSYGVFSKAISTVPLADMLKSITPAGRGKEVEEYTGALVFFLTRLDAAPATGALLNYDGGLGSRGFFSTAGGNDTAEQLNIHPMKYKGEGAVVITGGASGMGRALVDRFVAEGAKVLVLDKTAPRLAELETDHIDEYLVIVGDVDSLEDQKQLASRCVARFGKIDTLIDNLGIWDYSPGLVDLPSTSLDAKFDEVFEINVKAYIHALKACLPALIASRGNVIFTFSEAGFYPNGGG
>1bdb__cp153_simi085(276)
NLYTAIKHAIVGLVRTGAFELAPYVRVNGVGLGGILSDLRGPSSLGMGSKAYSVVPLADMLKSVLPIGRMPEVEEYTASYTYFATRGDAAPATMALLNKDGSLGVRGFFELAGGNDLLEQLNIHPMKLKGKAVLIIGRASGLGRILVDKFVNEGAKEAVLNKSKERLAGLETDHGDNVLGIVGGRYSLEDQKRAASRLVAKFGKIDTLIPNAAMWDRNTALVDILEESLDAAVGEVFHVNVKAYIRAVKGCLLSLVASRGNVIFTISNANTSDGGG
>1bdb__cp153_simi084(277)
PLYSAAKHAILLKFRELAFNLAPYVYVNGVGSGEINSDLRYLSSKGMGSKQIATVPPARMMLSVLPYGRMPEDEGYTGLYVFFATRSDIAPATGALLNYRGGVHVRGFFSGATGRDLLEVLNIHPMKLTGEAVLIEGGASGLGRALTDRFVAEGIEVAVQDKSAIRLAELETDHGDNVMGIVYDVREARDQKQPASNCVGRLGKIDTLIPNAKIWDYSTALVDLPEESLDTAFDEAFHINVKGIIHAIKACLPALMASNGEQIYTISNAGFYPIGGG
>1bdb__cp153_simi083(278)
PLYAAAKNGLTGTLRKLGILLYPYVRVDSVGVGGINSDLREPSMLIMGSGAIKTVPLMDMLKSVLPIGRMIEEEKYTGVYVFFATRGDAQPATGILLGYDSGLDVRGFFSGAGGNDLLESLQLHPMKLKGIAVLLTEGAHGLGRALVDRFVAEGAKVAVLDKSAEQLFELHLLHVQNVLGIVGDVRSLEDRKQAAARCGNRFGKQDTLIPNGGIWDASSALVDLPEESLNSAFDELFHINLNGYIVATKACLPALVASRGNSDYFTISNAGFTPNSGG
>1bdb__cp153_simi082(277)
KAYTAYKHAIVGLQRELAFELAPYVKVNGVGSGGIGQDLTGPSSLGMGSKVISCVPLLSGLKMVLNIQTMPEVEEYTGAYTFFATRGSAAKATGCANNYDGGLAARGFFSGAGGNQILKQLNIHPMKVKGDPLLVTGGANGLGRALVDRFVALGRKVAVLSQRAEILEVLETDHPDNVLGIVGDIRALEDQKDAASGCVPRPKKIDTLIPNDGIWDYSTSLVDLPEQSLDEEFDEVGHLNVKGYIHAVKSCLPALEASRGNLKFTVLEAIFYPNYGG
>1bdb__cp153_simi081(279)
PLYTCYKKAIVGLVRELAFELDPYVRVNGVPDGGIYSPLKDGKSIGMGAKAITTVPLADILKEVLPFGRMPTVAEVWGAYVFGATRGNEAPVTGALLNYDGGVGVRGFFSGAGENDLQEQLNIHPKRKHSGEAILITGGASSLGMRAEVDRFVAVGGVAVMDKSTGELAELETDHGDNVLGIFGDIRSLSDKKQASESRPVARYGKYDTLIPNAEIWDYSTALEDDPEETLVAAFDEVFQINVKGYIHEVPECRPALAASRGDVIHTILNLVFYPNGNA
>1bdb__cp153_simi080(275)
PLYDAAKRIVGHVRELASELAPYHLPGHGSGGANYDLRLPSSNLRGSETIVTFTLADMYKSVLPIIAMPEHEEYEGAYVFFATLKPADPAVGVTLNYDGGLGLRGFFSGAQGNDKLEQLNQGPYKLKGEAVLYTGGTSALGRALVDRFVAAGAKFAVLDKSAKRLAELETDIGDGVLGIVGDVRSIEDQGQAANRCVARFGEIDPLIPNAGIIDYSTPPVDLVEEELDPAFDEVFHINVKGYTHAVKAALPRLVSSKGNVVFTISMAGFYTNGGG
>1bdb__cp153_simi079(277)
PLPTAAEHQPVGVQRELAFEVAPYLQFNGGGHGGINATVGNPSSLGMGIKAISTVPLADLNADLPIGRMREVEEYTVATVFDAYRSDAAPATGILRNYDGALGFRGFSSGAGSRDKLTQLEIPMWEKGEAILITVYGASNLGRATVDRIVAEGAKVAVLDKSAERLVEAETDHGPDILGIVGEVRSREIQLQSASRCVGARFAPIDTLIPNEGIWDYSTGLVSLPEESLDSAFDDVPHILVKGYGHVVKACLPAVVGSRGRVIHTISNAGFYPTEGG
>1bdb__cp153_simi078(277)
PLYTAAKHAVQLLVRHLYFELAGYVRVNGLGSSNINKDLRGPSSDGMGAKSLSTYPLADMLKGVLPIGAMPEVEEYAGAYVFFNVSSDFAPAIGALLNYDSSLWARGFFSGAGGNDLLEETNIHPVKFKGVAVLVKYYAGDGTRALVDRFVTESASTAVLDKNASRLEELYTDHGHNVEGIVGDVRREENQQQAAEHCVPRFGRIDTWLPDAGNWDYFTALVDLPEIGLDCAFDEVFHINGFGEIYAVKACLPAAVASQINVTNTISQAGFYPNGGG
>1bdb__cp153_simi077(277)
ILYTAVKHEIVEGVRELEFEDAPTVQTALIGSDGHNSDITNESSLGMGSKAISDVPAADCLKSVIPIGRMPQVEAYTPAKVFFLTHGDFAQATGALLISDGGLGVRGFFSGAGGNDEQRQLTIHPMYLKGELVLITGGASTLMRRQVDRAVALGAKVAILDKSAERLAELLTDHPDNVLGIAGDWRGLEDGDQAASRGAARFGGVDTLVPNQKIWDYSTAFVDTPMEELNAAADEVFHINVKGLIHAVYACQIQGLASQGVVIFAISNAGFHPNGGG
>1bdb__cp153_simi076(275)
DLTAAKHCIVGAFMELAFHNAPLVRVNGVGSGSIMSELRGPSELVMGSKAVASVPDADMLNSTHPIARLPEVEYQGVYVPFATQGDAAPASGDRLNKDGELGRRGTFSGAGGEADLVPQLDLAPMDLKGEAVLIESGDGGVGRGLVDHFKAPGASVAVLDDLVRLVSLETKHRDRVLGRVGDPRSLQDQEEAAERCVLRFGKIDTLIPGSGIWDYSTVLVDLPELNLDAAFDEVFEITVRGYIHMVKACLPTLTAARGNVIVTASKAGFYPNEGG
>1bdb__cp153_simi075(276)
PLYTVAKHAIVGTVAQLAFELPLVVRGHDVGSAGYNSDLNGPSSLTMASHGISAIPIVDMLRSVLPINRMPAVEEYNGAYAFTATRHDAAPNTGAIRKYDGGLSQGYFWGASFNDLLEQLNIQKSELKGEDVLITGGSSGIGSALVERANAEGAKPFVVDKSAEHMAALEDQHDDNVEPIKGDVRTLEDQKQVTTRCIARLGKIETLIPNAGIYDGSASQVDMPEELLGNLFGSPFHINKQGDIHSLKACLPMLGASRRDVVFTISEAGFEPAGSG
>1bdb__cp153_simi074(276)
PIYYAAMCAIDGVVRELAFELADIYRVGGFGSGIMNSDLRPSSLGMESAAISTIALANMLKEMLPIGRMPPYEGQTGEYVFFATRGQAAPATYLLVLEDGGLGRRGKFPGLGGNSMSQLLFIHKMKLAGEAVHITVGALGLGRALVDRIVAEGAKKANFNKPAPRLIVLQTDHGTMVLGIVGDSYSIEHQKQAASRCVSEILWIQTLIPEAGILGATTAVVCLPQESIDAAFQEVFHINVKGYKHTVKGCIPALVAEIGNLKVTISNAVMYAAGGP
>1bdb__cp153_simi073(276)
PLETAAAHALQGQRRTLAFRHVRVVDVNDVDSGVIASNLRGPTNLGMGKKALSTDPLNFMLHKVFPIGTMPEVEHMAGGYVFCVTRAVAAPATSALLNYDGGRGTRGIFGGAKGWWLLEVLHAHFMKQQYFAIMVTGGASSLGRAPVDRFMAEGGKANGLLKTAERFGELKYHQSNIKEIVGDVRSLNDQKQEASRCVARFGSIETFIPTAGIWNYTSELLLPEESLDATIDEVVHEKHLLGWIHAVKACIPALVASVGTMIFTISNAALYPAGGG
>1bdb__cp153_simi072(277)
PQITTRKNAIVGLVDILAFRLVPYVRPNPFDSARIDIQLRGPTSLNIGAPDIMTVPLAARLKNILPIGGMPEVEEYTGAYSFFATRGDHGPATGALTNPYGGLGVWGFFSGAHADEFLEQLSTNKFKLKGEAVFVTGGASGLGRDAALDAFVAHSSKVAVMDKSCERLALLETDYTDHRGDMGDSRPLEDQLQLASDLSAPHGKIESLIANIGVWDCSMSLFDIIASPLDKAFSEMFSIAVAGSIQAMGGAAPRLIPDRGQVIYTISNSGFYPNGGG
>1bdb__cp153_simi071(277)
PLMQAAKHALEGVVRVMAVNVAEYIRSNSAGSIGVNSDIKGPSNWGMGSKSISSVPVTDALKSVAPIGEEAPVHTYTGAYLFFTSRGDAVDAGEILDVAELGKGVRGFVSGIGINDLLKQLNILPMKGGGADIAISGGASPLGMSLLIRFVLEGEKMAALDRSANTLAELNRDHGDNEIGKLNEVRSLFSEQQAAGRCYARFGKIDTLMPNETLWDYSTTMVDLPEESLEASFDELFEINMFGMIWKPKACQPALDGPRGEVIFWSGNGLFIPNGRG
>1bdb__cp153_simi070(276)
QLYTVAFHIIVNIVMEDSFESAPTVRVNGINTLQINSDARGGSLIGVECRAISTANLKDWNMKMLHIGRMLDLEYKTGIYSFFATQGDAAPATGALLNRDGGGPVRGFFVGGGGNTFLEPLNEGPMKVGGEAVLVTGGSSELGRYLLDKFYADGASFIELDRSADPIAEMERDHDDCVLSIPGDVDGMDDEKNMAFRCGARMGKSDLLIKAYMQKHSTAAVDLPEVCDDAASDESFDVYIKGHTYAVKACNPGLHASRGHVIITISNAGHYPHIGG
>1bdb__cp153_simi069(277)
PLTTAAKHAIFKLVLELYQEVAPYVRLLAVGPGGLVKETRPFSHLGMGSDGISSVDAAEMLSSVLPIARIPESEEFNGQKVPFRSRGDTSPSAGALLNYDDGGIGVWGFFSFAGGVYRLEQDLIHPMNVRGDAVLITGGVLGSGRALNDFMVLHTFEVVVLKSDWEDLAELVSDKKDNLPGILDLVRSLAKSKQAAASCEARSGKTEVLFPDAGVWSYSMARLDIPQESLDAAFDFEVHIEVKQMISAVVCLPALVASNGNVCAGIVNAGFYPNHGG
>1bdb__cp153_simi068(277)
PIWTANAHAQVGLVRELAFALLPYVEVGGYGSGGISSDLRGQSQLAMGTKAVSTALLAIMLMYTLPIYYTPQFESYYGDYVFFAHTMDADPATGALANSDGGLGVKRVFDGAGEANLFEQLGIHSMKLEAEAILILGGQEGVGRGLVDRDVQRGTEAVVLDRTAERLANFENKHGNNVPSIISDVGSYEDQDLAALGCVEITGGVDTIHPAFGRWSRLEALRDEPEESLDQAFDEVFHHQVQGLYREFKAILPAAVASRGNAFFSLSNAAVYPVGGG
>1bdb__cp153_simi067(277)
RMLQSAKGAFVALVKELEFEYPYVRCNGTRSGGINSDLRGAVSLGKGIKAGSTTPLAECIPSVLDIGFFEETGEYSGRYVIFADGGDFAPLTGGLEKADGSQGKLGDVSDGGGGDLIHKLNLAPMKVQVEDALINGGASINGKVAVDRGVSEGAAIFVLDASGERRDELEKDAGDNILGVVGDVRSLADENNAAVRVVKRFGKIDALLPNAGLFDYTTAEMDVGTESIGAAFDDHSDIPVYKEIHFVSLCLPASLASDGNPYIFAVKNLGFHINGGG
>1bdb__cp153_simi066(276)
DVYTAAKHAVLGLERELRFRLTPYVRTSGVVLGGINKLSRGEAEIGGASQASDTVPLADMTYSVLPVERYPEVIELAGAYVMISTDADSAVQTGALANTHGGLGVTDFFSVLGGKDMQEYLTIHPMMTKGEAVMILVGPTGLGRKALVNRPSGSYAEKAKLDVSAARIILATDHRTNVIEIVNAIWSYPCDEQAAPYCYARQDEAQLIPNAPNRDYSNLLVSIPEDELDEFAFDEVAHLSLKGEIHATACLPAAASGRGNASFTIENAGFYPNGGF
>1bdb__cp153_simi065(276)
PKYTAAADIYTGLNREFIFEFAPYFRVNGVGEKGINQKDRGPRSLGMGSDLISTVSLIEMLKSVQHIPNMPSRAAVTGAHKSRGAGGDASPAFNTLLNTDGGVEIRGFYSTAIDADLLKQHDYHPIVLVGEAVLVGGAASSLGVSTVDRPVAERAKAAVPKKSANRLAELETEHKSKILYLVGDLESFEEPLQQETRAVERFPYETLIPNLEIWRVSERHVQLPDEAFFAAYEEIRNDKVKGYILALKALLPALLNSRKQVIFSRSEQGEYANGIA
>1bdb__cp153_simi064(278)
KLYVGNKDESVGSMREMAQEALPYVRVNGLNKKQGICTDLRVPSVDGMGSKAILTSPLADIWKMSLFIGRMPEVEDQNASSVWNAAGGDAADATDSGLKKKGGITLRGFLSGLGGNEILEVYNIHPMFLNFQAVVIVGGAPGLMHAEVPRLVAEGANIALLNDSTERKALLNTARGDNELGIRWDEATMANQSSRAPTCRNMFGKPDTIIPNIDIWEYSQALVDLVEESLDAKFDSTFHESVKHIRSMAKECFSALACSPKNVMFTIRLRGTWRQSGG
>1bdb__cp153_simi063(277)
PLGVASKHADVGYFRELAKERAERLRVTVGSGAIADDLRWNSELSMSLELIVTIPEKDCLRGALLIGRMIEVEEYGCYIIFASRRDAAPASGGMDKYEGGLYDTSFFSGIVLSELYEEQNIHPMKLKGEEAVITMITSPLGMTYKDYWTAEGPKVGASYRSEEREKSLSTDHGNNVLALIMRARPTSDQEKAESREVANFGPIDTVRSNSGIWNYIYTLVDLEENSLDPAFSEVEDTNLKGYHIHRKPADTQCIMASRMNVIFTISDDSFRPKFGGG
>1bdb__cp153_simi062(276)
ELFATTIVHAEISAVLELANEVAFYTRQNGVGTGMINRDLRGESDIVIVRKVISIPPCRETFKSDVPIGRMDKVEPAQGAVAQIDARNPVAPAKGKLGYDGGDTLLGFFDLTLGDSLITQEAIHPPKVQGNAVDPQPGAEGLNRALVNRFVAPFAKVLEIDKSVTTLAEIESAGGVNKRGIVGDIESLEDEIQAATPCSARVGRIDSEIDNADRWDYSTAFKDWTDGLKGAFSEVFDVRKGEYIHGAQACLPSPVAARGNVLFTPSNAIFYPSAGG
>1bdb__cp153_simi061(279)
PFYSAAKDARVKLVRLMAAELGPYVNVPSLGIGGIDNTKRFSRNTAKNEKAVGTNPIDDILWSVLPNGLMEEVNESTGANVLFIKFGYQSNATKVALGYQSVLVVVLIVGGAGGMDPGERLQINLIRLKGQAVHILAGQHKLPRENVSRRAAIGAPACVIKKSARGLAETHTAKGNNVLGIAGNVRSYDDQLQAGTRCVARLGQLLTLIDDKDIWDYATALVYEPREGGDKAFCEVFHIDLDPLIHESGACNPLLVAFRREVDQFTYYSNGGVIFNGGG
>1bdb__cp153_simi060(278)
PLYTATRGAAADLFKELAGHMAPAVAVGDVGRGGDNVDLVGVIALGANSDAFSLLNLADTVKSVWPIGRLLKVESIVGAYVFGAKDEDAGDKNNGLLINSSGAAGLTGFERGAGGDKLHVQLKFGPKKIKVKLPVIMGKAQKYTRAHGSSFVAEGAAAAVLDASAEQLPELETPHYHKVLAIVGNGRMLERQAEAASRCLRRGYKIITGIDNKNIFDTNEAIVDLPRSPLDTAFDAVFDIKLEGYIHKIKVYVPLLVAIRLNVIRIAGGLAFIPNGHG
>1bdb__cp153_simi059(279)
PDLEAYDHNFLGLVVELAFEDCSKVSIAGVRLGWIASDLKVNGALAIGHYGITAVTHADLLVTGVYLGQLRQVVSYYAAYVFIFAPLGDAAPHVGATLHADTGLHVIGYFVDEGENLLTEALFINPKKLNFEWALILAGYSPEGLTLLEKRFPRLIAIVTFIDKQAEYLLEGETDYGDFWMGVVGDVTSRFEVKQGAGACSARFGKVVTLIAKEGIWDYKVALVGLPEPSKDAAFDEVFHPNFKNKPHQCKACIPAFAHVRSEVRFTVCNPGTYYQGKG
>1bdb__cp153_simi058(278)
PRYRAAAHNVPKLRLDALELAPRDVTNVITYGGFNNKIKNPSSLWMTSIAIGFVETADMYKEVLPSGTRGEVDLTIYSGDFFATRYVNCPSTYALLTLDGLVAVAGFFEGIGSDTDLLTHLGLHPMDVRGLGVKIRREAGRLGGALVDRHVAIGSNVAVLDKEAGDLAEVETDIANHLLGLAGQARGEEPELEVAEMCVRRFALILTIFPMGAIWDLRTDYADNVDDALDEACEEVFSFFLAGWIRAVFCCIPAVSKVAMGHVIYRTDNELFHDWGGG
>1bdb__cp153_simi057(272)
PLFEWLTHRIYGRINEFKFDYIFYVILNGSESGGIRIDSEGPASYSLVSKILLTVGIGDLNKSRLPVGHGVELEEDSKRYVHFPMRTDAAASEGSISEYQMGIVRGFFEGAGGNDLLPTAAIHDFVKKGEAVALAHGMSSLGRAWVDRRSAEWAKVAILKKSEKNWLPEKDHGKNVVGLVLDAEAEQDQNQAFPCGGRFSKKDRLLPNAGIWDYVQTYKELPELSLDAEDEVASASLEAIPDKPGKIPAIIRSFLDITTALEITEPYCVESD
>1bdb__cp153_simi056(277)
QATTAAGEFWRGCFRELITEVCPYIGMNSVGRGCVNSDIKPRNVFNEVSEMITTAGLMTTKKSQINLARIPRAQEYAENFRFFSTGGDSAPAPGYLKDADGTRFHGDFIAGGGNDLLRMLIRHPARLKGAQVLDDGGANCLGFGVKTRFVARGNVVGVKDMSAERLVEIEVEHGETVVDIIGIDAGDASKKKKCGGAVARFRELETLIPNGLFWDLMSDLSVNIEQDEEALFDEGFDIRVGGVTVALKACSPIIWMGRGTSIFTRFNAGFPPSAQGS
>1bdb__cp153_simi055(275)
FMHFNALSYVVIGAMRAAADKVAPPADVNGLMSAGGNSGEMGTPLGDYGSLVSTVPGSDFIKSDHPIGPMPDVEDFIPIYVFTMFRGDAMPSQDYLLNIDGGAGNGQGCSAAGGCDILYDQMVHHMCVRHICVLTTMEVANFGVSLVERFLSLGTKVRVSDDDAADLVKIDVDHIHCGLLVVGPLRKLEKKVELAKGAVVRFGLIDTLLPFTGLWSYYLAFVDLPPESLDKPCDLTLHYNGKPYTEKGIFLPLEMHGFGQVIFTDAVSFWDGGGG
>1bdb__cp153_simi054(277)
ELIHIAKKHVVKGEGLDIGIETIPYVHVNGDLYGAINNDLRNPSSLDAGNKEIGDVTLAKPYESVLPIDRVPSKNIRVAGDILFATRIINIPQIGIGYGADGYGGVRGTWILEGIGHRLRFLNLMPHILKGEAKLITGGGNGIGQAGVFRSTVEGYYPAHLDESRRHFEQDSTPHVNNFGNVVPRFQSLSNEKQAAAECPMRVKIRWFLPKSYIWFWFYPLTNVPEESTMIAFDEFFHHNIAGLGSEVSACYPDYVARGGPVIFEYSKPGFLDHGQY
>1bdb__cp153_simi053(276)
CLRDAHQAAIESLKKDLLFYVFFSFFVTLRSDGNIRDELYGGTPLSERKAIIEFKLYDTHHNIAEISRSPIVEEVTSAMKGHGTRRLAGPARGALFIHSGELGVRGTASTLGVNVLIEYINFKPVKKTSDSAHIQNGASGGGEELNNQDPANNAQLAYLDKSAEDIAGLETRHGDNVYVVGGEDILETQFRAASDEVGKVLRTDTIIPKAGANEYSTLLSGALPEELAPAAQEETGVTDAVGWTQAVDGCDRHLVKERGDVLLEIGETAYKPNGHE
>1bdb__cp153_simi052(277)
EDPDELEYRPVVTLLPKVACDIKSYARVNIVSNEGIPYALQGERSIGNGSEWAATWPLASMLKGDYGLSGMEVERYTGSHEFYAFVKKQPAKGAPPNPDGISGIVRGFFANNDAGLLRKTDNIHDAKIKGFVVSHIIGGAMNRRMLSQRQVMEGCKQVKMEALAEPTNLLEDDLGSNVVGRLADVDVLIDARFLAFTFISHSRHIMTLVPNERVTRYVTALVDLPEELLGAPFDEPEHVNVKELRHAAKWNYRLAAAVQGDFFQMISQTGFLPGGGV
>1bdb__cp153_simi051(272)
NVTAIAKHRARELVRSVCLKLAHFRVNLVGPGKYNDDLNKTPLYIGSIAIDAAPGKGDKSLPLGNGPCLTIKPGSLIIIAKKSDAVAALGLLLNLKAIGGSRAFLQGWQTNDLLISATIGPVGLDGVLSLLSGEAKGNVMLADREVAAGAVQAVLPKSVHEKAEIDTDGGDNVLGILGTMRSKCDIFVLANRAGVRFLELYPAIPVFITWSYSLCELGQEEYKLDIVTDEMFQMFYRGSEHAKHACEMCLTASLGVPEFLITLNGNGPNGGG
>1bdb__cp153_simi050(278)
PLYTSRARGLKGVMQVLLVILSAFEKINIDRLMLLDRLLEHPLSKVPNLASVWSTLELYMMLSRDLYIGLIPNVESYNGMTLWAADVRDAFVAQPAGTEHDRGILDVLTGLSEAGGTALFQANILPYFMEGLGILIHVAMTGYQYAPYKEFLGSGFYSAHFGISAEGVFEKKASWGMNNLGIPGPVMKLESQSLTKDGCMEIGKREEVFPNAGAWLNHTTIFELPAQNLVSKEDQVRRLNVEGYGGATKVILAIALVGSRGDSTFSTVNTGFYQNTTG
>1bdb__cp153_simi049(275)
PLYRDVKKPISVHDLPSAMELAPPVVKNGEGRDVIHNALGYPSSLVLLSLRASGFLGAVMIKAPQPIVRIAQVEEPPSVYVKFISRSNAAVQKGGGLVGDLGRKLRAFICAAGWRVFLPQLPVSPKQLGADAVLKADGVSNVLEPTIQYFLDAGEKPALLYKRSERLAALENDHGEKYTSIVGEITSEEGEKNVGDRSVSYEGSIIRLWPNFIVVIIHTLLNPEERKEDMAFENVMHANVCGYVEAVNSQPATVYEGAKVLRTMVIQGDKGYVGA
>1bdb__cp153_simi048(273)
QLGTVFEEVMVGAHRSSSASKRKILSVGNDTYGDMNSPNNAVVIVRLFKAITVLMADVSPSNLVVLFNGEVVRVANVVFVYTLGDAAPATAAIYNYEGMNPTRFVDFEEVNHLNEELEKHPKDLYNRPLLAIRPAAGLFETLKPQFKWESIQVQEPDKSVETENCIEKDPGGDYASGVIGEVRRLHEEWDATSRCCSRFGKQSTAIPDAKIWDALGEIVDIPEEVLPVLLATTYDITIQEIQHDGYASLNFVKQRETHVMTISKAGAYRKGEG
>1bdb__cp153_simi047(279)
PITDVVSLALYGGVYEIFFPMEEYRNVKGYKAAGLNSDLRGPTSQGMKTNFILEVDSEDRAIQVHQIQQRTLTSESYAAYLGFATMSDADPPAFAEPQFDGYLGDYGPSASFFGVELVSIQFQMIDALIIGDLEMTDPEDSALKTAQPKQFTAEEDTVDVTAGGAGRCEENGNDHGEPNLGISEDFNKFDVLQISMTGLIAQFYTIDGLLPNTNLWNQVVELCDLAEADLDKVSDLSVDINGKDYMDKKAICLPELIPSRGVVVFLVSADKFFYPGGKN
>1bdb__cp153_simi046(282)
LDLMAIMHDIRNLVRQIRFVTHRDARLYRSSESGGYGDKIRGPKDLRDGGKLQVLPTVHDNLLKSTLPMGLVHEVEHYETDIENLAYDWDGAPLATVAYLMHDLKLLRPMLFRWAGENVSAMTQLLEHENKLQGVALRIWGMASGLGTLLLLVMRNAGDEIIVYDLYTEKTYPHEDDHNQGRGRPLLSEVTLRAAKWILSGRDFLWQGKIETQIAVANVWKYSVAYERLDEGTPDAAFYEIFYIAVFGYYHFSMKCGLAPLPSATEGAFLVDNRKFYPTAQG
>1bdb__cp153_simi045(279)
PPVTHRTQAIVHFDREWKFHIADRYVSHASLWGALIDYTGTSTLNGGLTTWFDFPLGFMLPAVVEVLEIRVVVKGNTSERVYLATRGLVEYSADNYVGAYKGKAVNVTGGRLQGQGNTLVFCLLPHPVKLKGTAFLETPGYIGMGKTEIDRVDSEAGKTYGNKKLENYLAEIKTDASTIAIGGTSSEREDPLKIGWFFTKGANGKTDQLIPEAVVWDKAGSPVDVPMGYLNAAVREFTHIKKAKGIHHAFDGIKPPLAKEGNLAYTFASASGAAENTPA
>1bdb__cp153_simi044(280)
PIENRADHCMSGHLHREKILEMNIDIRESAEKFAGINNGDKLSSKTIMASSEMSLTDYTEEVTHSKKEVSKYPEGETSTGGRVFHEYRGTLRPAWGSRLLYDMQLACRSLFPSGMVNDLVPSERSPPIEADNLGVRILGALKNPGSKWVHGFTGEAIVPVKMLVKSHRKLAMLWSSKADGLSGIVGEVSQINDEYRAGTRCTIGGGMRDYLSANANIYDAKKQTIKIAHPNAPADGSRVTQYHSKGYFYVFKKCWPALGYQTGNALFIDGYTDREPNQGG
>1bdb__cp153_simi043(275)
ARASFSQHAVAYLVSDRTNRLERVVESGVHGGHAEAVRGPKWLLDDIALDYLALKDKLADSLESRAPEIEVGPGLYILFVTRGDPVFAGSLALIISGALGRRGYESDEIGTPESNCFDSHGSLNNNSARYTNAPELLREHTEVGFIALGIVMRNGRKIKDESTASISTDEWSFNVILVPHGVESMPAVKTAESRCVARPSELDVRIKNADCWLYSAHFKPKKRMVSLGIDTDQKLFSIHTMSRIRAVRFLVKAIHLRKSIIFVFQTSTLEPSGST
>1bdb__cp153_simi042(274)
QLRRLAKHAKITVVAPFVFEEKKIVEIQHRGAAPEGEYFEKPHALIRGSWWFSTKVPGDDQLKEITDRNKLDAYGDNYIDVEGFARRGEAGNSQDTGSTYDGIEEISMFSNIPTNDHMHLNGEKASRVNGEKVQTQGVESSKGLILKDRFLADGKEGILDKNEIAAAEACAKDSFAILATVDDAKEFIFEQPHAVRCVEECRQDMVEILGQMSFSNLKFELPLGSHDGARWDCVPRIRMESWPAPKKELRNLVQLVGRTIYHADNAFFFHTGGD
>1bdb__cp153_simi041(276)
PLYLAVYHGFVGRNKELAIEFFPYAWPVGGGRGGENVELKEAERGENMGDTIIDTSTLADMSMEVIEASKYLQVGAYAESLEFLEKDGRHSPQNDGGQSIKGSFLVRKGFTNGRGKTLQDEDNEHFNGQHGEAEHNWVSDFVAGQARDKIVFKDPQVMRADLPANGLLSYDGLTRGEWLSIIVFMFPYDETHLAPQRASLEEKKTTLVIIVGVWAFIGPVDGFPEDGAGVALAEGLYIIVIQENLAVDLCEAHILATKSALATIHEDVGMEPLLGT
>1bdb__cp153_simi040(275)
PLYQLPTYILKGHHSVIHKPNKDYESMAEQIIGRMADLRGPAMRNEAKNDLATIPRLSLEKAFLGVSRVHANIKFTSGSVLQITRGHYDERTHELKNYVGSIQVEFESGAGGGDGNAEETLRPMVFDDETSITNLGEYLGEAAMDKFLAEERQGNKLLSIPVPTAEKYAHGDNPMHYNQSLESFDSCLPYREARCFTTFWYPNVIMTRPMGWDCGTSEDQLPKNELIVDDAEDREHVNTKNFVEAEKASGPAHCTGPGTVGTGESKSNDRSLERG
>1bdb__cp153_simi039(276)
YDTTEALNYARLVINSALIHLIPDVRISGEPALPESIRPRYGSILGSLNACVSVRPKPQVLYSVKEAGRMAYIKQDTGKYQVFKKAGGARPDPYSTILYGNNGKNDLGPVGGISSADLMAKNMFRPVKLRGEAWIADLDAGGLALGPKSPFVCQDWFGAGIDDRKERLHEHYLAVSHHCAKSVWDSLGLEERATFFWQVIERFGHNVVIPDDLAWDLSYDLLTVFVIKLESIFGNTLMVLRNGICKILGSFLPKLSHNILLIIQVSLTWFEDQNSC
>1bdb__cp153_simi038(278)
IPQPKADHPIPSEEGLGILHFAGSAEVIQGGQGGSEEWSRDPVAGAGGNNTISPYTHAKFHFNLYADNPPEKPEESELVQWAWSTGVPMPIVPALSFADSGLGDEGFRDLNIQRGLQETTCKMMGANDPALIDYVGSIFTGSKLYDVPGGAEYTDRLVGGPRMLHFAGPSTEHADASYGIVGKVRQHAPRKEENERCTEGLYPPDRLDSRAEMRDFPTSVIVIIEWTSIAVSDTVRSKELDGYLHTGGKGCLEAVLAQRKNANFNLEISALYPIIIQE
>1bdb__cp153_simi037(275)
NLATLKIPVLAMLDPNAGAELIVFSIGAGGDGIYQHESKGTIHQAGRKANDGNPAVDHIIEHLPVDSIPEAFQFNLSWLFEIRGGMWALFTDDVLNYDDGENIKGVMSGVGNEQLYETNPQHDRGVFVLACSVNKKIVYQAKGHLNRFVEDSVEVAFHYRPPALVAQAKTLHGDSSADTGGESDVYLSRTDGARSRMILRFLHPQEKILKHGNWDKSMAYVPASAHSLASVELDCFGQNQKILLEVIKCCHAQWGRKNNVAFYITQQDLQFNGPG
>1bdb__cp153_simi036(282)
AVLTKQPFAIQGHLSPDATEESIKVSICRPIFSYRSLNDASGFATAWLFEPSVAGAQPDAAELAKVEPVGVHPQDEEQTFVIVWFDLRADCGPRTGLPGNMQQGLMLRWAFLRAKAGDIAVTEDYVKMVLRFFEVKGFNGAGYAKVGAEPDIVNHATKKAVLLHYSAAKVSQFDTKEHNDMLDPPCTNRISWLKAMSSGETNNKGQGVSAEADEVAQRWTDTTITSNLIVGFILAVVNREMFNMGYEPHVNGMSCCHGLLEYDAWLVIFEIANARVLQEGGG
>1bdb__cp153_simi035(276)
PAYCIGTQHKIGDLQEPLTLATMIFSLAFTNSDGVPYDAERAQICSNFSKMAGLTILAVKKWGALPDEQSVDPAVRGPFAALNNCVSQVPGTLVSINYKSGCAIDGSTILRLGKAVVHPHIYEPTRRVILEGGAIIDGIKLSVAGSDRFKTITRIQLVILVGDDKSPDADSKGGDPALALSRIDELQDMKQDAKWPVATGGHEDRIGNRSHIWDDPTLHLMAPEKISHQLLHEVFKINVLIRLGHFEKRVLKGTEAKGYEVLGTNTESGTPEDEGL
>1bdb__cp153_simi034(275)
PEWEFSYTEYINGLLDQTWTRLVARGVDNLLIETNIAAAPGPAILMMASRANQESPSASLTVNVCCEGSTKPQRQVASARLWGSLHGSAAPLTIFKENSDAGDIVSGFFQPAIGNAYFKEENMIALDIHWFLTFLGEGKQMFGIASVTPMIFDGEPLVVLLPDTLSYKYRAVHKGGIIVMGEGVEKFILVHETLSGCEARTSAAVDECEKGAAWDPAVALRDGPDETLGFGTVIIFGANAGKIRGVWHIAPMPELLNGNHMRCMARDGGVPNGGG
>1bdb__cp153_simi033(274)
LVYELVKGTITANTEDRNKLYLVTINGIYYGILKVRDYMVGAMNGGTEHDTPPESGSGASSAPKTRMEQVESHFAVYEPFSRLGEIDLLTSESSYDRIPFLVSMNPNAALAEYLHSLTIMPIARAVLILNMGGGAADFGQQMPSDEIALEPFRDASEPATGPYEENVDTLASNVGGYNSLGLSWIKTYNATSACCGANIRSFAPLTPQAKVQDTVLALDPLPKYELSILFVGDEHIVDDSGFNVKRAHLKRSDVDGENVLFWIPNNGKSKCEQI
>1bdb__cp153_simi032(276)
LAATGKGILATGLPKDLEERVEQFHGVFNAGSFTIDQVMSLKRDESMRNSLFRITKHHLLTLRLIKGSRFMGEKLEYYTSWPVITHTFGNSVPANKFMDLEITLRLDLIKGPVQYITMLNEDLNSRPMKLKIGQVRLQSGANGIAAFAAAVKCEASYVLVYYKLRFQAPPKENTAGRNRPGGEGFVKTYMSKGSLVTAARRFKYGRSVDIGAAMLDGSMAQRFCPAGSGDTVFDRWGFINSKRAVHANKVAEPAGADKQANEGTTSISGWALRYTG
>1bdb__cp153_simi031(272)
GIFFLKTHSFKNSGRGLLEPRPTPVGILDAVASSLIKHKVWGPLSLMMGAGPLHLLPIAKLREERRGVGKIPFIGHYTNDTLSFMAQLGDGPAGLDELNQTMGQEDVFFATIHGQHDIEPGEYLVRKFRGKGTQTGNCKENGSLVDHVFLRGEQFEILDPNDQHKGRSVTLADRNVLTESGLGKTPLEDRAQKVDFAMSKDAKWNETVPRQGLWGGKFKSTAAEEKFATEHVSVRGMNDGQKIETAITLPVLVDCGIKSTFNEAIRSPRGAN
>1bdb__cp153_simi030(275)
PVMVKACEGTVIRLIILPWPETPYDWFGRDPISAKSSLLSYGLEEMFTAKGLSTLALMVRILVDRGKIGSKICVYALTGPELFIAYAAELGERGGIRPKRDYGVGSRAISTGGGVVHYSEQLGWVSTNGGEKTLRRAGVGLVRRLLDAFAAEGADVNQANPEANPIEEDEDPVRAQLEALGHEFTIFTSDQQIMSDYAVRYLGLNNRHKEGTKYRSFTALLDLPHMFEKGDLRARVGPLPSGTDHKLRAVSAQTATDTGDTIAIVVCKIPAPEGT
>1bdb__cp153_simi029(281)
SRKLDFSVVVQPLREPKLGTVPPILRRLEKDTNVDSKELHGPTILNVVKQAASTPWTDSMKMADTTPIAENPMESDLTAAQVQKIIRHPEGEIGLRSIKAGLGQSIFFKPAGSKLPQIYRIMHPGGMILEEEERLHGGNGDVAATTLRAAQETINGYIPAVKKSGVRNWPDVMSRHGWVGNEGSRKVLDQIELAINIFRITEVLEKWPRQLQFLMLTDYRTGTQITPPKAKKAALNGVTDSMGNIGVELRDQALSIPSQLMGAELFEETISREMINKNGEG
>1bdb__cp153_simi028(275)
RPMTTADNKFSLWTKAERFQLTDYHNMTDEGGIGAPVELPDKSGIWDSGPIEPMPQCLSFLVALPNLAGAKVHTNTGADAMFASHVNVAPCQDAIGNGKPGGFYTGNIELLLSAGTRVACEEIHVETTEKYGHQKAAMQAVTGESAMIHITVAEKTLLAAMHELPTRILTIETDQGIGKGKVTEYTDEGTAENGMSVIANPVSEMDMAAPVDRVENFARYSDEYEHAGMEMYIPKSGIFFDRVMKTTACGPRHDGEEGLYKIGISICGNLNGGSD
>1bdb__cp153_simi027(279)
HPRGHKRHQWTIVIIIADKKWPRWARDRLLASSITGSGLLGHPKSIMHWLEYRAPFKKTRSVELPKRHPVGLNTPLRRALLAILLVKPPLTAIAPMAWDGDLDIMHEFSQGAWQQKKKSSLLPELLESGPFGALASEKLVGFAEATALIAASNDLARDVTVVRSAETHGEALVRSGPEARGLVTVAASPEEKGKQEAARVGAIEGFRTYLVDNAGLRLKPRLIVQLNEPRMAPAANDSGILHPDDPLHTFGSLLKDLPAYRVREVGLIQSANHFAGKQE
>1bdb__cp153_simi026(277)
VKVTFQSLGRQSTIVANHKGDLFFRGMLNGTTPGNQNRMQPSDDAVGNGDSVIKTAPYKEQHRPFCYKGMSASGVDYHDIFQFSPTRGGRAPPEILHLIMALATIPIMLKFLQVLEKLLMVPLIQYDVKIEGVKTMSSANVGDLGHSGTPKIENFNAGFVLQDKEDDTYQGLELGYNKPRLTCNNSTQFLNLALKSIRARGKDKNQQRGGDDGGLVKGKKRKVGIPQFGEMLLLVVYSKENGPYPNTKDKQPPEVIRLDQNIIAKIANRTFHKKGIG
>1bdb__cp153_simi025(274)
PPVRKFCREVVDLLELNFFDKIEIEGISQLKSRLKDPARGATSVEVPSDGFMKIKLGFALKVLVQIVELKADSAGGFPPLLVDDQNSIKVGGAYITIDGFIGDRRESGGRGGVELQVIGLGPMQAGTDQNYALQKHGAGMWLAKVNNPLVHPLEELREYPVEEEFEANSKATVSPDLLGGVRSTAKQPGTTKVVSAHEQSKINPPKPDKAVPYFRWELPSLIVETNDVIRGYQPCDHERKLDAAVGLFQIKIVTAKQKHYVNKEYDDLVTKGAV
>1bdb__cp153_simi024(274)
GHYSEVSHSANTYLQAYIQADGAMIVIIKALADDEYSSGYIEYSWVLTAGAFLSAPLAVEVAFLIPIEMREPMGVEQYGAYLDTVARPYKFQRSKENVRKRVFEDKVVDEQRSKAVLPQLGFHSGSFQCIYDETEQFRIFKLLDVDYFVLQGVKTVTASRHLKRHRAVEVQHNVSAQLIVLLVLKLWDVVQFGCRPAVPLWHERMYDPDFSISNTQFVEVAADKSLTGEADELGVDIPSRFLHRTVSTVPKIKSAILIKLWPRACTLYYPNSPP
>1bdb__cp153_simi023(283)
HRYSALARLTDVAGIVDMGFARRMWLGFQPGESGVQLQSVYARSQGGGAEVGKPSEPGLKDVPKAGPIGPRYYQLNLKVVFYLEKSDDGNVFNLKLYSLEGGPVIEMFVLKEAGWDEGFTVVAYSKTPPLNDGAPPSVGPSGAILFINAPYKKIGTSHIVKVTVHEDVYITSDQLLPLVVIQAECTGCAKSSVMIRIACAGSVKYFGMSGKTGETKVIRLSEHAAATRHPEEVLAEIADRVFDMQKKGTILNKITPWIIASYYPNSILIIAQHNTAAQTTFFS
>1bdb__cp153_simi022(275)
PLELTLPHSSLVTLLSPIEEDSLFHTFKPMVSTGLPSAILKESGLPANYEAEAHSSEDSMPVLNYVRKEVFRQESDPVRPIDPSTCKTAPAIVILLINNFNQELATSISRTGGLRGEYDTLLEEYPQKNEWELETPFDKRTARPIAARQHRSEGLKVHSTLSSTGEPKGGVKENVMLRSSEAAKSVVFLRLLPGWWKRCVHGGQKEITKGNKGIQGSTSLWNFRALNDRAQFMQGFNLFVGMAGDLRQAAIYNYYKTWQIHFFLKEGAQYTVAGG
>1bdb__cp153_simi021(281)
VIIFQVWYLFAEVLDKEGFRERVRPYVGALSLLTNEVEDDLRLISPYYDHMFLSEKVRWDARDSTQAQVLETVIRKHLEIIEIFTLGGDTLKRPGTSIAYRSGVDCGGLVRAVIGFDLYNILDAHKMPLRGNLAFVTVWLPSTIVERLDDFWCILISALPYLPLPGEGAERSHLFIFLKKGLTEGDCFDRAIKFQKYMQKSKLNSRSCAAIPACDADTAYTLLNDMKWEGMDEQFVQVSIHYKNCGFETAWKESVPKPMLLIQCNILTMRHPAHWFVLQWG
>1bdb__cp153_simi020(279)
CEMQQNRDKLKQPENNGPHDIPKAPPHPHGWCAWKDIYLLRPFDEEDRSYRSLVWFCKGHKTEALELHAGLCAAERGKQKPSPVGPFVGVEPSTEEQKGPQDTVTKNYFDLCAPVMDLEFALIHEFKKHAKAATRTPTFLRLKVRRGDFYLDAVEVSSHPMEPAWASRLPDPRDADTLLLGRSGGQQEFEGKPIDIVSDCSHNLYIIDFGWIPHVQACLSRPVLLNHLTKTLDAHFFYLFDITILLDWSAKLVANKLVKRRINLVGGARESGFHSIHSN
>1bdb__cp153_simi019(277)
GATYPCAAWEKIGQTIDPEYQHEPQAEWGGLYETGHCVDKMGNSGINQGSNLYYILPEENVHKLFLKFPSNGIVSSQHGSLNKGGTPPAFRSPGSESENTGGGIGDAFYPLFADLEIALIIVDIPEKKESHVQLMSGEDTDIVPCLDKLQVYMADKLDRDSSTGVRISAGSQLVFYKYQLPGQKQTYGRFPKEEMKRPKERNKKASELQFSEMILSCSINLQEFVREKLALDEEFLKGVVSNVGLNTSPKNVPKREMDRSHELFEIDNEGWTPKGEP
>1bdb__cp153_simi018(277)
NLSGAARGAGLQEGENLQYRDLPKERRSVSYFATPLLAALFSTEILAEQATALDIPSFYDWLTCASPILDVGVRFTTSTTRVFTNKLCLAAHPRTRTKLFGEMMLTAADNFGRQGLEQRSARSEIPSNRTGLRIVETGSAGGEKDHDKPDQTRSTGHVAVIGSVSVGVGEFDTAHGSCVTTTNLWTVVLYSDRTVTDASTARMGNIVMLALHAQEWNQYGHAIQLREEVAGVNPDAWRTNVLMFALVVDIPLANDDQSFPFDSVPILIVQSEETHTV
>1bdb__cp153_simi017(274)
AGCDKNPKIIAINYLISMDRGIGKVDNTIDHIKKERFYSAQLLSRWGKLITGDNPNALQFSRHAIAVGTEMPNGWTESLFVTSESDIHVNSVNQELPDYVSGPVKLFARHSQNQDDIIEFYYWPSKGGRNIIEFISLVVKELLVDMQGMQNAAATKKCNSMSRIARVQDDNGEACDRSDPLIIRIEWQRPLDDSFIPDNMWDNDDLIGSATLCKKATLLTEIELEMLVPKILSSHPYDVQPMLHGVGSKTPDDSQSYVMWNANSYAGWRPTGSG
>1bdb__cp153_simi016(278)
PIVNDTEQPIIHLKVNVQLEEETLFLERRLSKRTLATNARLLESELTINTQTKAEEPKAPVLDEFIPALNTLEKELLMGYWSYYPCMKTLGPDLVLFIGADHRSTPVAGKFIPCSLNSLEDTKSSKGIPVHEAQRTDKVYAAQKPALEVNLLDEKGTMPYSGPRQDANGPYASGSQSLVADAHEYIARLLKEAQCSLTTGCLGHHAVYGVVITQIWPATGPATRLPDWTADEAQSPETTCEVQIGQHIGLNEILIPTALIGMKGINSLADSEFLGKIG
>1bdb__cp153_simi015(276)
GWQSSIATLIQFIIEQVSGELVSATFVEASIPFGKPGDDAKPAKDLGLVKNVGTEDNTVMVYLVMFDGCATENLDEETGTASLVSADDESPLTLDIELRHTYHGLVEQLSTIGGIHTATDLHKGEVAEERPGKIHTGLPLRKEVRVRDKEKMIFKGCAIVSRGGDDYLLDHIARAPPACLINPLETLNHSPEAVTALVSNCYYRIVRIAHKILAWDLLTILWLEASRNYQKCHAEALDIVKKHAKLLSSCYPAVNGSSPVQFRLAQEATPELENNR
>1bdb__cp153_simi014(278)
PLRLDMSRRELVGLGRNLADKRPRAIFPYEHGGANADDRKIVRVRTYQHAMMAFILADPAVKADQLLGQIYRIRYNGEPLVSNMVFVRIDHPIPEFREYLLFPRAREIEFPGRGLYTFLAKDDLRANFAELKQRLSLGVAAIYMKGHRARYYQGYAKYKDNPHLDWRAQDELQSVRTNLFVAFPGGVHMGDRKLMAKSFRTDFPQTVTVKERDASWELHQDPAAKSFAVTILATVGYGVDINFMVLALTNSAHAEKMRNRNGAFGIKIYGDEPPEMIT
>1bdb__cp153_simi013(276)
GYISAADYALAYIRYELTKIKAHDHINTRQLKLRKLELKYQFNQSLKDEDFAASDYPKATLEQTDVKILPLIDLGVIGDFWLFQPNVKAEQGILRKEKDLGGVILAKIIRAGNSMTSVEMVLRPLVMSNDGLAAALVGRIGLPKFGTGDIIYDIMNAERKENKSMKATNIFGDIQVNNPGIVPRKIGLEQRDRNQGVNLRRFHVATIIANLNKKRSYGHFPVSEKEVAWIGVKFDLRLMNLPYKHAAGAACKAQVALATIQYIEAPNVGIHEIGPS
>1bdb__cp153_simi012(274)
NPPNHKKGVAGANRNLMKRAAMPYPGFTKRQGPNARVLLEHKADQEPIELAVSSRADLPAETAILPYNTLEGDLILKSKYKITTSTTQSKSIWPTLIERDSFLGDTACIEKRLTNVNELQCAFHANITRSTYVLVKGPEREIVSAMHGFYGNAALSVGNFHHQERMKSFLPARILVRQLGVSELTRMEIARSYAGSTAVVASPLVTVLENIKTQVEERIIPIPCSFGHATDGAGDHFIEHAIDGMQCSSPQEVAKRDDQLNVVTAYAEEAGLNL
>1bdb__cp153_simi011(279)
AADEYRNDIRSRTDMGTGEEGMAGFVMPKDRLASSNIPMLISNGNVGSAKKIIPGTDMKINPEENLGLKLIPPASDDDVGDTGAMGEKRGWPITIPMHQMGFGVSLGYLLAMASNADHEIEDNYDYKLALRSTVIELIHSLVRKHDHAKAPYEPKMLRLCPTRGGRILGDTTWKKDSTISLNWNRPSELEVMKRIVAHLHAGDFRIGLKGAGVYDHQGTLRAVCSIAGLALTFNDVMLRNWKAYYTANEVLRPSQRSEAADHGLLFPMGDLRLHPPTVG
>1bdb__cp153_simi010(281)
MHYSNVENIDFSPEKFAEEPLLRQVRENEDGDGQLEIEEVAGSSSIGNESRTYLTSPKHDPIDGRALQECVKANLSENLDWTASNNDGNTIEFGALVKLDAEVGYDLLQHHRGDAFKTLKVTGSWAYAKWDSVGFDICGFKLFSWGFLLIGEPACLSFMRQAGEQARDKDREYIRTMTKEEVSSIDRGSRAQRYPARFAKLIDLRAHQKGCVPDMARHYSGILVDIRNNILDWAFTSIMRYLFRPPTSAIGHVTKPEQRLMHGKMGVLDRSEEAARPYGAG
>1bdb__cp153_simi009(277)
DRRPEAPSPLTDHIKRELKYEKTKLCDEYTMHEGMQGVNDKEAINITRSKSVGGISPWIFADVRILITRGNPHGGDHILKLVRVPVNSIAFVWFFNVADMGSPPANHDVDYRSTQLRTGSQELEPKSMRNRYVAILDGCADSAEKAYHSQFIKENDLTVGRYFTVARDGILTDDNGAQHLGYTSDTALSDAKNRTESCEMYAQHVKWSVTNQNVIEDLGTECEDPPNDIAKQDTQHRIHLTLSNRVHALEVVSQLTWIKTRALLWAIGLNIVKLETM
>1bdb__cp153_simi008(280)
FDSWPQVIKAIVSVVKPRGDGVKLDYFYLSPLNLRACESIGRVRDVASFPNACIIWPPAEPLPQKHAGPNRDLQGCPRIDFRKWSFPVWRLGHETTQGQLIQQGEAAKIDRTFKESVGKDALEGISAYDTIEEKARSGRVPNFKALKNKDDGHGLRAPQKVLVIVSVDTLAGDQEYLRGLPVLMWAFVRSYNEKYQNLKKKNVIRQLDIERLSSFLSLDDRRRQLISDPNEAFACDVVSDDHPVMVAELPATEGNDPAIENLIGKRLTMATRGQYEAVSG
>1bdb__cp153_simi007(277)
TLTFASDSKLFQLVKPTAEINDYRETNNLNERETADRPEGEFAILLCEKELSEAIPATIMGQERFEIAGMCELEEWKDNQLDYSANRMHYPGSLGLKAMQGLFVKYFIKPGLGKPQHRALGIVSKRGMGAHTEIDSNAPQNGKARDKLEIRVGIQKGVMSILALETETMTGVFLMYFEPIDLYPKGDDKLALDDFDDQDCTKRYVVTPTRGLDFTASSLSIATDKKVFVIVDWKRDIPWGGDQGEKELLGPIVTGWFQAQIDALFSHWGHNEEYQAN
>1bdb__cp153_simi006(273)
QTITVNLSLDKGLFGEESVEEVTVAIIQFGPIDLLYVAGELKSYWKIQSAEKWPDADHGDNCGERVIKPKRKGSVKPLLWSRFSLNRAHTRGLGLYSKGGGSEGGTQLLNAESTNFIKLIKMVKFEKLGALVIGGNRSYSAMICVHPTEKGTVSDEHLYITLDKVGILKLALVSTLFIFVKAGLVFSDFRIILCLTKWSPVGNATHEYTWWPLEADYVLAPYAGPLPDVASERIPQGGRAKIRRGKTYPRLGKEISSSPFDRMDAGTDEGKKG
>1bdb__cp153_simi005(280)
FIRIMTPSTIAYLVIDNQLTLAKLELLKNAAENWVPDSTKLVVVVIHTLGEKYVYIKHKYPHEENVYEEITTEVIKGRRFDIGFDHPTVAVVEEYGNTDGSEIDMSPFKPALEQRKQDELVERGINLLWVDAVLKRGQCGILAEIRINGALGKDVCESQAHSQHTVMNIGKANTAQESSNSEASAVWGTQYERMLWASDPLQASPVDQLVIYHHSDGDTGSEMGTPIMSLRRVKDCVTEFKKGDLSQDMDREGMDVFTNQFTNDRTHINGPTYGHSPEGV
>1bdb__cp153_simi004(277)
PQSDLWEERSVAWTKFRYYAFKKDIIWVNSRHGKGTGTISTHNHLAYQWGTVSMGFEVNHCREASKLMPQWIKLVILNRNLGAHDHTLDNLQLEGKVVIHPSIENAMESEISGATSYQGEVREVIYLHYQVMSGQENVDRNCSDAIHVKIDNDESEYIGLREVYQLCEPLKLCCLRQSDFLNNYDFIRYDTIFRQHTEDYPDPYGTARLDIHTSGLKEYRYAQELRMFLTKTMGVLALWEIMSMGSEVPFISCVPFVSHIGILMSDVYVYLIGINIG
>1bdb__cp153_simi003(276)
YYSKFRHFDHEKPPIDTSNLKSEERLSGAFALGLDCQPGRHTVLKVLQARKLGDVYRLSRSGDQGKIHLINGIDKGRLLTGSELELVRVWKSPLDTVHWIVIILLIKDGSQLDMSETANVSMHKADALEQIIQQRKLSWFRECGFVVSANLISFILDVSETGPAPEADLLEDDQQVNYAIKGPAVLRTGFENAATDNSNLAYDGFEYAVNCGAWIYGAQKVDLPINYLHTKDMMLLDNEEDMRYADKKDPGGVGVADLAISDSGDYLTSRQLGHIN
>1bdb__cp153_simi002(279)
QIYQLIGKFCGYGVTRSTFMVVEGHFRSCEEMELRKYLDDDWTIRRVLEHFLPPVLEGQILIDVEARNNRHCDGKVTDPDISGETLWHKTKVGGLMHRYGTRISIEMPRMTSPKIEDWVTENMSGLPPSCEGVSQVFIPVDPIGQQLQRLEVLLENAEHGPYNVAERTIARNDSVGLNPSVLGSAGADDGIGENKPLLGQCTTSWPYANINPPVYTWRLEVNIRVQITRFLDSNLKMAFIRCLNAVRKNSDALTEVSQEAIVKTVWYMGELILTSEIYG
>1bdb__cp153_simi001(274)
QTQMAESRIPEYARDVDLDKTNDDGKDSERLQFDYPEGQGFSKFVQYQEALVIKVEAPTGEGSTDGTAKFGAGAMAARTDRYGNSDYSQQAKFQEARVNEIIFSVDEKQARKTRWVWLALGLKANVERKALQGPNHIITEKEVHLKDVWTKGDPMKWRDIRLFGLESLRAWQVMHLNAEGGAFHPDCGLDLPNSQQDFRDHESDKERELDYDDFQACFARSSGDAVNQDEIVEVVDLRNDRGREDGLPAGWYKGHGQPRAGADHIPNCGYTYNK
>1bea__cp36_iden100(127)
PWPELKRRCCRELADIPAYCRCTALSILMDGAIPPGPDAQLEGRLEDLPGCPREVQRGFAATLVTEAECNLATISGVAECPWILGGGTMPSKSAGTSCVPGWAIPHNPLPSCRWYVTSRTCGIGPRL
>1bea__cp36_iden099(127)
PWPELKRRCCRELADIPAYCRCTALSILMDGAIPPGPDAQLEGRLEDLPGCPREVQRGFAATRVTEAECNLATISGVAECPWILGGGTMPSKSAGTSCVPGWAIPHNPLPSCRWYVTSRTCGIGPRL
>1bea__cp36_iden098(127)
PWPELKRRCCRELADIPAYCRCTVLSILMDGAIPPGPDAQLEGRLEDLPGCPREVQRGFAATLVTEAECNLATISGVAECPWILGGGTMPSKSAGTSCVPGWAIPHNPLPSNRWYVTSRTCGIGPRL
>1bea__cp36_iden097(127)
PWPELKRRCCRELADIPAYCRCTAKSILMDGAIPPGPDAQLEGRLEDLPGCPREVQRGFAATLVTEAECNLATISGVAECPLILGGGTQPSKSAGTSCVPGWCIPHNPLPSCRWYVTSRTCGIGPRL
>1bea__cp36_iden096(128)
PWPELKRRCCRELADIPEAYSRCTALSILMDGAQPPGPDAQLEARLEDLPGCPREVQRGFAATLVTEAECNLITISGVAECPWILGGGTLPSKSAGTSCVPGWAIPHNPLPSCRWHVTSRTCGIGPRL
>1bea__cp36_iden095(127)
PWPELKRRCCRELADIPAYCRETALSILMVGAIEPGPDAQLEGRLEDLPGCPREVQRGFAATLVTEAECNLATISGVAECPWILGGGTMPSKSAGTSCVPGWAIPHDGLPSCRWYVTPRTCGIGPRL
>1bea__cp36_iden094(126)
PWPKLKRRCCRELADIPAYCRCTALSILMDKIIPPGPDAQEGRLEDLPGCPREFQRGFAATLVTEAECNLATISGVAACPLILGGGTMPSKSAGTSCVPGWAIPHNPLPSCRWYVTSRTCGIGPRL
>1bea__cp36_iden093(126)
PWELKRRCCRELADIPAYCRCWALSILMDGAIPPGPDAQLENRLEDLPGCPRHVQRGFAAFLVTEAACNFATISGVAECPWILGGGTMPSKSAGTSCVPGWKIPHNTLPSCRWYVTSRTCGIGPRL
>1bea__cp36_iden092(127)
PWPELKRRCCQELADIPAYCHCTALSILMDGAIPPVPDAQLEGRLEDLPGIPPEVQRGFAATLVTEAETNLATISGVAECPWILGGGTMPGKSAGTSCVPGWSIPHNPLPSCRWYVYSRTCGVGPPL
>1bea__cp36_iden091(127)
PDPELKRRCCRELADIPAYCRCTAVSILMDGAIPPGPDAQLEGRLEDLPFCPREVQRGFGATLVTEVECNLATISSVGECPWILGGGTMLSKSAGTSSVPGWAIPTNPLPSCRWYVSSRTCGIGPFL
>1bea__cp36_iden090(128)
PWPELKRRCCRELADVPAYCRCTALSILMDSAIPPGPNAPLEGRLEDLPGCPREVQRGFARTFVLEAECNLAVISGVAACPWILGGGTMRSKSAGTLSCVPGWAIIHNPLPSCRWYVASSTCGIGPRL
>1bea__cp36_iden089(127)
PWPELKRRCDRELADIPAYCRCTALSIGMDGAIPPGPDLQLEGRLEDVPGCPREVQRGFAATLVTEDECDLAAIVNVAECPWILGDETMPSKSAGTSCVPGWAIPHNPLPSAGWYVTSRTCGIGPRF
>1bea__cp36_iden088(127)
PWPHLERRCCRPLADQPAYCRCTALELLMDGAIPSGPGSQLEGRQEDLPGCPREVQRGFAMTLVTEAKCNTATASGVAECPWILGGGTMPSKSAGTSCVPGWAIPHNPLPSCRWYVTSRTCSIGPYL
>1bea__cp36_iden087(127)
PWPDIKRRCCRELADIPSYCRLIALSILMDGAIPEGPDAQLEGRMNDLPQMPREEQRGFAATLQTEAECNLATISRVAECPWILGGGTMPSHSAGTSCVVGWAIPHNPPPSCRWYVTSRTCGAGPRL
>1bea__cp36_iden086(125)
PWPELKRRCCREYADIPAYCRCLALSILMDGAIPPGPHAQLEGRLKDRPGCPLEVQRGFVATLVTEGECNLATIGMNECPWILGGGDLPSKSAGSSVPGWAIPHNPAPSCMWYVTSRTCGIGPRR
>1bea__cp36_iden085(127)
PWPELKRRCCREMADIKAYCRCTALSPLMPISIPPGDDAEVEGRLEALPGVPREVQRGFAATVVTEAKCNLATISLVAETPWILGIGTGPSKSAGTSCVPGWAIPHNPLPGCRWYVTDRTCKIGPRL
>1bea__cp36_iden084(127)
PWPELKRRCCRELADLPKYCRCTAISLLVDDQIPPGEDAQLEGKLEDLPDCPREVSRGFAAELVTEAETNLATISGVAECPWILGAGTMPGKSTGTSCQPGWAVDDNPLPSCRWYVTSRQCGIGPRL
>1bea__cp36_iden083(127)
PWPELKRRGCKELADIPAYCRCTAASILMDRVIPPGPDAQLEGRLEDNPGCPREVNLGFAATLVTEAECNLATVSGYHECPWILGGGFMPARLAGTSCVPSWAAPHNPLPWCRKHVTSRTCGIKPRL
>1bea__cp36_iden082(128)
PWPELKRVCCRELADADGYCRCTIISFLMDGEIPPGPDAQLLGRLDDLPGCPREVQRGFAQTLVTEAECNLATISGVAENPWIMHNGWTMPSKSAGTTCVGGWAIPSNPVPSCRWYGTSGTCGIVCRL
>1bea__cp36_iden081(128)
PWPELKRKTCRELADIQAYCRCTALAILSSGAIPPGPDAQLEGRLEDYPGCPRDVQRDLAPVHVTQEAECNLKTIYGVAPCPWILGGGTIPSKSAGTSCVPGWALPHNPQPACRWYLTGRTCSIGPEQ
>1bea__cp36_iden080(129)
PYPQLKRRCCRVLQEIPAYCRCMALSILMDGAYIPPAPDAQLEGPIEDSPGCPESVQQGLAATLVTEAECNLATLSGVLEVPWILGGGKEPSKSAETSCVPNWAIPAFPLPSILWYVTSQTACGIGPRL
>1bea__cp36_iden079(127)
PWPELKRDCCRAIASVIPKYCECTAFSILMDGAIPPEPDKELENRLADGPDCPREVQRGFAATRVTEAECNLATRSGLASCPWVLHGETMPSKSNGRSCPGWAIPYNPLPSCRWYVTSRSCGIGPRV
>1bea__cp36_iden078(126)
PWPEKRRRCRPLADIPCQCECTALSILMRGAIPPGPDAQLVGKLEDLPGCPREYQRFFTASLYTDAECKLANISGVAKCPWALGGWTMPSKTAGTSCVDGWALPHNELKSCRRYVTSRTCGLGPGL
>1bea__cp36_iden077(127)
PWPELKRRCCRRLSDIPAYCACTALSRIMNGAVPPAPDSVLEGRMDDLPDCPREVHREFRATLVTEVECDLATISKVAESPWVLGGGTMPGSAAGTSCVPGIAIPHDPLPACRWYAASRTSGIGPRL
>1bea__cp36_iden076(127)
KWPELKRRCCRELSDIPAYCRCTMAIILMDAAIIPGPDAELEYKVEDLPGWPRDAIKKFAATFVTQAELNLLTISAVSRCPKIVGGGTKPSKSAGTSCVPGWAIPHDPLGSCRWYVTSRTCAIGFRL
>1bea__cp36_iden075(127)
PWPELKLRQERELASIPAYCKCTTISILVTGAIPPIADAQLEGKLEQLPGCEREVQKGFAWTLVTESECNLATLSGVAECFLILGGGTLPANIAGTSCVNSWAIPHNPIASVRWTVYSRACGIGPRL
>1bea__cp36_iden074(128)
SWPDLKERCCREGAEIPAYCRLTALSILMRPAIPPQPDHQLPGRNDDLPPSCPRAVHQNGFGMFLVTKAECNLARISGVAECPWIGGGGTSPSKPADTSTVPGWAIDHNPLPKCRWYLQKTCGIGPEL
>1bea__cp36_iden073(127)
PWPEFRRTCCQELADIPAYCRCNELSVLMDGAIPPGDDAQLEGRLEDLVGHPREVQRPFAATLTTELDCVLAQISGVQECPWLMHGGINPSESGGTSCAPGWAIPYNSLGSCRNFPTSRTDSITPNL
>1bea__cp36_iden072(128)
PWAEPNKRTCRELEDITAKCYCTSLSTLMDGDRIPPGPDSYLEGRLEDLPGCPREVQRAFEATLVSEAECRLADISSVATCPFIFGGGTAPAASAGTPLQPGWAIPHNPLPSTRWFVSSSTCGIWPIG
>1bea__cp36_iden071(125)
PWPEEKRCCRELGDIPALSRVATALSVLTDGVIPPGQDAQLEGELDDVPWPVEVQSGFAATAVTVAADCNYATVGVARCPWSLMGRTMPNKSAGASVVPPAAIPHNPLPECRYVTSKTCGIGQRL
>1bea__cp36_iden070(127)
IWPQYKLRSCRELADIPAYCRCTALSVLYHGALPPGSTAQLKGRLPKHPLCPREVARECAATLVTEAECRLATTGGEAECPWTLGTGTIPRKAAFTTPTPGWAIPPQPLPACRWTVTSRTCGVLPRL
>1bea__cp36_iden069(127)
VWHELKRRCCDEIADIVAYCRCTALVILRDAAILPGEKDQLEGKLENLPGCPRERQRGIARSGVREKMHDLVRISGVAQCPWILGGETLLSESLGKACVPYWAIPHSPLASCRWFVTARTCGIQPRL
>1bea__cp36_iden068(127)
PWFEKLRKCCRLLLNVPRYCRCTACSIGLPGAISPGPDAQLEGHGSKLPGCPREISKGFSATSVTELTCNLATLSGVAFCPYIIGGGTTPPKSSGSSCVPGWAVPHEPLPSCRWVISSRECSIGPRM
>1bea__cp36_iden067(127)
PWPKKERRCCREIADKPAYCRHDGLSVLADGAIPCGPDVELEQRLEDAKGCPRTVQEGFAAAWVTENECNLAAITSSAECPWFIGGGFMPSYDAGKTCSPGWGAPHNVLPGCKWYVFSKMCGICPRL
>1bea__cp36_iden066(127)
PWPELKRRQCRECAHIPAWCRCTNLVILNDGAVPPSPDQIEQEGKLEDLEVPPRVQRGFALTVVGKAEVNLVTISGSAEGPWMAGGGYQPRKSANEECRPGWKILHNPLPDCRWALTSATVAVGPRL
>1bea__cp36_iden065(127)
PWLETKNRCCRLAPVPPYCRCRALSIYEDGGIPPEPAFQAEGRDEDIPGDYRQVQEGTAATYVKEAEVCLAVSTGLASECPEILGGGTFPTELAGYSCVAGWAFPQNPVPSCDWYGTSKVCGIGPKL
>1bea__cp36_iden064(127)
FWERLKNRCCRDLGTAPAHHRNTRLSGEMDGEAPPGPDAELEGRIEDLSQCSRELNYGASKMEATEASCNLQFISGVARCPWALGGGTLPVEKAGTSCIAGWAIPHDPTPSCRWYETSRSCGVGPRL
>1bea__cp36_iden063(129)
PFPELKARRSVEAADLHADCRYVVPVITMDNAIPKGEPEACLEGRLEDIYGGPAVVQRGFAALNFFTEDKCNLATASGVAECPIILGGGTLETDSEDFSCVPGRALDHNPLPSRRWIVTSYTLSAGPRL
>1bea__cp36_iden062(126)
PWVDLKRESCSELGDIPRHTRCTTGPDMDGAIPPGPDNGLLGRLDDAPVCGIELQQGSALTLFTKVETHLTTISVTAVTPWILGRDTMPAKSTGPPHVPSWAAPHNPLPSCRWIVTSRTLGLGPRL
>1bea__cp36_iden061(128)
PWPEKNRRPCRDEAKIPADCRCQSLGILLDGAIPPGPNAQLKGRPDDLPDCMTEVQRGFGATYYYEAAKDNLATISGLQERPWISEGGTMHSEAAGTKCPRMWCKPHCIHPQCTWHIMKIRCEIGPRL
>1bea__cp36_iden060(126)
PWGNLRAFCCREKAMDPAYCRCPAQSRLMDGADGPGPVTAVEHRESGPDCPEWPRNFAATIDTESECNLALFMGAAECPYKLGGGGTMPSKDVGTECSSGWATTADPIPSCRWYLTSRSIGIEEEL
>1bea__cp36_iden059(127)
PYPHLKKWCCRRLADIPAKCRNADFSECQDGQGPGGPDTQLKYRVDLGNGCPKLQQRGFKSTLVTEACMNLAGSSGVAELLWIASSGTAPNKSAGTSCLIVWKIVHNPLPSCRCGVGVRTCGNEPDI
>1bea__cp36_iden058(127)
PWPELEGRCCKELADIVEAYCSCSQLSIMVSGDTPPGGKDAQLEIRPELTPGCTSSVVIGFAHILLAEAERKEVVSVAECNWIMGDGRMTQKSLGSECVPGYAIPHNRLPITRGDVDSQTCGDYGRL
>1bea__cp36_iden057(127)
PWKDGKMRCCRGGTDIPAYIRSQTLPIVMLGAAVKGTDAQIEVRPGDQPNNPKRVQYNFYAALVTEADCNMATYSGVVACPKVLGGGTMKNDTRGTSPVPNWAISHNPGPSYFWYKTARFCPMGPRE
>1bea__cp36_iden056(130)
GWPQLAFHCCVELRDEINAKCRCVAISVAPRGEIPPGEDGDLERALADMPGCPGKDQSGENAFLVTKDECNLVMIQYVPDDPWILGTETAPSYHKGSSCYGGWSIGHNPFVLCRWYVTDSRTCCSIGDEL
>1bea__cp36_iden055(127)
TWPAVLRRCCREGCQIPAYCRCTGLAILMDGAIPPVPPVAIENRLADMTKCQREIDPKFNANYVTELECNLTSLKRVEEIKIFLGGATMPSKDAGACCVPRWEFLYNPKTSCRWYIVSEPCMSGDEI
>1bea__cp36_iden054(126)
MTPEMKRKCCRELVAQPEYKRATSRYVAMDSGIPQPDAALEGWTDVLPNCPRGVQHGFANEAVVEAQCTLASASGKSGCPWILAFGIMPSKAGGTSCLPGFRIPDNDVPSMKCFVTARRHSYGPAL
>1bea__cp36_iden053(126)
PWRKVKRSCCKSRADVPALSDCLELSILWEGAKPVEPGAQEGRMGDLRGQLRTVQAGFALTAVTESDCSLQHAVGVDEVPWAPTIGTIPTQPAGTRCPPGWAIPHHPSPECAKFDSPQTCGIGPQQ
>1bea__cp36_iden052(130)
PWPELDSRCCNENAEAPAKCRCTNIFKVLNDGAKPPGPDAQLQQRLEDDPGEPREAQKGIAAGETEATKCLVILCPPGVAECDWILKGYTQPEMGGPLNIVPGWIILKEPVYSCDWHMTSRVCFNQATKG
>1bea__cp36_iden051(127)
PNPKIRRRVCRKLRDIPAYAEDNASSHIMPGLNPAISNGVIEKVVESKPGFGRETQRGFASTLYTVASCNLATFHWTAECPWLMRGGSIPSEYLGSECVPLWATLHNELPMCKWYVTKITVDLLSRL
>1bea__cp36_iden050(127)
DWPELKVRLCREMALILIYSKRTAESALLDGYSPPHQDSDYENSFTDLPNCKSEVKRGTAMNEVIEAACNLKFIETFAAGPWLLRSGTMPSNTAYFNVVPGWVMPHEPLTSYAFKVTTRNEGWGGRI
>1bea__cp36_iden049(127)
PAAELKVLVARELAKVPAYEKCTAPRCVGARALPDFPANTEKGRIEDLPGCVKENDRGFPALVFAEAECQNGAITTFADCPWPHFNGNVPASSAGMSCVPGWDFPHVPTPSCKWYLIERYCLDGPTA
>1bea__cp36_iden048(127)
PWQAAKEDCCRYLGETKDYCECSSIQLTMDGATPIGPEAQLEGAVHDINACKRKKAGGFTPSLMTEAHPPLLTLGGMWLRPWSEGKGTMPSKNEGTAIKPGWGINLNPLPSAEIYATNKVKSIEPRL
>1bea__cp36_iden047(126)
MFPELNRDNCREIYADIPDICSCLLLRITMDYAVWPGPQAMLKVRLEELPGCSREVRPKFAATWALQAVCENYSKSKKCAKILGGGIMNLSAETTVCVAYWNDKHGPGPVCRIQSLTNACGIDARK
>1bea__cp36_iden046(125)
LYELKGRLCREWADMPAFKCAALSMISHGPLPKRPDGQIEPSLENHPGCPTEIEAPFEKDLSVLALCNAAVKADVAETLWAFGGLITQSKLATLSHFTGYGQKVNQLPSNAWQVLSRTRCLGPRL
>1bea__cp36_iden045(126)
PRPEDKRGCDGELARIGEDCDIVAVNLLFDAGITPLGDMVPESVLTRTPRCPDEIRRDPATEVTEANAMQAVISGHTSCDWLFEGATGPSESAFKCCTPGWSARNKSLAECMWYYTNETEGIGPRC
>1bea__cp36_iden044(127)
PWPSTPARCCRELANIPAYQRVTRLDSLINGLILPGTERLKEGEAEYTHGSIVNVIHGIADSILVTEAESRTQKSSLLDECPEDVGNGRHPRSAPSSKQWWAAWPDNCIDTCGYNLTSRATGISGRG
>1bea__cp36_iden043(127)
RWLHLARSCCREVDDISEYEICKTLPQLLSAGIQPPNAQVSYRVDGIPCCDRSVQRGFTAAAVTRADMRESMLGGKVGCPWISRLLQANPSMSAGWFCVPKWMAPHRPLPNCQWLYYTETLHVKPVI
>1bea__cp36_iden042(127)
SPDELIELCASRKPVDSACFCSALRLLLDGHEPPSPKFRLKGQLPDLGSSGREADRGGGTTFVTIVQVNLLTIAHILMCKWILSGGPMPSHSAFTTDGLYSWALPQDGTPTCRWYPEHRKYGDGPEL
>1bea__cp36_iden041(128)
WLDLMGRCCCRTESGLPIYLWASALQLRFTGALPHSNEAGRLYGRFEETAGLPTEVARYLAFGDVTQEEAALLTITGEDRCEIMIGGSNFITRYAGIAEDPGVAIPYNPQQTCIWMITLKSCGIGTRL
>1bea__cp36_iden040(126)
VEHNLKVPWAPNIAKIRAMCMCSGLSLILIGSIPPQPNAQLQAKLQDRPSPPEGIQNGYARSLVPYGSCGVKPISTTQCRWVIGLNGMLSKGASASKAPGWNLEHNGLESCEWYVMLEACAIGGRC
>1bea__cp36_iden039(127)
PWPYTKHKCCRELGIKPAVCVCELFSAHRYGAVYNDYTKALSLRLDDEPSCPRAQEWGFSPDLTPDSDISAVNIRWVARCPDILNEGTMPVKADGQLDTAGYHILYDPIPEAETWVACQSCGVDPRS
>1bea__cp36_iden038(127)
PSPIINRLACRELAFVPAYCAAPYFVITKGLPKVYMSTATQVELEFEQYDGADRTVERGESNTLVVAAACHVTFSPVLPSEWQMGQGDSGADAVELSCVPNWAAPQIAMPPCDWYVFAYSLGIMPEL
>1bea__cp36_iden037(129)
PWPESKEMRLFKLYGLPPYCKCFALGIIVGLPLEPVDDSNLDGSVPDLPGIPEEVERPLSSSLYIALGECYLTSYLLKGAECPYILGPGQKTMSTARFSCRPALAIQKGKKDKSNDYALKQIVGMTEHL
>1bea__cp36_iden036(129)
PWPKFCSGDVQHDVRLPAACKCLSLEVDHAAVLEPQPSSQMERHVRALSGCAASLDRGKLAFGLIRVSCTYSDKSLEIILESWILVRGGIRPDLAGTDKVPGWQAIPHIPTSKCLWVVQPRACEIGPRT
>1bea__cp36_iden035(126)
PWPSAKRHCGTKFALIPEKVECTIVSHLMDGKIEPGPGIELEGAYNIDPDTRFVDVGLCNAGVVEDSCKLAETGDASCQHLLSQALIKRKSIFSDCMPLLWGLSEHVLPQPGWATAPDVCKTESER
>1bea__cp36_iden034(126)
PWLHKLRCCQSLADPYYPENDLYVPDFHDPATLPPPVAWGPGSLEEAMELNEESPAVIVSLPKTEEQKNLASAPGVPHCVVLLGGGTWSPERKMETETKDLPDAGNPEITLNWYVTFRLCGVHEQL
>1bea__cp36_iden033(125)
PWPVEDKPCRNLANKPLISKWLRVVALPDVAIPAGDDILLGLLEKEIARPKVENSASILQTETENEYDLVGIRGMGDVPVIPGVGEIQKREEGAPTAPGYALPHEAETDLKWFVIQRNADIRPMW
>1bea__cp36_iden032(129)
GPEPEYRRAEKSTARSPVMVRGSVYAISAEGAIPNLSKNCLLLEYVEDLDGCIKEVITGVVVGLTQEPYCNHASISALSNEPWLVEGTGAQWPREEGRAYYLWHIIRVIDTPIPWTIVMANPKAYGPQV
>1bea__cp36_iden031(129)
PMPEDERVCCTHIPPIDILIAHESAPDHLRRGDKHMGPFITNGNRFHDDPQCQKEHMSGLNQWLALKDECNFRMPDDEHDEAPWIIIADSEPIRETGTSCKDGANPPCAELEGLPWYNSSRCFEQAPEV
>1bea__cp36_iden030(126)
PWDEYKWSCCEYCAQLGAVPASSSKSAFMSSLKAGGDLQGTEGRFQRHPLCEKNIHENISTVQIWLEICGIAQPWLFVGCPWADGGTHLSLPNAGTKSLPNWAPPHEPSPSKWYISEYTGGVQDKA
>1bea__cp36_iden029(126)
AWRMLDAKCCRSLSCLPPWGRHTKIVITEGAGMQAEWQIQLMGITRQVPGVETEQHVIYSWSTTKNDLSQQEAVMVTALPLALAGKSNPGIRFGISCLEGWALHPDRLRECRKASTASYKGRAPRL
>1bea__cp36_iden028(131)
TWPDLKGRLACRELVDVVVYMRSTDMYIGADSADQDRGPIGQTPGKVIKELAGEKINTPREDYFSIFCQNERNCIIELTTDEVQAWSMIQHNKPKETEEQHLLAEWGMPSEDLDGCSGVVIGLYTLRGPGE
>1bea__cp36_iden027(128)
SLENSYVARCSNLLPVQLYKVRCNQILPQIHGIMPPGPADRFLRKGYSLGRYPVRVSEELFSRYCVQPDGKQLATLSLIALCICIMGHREPPQDLNRSCRFETSIPPDVQDQQRWVVTEYLTCLGPET
>1bea__cp36_iden026(126)
PYLAAKKWMCETVKYYAINIDHTEHIILIGTICRGPLLKLQARWELVGIIKRVRLNYIKGLDNRVAITAKSIAPVVHVLWILGESSTPYTGIDKKGALGEAYPADLTPNYRWEFFIKYCADGDKLI
>1bea__cp36_iden025(133)
LGSCCARKYCVEAFMAPIYQHCNHLKDSKLRTYASVHKCRYVPLRVKYESHPGCTRTQTYEFASRWIVNLDSPTLFREADYPDKCDYLLGGGAENSGTGAAGFLPVYHIPDPAQPECFSMKTLHLCHLGPPHF
>1bea__cp36_iden024(125)
PFLSYPRNLARDPSSMPRRGERGVDAIKNLRLDEGPPAQVSPKQIVHVVGISRRVQLGATTLMPGHCLSAKHQVGTEERFPGTFSVERTVVFTFCEVKRATAHTVVPECTWLVYVLGAGVGKTLL
>1bea__cp36_iden023(129)
PFPAALQYHCYLPRIGLPAVCWKYKLTVLSKGATEPQDSYMLDSLRGDRKVRPRFIQPENGVRKLSEQCVCKAWWNCSRARMTIAFGGALTDLTLTASVYEGWNEGVLASSDCLWHLDTTTTGLLSGRD
>1bea__cp36_iden022(123)
VWEAVRRSCSLTAYADAPVFHRNSEAPDVTHVGPRNNLTREGASKETYKVKQTQVGKYENVGTYGEDAFSHFIVVAETSWDLGGQNPPHLPLGIARLIGNVLNFGPSVYPVYGRSRDEGPNQV
>1bea__cp36_iden021(129)
EFDDAKRASILYRGGLKPAALRESNNAVLMRIKMFPSGPIELVDARLEDLEYDVVKKDRDITSRSVDDATTAFNNQHPELQAPPASVIKDTPHLQVRYIPWPGEAIGYAEGEPSEKYFMLVREATVGIP
>1bea__cp36_iden020(125)
PAKSVEALICNELVSADVRIRKPRTEMVLLRVTKPKHMNILVSSNPELPKVPAAEIEWELTTLEDEATFHFPMLAGKEHGGVCGISAWEYLEQSTACIGLFSPDNPHVACHNIRSIKPAELNPPE
>1bea__cp36_iden019(124)
WPDRNIKLEGELEYWTNYCKGQSIWVMGGSENLSSERRGVEANRDTLPRCSSGVLIVEYTGELLAPGYGFQTIRVIDVYGWALGEVTREPVVYGETIEPGQKVAEHPALNGGFYVTRAVKHHRI
>1bea__cp36_iden018(125)
EYKHLLAMFDLWEMRSKKTTLCCSGLSVLSTGHSAACPDYRCSIAPEDIPLYLETEREPAVRLTAPSNCLHAALVRMEPCDTYLGVAKSQDEIRETRKVPGRVFDGAIPEKLFEPEHTVVGKNQA
>1bea__cp36_iden017(125)
VHGQLFKARFYNEFPTPHYDRCSTTAVIEVAIPPGEDAHVNSLKANLSIAASGAENTFGAIAEFHASWWQFTKWLHEADNWTCHVFHAPKLQKSEGGIFNWLMPMSSKEDLSYYLHYGKGLHNRE
>1bea__cp36_iden016(131)
PYTFSILRKDCPVIVDLVIAGMAILPVGNQILLPKTGCDLYDNRCPEADQCNPHKAVSETNIAVRFSAENLAVLIRRAFVADLPWIHKKGGLNYGDKIGALCDESGGDPRKPIPSCHGYRSMKLALISSAL
>1bea__cp36_iden015(124)
FYPAEKAQAIEPPPLDVCNYFNLFGLLLKHESVCPKLEVEDRETGDPVCPEDLAREAEPNIRVDKPGAKPFTVWSHRPWWDLGGWVPWGDGSPQSRPAWDLPHWELPGSNWDSHANVILPEEAI
>1bea__cp36_iden014(130)
TWLELAQLDVVAAYRAKPVDSRCYGHNILHKNLHGAGTQEELQSKIIEMPVRLNASDAVKTLLRTDDQCVPETMNKWFCDPWVQAGGFMILSVPKLQGSKVQGQAVIFKNETATVLVIMMKRAYKSRARI
>1bea__cp36_iden013(130)
EWPECGAIDINEYSEKVGGKLAVMLIKTPIDPSLGAQELLDMKGLSLQPGTDSDGARQAGSKYIVLAFPTRVTELHGVFCPSRFGGPYDYVSEGKHDEIVHGEPFSSEKVKCKEWNDRLNRRILIMGHKK
>1bea__cp36_iden012(131)
AWQNVSEGVATVVYFDGAKNDAAMLPLWNMEEGGMSPGPKNAVGVGMDMVEPKCPNQANDSTTKNHAEKGDRASYNESPEFARCTWGMAGENAGALDKRIQNAVGYVEPQNPGNTFHYCAGELVSLFGKHA
>1bea__cp36_iden011(130)
PVDVKSWTCQKILEMLVGGPRCYTHSHAYKAELNRTGHQPSKPHQRYEKTADWHEIKKLFDKAPLRYTESEPVSSDEKSEEFENKINEVGHIQETAGSNPALPIWVAPTVEFEACFQVKQARNRSTGFRG
>1bea__cp36_iden010(129)
EWNAFQRESVCEKGHTTVTNRNHPAWVFINQTSTNHIDNTNPESYLKKVPILIQAKLNIAATIIAEKDPRRMSIGIYQCAWVVYAGISMLRRGIAHGDNSNYGVQTRWIPASAAAEQTFITCGFQTPTV
>1bea__cp36_iden009(127)
ESFMIDRKHTAVGTSLTGLDKKAGQDVLEHVGLPFALSALKSVLKEEFKRNRGDPHLIGYINCHPDEQGYAFHIVCDPHECPWISGGGLVENTGCESCIALYFFPAAVAAELFPWMVTLVQIVDPDF
>1bea__cp36_iden008(129)
RKSVDETKHVIDLTVSFDNAPVKEDTYALQLYIPAGPLGIKGYYRTGTMTFPHSARPIEGCHSKMQEGREVSIFGYTLAKWLLTSYTKLVDWTGGLGGCGVGFPKPVIPIHTTWTSNGLNMLMGEVENL
>1bea__cp36_iden007(126)
TVSIVNVLCCSTLGVRIKECYKYARKNHSSQYAAVGQLVSLLGSGYTCQDFGLISQTYLNAVGFVLATRNSKTKFVIENAQYKGNGGPLWFHSIGIKDDTHRDEHVILAACREFTWLWPAGSKPNV
>1bea__cp36_iden006(130)
TWYDGSPKCEKEINQGIAREKITSFIIGYDPFLLAEGSRDQGQWFSDELADIGVAGQAEEQIKTKPTRREPKRDTVRPRPEGIATSPTRTMMTKMLAIPAIFGYAENLELAPWCSKWSEVKGTLGFRRHL
>1bea__cp36_iden005(125)
AQEALAVLGDQYEANFGHYGGLDVIAITYYFTLAGDAEGPQQDRIIGPPAACETVKPIAVLYDSPLAQTLVGIIRVPEARLARRQCLIPDQNIWVCVLNWHVRHIMIVGVLWWYVQTPCDKSRVE
>1bea__cp36_iden004(128)
KIFPKKSDVECKELAPANDTPQATGVTPGGDAGLVAPPGGRSHGPQHIHAGQEYSKFDDDDTGKGYVELYVKLNQRGDSSDALGSTAIRFIWVSELKCLPPWGHQLDDTPLGGWQAPVGCAHRYHNNS
>1bea__cp36_iden003(126)
PRPKNYKPNKPIALEKQGALVKAPLEQMLGQTVQLADIYAYDLMAIPEETRRPILGHTERMTRLLRINLDAINCTDHHPLIPLPHSQEVNTTVKPFCAQHDYNNMRNKFYGKVWAIPLKLGKVPEF
>1bea__cp36_iden002(128)
NRLQIKRIGQQRLESVGALFQEFAMARNTKFYNGHGWVGYQDSDALENATVLCPGYLTATMDEGGYRTRDHHNANLLSPLTMGRFKTLRPAWHDPAGAGRMVGPDEDSSPETKYEELIETYAMGLIEI
>1bea__cp36_iden001(129)
LWYFVMHAEVCVERTEVHRLSNVDTKLLLDRGYDQYKVRGPVNERLFYFGQKPKEFQLESSETRVRMAAAQCALLTSNRGRQFWIFGIATSYPRNISLDSLIQVEISSHPMTDETRIASIGTSGLVHAA
>1bea__cp36_simi100(127)
PWPELKRRCCRELADIPAYCRCTALSILMDGAIPPGPDAQLEGRLEDLPGCPREVQRGFAATLVTEAECNLATISGVAECPWILGGGTMPSKSAGTSCVPGWAIPHNPLPSCRWYVTSRTCGIGPRL
>1bea__cp36_simi099(127)
PWPELKRRCCRELADIPAYCRCTALSILMDGAIPPGPDAQLEGRLEDLPGCPREVQRGFAATRVTEAECNLATISGVAECPWILGGGTMPSKSAGTSCVPGWAIPHNPLPSCRWYVTSRTCGIGPRL
>1bea__cp36_simi098(127)
PWPELKRRCCRELADIPAYCRCTVLSILMDGAIPPGPDAQLEGRLEDLPGCPREVQRGFAATLVTEAECNLATISGVAECPWILGGGTMPSKSAGTSCVPGWAIPHNPLPSNRWYVTSRTCGIGPRL
>1bea__cp36_simi097(127)
PWPELKRRCCRELADIPAYCRCTAKSILMDGAIPPGPDAQLEGRLEDLPGCPREVQRGFAATLVTEAECNLATISGVAECPLILGGGTQPSKSAGTSCVPGWCIPHNPLPSCRWYVTSRTCGIGPRL
>1bea__cp36_simi096(127)
PWPELKRRCCRELADIPAYCRETALSILMVGAIEPGPDAQLEGRLEDLPGCPREVQRGFAATLVTEAECNLATISGVAECPWILGGGTMPSKSAGTSCVPGWAIPHDGLPSCRWYVTPRTCGIGPRL
>1bea__cp36_simi095(126)
PWPKLKRRCCRELADIPAYCRCTALSILMDKIIPPGPDAQEGRLEDLPGCPREFQRGFAATLVTEAECNLATISGVAACPLILGGGTMPSKSAGTSCVPGWAIPHNPLPSCRWYVTSRTCGIGPRL
>1bea__cp36_simi094(126)
PWELKRRCCRELADIPAYCRCWALSILMDGAIPPGPDAQLENRLEDLPGCPRHVQRGFAAFLVTEAACNFATISGVAECPWILGGGTMPSKSAGTSCVPGWKIPHNTLPSCRWYVTSRTCGIGPRL
>1bea__cp36_simi093(127)
PWPELKRRCCRELAVIPRYCRCTALSILADGAIPPGPDAQLPGRLSDLPGCPREVQRGFAATLVTEARCNLATIRGVAECPWILGGGTMSSKSAGTSCVPGWAIPHNSLPSCRWYVTSRTCGIGPRL
>1bea__cp36_simi092(127)
PDPELKRRCCRELADIPAYCRCTAVSILMDGAIPPGPDAQLEGRLEDLPFCPREVQRGFGATLVTEVECNLATISSVGECPWILGGGTMLSKSAGTSSVPGWAIPTNPLPSCRWYVSSRTCGIGPFL
>1bea__cp36_simi091(127)
PWPELKRRCDRELADIPAYCRCTALSIGMDGAIPPGPDLQLEGRLEDVPGCPREVQRGFAATLVTEDECDLAAIVNVAECPWILGDETMPSKSAGTSCVPGWAIPHNPLPSAGWYVTSRTCGIGPRF
>1bea__cp36_simi090(127)
EWPELRKKCCHELAMIPAECRCTALSPLMGLEIPPGPDAQLEGRLEDLPGCPREVQRGFAATLVVEAECQLATISGVAECPWILGGGLMPSKSAGTSCVPGWAIPHNPDQSCRWYVTSRTCGIGPRL
>1bea__cp36_simi089(127)
PWPELKRRCCRELADIPWYCRCTALDILMDGVIPPGPKAQLEGRLEDLPGCPREVQRGQAATLVTEAEQNRASISGVAECPWILGSGKMPSKSARTSCFPGWAIPHNPLPFCRWYVESRTCGIGPRA
>1bea__cp36_simi088(127)
DWPITKRRCCRELADVPAYCRYTALSISMDGAIPPRPDMQLEGRLEDLPGCPRRVQRGFAANLVTELECNLATISGVADCPWILGGGTMPSKTAGLSCVPGWAEPRNPLLSCRIYLTSRTCGIGPRG
>1bea__cp36_simi087(127)
PWPELKRRGCKELADIPAYCRCTAASILMDRVIPPGPDAQLEGRLEDNPGCPREVNLGFAATLVTEAECNLATVSGYHECPWILGGGFMPARLAGTSCVPSWAAPHNPLPWCRKHVTSRTCGIKPRL
>1bea__cp36_simi086(127)
PWEELRRRCCRELADIPAYCVCTALAMLMDGAIPPGPDAQLEGRLEGLPGCPREVGSWFTATLVTEAECNLALISGVAECSWILGGGETPSKSANKHCVPGWVIPHNPLISQRWYVTSRTCGVSPRL
>1bea__cp36_simi085(126)
PWELKRRCLRELADIPAYCRCTGLLIRMDGSIPPGAKAQLEGRLEDGPQCPREVQRGFAATLVTEAECNLATFSGYVECPWILGGGTEPNTSEGTSCVPGWAVPGNELVSRRWYVTSETCGIGPRL
>1bea__cp36_simi084(128)
PWPDLRRPCCRELADIPAYCRCHALSILMDGAIPPGPCGGLEGRLEKLPGCPREWHHGFAATLVTELAHCNLAPIGGKAECLRIRSEGTMPSKSIKTSCVPGYAIPFSPLPQCRWYLTSRTCGIGPRL
>1bea__cp36_simi083(126)
PWPELKGRCCRRLADNPAYCFCTLLHILMDGIPPGPDAQLFGRLEDYPGCPREVEDGFMATLVTVAVCNIATISGVDECPWILGGITMPSKSKGTVCVPGWAIEQEPLPSCRWYVTRKTCGGGTRL
>1bea__cp36_simi082(128)
PWPLLKRKRCSQELAGIPAYCRCESLSILMDGAIPPGPAAQLAGRLEHLPLCPREAQWGTAATLPTAAECNLETISLVAECPWIEGGGDMPSKSKGTSCTPKWAIPHNPLENNRWYVTFRTCGIGPRL
>1bea__cp36_simi081(127)
PWINLAPACCRQLARIPAYCRCTALSILMDSAIPPGPDAQLEGALEDLPGMPREVQRGFPATIVKEAKCNLETIEGVAECPWPLGNGTMPSKSVGASCGPGWLIPHNPLPSCRWYHTSHTCGEKARK
>1bea__cp36_simi080(127)
PWPELRRRCCAELADMPAYCRCEFLSILNGPAIPPSPDALLEERLEDGEGCPAEVRGGFAATLVVEWECNLATIDGVAECPWILGGGTMVSKDAGKSCVPGWAIPHEPLPQCVWYVCSTNCGMGPRR
>1bea__cp36_simi079(128)
SWPDLKERCCREGAEIPAYCRLTALSILMRPAIPPQPDHQLPGRNDDLPPSCPRAVHQNGFGMFLVTKAECNLARISGVAECPWIGGGGTSPSKPADTSTVPGWAIDHNPLPKCRWYLQKTCGIGPEL
>1bea__cp36_simi078(125)
PWPEEKRCCRELGDIPALSRVATALSVLTDGVIPPGQDAQLEGELDDVPWPVEVQSGFAATAVTVAADCNYATVGVARCPWSLMGRTMPNKSAGASVVPPAAIPHNPLPECRYVTSKTCGIGQRL
>1bea__cp36_simi077(127)
IWPQYKLRSCRELADIPAYCRCTALSVLYHGALPPGSTAQLKGRLPKHPLCPREVARECAATLVTEAECRLATTGGEAECPWTLGTGTIPRKAAFTTPTPGWAIPPQPLPACRWTVTSRTCGVLPRL
>1bea__cp36_simi076(127)
PNPEVKRQCCTELADDPAYIRCTALEIVMEGAVPDVPDAQKEGRLDDYPGCSRLVGNGHHATLVTEIECYEVWISGAAECPWSLGGGGSPSKSAGCSCVPSRAIPHQFLPICRWYVISRTCGIGPRL
>1bea__cp36_simi075(127)
HWPELQRQCCALLADIPGYCRAFALSILMDLQIIPGIDGHLEIRLEDLPSVPIEPQKGFAATLVTEDECNLAVDSWKAECPEILGTGFMPTDSAGPSCVPGWASWHNGLKSCRWYVTSRTCGLGPAS
>1bea__cp36_simi074(127)
NWPELYARNCREKIDICAFCRCTSISILMDFAIPPGPDAQIQGRLRDLPGCPREVQSGAGAQLVTETECLLATIRGVLECKWILAGTTMPSTQPGTVCVVGWGLPENKLASCRWHTTLRTCPIGPDK
>1bea__cp36_simi073(127)
PWPELKRRQCRECAHIPAWCRCTNLVILNDGAVPPSPDQIEQEGKLEDLEVPPRVQRGFALTVVGKAEVNLVTISGSAEGPWMAGGGYQPRKSANEECRPGWKILHNPLPDCRWALTSATVAVGPRL
>1bea__cp36_simi072(127)
PWPPLKRRCYRELPLIEAVCRCVVGKVLLDEAIAPGADIQSEGRLEVLPACPREVQSGFAATIVTEKELNLVTISGVTEIPWILYGNTMPSNSAGTSCSPGWIVPRNPLPNCRWESTSKTGGISKPI
>1bea__cp36_simi071(127)
PWKYAKRRCCAELADILPVFCRCCALSKLMDGKIPPGPDAQLEGRYWMLPGCPRLVPNGFCANAVTRADCNRATLSLVYEVPWILGGGTPPSKSRGSSCLDGWIEPSPLNDCNWDVTSRIAGTAPSL
>1bea__cp36_simi070(129)
PFPELKARRSVEAADLHADCRYVVPVITMDNAIPKGEPEACLEGRLEDIYGGPAVVQRGFAALNFFTEDKCNLATASGVAECPIILGGGTLETDSEDFSCVPGRALDHNPLPSRRWIVTSYTLSAGPRL
>1bea__cp36_simi069(126)
PWVDLKRESCSELGDIPRHTRCTTGPDMDGAIPPGPDNGLLGRLDDAPVCGIELQQGSALTLFTKVETHLTTISVTAVTPWILGRDTMPAKSTGPPHVPSWAAPHNPLPSCRWIVTSRTLGLGPRL
>1bea__cp36_simi068(127)
PWPELKRRCCSELADETPYSLRTANSILFADAHPYGPSAQDEGRTQDLPGCPRELQRTFAATVVLNAECNLATISGVDPCAWTLGKGTMSGKSAAAACILGKAEPSKPLPIKRQYVDSEGCGIKHRV
>1bea__cp36_simi067(126)
PWGNLRAFCCREKAMDPAYCRCPAQSRLMDGADGPGPVTAVEHRESGPDCPEWPRNFAATIDTESECNLALFMGAAECPYKLGGGGTMPSKDVGTECSSGWATTADPIPSCRWYLTSRSIGIEEEL
>1bea__cp36_simi066(126)
VDEPKRNTCYELRDPPCYCRCEATNILPVGAISPRPALGLEGREEKLPGHARKVKRGTATTLKIEAVCNLATISGVAQCPETRGGAVLCSKREQSDCSPGWAVTHNALPCCRWYVSSRTCPIGDRM
>1bea__cp36_simi065(128)
GWNPLKRRECRELEDTPADCRAKAYSLWMKSAIPPAERAQLTGVLEDFADTLPREVQDGFGVDVITRAEINLPLREGTAECPWNLGGGTMDFISAGTNCVPWWYIPARPIPACRWYVQSITCGTGMLL
>1bea__cp36_simi064(130)
GWPQLAFHCCVELRDEINAKCRCVAISVAPRGEIPPGEDGDLERALADMPGCPGKDQSGENAFLVTKDECNLVMIQYVPDDPWILGTETAPSYHKGSSCYGGWSIGHNPFVLCRWYVTDSRTCCSIGDEL
>1bea__cp36_simi063(127)
PDEEEKRRCCPELAGIPAFCRCTAVQIVIKGAAPPENEPRLEGRTQTLNDTPVEVELLVAQTIDNSAHCNWATISNVEETAWQLKGHVMPSKKLRTQMVSGWAIPHNPLPSSRKPVIQRTSGVGPEV
>1bea__cp36_simi062(125)
EWAIQVRQRCAGLAEVPAYCDCRKKSATMDGAIPGEPDAQLVGRVETLPRCPQVFRGFFACLALTASCKLATIGGKVECTWILLGGDMPHKSAYSECVPGWDMPHNPLPSCRWYQSKCQRIFPNM
>1bea__cp36_simi061(130)
PWPELDSRCCNENAEAPAKCRCTNIFKVLNDGAKPPGPDAQLQQRLEDDPGEPREAQKGIAAGETEATKCLVILCPPGVAECDWILKGYTQPEMGGPLNIVPGWIILKEPVYSCDWHMTSRVCFNQATKG
>1bea__cp36_simi060(127)
PEPKLKATCCKELAEHPDYCRCTALIIIIDNARAPPEMKQLEYRVEDLPTHSDEASRGFNVNLVTEARCLLRTVSSCAYAPWSVGGGRYPGKDEATSCFPGDAAPHTPDFTLRWYVTSRRLGAMQDL
>1bea__cp36_simi059(126)
DAPELKLVCCFGNADIPAYSRSGSLLSRLMEAAPPVPKAQLNLELGKKPGCPRVQRIFAKALVTEADMALRFIKEDAHCPWRITGGAMPSRWTATRVIGQWHTPGATIPDCKWIVTSRTDGINPRA
>1bea__cp36_simi058(127)
QWPESKRHSCTELLGAPSYCNNADLSVGDDSGFFPSPDAQLEGRYKRLPRCARDKVRGLAAVLCTESQCNLIIVSGSAVCPWFLGDGAYDMKNAGSSPREGWHEEEPVVSMCRWVTTSRKQGIGTRK
>1bea__cp36_simi057(128)
PWSELWRRCCNCIADTPDRCHCPLKSILMDGLYLVPPFPLAQLETRLSLRSCPQRFTLGAAATSVTAFDCNLVTKVSLDLPWILSGGVMIHMRAEVSCAIGWYLSHNTGPACCQWYAMSRVQGLIELE
>1bea__cp36_simi056(127)
PWEGQAQRCYRDKVYIAKGLRCTAEAAVRIGVYPPGETGQVEGEYVMLPGKPREVFRKFAANLVYETETNIMTRNWLVPMDIAKACGPMSDKSLGIADPGWAVPHNPLPSCLHLYVRSRTCGIGNRS
>1bea__cp36_simi055(126)
MFPELNRDNCREIYADIPDICSCLLLRITMDYAVWPGPQAMLKVRLEELPGCSREVRPKFAATWALQAVCENYSKSKKCAKILGGGIMNLSAETTVCVAYWNDKHGPGPVCRIQSLTNACGIDARK
>1bea__cp36_simi054(126)
PRPEDKRGCDGELARIGEDCDIVAVNLLFDAGITPLGDMVPESVLTRTPRCPDEIRRDPATEVTEANAMQAVISGHTSCDWLFEGATGPSESAFKCCTPGWSARNKSLAECMWYYTNETEGIGPRC
>1bea__cp36_simi053(124)
PWWDLHKKCQRALADEPALCRTDVARSIVMGNTDWPAATAQIKLKLWVLPSRSECDTGFKDLLVTSATCILLTGHGGAPCSWVDGPGNMLSEGGGTVCSPGWIKHPLPSCYWLVDNAVSPSDPR
>1bea__cp36_simi052(127)
PGPEKKRICCGEEKDLPAICYKTGLSGLNEGGEPPVKASTVIDVQGLPGFFYYVVRGHAMPPVSVAEFNVHPSMGAALDPMYLMGGMTMPSKSAATGQCDAWVIPEGTTPSGLWTVTKRDCGSSPRP
>1bea__cp36_simi051(128)
DWENTRMTCCRSALDIPAYVHFGAMSTNHPGAIGGGPDAQGAGRLKPILPGAERPSILLLQAILVSEATCHGATIGGPAECPWIWGSDTMDSKGAETRWGPQAWHRHKSMRSHEWIVAIRLAVANPLL
>1bea__cp36_simi050(124)
TWPKLNGYDSYEIAHYPAYLTHRALVVVMDTAKPLKPDFLDNKLCNQPGGKKEQNYGFAASLVSPQPAGIAEISGVLECLWMGGGNMPMLGGTKMRPKSHAPHFTRSSNRWKNVPVVNELRPRT
>1bea__cp36_simi049(123)
PALKKRVEIRELFLPAGGRCDTLPVLIDGKIEPAPGNQLASRLMDYPLSPDENRGGYEGTAATEAWYTDSTIKEVDRDPWYGRGCLAARTAGNQCMPGWNMPVIFVPVCKWVLYSTDHVNRNL
>1bea__cp36_simi048(127)
KWIINRRKCCRELDKELAGCRWTPHDCLGDSRDPNGKDARVEGTTEVSPNIPRGLTYGYEARFAVEGDCPLKTISGAYDCPWVLGLLVLEVTSFGGCEPGMQEKVSNPLFGCMWWVGEADDHADFNG
>1bea__cp36_simi047(126)
AWFKFRFKQPSLAQIPAYVTVEYISVLMDGLVKTGPLTLATGRISDLPEALAEVHGMFARSLQVEAGDTLATIGVFAVCPWHQGKNTLGGKGHFNMRDDKRNYPANTPPICPWFLTRRHCGLGPRL
>1bea__cp36_simi046(126)
AWRAIPVRLAGELGDWPLAARAVNLPILMGGFILPEAGDSIEMGLLNLPGDPVQVCSGFCSQLVQIALCSLKFSVKESPCPWFDGPGLIGDSVGKACKTLLSNEDFELASMKWLVLSRTCGVILRA
>1bea__cp36_simi045(126)
PWPSAKRHCGTKFALIPEKVECTIVSHLMDGKIEPGPGIELEGAYNIDPDTRFVDVGLCNAGVVEDSCKLAETGDASCQHLLSQALIKRKSIFSDCMPLLWGLSEHVLPQPGWATAPDVCKTESER
>1bea__cp36_simi044(129)
RWWPSGKEDCCVVKLFDICEYSEETASADPGQGGIGPDPKDELVDRVEALPICPENRQLGLRSNKPTTTRLYLPESFGALAKPELKGVEVHWEQAKGTAVVPAIAIPRNPTYSLRWAVYDRKKGILEDV
>1bea__cp36_simi043(126)
PWLHKLRCCQSLADPYYPENDLYVPDFHDPATLPPPVAWGPGSLEEAMELNEESPAVIVSLPKTEEQKNLASAPGVPHCVVLLGGGTWSPERKMETETKDLPDAGNPEITLNWYVTFRLCGVHEQL
>1bea__cp36_simi042(126)
PFIENKKNCGIEEASHPALVRKVQNAPLEDGRIPGGLDDNSGLDADNQETPIEDLRAAAVVAGEEAEAKFLGCDGEKDCPQILEMVERDTKQAGTSCAIPLWMREAASWNVLPWYVGILGIGTDPR
>1bea__cp36_simi041(129)
PMPEDERVCCTHIPPIDILIAHESAPDHLRRGDKHMGPFITNGNRFHDDPQCQKEHMSGLNQWLALKDECNFRMPDDEHDEAPWIIIADSEPIRETGTSCKDGANPPCAELEGLPWYNSSRCFEQAPEV
>1bea__cp36_simi040(130)
MSEEATRVRGADELKGLPTFFRCLIDAPWQDTLSDVLPEAQVNPNSQDLPGQPSDPAQTSFEPYLGPPVKINQDLFSGEVKLWKNYHMGRSWDRLNQEASDVPIHASPHNPYVSCDWTRISYVAEVTPTL
>1bea__cp36_simi039(126)
PWEAYKTVICRVFRDTDRPCKCTMVPGFNKSGSIHYFTNNLIFEDLPQVYRLDRNVIKTGKTTLVTNIAWQWYPSVIRFEPFTVGEGTMPLEKPMEDKSGYAEEIAFYNDGKTFVTAATCTINKWA
>1bea__cp36_simi038(124)
RYPDLTRNVCRANEYSAVAELKLLTPFIIFAESPPAAVDLSESLRKDPGMQRDVHEGPAPYDLECRACGLIMKHTVARDLDVLRGKFHLYKAGGSCVNTVSVGMPEDSCGWWIRYRVALDNKSS
>1bea__cp36_simi037(127)
AMEKLVSDCNKEVAHADSECNNPAESSLMDFAGLPPGHQQETYEELMGLAPNTLAREVANILVAIYLSRVGTENPEHMCRIVSSLDTLKVRASQITRRGYAQSLHYDPSGKKWRLTTNETFRWRPEI
>1bea__cp36_simi036(129)
PWPPLKCFDCAGQLLKASTFTNCMHRETVLGHREEDLGPHALFFKVLQDLVGSPRPVQAEKRVTPVEALRLKWGSIVGGEEDLWSLTGTAFNDCRALLTFVVAGEIWIGLVFHYLWEAADESVGIGSHV
>1bea__cp36_simi035(129)
PFPAALQYHCYLPRIGLPAVCWKYKLTVLSKGATEPQDSYMLDSLRGDRKVRPRFIQPENGVRKLSEQCVCKAWWNCSRARMTIAFGGALTDLTLTASVYEGWNEGVLASSDCLWHLDTTTTGLLSGRD
>1bea__cp36_simi034(128)
FWYGVKDSAVRAVGDKFHFTRKTWPDIDLTGILSVLLPQVSNCAEFTLVFGILFQIVNEIDVRQREENVSKTAPQVEWMDEPSWVVLAATNFKWACGTKCHDEWPESDPSHPCRWVLANRFMGDGEHL
>1bea__cp36_simi033(127)
EAPALTRAACRELNVFKWSSCECLYMLIAGYELPPDYDSNVPTREDPEAGSPDVMLIDNPVSGVKQSEAHASHEGPGLCANSDILSSNNRFLDLSMGQDLKQVQGPHSPLTYGSKDSSKWIKMMKRL
>1bea__cp36_simi032(128)
PSGWVMLDCTDFTPDGRIKCDTADNALSSNLTHDEMTVPDAVKSGRLQAVKKSPNAKGDDDLGVLANETCMAVTKSFLGKNSFSLEGGLEFSDYYLITGIPAWFGGHRTSHAIRWATIYARCNKGLDI
>1bea__cp36_simi031(130)
RWPRLEAKNCPSEAQFEELTIHTPVFVLKDTEVVVALPGSLEDVPDSLLTCAPGPYRNWTSPLLFFYSEAQGTADSALTEDQAKKGGDNLERKGPTLREVRDGWTDEHGPVKRHLDWYKWVDPGRVIPAL
>1bea__cp36_simi030(127)
AWVRATRDTEYEMQGKPGIERELRYMGSSTFTSHKHPDFDLRGHNEDAAGCSINDGQSYVKSMLSQAECQYANGADISEFRDINAGGWTDVDLSLETSTGEYTVLHNPAPKVFWYFRVSEALARKDL
>1bea__cp36_simi029(125)
FGPELLQRCCRVHTDGVRVKNRLKHNNEAGGSVNSPRIKSMGIENFQLVIFIEQDLLYFMYAPAIEMFASISDIWEFHRSLGLLREARHLQTRVHRRDEWAEVERDNGLQDWYWAAKVLQIGPRG
>1bea__cp36_simi028(126)
DAQKVVENVSRICCGNAIQDVGVNLHINGYLAPDPGPDISLRRKHAFTPACYRVEGLDIAPQVPELDPLLEVQKDEVKRVWVGQQDLMACEANGRIVDGIQRIDSTLYDSYKWVEERRGGGLGGQT
>1bea__cp36_simi027(126)
AMPIFKATMKRRDLNQRAPMALVRIIYYMAKEALSGTFAYLEFREEPYNDCQPVILMGADIRGTRFNIIKDSMLMGVLECQMAVGEGGGPTGGEDITVGQGDAAPWAPVQMLTFPSAMLDPIAARD
>1bea__cp36_simi026(124)
EYTEDRRYREPPRNLTLMYCFVIDSLVFASLNGAVTVKVRELFMKDGKPVPVFEGFSRGLFGQASTKMKGGQHVGRCQWFLGYYNIKKTNALLLPKETWLDHSKTMPTCNWEGGQSELNIGRDV
>1bea__cp36_simi025(125)
EYKHLLAMFDLWEMRSKKTTLCCSGLSVLSTGHSAACPDYRCSIAPEDIPLYLETEREPAVRLTAPSNCLHAALVRMEPCDTYLGVAKSQDEIRETRKVPGRVFDGAIPEKLFEPEHTVVGKNQA
>1bea__cp36_simi024(127)
HWPDAKRDKGKDYLRVPTARYQHWGSVIPQNSSNNWPELLVSKHDICLLPLGEELDRHAYNDEAHTAVCALLKVEVEMNPYNGALHLDKLVYKSGAIFCLSHFAPEIKHLIRGWIVLELLALRAARA
>1bea__cp36_simi023(130)
PEPLFIETDHRMKVAPPGKTRSNNNDIYSKIGSIGDATEDASWSSKDEDVLLFIELLENQRVALTTHGVKSKAEHAYIALETKWILGGPILCGFSKKEVEITGWCLHLNPFEECHWDNAWATANAIDPRE
>1bea__cp36_simi022(127)
PLPSKQSKEEKIQNPIHSFSRKCFLQYPACDKGVDLPRLYVHARASRDFILPNCGNGSDILTYVFSVECNLRVFNGDALTPWTLAGETQLLRQKDRILTPSWYVANSANEGFKWYDLQTTRGPPQRY
>1bea__cp36_simi021(130)
PPGEDAKFPANIWVQLDPICCHCNALSWLVVKTNVPNVPFWMTNSISEYLAFTEEEAYEARGKTTDDTHWHCGPTQLGNTICLVTELRSGDRAQKKEEVDFHQSWMDENNGEFNVAWVLADEDVIMRRTD
>1bea__cp36_simi020(126)
KTMGLIRRACKYIDTGKLTVRCGMLLLFLVDEFGTASTSTSGAARQDNQWKRDYTCDFLPDFDVAERDHVSRDIIRTLWRGAGDMDPSKAERRKAKLADWIEGPGTLICCDWRDTDRYCAPQGAER
>1bea__cp36_simi019(126)
NYPNAENQTSAVDIDLDGEFRHQLALSPMITALRQRDTYGLKADRPYIVVPASFPQGYLGTFMPLWMQCADELEGIKFPTDWGGRITAISAKTQADEGFPIPRTGMKRDRSGIVYKIKNCDMQPKV
>1bea__cp36_simi018(126)
GYPDRIRDVTNESLKSPFQEIYMMPKKLSDDDSYRGNNQDAGNLMEKIPGMKRMQGDGAQVAVAFKWIIARRLILGDIELSGFNILDSKNDRDFGWTQSYRDAPTKPSTKCRWSVVLDSLNIGEEI
>1bea__cp36_simi017(127)
CGGDEEIYINIKYEQLKVLRCGVGVVTRISGVPPNDFREKGNLILAFGCSDRLFFGEGSRYAVAVIKKEGNILPHISVGAQLLEPSDPMKIDIWETTCAGGKMHHIATGFPWLIVCLDSQVGDVPWC
>1bea__cp36_simi016(129)
PWAAVLKGFALSRIRGHDAKERALMEGLMNEALAKVNNNWSRSIVTDVASLSFNHSKYFDIHLRQISKDGEVRNVGTAAKPWLVKQIPMAGNSKRETCCTAGTLVRRDDYTPMMRAYVDPLADFAGDTV
>1bea__cp36_simi015(129)
RYIIIKRHEIPVRTELGSKKTYTRVTMATIGVTLTSQGAECESGNDAKECSSGSSDAFFLNPSGGGECYQNTIERFGDYGPSPFGKALISISSLPIHNAIAITIPGDLWHLSTMWVSITWLTSGAIHQT
>1bea__cp36_simi014(126)
MLSPLKPTEGRPRKFEEDCKCVCVGKNFYICGGNNRDADNYEDINRDKVSINPNFKHMEAGKTNSVGPKCVFHVSGSDEDPFPHVIGGAVRYEAEEYNEDIWAYNQRGDGDDRLYASDEPIIHNGN
>1bea__cp36_simi013(128)
IWGKGGHREYTDPVNMVSCFCNCEVYHLETADAEQNANPNSDPDPTRQEKGSELRTEPGPEDYGVSWDTSKVIAVHYAYLECPYAWKPIDLGAFKALDLYKEAELFPSPPKHPCEWLILGGPPLMFLL
>1bea__cp36_simi012(128)
RWTTDWECDKLNRAGGIKRYIVSLELLGNGDIAFGSIDKLEILEEYLGGLALTNVKGRISELFIETICYPPPTGLFFACLWETVNDRAFSGLQRPRRCYGAFTLINADPMHSEGFNIACTDVYIEFNI
>1bea__cp36_simi011(128)
RCPEPSGAIEWSVVGIMFFVRFDVRFMNLVSTLAPGATNRYVAFDPWQLTTCAGERYTRFMVMFINFDYPMKWIMVAGCVRTFWVKCKDEAPEKIDNSEVHVGIFLEHEPGTPRWPEIFGNREDGARA
>1bea__cp36_simi010(126)
LWVSEEDRSPDRFAPPGYTEFTIAHALEYAVAVSPYKETHSWIHVQASTRLGYEGSNGIICLSVVAIDVSVNADASQFCDWALSAGKGTSVQQLSGADMAWALRLLNVQTCGGFSLATGRTVTAAD
>1bea__cp36_simi009(125)
FSDASRVGNYIGKPDTPNYDHLASDPIMDDMPAMQKPCGFGYLKLWEHTCCDHEFGTLARDAEQGRQNYKIQTKYDGCWWKTKWELDNGFRDPGNHDAMRNQPLEEALKPVWEGVVKQAAGVLAI
>1bea__cp36_simi008(124)
GQHSLVPRCCICLEQTETFYQTRLDGVGGDPAAQPIWDEGCQHWLGQLKQEPSEPLTGWADMRAGWYALNIVRANVKQTCMNVWGEISTGDAGILGIITKVEGRFLKDMWASVETLAAKVSSLT
>1bea__cp36_simi007(124)
IGARLFLNACSLISHDGHCRWTAQVLKHQEYQIGAGVHGDEVARNEKFYPLGYGRSLLSLSSPKGVRHPGLHHTYFCFWMAGVTPMEIEVDYGVVIKQCRTAKEIIWTCQRISEYETLGYKPKQ
>1bea__cp36_simi006(128)
GWIEKIQHAKRRYSPIAEVYTIFIILGKPFESDKEIIAGYKILVVLPKSVLKLEVQERQDGSVHLLNTEGCSVALSVVISEMQASLERYRPNSWSSHVPCNTTWENNNDELSFRPEQWIDLGRHHFKK
>1bea__cp36_simi005(126)
FYLRSEANLCALLTALAPSSALPAADVYITMNYKTQPIDDPLKEARVLCIWASELAPFFVQTDRHDQETGISLGYGVLLPRKWSAGSLMKPYSQKPKDKAKILVSAEDKRFVWYVGAPGMPYAIDF
>1bea__cp36_simi004(125)
PWVPDFLLGDTVEASFGGTTVCYYIDAIAAGTTISIGEFERSILHMEVAMACPNALIKKEKAPITWPRCCAWDYLLTSVCGWMMWGQETEQMQVAFLSRIWIMSDPEALDAWETLSNGKQVEMIY
>1bea__cp36_simi003(126)
PRPKNYKPNKPIALEKQGALVKAPLEQMLGQTVQLADIYAYDLMAIPEETRRPILGHTERMTRLLRINLDAINCTDHHPLIPLPHSQEVNTTVKPFCAQHDYNNMRNKFYGKVWAIPLKLGKVPEF
>1bea__cp36_simi002(124)
STGVSSFACAEGSKLSMPHGLDIWLPTEAAPEILFPKKTPAGYPEHLPAKLDHKHTKKIDGLDQGCFGVIAVRLTGPKPIDREREKVGVIGDDREGISVLPKTKFRKSTNKKWHYGARGTLCRV
>1bea__cp36_simi001(122)
DAVVGTGHSAEAASSDESEIYIIPNFPRVVTPESSPEDSGQGKVNHVITYYQAVFSRHSPPLAFWDNDHLPEDMCGNPVRAWWNSGVRSAHMDKPEKPFHHHSTPNGRLTFEGAITAHAVSE
>1c1kA_cp106_iden100(217)
LKQIKFKFEEDIRNIYYFSKKVEVSAFKEIFEYNPKVQSSYIFKLLQSNIISFETFILLDSFLNIIDKHDEQTDNLVWNNYSIKLKAYRKILNIDSQKAKNVFIETVKSCKYMIKLRMPAGGERYIDGKSVYKLYLMIKQHMNGKYDVIKYNWCMRVSDAAYQKRRDKYFFQKLSEKYKLKELALIFISNLVANQDAWIGDISDADALVFYREYIGR
>1c1kA_cp106_iden099(217)
LKQIKFKFEEDIRNIYYFSKKPEVTAFKEIFEYNPKVQSSYIFKLLQSNIISFETFILLDSFLNIIDKHDEQTDNLVWNNYSIKLKAYRKILNIDSQKAKNVFIETVRSCKYMIKLRMPAGGERYIDGKSVYKLYLMIKQHMNGKYDVIKYNWCMRVSDAAYQKRRDKYFFQKLSEKYKLKELALIFISNLVANQDAWIGDISDADALVFYREYIGR
>1c1kA_cp106_iden098(217)
LKQIKFKFEEDIRNIYYFSKKVEVSAFKEIFEYNPKVQSSYIFKLLQSNIISFETFILLDSFLNIIDKHDEQTDNLVWNNYSIKLKAYRKILNIDSQKAKNLFIETVKSCKYMIKLRMPAGGERYIDGKSVYKLYLMIKQHMNGKYDVIKYNWCMRVSDAAYQKRRDKYFFQKLSEKYKLKELALIFISNVVANQDAWIGDISDASALVFQREYIGR
>1c1kA_cp106_iden097(217)
LKQIKFKFEEDIRNIYYFSKKVEVSAFKEIFEYNPKVQSSYIFKLLQSNIISFETFILLDSFLDIGDKHDEQTDNLVWNNYSIKLKAYRKILNIDSQTAKNVFIETVKSCKYMIPLRMPAGGERYIDGKSVYKLYLMIKQHMNGKADVIKYNWCMRVSDAAYQKRRDKYFFQKLSEKYKLKELALIFISQLVANQDAWIGDISDADALVFYREYIGR
>1c1kA_cp106_iden096(217)
LKQIKFKFEEDIRNIYYFSKKVEVSAFKEIFEYNPKVQSSYIFKLLQSNIISFEEFILLDSFLNIIDKHDEQTDNLVWNNYSIRLKAYRKMLNIHSQKAKNVFINTVKSCKYMIKLRMPAGGERYIDGKSVYSLLLMIKQHMNGKYDVIEYNWCMRVSDAAYQKRRDKYFFQKLSEKYKLKELALIFISNLVANQDAWIGDVSDADALVFYREYIGR
>1c1kA_cp106_iden095(217)
LKQIKFKFEEDIRNIYYFSKKVEVEAFKEIFEYNPKVQSSYIFKLLQANIISFETFILLDSELNIIDKHDEQTDNLVWNNYSIKLKAYRKILNFESQKAKNVFIETVKSCKYEIKLRMPAGGERYIDGKSVYKLYLMIKQHMNGKYDVIKYNWCMRVSDAAYQSRRDKYFFQKLSEKYKLKELTLIFISNLVASQDAWIGDISDADAIVFYREYMGR
>1c1kA_cp106_iden094(216)
LKQIKFKFEEDIRNIYHFSKKVEVSAFKESFEYNPKVSSYIFKLLQSNIIKFETFILLDTFLNIIDKHDEQTDNLVWNNYSVKLKAYRKILNIDSQKANNVFIETVKSCKYMIKLRMPAGGERYIDGKSVKKLYLMIKQHMNGKYDVFKYNWCMRVSDAAYQKRRDKYFFQKLSEKYKLKELGLIFISNLVANQDAWIGDISDADGLVFYREYLGR
>1c1kA_cp106_iden093(217)
LKQIKFKFEEDIRNIYYFSKGVEVSAFREIFEYNPKMQSSYIFKLLQVNMISFATFILLDSFLNIIDKHDEQTDNTVWNNYSIKLKAYRKIYNIDSQKAKNVFIETVKSCKYMIKLRMPAGGERYIDGKSVFKLYLMLKQHMNGKYDVPKYNWCMRVTDAAYQKRRDKYFFQKLSEKYKLKSLALIFISNLVANQDANIGDISDADALVTYREYTGR
>1c1kA_cp106_iden092(215)
LKQIKFKFEEDIRNIYYFTKKVEVSAFKEIFEYNPKVQSSYDFKLLQSNIISFETFILLDELLNIIDKHDEETDNLVWNNYSIKLKAYRKILNIDSQKAKVFPELKSCKYMIKLRMPAGGERTIDSKSVYKLYLMIKQHMNGKYDVICYNWCMQVSDAAYQKRRDKYFLEKLSEKYKLTELALIFISNLVANQDAWIGDISSADHLVFYREYIGR
>1c1kA_cp106_iden091(218)
CKQIKFKFEEDFRNIYYFATKVEVSAFKEIFEYNPKTQDSFIFKLLQSNIYSFETFILLDSFVNIISKHDEQTDNLVWNNYSITIKAYRKILNLDSQKAKNVFIETVKSCKYMIKLRMPAGGERYIDGKSVYKLYLMIKQHMNGKYDVIKYNQCMRVSDGAYQKRRDKYFFQKLSEKFYKLKELALIFISNLVANEDAWIGDKSDTDALSVYREYIGR
>1c1kA_cp106_iden090(216)
LKQIKFKFEEDIRNIYYFSKKVEVSAFKEIEEYNPKVQSSYIFKLLQSNILSFETFILLDSFVNIIDKHDEQTDNLVWNNYSIKLKAYRKILNIDSQKAKNVLIEAVKSCKYMIKHRMPAGGERYIDGKSVYFLYLMIKQHMNGKYLVIKYNWEMRVTLAAWQKRRDKYFFQKLSENYKAKELALWFISNLVANEDAWIGDIKDADALVFYREELR
>1c1kA_cp106_iden089(217)
LKQITFKFEEDIRNSYYFSKKVKVSAFKEIFEYNPKVQSSYWFKLMQSNIISFETFILLDSFLSIQDKHDEQTDNLSWNNYSGKLKAYRKILNIDLPKAKNVFIETVKSVKYIIKLRMPAGGERYIDGKSVYKLYLVIKQHMNGKYDVIKYNWCMRVSHAAYQSRRYKYFAQKLSEKYKLKRLALIFISVLVGNQDAWIGDIEDADALVFYNEYIGR
>1c1kA_cp106_iden088(217)
LKQIKFKFEEDERSIYLFSKKTEVSEAKEIFEYNPKVQSSYIFKLIQSNIISFETFILLDSFLVTIDKHDEKADNLVWANYSIKLKAYRKILNIDSQVAKNVFIETVKSFKYMIKLRMPSGGERYIDGKAVYDLVLMIKQHMNGKYDVIKYNWCMKVIDAAYQKRRDKYPFQKLSQKYKLGKLSLIFISNLVANQDAWIGNISDADALVFYREYVGR
>1c1kA_cp106_iden087(216)
LKQIKFYFEENIRNIYVFSAKVEVSAKKEIFDYNPKVQSSYIFKLLQDNIIKFETFILLDSFLNIIYKHDEQTDNLVWNNYVIRLAAYRKILNIDSQKAKNVLIETVKSCKLMIKVSMPEGGEQYIDGKSVYKLYLMIRQHVNGGYDVIKYNWCYRVSDAAYQLRRDQYTFQKLSEKWKLKELALIFISNLVANQDAWIGDISDVDLVFYREHIGR
>1c1kA_cp106_iden086(218)
FKQIKHKFEEDIRNSYYFSKKVEVSAFAEIFEYNPKVQSSYIFKMLQENIQSFERFILLNSFLNIIDKDDEQTANLVYNNYSIKLKAYRRPLNIDSQKAKNSFIETVKSCKIMIKLRVPAGGERYIEGKSVYKVYLMVKQHMNGKYDVIKYNWCMRVSDNAYQNKRRTKRFFQKRDEKYKLKDLALIFISNILANQDAWIGDISDADALVRVKEYIGR
>1c1kA_cp106_iden085(217)
VKQIKFKFEEDIRNIYYFSKKVEVQAFKESFEENPRVNSSYIFKLEQSLIISVETFILLDSFLNIIDKHDNQTDNLVWNNYSVKLKAYRKIFNIDSQKAKNVFIETVKACKSMLKVRMPAGVERYIEPTEVYKVYLMIKAEMNGKYDVIKYKWCMRVSSAAYQKRQDKYFFQGLSEKYKRKRLALIFKGNLVANQDAWTGDISDADALVFYREYIGR
>1c1kA_cp106_iden084(217)
LRQIKFKFEADIRNVLYFGKKVEVSGFKEVFEYNPKIQSSYILKLLGSNIISFETFILLDTFLNIIDSHDKQTDVLVWNNYSIELLAQRKVLNLDSQRAKNVFIETVKSCKYMIPLRMPAGGERPRDGKSVYRLYLTDKKHMNGKYDVIKYNWCLRVSDAAYQKRRDKYFFQKLSEDYKLKELSLIMISNLVANLSAWIGDISDADAFLFYREYIGR
>1c1kA_cp106_iden083(217)
LKQIKFKFEEDIRRAYYFSKHVDVSAFKHIFEYNPKVQSSVIFKLLQSNIMTFESFILLDSTLNVIDKHDKQTDDLVWNNYSLKLKAYRKILNLDSAKAKDVFIETVKSCKYMIKLRMPAGGERYIDGRSVYKLYLMIKQHMNNKKDVLKYGWCARVENAAYQKRQDDYRFQLASEKYKLKELALIFISNLVANQDKWIGGIVDADALLFMDFYIGR
>1c1kA_cp106_iden082(217)
LKQIKFEFEEDTRNMYYFSKPVEVSEFKFIFEYNPNVQGFYTSKQLQSNIISVETFVIFDSFLNLIRTHDLQTDNLAWNFYSIKLKAYRKIVNIDSQKAKAVFGETVKSCKTLIKLRMPAEGERYNDGKSVYKLYLMIDQHANDKYDVIKYNWCMRVSDAAYQERRDKYFFQKLSNKYNLKELVLIFISNFVANQDAWIGDIEDADALVFYREYIGR
>1c1kA_cp106_iden081(216)
LKQISFFDEDIRNIYYFSKKVEVSAFKEIFEFNPTVQSSYIFKLQQSNIISFRTLIDLDSFLKIIDKHDEQLDNLVWNNYSIKMKAYRKILNIYSKEAKDIFIETVKSCKYMIKMKMPAGKERYVDGKSVHKLYLMQNQSMNGDYDIIKYNWCMRVTDVACTKRRDKYFFQKASPKYWLGEFALLFISNLVENQDKWIGAISDADALGFYREYIDR
>1c1kA_cp106_iden080(217)
LDSIKFKFEEDLREIYYFSKKVEGSAFKEIFEYNPKVQSSYIFKELQSNIMSFETYVLNDSFLFIVEKHDEQTAGLVWDNYSIKLKAYRKILKIDNEEAKNVFIETVKECKYMLKLVMPAGGEFYMDGKSVYRLYLMVRQHGNGKYDVIRYNWCSRVSNAYYQKREGKYFFQGLAEAYKLKQLALIFISNLVAEQDAWPGDISDKFALVFYREYIGH
>1c1kA_cp106_iden079(217)
LGQIKFKFEEDIRNMYYYSRKVEVSAFKEIFERNPKVQSVLIFTLLQAAIISFELFILLQSFLNIIDKHQEQAENLVWSNYSRKLKAYRDIRNEDSQTAKKVFIETVKTCKYMIKLRMPAGGARYITGKSVDKLYPMIRQEMNGKEDVLKYNWCMRASDAALQKRKDKYSYQKLSESYKLKELALIFTGNLVAGRDAWTADISDADSLVFYREDIGR
>1c1kA_cp106_iden078(217)
FKQIGFKFAEDIRNSYHFSRVVEVSAFKEIPEYNPKVQSSYILKLLQSKIISFETFELLDLFFNIFCKHDEQTDNLVWNNDSIKLKARRKALNIDSTKARNVYPETVRSCKYTFKLKMPAGDKKQIDGKSVYKLYLMIKSIMEGLYKVYKYNWVSRVSDAADDKRRDKYFFQKLSEKYKLEELALIFVGNLVANQDAWIGDIEDGEALVFYKEYSGR
>1c1kA_cp106_iden077(216)
LKQIKFKFEEDIDVIYYFSKIVERSEFKAIFEYDEVETSYIFKLIQSNIISFETFIWLDSALNIIDKHDTETDSLVWEDYSISLKAYRKILNIDSQKMKNVFIETVASCSYLIKLRMPAGGEPYIDGLPVYFLYQMIEMEMNGKVDVIKINWCMRVSDASYQSRHDKYFFHGLSSKYKLKELALIKITNLVANQHAWISDISDLDALDSRREMIGR
>1c1kA_cp106_iden076(217)
LRPIKFKLEEDIRHIYYFSKNVEVPALKKIFEYNPKVMESHIFRLLQASIISIDTFILLDSFLNIIEKHDEQRDNVVWHNYSIKLEALKKILNLDSKKAKSAFIQTIKSCKFVIVPRMPAGGERYVDGCSVYKLELMIKNHMPGKYKVIKYNWFMRVADAAYMKRPDKRFFTKGSEKYKLKSLALIFIFNLVANADAWIGDEIDADALLSYREYIGR
>1c1kA_cp106_iden075(217)
LKPIKFKVESYMRQIYYRSFKVEVEAFKEIFWYNPKVQSSYIFKTLQSNIYLFETFIVLKSFLLFLDKHDEYTDNLIWNKVSIKMRAYRKNLNIDSAKAKGVFIKKVKSCKLNIKLRMPAGGKRYIDGHVVYKLYLMIKQHMNGKTDVIKYNWCMSVSDSRYAKQQRDKYFVQKLDERYKEAELFLFISNHVANRNAWIGDASDDDALVFYREYLGK
>1c1kA_cp106_iden074(217)
LPKVKFAIEEDIRNLYYFIKKVEVRAFKEVFEQIPNLNSSYIVKQKQSNIIQSEKFILLSSFLRIGDKLEEQTDNGVWNNYSLKLTGYRDIGNIDSREAKHVFIDTVASCKYMIKLRAPAGGQRYIRGKSVYSLYLMLKQHMGGKYDVIKYNWGFRVSGAAAQQKRLKIFRQMLSEKYKLKELALIFISNLVANQNAWIGDISDDDALVFYEEDIHR
>1c1kA_cp106_iden073(216)
LKQTAFKFEPNITILYYFSSTVEVQAVKEIFEYNPKVSRSLIATLIQSQVIYETDILLDSFLNVIDMHDEQSDELVWNLYSIKLKAYRKTLNIESWKFKEVFIETVKSCKYTFKLVMPAGGERDADGRNVYKLYLMIKQHVNGKDDVIMYNWLMSISDGARQKREDVYFFQKLSEKWVLKELAGIFISNLAANQKLWVGDIMDADALVFPREYIGR
>1c1kA_cp106_iden072(216)
LRQIKFKFQEDIVNIYYFSPTVSVSAHREIFVVNPPVPSSYIFILLQSNTISIETFHRLDSWLNIINKHDEQADNLIRNYSIKLKAYRRILNIYSQRAKNVCLETVKSAKYNIKFRMPCGGERYIPGKRAVKLFLKEKQHINGEYEVIRYRWMRVSKAIFMKRRDKYFFQQLSEKYSQKELALQFLSNLVANDGAWIGDESDADSLVFWYTEYQVR
>1c1kA_cp106_iden071(217)
HKQIPFKFEERIQNIYLSSRKAEVSTFREIFELNDKVTSSWYFKLLQSNVLSLETTFFLEDVFINIIEKVDERTDNLVWNNDSVKLKAYRKVLDGDSQEENNVLIEKVKSCRYMIKLRMPVGGTFLIDGKNVYKLYLIDFEVMTGKYDVVKYDWCMRVSDYARGKRRCHFFQKLSEKYKLKELALSFIDNLVENQDAWNGDISDSDEMVFYRIYIGR
>1c1kA_cp106_iden070(219)
LKQLIKFKFEPDITSIAKFGKKVEVSAFKEFFWYNPGMGNSYSMELCMDRIISLETYVVLVEALNAIDQHDEQTDSLVYNNYSIQLKAYRKYLNIDGQRKQKNLFISTVLSIKYMIGLRMPAGRERIIDSNSVYRLYLMIKKHMNDVYDKIKYNWCMRVSDVAYQKRDDKYFHVKMSPKYKLHSLAQMFISNLESNSDAWLGDISNADALVGYEEYAGR
>1c1kA_cp106_iden069(217)
LKQLKFKLEEDIRNVYTFSKDVEVSAFKTIFEYGPKVESSYGFKVSLSPVISFEAFILMDNFLNIIDKSDEQAWNLVHNDYESRAKHYRKNLELDSEKGKNVVIEEGKLGEYMLKLSEPSEGERYFVGKSVLKLRLMIKQHMNGKYDVKKYNWCMRLSRAAYQKRRGQLFFQKIRVRYKLKEMNLLFLSNLVSYTDAWIGDISDADPIIFYREYIKR
>1c1kA_cp106_iden068(217)
LPQMAYKFAQDYRNIYLFSKGVEVRAFYEILDENPEVHTSKKFSLYESNLISTDTFILLDSNVNIKEKHPEQASDLVWNNYSIKYKLYKKILNIDVSKGKAAQIETVKSCTGMLKLRYPAGGERYIVGKSRYKLRKMLAQHNNGRFEVIKYNFCMRVADAAYQRRRDKYFFTKLSEKYKLKELIQIFISNLVYNQDAWIGDPSDADLTVFYKDYQPR
>1c1kA_cp106_iden067(217)
LKSIKTKGWENPRNRYFFPPLVPIGVFKDIFEYPKVQSNYMFKLLQQNQISFEPHIVLDSFLNIGTKADKQTDNAVWNLYSIKLKRYTKIVLNLDSSPAKNVFLETVKKAKTPLKLRMPAGAERYIDLASVYNLYLILKQHINGEQQVLKYKWCHEISDHGYQKRRAKYVFQKASEKYKLKELAMIFYSGFVANQEAWIGDIGDVDALVFYSEYLGL
>1c1kA_cp106_iden066(217)
LKQIKFRIELEVRNIYLFSLKSEVDKAQEIFDYRPKVQSSYVFEVKQSNILKFKDEMLLTSFLSIMDKHDDQTDNGVWANYSLKTAIYRKILNISSQAAANVYIENDKSCKYLVRLRRPQGGMRYVDGDAVIKIYKEIKQRGNGRYDIIKYNWCVRLSNEAYDKRLDKYFFQALSENLGLKEVALIFIGNLVANQLGDIGDISDADALVFFREYIGN
>1c1kA_cp106_iden065(214)
LVQIKFKFEADERNIYYTSKIAEVSAFKEIWRYNPKVQSHEIFKLLYGAIISFMTFLLKDSFLNLFKSKERTNDLVWNDYSLESKYRKILNIEQKQKGVYIDAVESCKYTLGARMPAGGKRYLDSKSVYKLILSIKEHLNHKFDVINYFWCARYSYAYIQAERDKYFIQKPTEKYYLKELAVIILSELIVDRDAWIGDISDASALVSDRYAIGR
>1c1kA_cp106_iden064(216)
LEMVKEKFQEDIRNPYYISKKIKVSAAKEIAEQGPKVQTEYIFKLLYCHIIYFETFILSSFEVEMYLHDEQLDNLSWNLYSIKLKAYRKIIDIDSAKAKNDFILTVSSCRDKLALKMPREGEWSLDDKDVVRRYLIFKQHINGKYDLPKPPWCLRLSDAVPQKRESKRFEQKLSEKIKIKELAGIFIHNLSAEQDAWLHDISDADAIVFYNEYIGS
>1c1kA_cp106_iden063(218)
FKWSKFQQEEDIRAELYPNGKVESSAKKVKFEYNPHVQSSYLEKLLDPNIISFEKLILLDSFAVNIVDKHDEETNNLVWNNESIKLVTYREIEFIDNSKVKEVFTETICQNKYMIKIRVPVLGERFIDGKKCYKEIEMIKQHRNTKYDVICYGWCLRVTDPMYQERRPQYFVKEVSELYGYKNLAIVTVSSLVANQNAWIGDINTAEALVFGREYIGN
>1c1kA_cp106_iden062(217)
LKKIKIDRKLEVRNEYYGSDKVEVPADKEIFQYNPKYQSCYIVKLILSRSVSFDTVILIGTFLNAIDKHDEQTDNIVWNSEIIKTKPYFVIYNIESMYFEEVFIEDMRSCRYIALQMPAGVKRYSDGKSKYKIYLMAKEHLNGTYEVIGYNWCCMRVSDAHYMMMKDHYFFQKLSELFKLGELALPFFSNLLNNQDAWIGNISDAHVETFFKEYMYR
>1c1kA_cp106_iden061(215)
LPKLKMKFRERYRSVWFFSPKIDSAYFDEIFEHLNPKAQSNYIPKLLQSNIVAFERFLLLDTFLSIISMHLEFEDLLVWNNYSKLAVYKGIYNIDSQKPKDVGIETVSSCKYFMKVRMPSVFEREIDNKSVYELYLVIELRLNIQLDVIKYAWALRLSGAAVQARRNVYFAQKLSEKDKEKEARIAGRSNIVANEDNWIGDSDADLVFYREYIGK
>1c1kA_cp106_iden060(217)
LKKIQEPFEETFRNFQYVSKCVELYAFTEFLWYNSIEQESYVFVLFGSMIVSFFETFILPDSFLDQVMKKDERTDNLHWNNYGIKLSAHRKIIPLDSEKAQKVVAPDKSCEYLIKLRVPATGEKYNDYKLLYELYITIIQALNDKDVEKYNWCMRVSSAALHKKKSKYFFQYKLIDDGTLKQRAFIFISVLVANQDAWIGDNSWADALVFYEEQRGV
>1c1kA_cp106_iden059(216)
IKEIKLMFECDIRSIRYFIEPVEVELFLEYFKYQDRVQSSYMFKLLESTINAFDEVVHKDSWFQIIIKEDEQTDNNVWNNYYIKSIAYRLKLNLDSYDNKNMFVEYVKTCKYLLKMRAPEGWERMDGLPCYRKYLMTKRHMNGKYDVIGWNWCMNVTDEFFLRRRRKYFYQKLPEKTKRKEIIVLFISNSISNRPAYIGDISDADRLVFYRELIGR
>1c1kA_cp106_iden058(215)
CEQYKVKMEVQIRNIYSFSEKVPVQADKEIFEYNEAVSSWILKLKLSNLVDDFESFILADSLLNIIDKHNEYSCNLVWNNTLLRVPAYEKILNIDSQTAKNMYIEVVQECLFMILRFPAGSQQYADGVYITQLALLISQHMNTQFFIIRSWLSRVSNAFYRKMNHKLFAKKLRETYLVQEIAIIFISNLVANQSLWIGDISGSDALNFYSKVIGR
>1c1kA_cp106_iden057(220)
LKCIRFKFLEDFNNIYYLSHKAEMSTFEEIFESNPRLGSQEKFRLLNSHPIAFDTEILLDRFLGKADPHLEHTCNLFWNNYFSVKLKRYKKLVNISEQKAMNVFSGTAKSCSVFFYTRMQAGDAKYERFKELDKLYFVIKPHMNGKYDAARPAHWCMRVSNGALNKRRDRSFVPRKLSERHKLDELALIFICQIVHSEPAWIGEISDADSVFFYREHAGK
>1c1kA_cp106_iden056(219)
LGQQIKPKYYDDARNIYFLSPKVEVDYQKDMFKYLPKGTSAYIFMLLSRSLIQFETFILVGFLINILDRQEENTDKLVWDNARIILKAYRKLLNVDSQKAKSQFCGSCESCKYTIRFRMMVDSERTLDGKSVYRLKAMIKQQMNNKYEHIALNWWGDMLSPGRSQKRKEKYEFQKVSQKYKLKELDTIFISSLVFSFDKWVDNIEDAYDLVFYGEYITR
>1c1kA_cp106_iden055(218)
LQIKYKFEEDMRNIYWGNKRVLVCFFDHIFRYSPKVQSTYLVQLTQDNKIEVATGFIGMDSFLEIVDRKDDEDNDNINWNHYTISGNSYYKKLNPPSSASVEIFIKTIVGTSYIKLRMAQDKHRFIDGGKSRSELYITIFQTMNGKYDLLKYNWCARIADQVYQKRRSKYFQQKMSRKLERAKNALMAISGLGANQDAWIGDIVDTDAVTFRREWIGR
>1c1kA_cp106_iden054(216)
YKQIKLKINEDRRNLYFSKKLEISALREIFEYVPKHQSKYIFKAVKQELQSFYSFILADAYLTLIDKHTENTKNLSWSNNSEELGGYDDLLEEDTYKAKNGFIPWVLTCKAVIKRKMAAGGNRWIGGDSILEELVMIKDHIEGKYEVIQTDWCMLVARGAGQTRDRTFFAKLNGNYELKELILIFISQCLVSNTDAWTQDISMAELLLRGYEYISR
>1c1kA_cp106_iden053(217)
LASIYFNGLEDIEKINSAMSVPVLESVFKGIFSMNPSVQANYIVKMLGGNINIFETYIVLDSFVIGIDRHDEKNDDLVWGRYKLKLKAYAYIDPMDTEAKLEFMSRLKSHKILIDGRMEAMGERYIDASVVYKVYLSIKQHANGVDDNVMYNYCWRIRGSAYKKREDYFEFEKESEEFKNKELALLFKSNNMGNNDAWIGDISDANAIVFYSMYSGG
>1c1kA_cp106_iden052(216)
LKQTDLGFFQDIRIIGYCSKYAEVSATKEIFNREPPVQESHLKLLGNNMIQVEIFILQHIFLEIITKSDEESDDRVWTNVPDTVKAWAKVLLRRNKAKAYGIPFVKSQKYFLFLRLMDAGHERKVTGKKVYPLYLTIGQHLNGMDDFVKYNWLMYVPDALKKKRGKKDVYEKVSESYKLAKLRQILISANMVGNETAWVFDISDIDALFFYRQTGH
>1c1kA_cp106_iden051(215)
KKEDRTKFEKHIRNIYYFTLRVETSSLDEHVEYNPKQDFIIFDWLTSQWILFDGILLSMDDNIILKHEEQVDSLVWCGQSIRLNAIRVMPSIDSQIANNVERQLLKLCRYMIKSRSFDGGARLIDSNAVVKYHLHPKQHRAGKIDVINVNWCMRVASAAPRKKRHLYFITTHTEQYKCKELFLFTASNLVANYDAWYGAILSAHALILKFKGIGY
>1c1kA_cp106_iden050(221)
VKQFFLKSKYDPRNIIYFKQKDIEVSAAMRELFGQNPKVQSSFVGKLLQSEWTIFETFFILDTFGIVMGDLATECQTDTTKWNELPIKRRAFKKINNQDYWKYRRVEWIFVEKCRYVMLLRMPAKREHHIRTDSVYKLYNVVQLPMDFKGDALQCWCMRVSHLVYQARVSRYISAKLTAQYNIHEKALIGASNLVANADNWIEDLIADADALVFKREFIDQ
>1c1kA_cp106_iden049(219)
LKDYKLRGFEEYLTNNAYFTKKILERARKELFGYTPAIVGSYVFKTGLKNTIRFEVFIILDSFLNIIDGHDERQEKEVWPVPEPKQNKARPKVLNEDSQYAKVVLVRAVRSCKAMIQSMFPAIGKRFPPAPSKTVIYLMFRQHQNGKYRVIKNNWCLRLTNALYYVRVDSYMSQKIRLVFKLRYLALIFHGPLSLELQIWLADNSDNAALVFYRGCTGR
>1c1kA_cp106_iden048(216)
ADRIKFKLEEDILNLGLLSKEESVSLLSNFFPINPEFQISGFKLLQLNIYTFPMGIQLDSIGNILIATDYQVDSLVWSNVSITVKPIAKILTYASQKHKEVYVENIMTCSYMIKHENPVGHERHFDGKSVWELFIMAPQHVIVDYDVIKLNWCMSVIDPGRNKRKRKKYFFIKVTKIYDYILFALQRIGNPHTNEDAVIEKSKASYLVAKRPYGGR
>1c1kA_cp106_iden047(218)
LKGIKFLYVGEKRNIYYFGLKIEVSKLKDFFELYNRDRKSTEIFHLELHSPVISFTTFIFLDNALNIIKKHDDETKHYIWNIDVLKLLAQLRIIILTFEKAINVFIHAIESCKKVVESAMPSPMGLTLDGLAAYLEFLFWDQHVNSNRMVIKYKWMLEVSAGYEKRMTMSFFTHESQKANGKYYALIFISMYLTNKEEWWGDCSDLDKLSFKREENGR
>1c1kA_cp106_iden046(217)
EPLEKCNLWADLRNTYYYRKVLTVSAFEKLWPDFPLVESTIIFKPLQSSGISFPWFIYLESYLKPKDKNEDQTEVVVVSTYGLCQAAWYRLVTQLDSQKASLLFTATLRKCKYSPALRINAGGETEGTGESGVKLYLMITFHSKAKYKVIPLNQCMRVDDTAYQRRNKDMLFNNSFELEQLQRLARSMSNLVRNKRAWVGDISASDATDYYRDYIGR
>1c1kA_cp106_iden045(219)
LVQIKAETEKDDRLLRYDKKGVEVTAFSAIFDYNDKVQLSAVHKGLGALNAGSFETALRLDHHLNITDRHIVFGDLLVWNHEEFKIQSGRSIVLMETFDKKKNAAMLFVGMGQYWIGAQMRYSSETYIDGADSYAKKLRIRPHMNGKVYTIMYNPMMAVGDATLQKRNGKYFMLNKREELKLMEFALVTILNLVDNQAIFLTDLSDFDAPVYYKRYKGK
>1c1kA_cp106_iden044(215)
WAQFQKKFDADARPEAHFSKKTYRVAPELFTQINPFQESSNCIKLADTNIISDETWILVDSVMLIDKIDEQSRLVWNNYGILIDGYKKILNIKKQDTDDFILEVVPKTKYIESRMVPPGEKDLDKDSVYRLHIDVSHHMKGLWDVIDKNPWWKLTPMMYAKKRDQKFFGKDTSKFTEKGLAIIFISSDLLDAIPSWWGDSDETVGLVFYRERIGR
>1c1kA_cp106_iden043(216)
FAIYKYALEEQIREIKYISKKVEFMACKSGYEYGLSIKDKYIFKLLISNLIFLETEFILDLFMNITKKLDGTTNNATFLAYSILAKEFERAENLSRYAYRGEFKQLVKSPGYLDKIRFPAAQEPPDEGKSYQLYLKIKQSMNQIGDKFVFNWFTPVSTALYQKSKDKSPLAWCSEKKKLKEIELIVASNVVPNEDIWYTLETTSNKFVGFREAVGR
>1c1kA_cp106_iden042(215)
LEQMSLRTANDIIMVDEFEHKIEVAGFGEIFEYEPNVQSSMLIRLLQINGYLVEKFTLLDSFMDAIDDFDFNMHTLVWPNYGIVSDLKRGLSTDSQNDKRSVIGAVKVEKFALGESMPNLEEFHQQRAVYKLYLAIELHMNGKQTYVDLPNSGMRISDIASKTRRLLYTFKNRPEIYMLSERALIAVKDNLSCDAWMGDLSSADAEKNFKRYVVR
>1c1kA_cp106_iden041(216)
LKPTEFKEDPDLQLIYSDHSLVEVLLFRRYFEYDPEREGQYIDEQLQSVSILFKTFQNAKQLLSISDKHPKIHIKVHNVNQTVKLSPDGLANLTDQKANNYVIETLESCGHLVTKRLDMGGARYIDGKSVYAYWLLLKEQFNCRYDVMRPSWGAVVQDEAYQKVRDPYSSQKMAAKALRQDAVIFAANEDGPEKDRWIGKKKDADSYVTYQAYYCE
>1c1kA_cp106_iden040(215)
LKQIELIFEQDIRPLYYWVKKTNIVVFYDVDEFHPKVTSFYAFKLFGAKIYQFDTRIDMDSSYHFDDVGDQAFHRFVWTHYSWKIRPYRRIIHIGEQQSKRIFLEKQYSLSYMITRRRVATAQRYFDEQLIRKLYIMLHQHMNGFYDFLVYNYWFKKPGIKAYQSKNEFYRFTKLSEQLYLAELSLIFIGKLIKGLIGWISWSSLTSIYRVYAVF
>1c1kA_cp106_iden039(216)
MKQIVFREMYEDDRNIHDGKEKEPNAFGRVFPVNGPKSSWIIKDLRDYATGLEIFADARFTDNEARKDKQTDNMVAHTKSGVLYVHSTGFSTYEQEFNIFIKTGKSPKYMPKLINSSGGSPLDEGVEQRILYLVYKEHTGQKYRVFSMNYCMGVEDWGPRQLRICKYFYERLGEKYELRPLVLIFPSNTIGSYRDKYSGDILRANVKVYYRLVIGD
>1c1kA_cp106_iden038(216)
LYRLEHNWGENIVNEYWFSDKVEINGFKLAFEINPSLTILYFFPVNVVGNKTEFQTFIMEFATLEVFAKPEPTEEKIWSNYEMSAKKWTQRPGIDTPKPKAIYRQTGHSQRYMIKRLTKAPPKWLIKGKENDLLITMSRVHMSDYDVEDYEWFIVISAAAYHQRRTSRYFQKFLNKYPKNELHLLTQSNVLVAQDNWIYLLQDLDPLIQYREYIAH
>1c1kA_cp106_iden037(212)
IKLVKGVHAEGHLNLHYFAEKAEVMGAKPNFQEAPKLSTYISKELGANFLSETAFAALDGFVNKDCKEVTNIVWDNWLYSLEAYLNTLHIYDQNAKNAIETVTVCSDTQYYRQPTSGERYVASKAKHLFYETEAAHINGVYESLKYWCLRATLETWRKRPQTYYVEWYAEPVSYKKPAAKIFVHNLCANTDIWVGDIIPAVGRAYVLYIIGN
>1c1kA_cp106_iden036(218)
SPQQDFNEGAEPVFNFDDGMVDEVEVNFLKTFWVTGPKVQEWYVICFQWGNIVSLEPKVLLDSVLDSVMEHQCETDNSLWHEYSIMMKAYPRYQNMHSQNKLVFVETLESIGYMIPVRVATGGSKALDIVSMWLLLIMHKQDGNPEWKVDKRDWCAEVGDTSEKKLKKEVRERRNASYKLKGITNIFVSREVAVLQPWPGDEGDAGGALVFHRQGLLL
>1c1kA_cp106_iden035(215)
THRLTFKFEKDICVEAYFAFQILLSFRGQTLEHEMKVLSTYYFKLLQHYIMKPATIIILNSDLNIIDLHEEQVVNHVWNDASIKMMPRDFIEETSEQVTAGLFVENALSSRYKVAGYTPNGDRYTNGKLVYCFTATIGKHQSGMFSIAKFRILAVRSPAHQERRREYGKENHVVKFNARETALPILLRCGANKEAYLQNTLKAHFLGEYEKYISM
>1c1kA_cp106_iden034(216)
GGNIKPHEDSLLVEDLYGLKTLEIENFNEIKRYNGEVQDIYIEKRTLKKEVSFISANFLDQTLKTLLLGHEDKADILVWTGLNIKKEGYFTKNLQSDRNRGVFFETVSEDMPMMLSCPPSGTERYQTIKILRKFYLELRIVGVGLYGVMYNWCINESVAEWIGRSDKYKIEKLYELYGWHESKLLFVTFSLLYQEIWLDDISDATAITLYGKYPGA
>1c1kA_cp106_iden033(216)
FNEFRYVLRQDYLNRYMFMEVKNVGAAKEMKTYNPGVYEAAPFKVSVNAISEYKPYIYTLWLLPVDVHPTETGNLVWNNRPLTGLTTSRKADHISSYKAKSMVFEAVPTYQYILKIMCPVTKLRFIDGESVNKVYLLPLPLGEKGFKVIRSNTCIRVDDQATLTSEGRVCFSKESGMLRPNSLAISGINAVHDEDSAWVGDAVHMDFVFARNGLGE
>1c1kA_cp106_iden032(216)
NEKRHIEYHQSKTLYTLVKKVKEVWSGKDFEREPESILNNIFDATQSEIIQTYEKVVLYNNLTPIEKHDELLIVYSSEYYNENKKGRRIRNNDSQRFHTVFDITFTQQKKHMVKLTPATGEDILGPSAYGRYVAVLQPIAGTYCLIRYEDNTPLLVTKALQYLRQKNPVLHKVILRTGRKETLLKFAEYLVATDDMQIGKIENATVLLLYRLRVSH
>1c1kA_cp106_iden031(215)
KPGIKFDIGGGIVTMWYFLPTLKVAAFGEMFDYEEDVQPTAIFTLTDGNLVSGETFIRIEFFCNVIKLHDEKIRAEVDPGERLNMDEYLGILDIDKLHWEMQSLEKAWTEDVMRTSIGETGDDFTIGASKTTMIDMLKNHIPDPFPAVKDLICMELIFLFQKTWECYNFDGLSEGTRKREASLWFISSIVATQKVWDQEESQGQNKVYIRRYIGG
>1c1kA_cp106_iden030(216)
LKAHAYRFEEWMFTVYTFTREVAVSHFDAADDYWPPKLFAMYTIAIKNIIAREHSISLDKPGNIIDKHEISILRVWNNWVSRLQQFCYVLEMDLGKCKGLGIEDSISVLYQLGDRQVDGNLKIIDNAMVYVLLDMLEQHMQGQYDIIKWNWCGRDGDKSKETRRITFFKSIGDIKYQEVQVLILDVGVTRAASEPTMIRHDLMSDFETFKETHSVR
>1c1kA_cp106_iden029(220)
PAMMVENKELDVLELQYRYKELNIVQSNKIAFESNTILQENQIFRLFTSLGETFEAADLLDRGLNVSEPIVSMSHNAVWGPSVIKEKPERAGLGADDRKATLPFGPIEKSIKLLSAVGLPAANDKEEVGHSLYDAFLYWWRDHMDGFWDTAESAASQKRENALLDRRKDEHMHSKLPEHLNSPEVGLLMLLNVKIPLELWDVMFISSGDAVVVYNAFIHI
>1c1kA_cp106_iden028(217)
REQCYAEFGKKKQRIFAYSRRVGVTAKMSLSLYGQDVEHTQSFKEVQGQGHGKECSALCNIFVRKMKAEKKTDETAVWGRQTISNKDYTLGNNSDKEVKTSLDEIVGERIYYIRAPGPAGTMRYKGQRGVYKVLVVVQLHLAHDYAFVYIWCMVLRDAALQKVALHVFLGKAQPLLLGPELAAGLTMSPLRGAVYQRWPGGNSQYDAIYYYDVLLGK
>1c1kA_cp106_iden027(218)
RKLIYFKFPSPVAVSMYRTKHLKVSRALSIFGFPPRKEEAAIFAVKQQGADEFETYAVHDQLFWHLEMEDWHIEHDVWGTYDCDQLFAYLEAQSHDSHFAIPISGKQEASCSQWMGAEKFPADLENFRGKLIYAQWDNIQALFNGKYNVVQLLLAILAVDSEYNLEFVKYYIEQTQCIKYDPSPPGLISVHTPVAVNFLWVNEWVEGDFAVLMEAVND
>1c1kA_cp106_iden026(217)
LGINRGVFEERNLTIYWHEIGEYMGLIHPGSMATHEQEVYVYKKEETDGIGLRISISIFESQIFDARATVSFVVWGATEAYLAGYDRIASVIDGQKVKGVFGLKVSQCKYLIDGRYGLSFSDYIDRKLLDSNYLSFRVELNQDSMRFVDLFSCMKILEAQSPNAYADEYIYHRDAIKYAAGTHDLLFLTLVVGAQADPIMDVEDADASHFRRLVDER
>1c1kA_cp106_iden025(217)
VAQFKLKHYQGENEIYEFSKEVQAELFAEVFRYGPLTRIVDDFREEEIQIMNNKETLAQLSALEEKQHDDHFSRSVPQPQCSVKFNAQRLLANVDSARAISPWVRGVAAEIWAMYSALCADGLEVIEGNFEYEYQLSQIYQDMEGLKELHKTWCRKVMPYDYMKAGHKYYIGELIIQYQLTKGELVKVKDSIGTDDMWIGLVIHQASSLREIKLITL
>1c1kA_cp106_iden024(216)
KVEFKCFEEEARQIEYVVRAFDSYKLWTARRVSPIFKFIIFLHIQGDLINWIFTILMQSLAEVWINWYELSGANVIGLSLTYNQFQYAEPFHYSTSQICKDDFQESIRQGKKDVDLTLTFHGEPYVMKVPIDGDMLWKWVEMAEDSHTVFYPWVMRVFAKYANRSARLKRKKLKKRYGMKRVLSLMIGNASAIQVQHVTWIHALDVHEFYKAAFKR
>1c1kA_cp106_iden023(217)
IGNGGVEWSTPNMRCTLLEGKYIYLSAFHPMESTGDVHEKSYLFTFRQPRNLRIAGLAILTNFNLIDPYECKSDATRWSVVAAEVETLFHEHLSGKDLPKYTAIEKLDSEKERKRHSEPKLASDYRDGRQALELYEIAEWIMGGSYDSNVYSMFTSALSFESRLRHKKYFESISGKYQWGFLFTSMRKNHPIEKADTWFDDEANDISGVNKRIAMKR
>1c1kA_cp106_iden022(218)
NYHPKFVFVIAYEHAGYHPKRLIASAKKDAFEHSGTDYSMKGEAKANNDVIRFHCEEVLLSSPRGEDARHNLQELNSPWNNPAIVVWVRDGQFSTELHPIENLLIHHVESCQALAYVCSAQGRNEYGDGLSNPMPEDPIGEFSFHNQEHFKQRRALVEEETWTYPTPDDTFQHDLGGKYELPLGGVKIDINTISGEDNGNLDVQHLDDQAFWSKYLWR
>1c1kA_cp106_iden021(217)
EYVAAEKFDVEIRNDMFTCEGSKVKSEKETFAANAKTGDSMLFQCIKTAAELSFCLVKDQVEGDEMLDSLNTTGHPNIWNAELFYPKWIYERHKDVSVGRTFLYLVRAMECPYNINLDTIESSFVDEAEGKWKDKVSAEQHTMGPVYIIRFLWPPKEALHLIVRSEVDYRFLLLLLRYEEFYVEQVYISELIAAIFAFIMCIPRAYAMLRERHVFTT
>1c1kA_cp106_iden020(220)
LELVGYEFNIQDCHDYKDSEKITYGRWAEYLNVYNPTLSSDAHIPIERPRISRIVTLEFPGNSEESDDHDDEFDQIVGNNFSPVHTIMNKFIVDGHSWLRCHKFFFASQSCKFIVRLKTSISFRVCSVKKTGTEPLAPNDASQAGAYRDLKPPEELTRHIPDDAADIGKREYFPIRLFTKSYSPSATDCKAVNLWSHRFKWKVDMEGLQELAEQGHHDGV
>1c1kA_cp106_iden019(214)
EQAFFRRRRPQYSQYKFPFRSRTSMLSAINVAHRQVHGLYFGFLKRALKLPFCDYLEINAGLNGDNLEVKKRMDTKVIYYHQKLMVKRRVNQHSEYGVRVFVAVLGYSTLQFRKTLDNGGVIQILDQSGDWLRVVIIKFGIGGKMNVPAVDQGEVKLLTLRRANIFLEVKFPKYYQIKEAAAVRDLVLMTVMLAVIADGGVAQRTALELGKGTL
>1c1kA_cp106_iden018(216)
VQDEYPRISQVKQLLDLFAPGIDSTMAVEDMLTYNPDGRQEHIGVLIYASTQKSNHGSNWLPSVILEVFEHQFKIKRWLWQSLKFKEATTTHHLLLEKHNNAFFWVQKFADITIPNRGEAGLTRNNAKAEMSLEPYLQTDFDGNPAALPVICSWFGVVMNQAWPKRGKKRGERSAEDEAKARIGQQGLVNEAGKRPARLPLRTPDGIVNYKNRIKR
>1c1kA_cp106_iden017(218)
NTDRFKKTRDTARTSYYAAGKIEDAMAEDSQEYHQANRDSWKIDVRGINPLATIKGVKEVGYDTASSEADGQENELSFWRDYAFELNEVHLTTTEFDKPWGDCFTVCDGVNVCTMYDEPAELRVDPEVVGGLQCAKQVSWIQVVKGPVDSIYYSEIKTTEVPYSYENEKELIPAGSKEFPYMNLHLRTYINQVKVDVMVFRKLAGNRLAAWEADGFTH
>1c1kA_cp106_iden016(218)
RELAKFVLENEANPLPRNEDGPYGMISTDMGCYHGVENLAVAFFTIVVVSMLSDQSIYVLGIYQEVDLKHDELTIKLERGDKFATGLGAIQKALDLKDNRHGRTVFCSQSNCDWMFKTDSVNPENYGEGKHKPFSFLYIGAVIAMTIESFKFGDIFRKVNDPTKEATITDPFEEGSEDLRIVEMGLTATKSNESNLDQEAHRTSTSQVPVFTPYTISI
>1c1kA_cp106_iden015(213)
IVTWEHLAFTLRHIRTPGGQVMSGRPEREGAQTPGNNDSIVLKLYYANRVAFEIANTLFERKDIVEQALQMKPIWRGFFNLMKEHRTDLHVAFSQYEASITNQLSMLYRTAHLVPLSNDYREDNDMGELELLTVLGGREHKASVDTRSDTHRLKAQVRGRQRYNDSFNTCIGAPNIRELSARNLSNLNRDSLKGLFKTKRILALSMIRKIIRS
>1c1kA_cp106_iden014(214)
SRLREYNFQGVEKVALYKAIGTGFMMRKLPHVPKPKEMRAPSIFEHQQSQLGNINKRLNDVLVVLVKDDDHPGDRITCKYAWDLLRLENMNFFTGHQELRVYDGEIRKALRYFLIKSPAGKEMDRSQASAGTMCTDEGGANSQDVDLSITLWPAKILPCRRPWARIKEFIQKLIYYRLKGLSFIYVGDKIYDGEAKVIDSSHAALGVTSGIEPP
>1c1kA_cp106_iden013(216)
ADVVWKIFPQQAHSGEDLLGKDQELKAPQLAAITKIPSISRRLHFFSARVQVFLILIKSEGGAIKVEKDCDDKLGSLAWTADNTKDEGESKQMTIPEKKVKGDFLESRSRHEFTIYGRKVLAIKTEEAKLVYKHWLLLEQHQDSPISLVGFTRLGGIADADPALQLDELYSTSYSFLFLDFHYPVVIAFAVKVYQNGIWDGVSDDQFFEIDKYLKL
>1c1kA_cp106_iden012(219)
GKTGQTKTSKADFGNVHKEPRKVEVMVFDSNGIMTNKAAIIWLFRAAENQLEAIFYDILYNAYAFESSKESVPTDNQDWCDSVKNVKNWAPCRHAVSERGKNSMQRTCPDNEIYARLRMTNKNREVHVSHIDLFVVMLPAKVVWGGRSFSLGGSIKYKESRGKLPRQSFDEYVEQERAAAGRLSLRGVRHGDCQIDTEVGGGASQYQYDMSGEKSHIIG
>1c1kA_cp106_iden011(218)
VIGVIFDLVATIHRIYSLTTIGIQSIYLIMADRWSIRPLALFALPSHVAIGATFGTYPASLDVALLLEPRNAWFPWNFVMIPYLPDCLKYLTWAQGHKAAKDGPIGPTLRNDWFDPRSTGAKEDEVPEGGSLSRLELWPCDELEYGAHKVILHIGWMWPLGDPSEVKRRRAVKQWLCTKRVKKYIIDLLTDNALLVAVEWTNKLYSIDKYRTGCEWYQ
>1c1kA_cp106_iden010(215)
LVEYRECFFENWAVPQIWDRLLKFGLGSLNDESPHTGMTGSEIVATEQFCASRLFFFPWSELKVQLVREELFLKDVVHGGGIVAGLIMTTPEIRSILSLRIFLRPQNLKTMFGVQKFPDGARGVWGYPHANAFKTRQAIRVGAEITKTEWCIDDRRGRMRGEVYFETYTTGCVNKDRLKELASKLHSVVVIIQLVWGGDRTECESHMTEVREIKA
>1c1kA_cp106_iden009(217)
GYDRTRLAKEAKTIEYTDTSLPLNNVDSGFSQFALVSIIFVRDLNVFTIRLTPSLYIFSGEGLLDLDKGEMLGPFTALMFWEWEEHPSRRHNNTAQAQKVRTLKYAYERYKRLEGLLENAPRSGLPQDHLMHRILLAKQHTRLNLYEVSRYEWRSESVQYKSTQSNPQEFIQRLFRDQERAGIAGVTIHNFYKIQENWEGPYADATITKWKEKQFPG
>1c1kA_cp106_iden008(217)
KKQPSDPPRRQSENGYETSNQTGADLVSSEWQVDDQITMAAAAALLGSDGINEQFVEVSKPLDCSVKEDAAFDLPLITSNRKAKDKTRMTIKDPPKSARTVFSSIRIGQYIMMQNDPKEQLRWVDHKSVVDRVPDLPIKIYITAAWDHRGLKETIAGGDGIYHPSEKNKYLFALKNLQTVPQLQVFYDLDLLNEKRDMLTWLSDKTTGVVKAGYYEL
>1c1kA_cp106_iden007(216)
EFVIFMAAFPRLLKKTWSSKEADHSKKSMFHGILDVRMLWILELNKMLIYPRGENLALFQGLSVVNKNFCEADGVWMSILEKSGNTEDMCGIIGKTAKEKPVRKFLGTSVVPDPPQSVRDAEVQVDKKGYSKWTSVNGEVLEDQESNVLFGAWDLKRKRGAALVEVVVYEEDIRTLIAIQPDCLNRVESGIKVVDDWEGKFTNATVYGHRSPTIRV
>1c1kA_cp106_iden006(221)
TVDLKYTPLFDYDGITTPERAQQYDYYNLKSVEHIHITPQSSFEKDRDEVVGKFEDNNLKAFGDTAFDDERDVIVLLPYWVNNPFLFLATLTHSREVPFNLDAVFGSDPATAQESFGCTPIPQGTPNRVGYIDYKVKVESDKHSLITINIENINWCLCTKHRGGIERLLKYLLEDFSVPEEVHMYWYTLEECRSLDDLLQEGDPLDEPKRNTDRWDIIEEI
>1c1kA_cp106_iden005(215)
DLGIWPSLDDDVNQCDTNRKIMLKNEMKAFYSYTRKKAIIEADKYESNGDATISGTFDVCFKIIINPADARDNEHLWQNWCVASDAQFTDMIELENRLFEYLPILKVCEIRAIIQFPDHATGKLAKAGIWLRLLQRGSRLSMVQLAMKYVLEKARLILHQSSTKAHEVDEKPIEEIYDKVLNAGFQVLFEPDESDDWSALPRDQGKNVHRHWLAR
[truncated: 4,746,536 more chars]
